# Supplementary material for: A rigorous and versatile statistical test for correlations between stationary time series
Source: PLoS Biol. 2024 Aug 15;22(8):e3002758. doi: 10.1371/journal.pbio.3002758 (PMC11398661; doi:10.1371/journal.pbio.3002758)
Supplement: S1 Data — (ZIP) [file pbio.3002758.s001.zip]

Archive with 108 entries (107 files):
- figure_data/
- __MACOSX/._figure_data
- figure_data/Fig_A-10C_data.csv
- __MACOSX/figure_data/._Fig_A-10C_data.csv
- figure_data/Fig_A-7A_data.csv
- __MACOSX/figure_data/._Fig_A-7A_data.csv
- figure_data/Fig_A-19_data.xlsx
- __MACOSX/figure_data/._Fig_A-19_data.xlsx
- figure_data/Fig_A-20B_data.xlsx
- __MACOSX/figure_data/._Fig_A-20B_data.xlsx
- figure_data/Fig_A-23B_data.csv
- __MACOSX/figure_data/._Fig_A-23B_data.csv
- figure_data/Fig_A-14_data.csv
- __MACOSX/figure_data/._Fig_A-14_data.csv
- figure_data/Fig_A-8_vii_FitzHugh_Nagumo.csv
- __MACOSX/figure_data/._Fig_A-8_vii_FitzHugh_Nagumo.csv
- figure_data/.DS_Store
- __MACOSX/figure_data/._.DS_Store
- figure_data/Fig_A-1A_data.csv
- __MACOSX/figure_data/._Fig_A-1A_data.csv
- figure_data/Fig_A-8_vi_growth_w_periodic_extinct.csv
- __MACOSX/figure_data/._Fig_A-8_vi_growth_w_periodic_extinct.csv
- figure_data/Fig_4A_deglaciation.csv
- __MACOSX/figure_data/._Fig_4A_deglaciation.csv
- figure_data/Fig_A-21_data.csv
- __MACOSX/figure_data/._Fig_A-21_data.csv
- figure_data/Fig_A-23D_data.csv
- __MACOSX/figure_data/._Fig_A-23D_data.csv
- figure_data/Fig_A-8_iii_sine_w_noise.csv
- __MACOSX/figure_data/._Fig_A-8_iii_sine_w_noise.csv
- figure_data/Fig_A-11B_data.csv
- __MACOSX/figure_data/._Fig_A-11B_data.csv
- figure_data/Fig_A-6A_data.csv
- __MACOSX/figure_data/._Fig_A-6A_data.csv
- figure_data/Fig_A-15D.xlsx
- __MACOSX/figure_data/._Fig_A-15D.xlsx
- figure_data/Fig_A-13BD_data.csv
- __MACOSX/figure_data/._Fig_A-13BD_data.csv
- figure_data/Fig_A-18_data.xlsx
- __MACOSX/figure_data/._Fig_A-18_data.xlsx
- figure_data/Fig_A-10B_data.xlsx
- __MACOSX/figure_data/._Fig_A-10B_data.xlsx
- figure_data/Fig_4B_data.csv
- __MACOSX/figure_data/._Fig_4B_data.csv
- figure_data/Fig_A-8_ii_logistic_map.csv
- __MACOSX/figure_data/._Fig_A-8_ii_logistic_map.csv
- figure_data/Fig_A-8_viii_chaotic_Lotka_Volterra.csv
- __MACOSX/figure_data/._Fig_A-8_viii_chaotic_Lotka_Volterra.csv
- figure_data/Fig_3E-i_data.csv
- __MACOSX/figure_data/._Fig_3E-i_data.csv
- figure_data/Fig_A-13A_data.csv
- __MACOSX/figure_data/._Fig_A-13A_data.csv
- figure_data/Fig_6C_polar_plot.csv
- __MACOSX/figure_data/._Fig_6C_polar_plot.csv
- figure_data/Fig_3E-ii_data.csv
- __MACOSX/figure_data/._Fig_3E-ii_data.csv
- figure_data/Fig_A-11C_data.xlsx
- __MACOSX/figure_data/._Fig_A-11C_data.xlsx
- figure_data/Fig_6C_stats.xlsx
- __MACOSX/figure_data/._Fig_6C_stats.xlsx
- figure_data/Fig_6D_data.csv
- __MACOSX/figure_data/._Fig_6D_data.csv
- figure_data/Fig_A-16_data.csv
- __MACOSX/figure_data/._Fig_A-16_data.csv
- figure_data/Fig_A-1B_data.csv
- __MACOSX/figure_data/._Fig_A-1B_data.csv
- figure_data/Fig_A-23AC_data.csv
- __MACOSX/figure_data/._Fig_A-23AC_data.csv
- figure_data/Fig_A-15D_exp_dist_wts.csv
- __MACOSX/figure_data/._Fig_A-15D_exp_dist_wts.csv
- figure_data/Fig_A-8_v_autocorr_coinflips_w_noise.csv
- __MACOSX/figure_data/._Fig_A-8_v_autocorr_coinflips_w_noise.csv
- figure_data/Fig_6A_data.xlsx
- __MACOSX/figure_data/._Fig_6A_data.xlsx
- figure_data/Fig_A-10A_data.csv
- __MACOSX/figure_data/._Fig_A-10A_data.csv
- figure_data/Fig_A-8_iv_sine_w_threshold.csv
- __MACOSX/figure_data/._Fig_A-8_iv_sine_w_threshold.csv
- figure_data/Fig_3D-ii_data.csv
- __MACOSX/figure_data/._Fig_3D-ii_data.csv
- figure_data/Fig_5C_data.xlsx
- __MACOSX/figure_data/._Fig_5C_data.xlsx
- figure_data/Fig_A-13C_data.csv
- __MACOSX/figure_data/._Fig_A-13C_data.csv
- figure_data/Fig_A-17_data.xlsx
- __MACOSX/figure_data/._Fig_A-17_data.xlsx
- figure_data/Fig_A-9_data.xlsx
- __MACOSX/figure_data/._Fig_A-9_data.xlsx
- figure_data/Fig_A-20A_data.xlsx
- __MACOSX/figure_data/._Fig_A-20A_data.xlsx
- figure_data/Fig_3D-i_data.csv
- __MACOSX/figure_data/._Fig_3D-i_data.csv
- figure_data/Fig_4A_orbital_parameters.csv
- __MACOSX/figure_data/._Fig_4A_orbital_parameters.csv
- figure_data/Fig_A-8_i_AR1.csv
- __MACOSX/figure_data/._Fig_A-8_i_AR1.csv
- figure_data/Fig_2B_data.xlsx
- __MACOSX/figure_data/._Fig_2B_data.xlsx
- figure_data/Fig_A-11A_data.csv
- __MACOSX/figure_data/._Fig_A-11A_data.csv
- figure_data/Fig_A-15BC_data.csv
- __MACOSX/figure_data/._Fig_A-15BC_data.csv
- figure_data/Fig_A-6B_data.csv
- __MACOSX/figure_data/._Fig_A-6B_data.csv
- figure_data/Fig_2A_data.csv
- __MACOSX/figure_data/._Fig_2A_data.csv
- figure_data/Fig_A-15D_inv_dist_wts.csv
- __MACOSX/figure_data/._Fig_A-15D_inv_dist_wts.csv
