# Supplementary material for: A rigorous and versatile statistical test for correlations between stationary time series
Source: PLoS Biol. 2024 Aug 15;22(8):e3002758. doi: 10.1371/journal.pbio.3002758 (PMC11398661; doi:10.1371/journal.pbio.3002758)
Supplement: S1 Data — (ZIP) [file pbio.3002758.s001.zip › figure_data/Fig_A-10C_data.csv]

beta	frequency
-1.0	0.99142
-0.75	0.95019
-0.5	0.68997
-0.25	0.48378
0.0	0.34197
0.25	0.24137
0.5	0.16254
