# Supplementary material for: A rigorous and versatile statistical test for correlations between stationary time series
Source: PLoS Biol. 2024 Aug 15;22(8):e3002758. doi: 10.1371/journal.pbio.3002758 (PMC11398661; doi:10.1371/journal.pbio.3002758)
Supplement: S1 Data — (ZIP) [file pbio.3002758.s001.zip › figure_data/Fig_A-7A_data.csv]

t	x	y
1	0.9621319364120683	0.6430884910729948
2	1.5490162762409147e-05	0.2617638957043479
3	0.9054893191725266	0.8024963802771943
4	0.01988542320571882	0.3499614090219235
5	0.8769816242109978	0.712319395332529
6	0.025250675989099587	0.09872762327665388
7	0.9112580345870374	0.6602984546771073
8	0.053814895088153195	0.158588966605601
9	0.9374328035797889	0.6701884458143919
10	0.05688469560452711	0.23471236367994688
11	0.9572737935205201	0.9269978794469698
12	0.02775780043854902	0.2582807172285461
13	0.9834483478618904	0.9133033871489316
14	0.003720148076051637	0.12705047846194584
15	0.9552275190495723	0.942785208783773
16	0.056711722641692566	0.159216138449793
17	0.9400112373467259	0.9346196668581765
18	0.019087944084331954	0.2328477389553625
19	0.8909418025155436	0.6814961369305528
20	0.10892795282549551	0.029159926746040638
21	0.995681458402886	0.6346561319374575
22	0.04265703064747295	0.024843940787720387
23	0.9581148520797826	0.7983224706063908
24	0.11933498957097721	0.042238756551388715
25	0.985645427569224	0.6375252252290791
26	0.011585856395609412	0.28156333255864435
27	0.8690551984618674	0.7741783709585619
28	0.023147886186650743	0.2788570383601427
29	0.9833867613008767	0.7954732027897997
30	0.013411229907033601	0.16818241446261772
31	0.921039080050689	0.8048861054280159
32	0.1306880615635335	0.17727746853426057
33	0.9362926225559843	0.9263502838410518
34	0.09444122605423962	0.15062893326674576
35	0.9065450674866944	0.9643049670486867
36	0.09375314335704828	0.013885539300112102
37	0.977409866781181	0.9152405661297036
38	0.002498788294461407	0.047115517926652056
39	0.9658530563758122	0.8568790065198507
40	0.13517731085351783	0.0038900527544903874
41	0.9655658504755367	0.8267545446074184
42	0.03835538998134182	0.0011337457034283668
43	0.9711734121321636	0.9816569977134019
44	0.01412475856670735	0.34043116467224455
45	0.9244350272826088	0.9232495646606169
46	0.1243867243734448	0.34444823572793165
47	0.9032722307173024	0.6783026740311364
48	0.03941562887504357	0.059411659651234204
49	0.8808139143802041	0.6938725354054005
50	0.0026539187934930424	0.23468095516707027
51	0.9559790570482944	0.9644744815777979
52	0.029014214703608095	0.37354308730082375
53	0.8992819652219113	0.8909487281840955
54	0.0674274516812864	0.2763766211860735
55	0.8701213411900635	0.9657279491169708
56	0.0787880727270206	0.1515302708362837
57	0.8828742757154042	0.7163185322384348
58	0.08091165021682092	0.06561441461446148
59	0.958766814776208	0.6667144935513164
60	0.014057339373315676	0.3077085426684311
61	0.9194912927264087	0.6767765107962322
62	0.09543372834371645	0.10016874595349536
63	0.9194691769176316	0.9314046468985471
64	0.006868600605086985	0.11781609751393697
65	0.9361702856935801	0.9933274220066719
66	0.09131601669406895	0.1012338272502375
67	0.9332487418192233	0.8228659955315651
68	0.13000772491620227	0.11949746425062287
69	0.9430824105757745	0.9660788046512538
70	0.12439844373514157	0.1394137102114195
71	0.8812015159177418	0.7844818805274391
72	0.01918763810624617	0.19501275152729622
73	0.9734585195841724	0.9767259334649658
74	0.054813124031172715	0.011791571389308423
75	0.8849301653091878	0.8920835839542789
76	0.1279034332366131	0.3397752279034785
77	0.9100351709208968	0.6289100757719144
78	0.10358704316268494	0.1992495593680416
79	0.9621877219783623	0.7426404431275214
80	0.1219256841227753	0.32832492057065377
81	0.9480416760541444	0.8312797418775556
82	0.10370515013917526	0.2638971215942239
83	0.9100611576385393	0.790716463731463
84	0.037295037045534433	0.24043292502483932
85	0.9856114753546965	0.7282254113876695
86	0.05917647214654201	0.0035805053611755442
87	0.9951385505190502	0.8378269824225536
88	0.09175395914829138	0.1193869487507774
89	0.9476679079622619	0.8148721240251833
90	0.015877017790982013	0.3515943789550121
91	0.9930093134050586	0.7798619063197859
92	0.06228283634473977	0.095000078055316
93	0.9416210152721382	0.7584720199580368
94	0.05652694718243745	0.35814528916064375
95	0.8943028043296674	0.9757258926133465
96	0.12517828889924298	0.324785586881611
97	0.9409119768527787	0.9692928069219616
98	0.00039792300408633853	0.08774161163125703
99	0.946910761355407	0.6485285643797247
100	0.045305647875789744	0.08759001838170007
101	0.9343871940532056	0.7356921855119665
102	0.12293923198102515	0.0674013729814175
103	0.9107890426883469	0.8484038308277078
104	0.12613496345269878	0.15964435619044828
105	0.9476972747462883	0.9290810754839425
106	0.002197570631386668	0.07152204386460218
107	0.9901964796748	0.8847752787508141
108	0.09601164163760187	0.09293750827500036
109	0.9996278762127557	0.8352937508666058
110	0.023961075343612182	0.1350582001244453
111	0.880004344915056	0.6348880499997701
112	0.12972402890846946	0.08862716188531891
113	0.9578173002019614	0.8698397401999824
114	0.009185024037153697	0.19276728619276595
115	0.9659604569222633	0.8134583658232418
116	0.10496469464008755	0.06779141824226194
117	0.9892798836504403	0.8333662030418718
118	0.09911539887694612	0.3870725801225215
119	0.8779817540347883	0.9288404397655452
120	0.002770627986139512	0.2310128264623067
121	0.8642538115707541	0.9906637494026669
122	0.003946867979699462	0.35070784543636596
123	0.8948715702283715	0.8426240874936962
124	0.11997389884126289	0.012624649322428632
125	0.9356515611778053	0.6469482788209088
126	0.07715552082524339	0.025473178294787548
127	0.977947512573401	0.7862673057982268
128	0.017338733901243592	0.14641958493546453
129	0.8993259871685558	0.9903824050377901
130	0.08183057022272283	0.06556947877891635
131	0.9957515125652026	0.9893735546497018
132	0.07841332364463974	0.29982684876915044
133	0.8628068910543374	0.9313062889865745
134	0.11195513539650619	0.24735278436019695
135	0.892718668434564	0.8704193019458667
136	0.1129140168670672	0.18661995318462699
137	0.9143412994593798	0.6136428837353828
138	0.12086707490983471	0.1382607168372147
139	0.9645970299832058	0.800976800885226
140	0.07789217409979167	0.2861957547473209
141	0.8790461619408733	0.7916137484135992
142	0.008394468300660854	0.17945519541242036
143	0.876870929597802	0.6615326258211492
144	0.006244688309357435	0.0042756428068327496
145	0.8748706769006742	0.9050436433240466
146	0.03165197291744149	0.1257414653645276
147	0.9597419209816768	0.9938600931677486
148	0.0785282925821962	0.08662546228926803
149	0.8614286892156626	0.739781608027041
150	0.010102789725747628	0.20624044540723385
151	0.9954055967320382	0.9034680855056731
152	0.07978024153562388	0.1827599668567165
153	0.888089256362047	0.655034219076519
154	0.035451767112130446	0.12322971025203151
155	0.963998993359353	0.8045328124470424
156	0.027470870727933246	0.2659457418306571
157	0.94113906517462	0.9092475410838909
158	0.136417144465453	0.05148263347696994
159	0.9784539180762649	0.6138886293942278
160	0.03374657971206537	0.20521054471447317
161	0.9287565244547525	0.9248505350669857
162	0.08726909995748557	0.0049868904881543935
163	0.9759205106566651	0.870352646842103
164	0.0220814547459902	0.2719760577561688
165	0.8617501010133911	0.781809922212573
166	0.009866120050038426	0.36256124951205326
167	0.9276089043013923	0.8589891701061477
168	0.08547224311106448	0.002078468935081454
169	0.9392080526291938	0.7954040214616214
170	0.04475867846140207	0.3411491690207472
171	0.9983941188491161	0.9326403625664966
172	0.08180205043558195	0.25793060098602455
173	0.9125172574962704	0.8702951234997061
174	0.07777552359880976	0.23004999956283875
175	0.9640412216439981	0.7112206505538794
176	0.09451799231870478	0.2230909362333514
177	0.8961576361791662	0.8692937426548029
178	0.009373112104738795	0.1403844693695362
179	0.9109718999718603	0.9425476043506902
180	0.08902106490928183	0.07775494442213797
181	0.8883186050019584	0.8992231165207154
182	0.10646472715045958	0.1155514957285641
183	0.8679460275622288	0.909708215491636
184	0.03683458644886355	0.1708097735148731
185	0.9723662625884749	0.9231755144403277
186	0.02738384661004243	0.1412961001129735
187	0.9489476607325996	0.6856083461788942
188	0.07431080478222482	0.30691380336870666
189	0.9893477958065747	0.7233415527101988
190	0.037309152378023624	0.29354244211314645
191	0.8676155519196156	0.8976614978076317
192	0.10420785139555705	0.08870627816388589
193	0.9676948445892324	0.6849899481756099
194	0.1287585484134165	0.07977811729425374
195	0.9903491042167246	0.6560069398337314
196	0.0019797282052372166	0.15133581648187674
197	0.8913304587568336	0.609191095703686
198	0.08756196741566867	0.04455301489541998
199	0.9927603175376416	0.8692289768822639
200	0.13495668147039355	0.32151016783274927
201	0.9370151962695918	0.6302196248267992
202	0.1301076623017876	0.09322156291878367
203	0.9490546104982395	0.6810693288760353
204	0.05544609669374717	0.3693796480675366
205	0.9269078728611806	0.8837078650559813
206	0.08595309435398418	0.22321549825371995
207	0.9359156842999515	0.7196048354633301
208	0.13179561702032835	0.33672446587815874
209	0.9884330590051833	0.7721459539035114
210	0.056217124759883434	0.3727684921696123
211	0.9947685840499574	0.8812939203176611
212	0.02477708545752081	0.19312464841797447
213	0.8755310788695002	0.6468432502653658
214	0.019248780021659216	0.39464694223912594
215	0.929540380681147	0.6601527115641858
216	0.003068719738591492	0.08198632667222346
217	0.9925805521196412	0.7697234138807568
218	0.11797423670465214	0.1637017718389346
219	0.8594760412525427	0.6542921416229999
220	0.025143205670560383	0.29561726864770865
221	0.9046632075146265	0.6710361246186989
222	0.018701982877505238	0.2612069997090979
223	0.9727952708356759	0.9002891649422147
224	0.04923988522493042	0.0855573511858282
225	0.9914433556426937	0.8379209171063864
226	0.08316982631443776	0.3043145631415582
227	0.9826810516385995	0.8529359058671655
228	0.12076886787624133	0.24283176986497063
229	0.9864711015753369	0.7133787098808446
230	0.0657782073539973	0.2977638337952941
231	0.9350973511453147	0.9777314198199796
232	0.11428017389385683	0.17334533963320345
233	0.8977625583115476	0.9112390903587977
234	0.07018796265508631	0.022886830502174136
235	0.9425925960548898	0.9328182685488244
236	0.0022248828347313705	0.07843800686343626
237	0.9417594364143049	0.7530987053185907
238	0.06214582081018938	0.12253309375285389
239	0.9723883424734939	0.6242223384947712
240	0.0451955966037733	0.3696925365332779
241	0.9846402408025068	0.7424980329232199
242	0.08288398657897855	0.21705525233674103
243	0.882932663593487	0.793009238795913
244	0.11306784505395988	0.054097960768642685
245	0.9443135416118495	0.6750429371152229
246	0.0077395744940551335	0.031212015433574235
247	0.9167398124481626	0.798329910027577
248	0.09753692055868121	0.10723531625152471
249	0.988305788769438	0.7362881032434252
250	5.7770976888063136e-05	0.04434280654209952
251	0.9966595150207309	0.9127900301773542
252	0.05413969658328418	0.04377044540126765
253	0.9962300728159268	0.9941287084088346
254	0.08697833252343463	0.07281323858418952
255	0.9753766169081557	0.8241872353960467
256	0.08270098552749594	0.01844638096097825
257	0.9464677674763713	0.9123983531933757
258	0.041113465354790074	0.07805444851853206
259	0.940504001054476	0.8055751217744136
260	0.1080281346986398	0.30491194778153746
261	0.979587746701544	0.6496300937000623
262	0.10880734335819271	0.22723161148976134
263	0.9564799847428713	0.6768545984356216
264	0.12462911783287148	0.31329490301820834
265	0.9023305997438589	0.8856101557397902
266	0.09675010325792968	0.07291475115643528
267	0.9207794132265659	0.9429691827427792
268	0.05513742711814794	0.008173707800088963
269	0.9149604381721022	0.9422079984344581
270	0.05796026920021935	0.23119987655024146
271	0.9014302417963751	0.7530327387064707
272	0.08982588737328889	0.31412122944324733
273	0.917689722391312	0.8827614282009646
274	0.14071440026048798	0.40908214509562474
275	0.9534314888419724	0.7007662526500814
276	0.02870658687027933	0.001573109492407392
277	0.9171009659517255	0.9725805986826259
278	0.04965931114604072	0.3560272983832259
279	0.9707250803060059	0.8874279226500777
280	0.12733575235512856	0.21459807450674562
281	0.9860827257399369	0.8782403199008602
282	0.09593973817152547	0.324440119141766
283	0.8943261563419089	0.7400525798540774
284	0.036551110601248084	0.32045417053726233
285	0.978979548632097	0.8962181541634021
286	0.07646585225013738	0.25530026773959347
287	0.9713265464417331	0.7508771573326043
288	0.08299175204220988	0.2905450080268087
289	0.9613056661666891	0.5844642095701342
290	0.07527398636987023	0.3231319016841573
291	0.9667628926168073	0.9567884593249146
292	0.08254129445125423	0.0998744219039186
293	0.9224566937129828	0.6329202994491034
294	0.04974700647121807	0.09200527890184688
295	0.8647039973901054	0.7083927508907129
296	0.05488718831108438	0.36910591657968267
297	0.8663003482202994	0.8089674289112299
298	0.14280332662503367	0.11994104008535679
299	0.8810610677267376	0.6394014376783481
300	0.1180171926919758	0.1214738152197681
301	0.9818194231765875	0.8382763414199612
302	0.10011823400532904	0.13581404402703012
303	0.937375787240694	0.7725434761588101
304	0.023421344056671078	0.18623310687563366
305	0.9224132726461532	0.9279027838268693
306	0.0502455449131608	0.17892410872780476
307	0.8871658178577307	0.7253025550901817
308	0.08628947848792554	0.2834880740198242
309	0.8998206396919126	0.672892710417371
310	0.1335057191403387	0.1963989946571281
311	0.9868308838362736	0.711858971519749
312	0.03747927662365147	0.26369725664316573
313	0.8703679516484795	0.9483891997674003
314	0.028140398419453958	0.1884770690613096
315	0.9270060110296935	0.909220649547865
316	0.1063006489574936	0.1925348818365999
317	0.884449175045123	0.8551006633187709
318	0.03620463173779645	0.055592944469930065
319	0.9783440937407095	0.7608126990225197
320	0.06072777449100125	0.3837296592123833
321	0.9440104654758081	0.8334463849352263
322	0.034138622942854434	0.32383446734313615
323	0.8687674821774232	0.7907360069205154
324	0.0754011006469001	0.21051151076063782
325	0.9235580123066782	0.9335728157615433
326	0.022325683421223576	0.028682333226223437
327	0.9446828581625648	0.8194230495774415
328	0.07958868038247915	0.39910282359994853
329	0.949388765106719	0.7958137304009784
330	0.021156648889579376	0.08238868130331373
331	0.9636236724285997	0.9355516458306268
332	0.03251539570470202	0.10669499635888159
333	0.9296010638754783	0.8730579604746767
334	0.11504586813446718	0.22925072570841784
335	0.856738818715066	0.9782810043749532
336	0.04754072451386807	0.265134986287003
337	0.9813704203802562	0.9311676375432769
338	0.12386258546138347	0.0033714723826723165
339	0.9323046202471997	0.9954677472135156
340	0.12713143382022746	0.033054597248041724
341	0.9926348657979555	0.7115661080430845
342	0.12128900035206634	0.40274553633276305
343	0.9785841471552039	0.5779732344264219
344	0.014498822833954483	0.3504829823097445
345	0.9487882296098136	0.9408530265506488
346	0.10334664555962472	0.18751453712425475
347	0.942731383404878	0.6825753251582296
348	0.11751678963313827	0.34248086171020736
349	0.8580819693211302	0.7771340988918197
350	0.11325076860406723	0.05736258589598225
351	0.9605462195487597	0.9691794947684171
352	0.038201633654187744	0.3828778325675078
353	0.8906901295000318	0.7826355516322399
354	0.09305397154846715	0.36638310101077576
355	0.9036277863462072	0.7512482986894069
356	0.11728440635860632	0.2925229772711769
357	0.9184358017663758	0.7422396587731588
358	0.11529898879770853	0.21662616414143046
359	0.9985961761205793	0.6527229046643379
360	0.04424659696931241	0.4136585854688784
361	0.8736790590852439	0.6973361609754113
362	0.13288290713242792	0.044384149573936174
363	0.9323952897399247	0.6327686925982998
364	0.14377420470112465	0.006050291639955509
365	0.9463870358136133	0.8779986779190985
366	0.14666843199835303	0.2425461115968289
367	0.9330000506914997	0.9117029279509127
368	0.07771801537558513	0.21804436701217866
369	0.8723315203536571	0.9104483504933703
370	0.052537653754319236	0.29941053354164826
371	0.8561400230085843	0.904363769287875
372	0.023701061027020152	0.17505862223946517
373	0.9624051770821679	0.8482478477982731
374	0.0044940874944726155	0.07749134230567196
375	0.9063328393124417	0.7075913742140846
376	0.12754101079474672	0.07445012614500383
377	0.9545367903432546	0.7448269625932227
378	0.10223640562105743	0.10421242620515014
379	0.879918246541386	0.7438891477981944
380	0.06541656369345827	0.4212960519329188
381	0.9380455614474447	0.7062646686427546
382	0.14658222790499476	0.4247635852108131
383	0.8820719754978664	0.842702399432713
384	0.03670575827778891	0.16228938062509882
385	0.8906540510151455	0.9383145406866834
386	0.11120055739787246	0.2682810581465924
387	0.9194875418811321	0.6760056625433419
388	0.008442635716365388	0.3435707937899846
389	0.927096575690519	0.7541788435362597
390	0.03144782309430006	0.15504067623230142
391	0.9701128699224152	0.7094518109624643
392	0.044133888061729444	0.3026580920161025
393	0.8556319059081786	0.6824722621292868
394	0.08812471874549624	0.35106208395270344
395	0.9768050983772458	0.6938029811667339
396	0.05660629549817629	0.23651142806510192
397	0.9628289449739048	0.7773311953532955
398	0.07597266172422983	0.3720800394789858
399	0.9317548350043786	0.9514294967010587
400	0.1426678835418826	0.0802686939107678
