# Supplementary material for: A rigorous and versatile statistical test for correlations between stationary time series
Source: PLoS Biol. 2024 Aug 15;22(8):e3002758. doi: 10.1371/journal.pbio.3002758 (PMC11398661; doi:10.1371/journal.pbio.3002758)
Supplement: S1 Data — (ZIP) [file pbio.3002758.s001.zip › figure_data/Fig_A-19_data.xlsx]

## Sheet: Gaps filled by linear interp
Number of shared OTUs
		l_palm	r_palm	tongue	gut
	l_palm	240	234	56	16
	r_palm	234	507	91	22
	tongue	56	91	180	4
	gut	16	22	4	367
Pearson correlation-based TTS test u-values
		y time series
		l_palm	r_palm	tongue	gut
x time series	l_palm		0.0125	0.025	0.225
	r_palm	0.0125		0.0125	0.5375
	tongue	0.025	0.0125		0.2375
	gut	0.2	0.5	0.2
Local similarity-based TTS test u-values
		y time series
		l_palm	r_palm	tongue	gut
x time series	l_palm		0.0125	0.0125	1.625
	r_palm	0.0125		0.0125	1.3875
	tongue	0.0125	0.0125		0.2625
	gut	1.5875	1.3375	0.2875

## Sheet: Gaps filled by rand assignment
Number of shared OTUs
		l_palm	r_palm	tongue	gut
	l_palm	239	237	57	16
	r_palm	237	517	93	22
	tongue	57	93	184	4
	gut	16	22	4	388
Pearson correlation-based TTS test u-values
		y time series
		l_palm	r_palm	tongue	gut
x time series	l_palm		0.0125	0.0125	0.35
	r_palm	0.0125		0.0125	0.175
	tongue	0.0125	0.0125		0.2
	gut	0.425	0.2125	0.175
Local similarity-based TTS test u-values
		y time series
		l_palm	r_palm	tongue	gut
x time series	l_palm		0.0125	0.0125	1.6875
	r_palm	0.0125		0.0125	1.2625
	tongue	0.0125	0.0125		0.25
	gut	1.725	1.3	0.2125
