# Supplementary material for: A rigorous and versatile statistical test for correlations between stationary time series
Source: PLoS Biol. 2024 Aug 15;22(8):e3002758. doi: 10.1371/journal.pbio.3002758 (PMC11398661; doi:10.1371/journal.pbio.3002758)
Supplement: S1 Data — (ZIP) [file pbio.3002758.s001.zip › figure_data/Fig_A-20B_data.xlsx]

## Sheet: Sheet1
	average speed (body length / sec)
	video 1	video 2	video 3
time (min)
0	5.73473	4.50797	5.1912
0.000520833	5.73459	4.50547	5.19063
0.00104167	5.7341	4.50334	5.19143
0.0015625	5.735	4.50079	5.19208
0.00208333	5.73547	4.49674	5.19115
0.00260417	5.73426	4.49189	5.19033
0.003125	5.73207	4.48862	5.18977
0.00364583	5.72894	4.48726	5.18923
0.00416667	5.72493	4.48641	5.18999
0.0046875	5.72176	4.4851	5.1908
0.00520833	5.72007	4.48325	5.19112
0.00572917	5.71879	4.48033	5.19218
0.00625	5.71684	4.47617	5.19298
0.00677083	5.71283	4.47147	5.1928
0.00729167	5.70773	4.46693	5.19273
0.0078125	5.70282	4.46368	5.19319
0.00833333	5.69849	4.46074	5.19352
0.00885417	5.69497	4.45742	5.19349
0.009375	5.69113	4.45461	5.19402
0.00989583	5.68591	4.45263	5.19446
0.0104167	5.67982	4.45139	5.19383
0.0109375	5.67346	4.45089	5.19345
0.0114583	5.66761	4.45071	5.1941
0.0119792	5.66339	4.4508	5.19517
0.0125	5.6611	4.45072	5.19587
0.0130208	5.65871	4.44947	5.19651
0.0135417	5.65475	4.44801	5.19703
0.0140625	5.65012	4.44697	5.19735
0.0145833	5.64557	4.44652	5.19832
0.0151042	5.64107	4.44569	5.19983
0.015625	5.63736	4.44435	5.20147
0.0161458	5.63406	4.44374	5.2031
0.0166667	5.63073	4.44396	5.20399
0.0171875	5.62789	4.44477	5.20352
0.0177083	5.62539	4.44615	5.20212
0.0182292	5.62318	4.449	5.20046
0.01875	5.62112	4.45251	5.19903
0.0192708	5.61922	4.45591	5.19805
0.0197917	5.61631	4.45933	5.19747
0.0203125	5.61164	4.46196	5.19641
0.0208333	5.60774	4.46336	5.19449
0.0213542	5.60542	4.46362	5.193
0.021875	5.60416	4.46381	5.19244
0.0223958	5.60328	4.46487	5.1923
0.0229167	5.60171	4.46754	5.192
0.0234375	5.60029	4.47065	5.19143
0.0239583	5.59941	4.4733	5.19174
0.0244792	5.59797	4.47612	5.19232
0.025	5.59564	4.47883	5.19188
0.0255208	5.59222	4.48121	5.19053
0.0260417	5.58762	4.48302	5.18931
0.0265625	5.58265	4.48479	5.18827
0.0270833	5.57859	4.48692	5.18706
0.0276042	5.5753	4.48954	5.18565
0.028125	5.5721	4.4921	5.1842
0.0286458	5.56973	4.49408	5.18324
0.0291667	5.56766	4.49618	5.18278
0.0296875	5.56533	4.49825	5.18253
0.0302083	5.56202	4.49966	5.18229
0.0307292	5.55797	4.50076	5.18233
0.03125	5.55541	4.50195	5.18268
0.0317708	5.55403	4.50314	5.18292
0.0322917	5.55222	4.50462	5.18333
0.0328125	5.5494	4.50612	5.1835
0.0333333	5.54548	4.50707	5.18314
0.0338542	5.54018	4.50798	5.18249
0.034375	5.5343	4.50882	5.1816
0.0348958	5.52962	4.50983	5.18064
0.0354167	5.52652	4.51102	5.18012
0.0359375	5.52386	4.51136	5.17993
0.0364583	5.5206	4.51149	5.18001
0.0369792	5.51683	4.51203	5.18046
0.0375	5.51325	4.5129	5.18101
0.0380208	5.50988	4.51332	5.18191
0.0385417	5.50604	4.51306	5.18308
0.0390625	5.50186	4.51276	5.18412
0.0395833	5.49769	4.51269	5.1848
0.0401042	5.49399	4.51261	5.18521
0.040625	5.49182	4.51192	5.18589
0.0411458	5.49061	4.51078	5.18607
0.0416667	5.4893	4.51015	5.18456
0.0421875	5.48812	4.51014	5.1827
0.0427083	5.48732	4.51944	5.18265
0.0432292	5.48716	4.51955	5.18494
0.04375	5.48782	4.51778	5.18781
0.0442708	5.48832	4.51875	5.18992
0.0447917	5.48874	4.51955	5.19166
0.0453125	5.48954	4.52034	5.19295
0.0458333	5.48978	4.52122	5.19385
0.0463542	5.48982	4.52226	5.19508
0.046875	5.48952	4.5235	5.19668
0.0473958	5.48796	4.52516	5.19835
0.0479167	5.48552	4.52762	5.1994
0.0484375	5.4841	4.53063	5.19967
0.0489583	5.48446	4.53342	5.19911
0.0494792	5.48561	4.53636	5.19869
0.05	5.48632	4.53965	5.1998
0.0505208	5.48632	4.54231	5.20219
0.0510417	5.48583	4.54409	5.20529
0.0515625	5.48492	4.54541	5.20893
0.0520833	5.48462	4.54641	5.21223
0.0526042	5.48448	4.54747	5.21453
0.053125	5.48407	4.54904	5.21621
0.0536458	5.48369	4.55092	5.21707
0.0541667	5.48414	4.55338	5.2168
0.0546875	5.4861	4.55659	5.2157
0.0552083	5.48786	4.56053	5.21441
0.0557292	5.48836	4.56508	5.21355
0.05625	5.48831	4.5692	5.21325
0.0567708	5.4883	4.57238	5.21342
0.0572917	5.48846	4.57556	5.2141
0.0578125	5.48838	4.57949	5.21438
0.0583333	5.48793	4.58362	5.21455
0.0588542	5.48709	4.58734	5.21506
0.059375	5.48678	4.59021	5.21572
0.0598958	5.48775	4.59279	5.21637
0.0604167	5.48958	4.59599	5.21679
0.0609375	5.49197	4.59972	5.21734
0.0614583	5.49359	4.60363	5.21822
0.0619792	5.4932	4.60752	5.21927
0.0625	5.49231	4.61123	5.22037
0.0630208	5.49167	4.61428	5.22149
0.0635417	5.49083	4.61653	5.22253
0.0640625	5.48998	4.61891	5.22364
0.0645833	5.48901	4.62127	5.22494
0.0651042	5.48847	4.62347	5.22671
0.065625	5.48827	4.62629	5.22872
0.0661458	5.48791	4.62991	5.22953
0.0666667	5.48653	4.63421	5.22849
0.0671875	5.48466	4.63878	5.22654
0.0677083	5.48331	4.64299	5.22505
0.0682292	5.48184	4.64664	5.2244
0.06875	5.48034	4.64981	5.22457
0.0692708	5.47873	4.65221	5.22617
0.0697917	5.47733	4.65361	5.229
0.0703125	5.47646	4.65522	5.23196
0.0708333	5.47602	4.65759	5.23447
0.0713542	5.47596	4.6603	5.23707
0.071875	5.47593	4.66327	5.2397
0.0723958	5.47531	4.66672	5.24162
0.0729167	5.47482	4.67095	5.24257
0.0734375	5.47476	4.67504	5.24298
0.0739583	5.47491	4.67844	5.24359
0.0744792	5.47514	4.681	5.24411
0.075	5.4753	4.68302	5.24447
0.0755208	5.47537	4.68501	5.2452
0.0760417	5.47558	4.68687	5.24621
0.0765625	5.47614	4.68862	5.24729
0.0770833	5.47686	4.69129	5.24801
0.0776042	5.47718	4.69549	5.24854
0.078125	5.47688	4.70031	5.24969
0.0786458	5.47641	4.70497	5.25159
0.0791667	5.47603	4.70871	5.25368
0.0796875	5.4754	4.7111	5.25519
0.0802083	5.47502	4.71286	5.25542
0.0807292	5.47548	4.71454	5.25448
0.08125	5.47641	4.71578	5.25325
0.0817708	5.47766	4.71705	5.25228
0.0822917	5.47914	4.71876	5.25144
0.0828125	5.48053	4.72041	5.2505
0.0833333	5.48168	4.72194	5.24913
0.0838542	5.48116	4.72448	5.24853
0.084375	5.48061	4.72636	5.24714
0.0848958	5.47998	4.72731	5.24503
0.0854167	5.47956	4.7281	5.24312
0.0859375	5.47962	4.72857	5.24165
0.0864583	5.48039	4.72835	5.24053
0.0869792	5.48095	4.72824	5.24044
0.0875	5.47986	4.72858	5.24164
0.0880208	5.47777	4.72872	5.24351
0.0885417	5.47658	4.7291	5.24546
0.0890625	5.47667	4.72994	5.2468
0.0895833	5.47734	4.7312	5.24658
0.0901042	5.47739	4.73295	5.24493
0.090625	5.47677	4.73454	5.24231
0.0911458	5.47582	4.73601	5.239
0.0916667	5.47462	4.73785	5.23588
0.0921875	5.474	4.73943	5.23425
0.0927083	5.47395	4.74061	5.23484
0.0932292	5.473	4.74168	5.23659
0.09375	5.47009	4.74305	5.23697
0.0942708	5.46615	4.74477	5.23538
0.0947917	5.46305	4.74614	5.23261
0.0953125	5.46108	4.74707	5.22863
0.0958333	5.45953	4.74859	5.22468
0.0963542	5.45776	4.75036	5.22225
0.096875	5.45535	4.75218	5.22114
0.0973958	5.45258	4.75402	5.22051
0.0979167	5.45042	4.756	5.22029
0.0984375	5.44982	4.75814	5.22013
0.0989583	5.44966	4.76013	5.22062
0.0994792	5.44943	4.76243	5.22238
0.1	5.4497	4.76599	5.22355
0.100521	5.45029	4.76985	5.22269
0.101042	5.45008	4.77207	5.22091
0.101562	5.44865	4.77302	5.22014
0.102083	5.44722	4.77471	5.21973
0.102604	5.4461	4.77772	5.21859
0.103125	5.44543	4.78091	5.21734
0.103646	5.44501	4.78413	5.21618
0.104167	5.44468	4.78721	5.2153
0.104688	5.44384	4.78956	5.21512
0.105208	5.44213	4.7917	5.2152
0.105729	5.44076	4.79473	5.21519
0.10625	5.44083	4.79793	5.21491
0.106771	5.44156	4.79991	5.21441
0.107292	5.44177	4.80112	5.2135
0.107813	5.44072	4.8025	5.2126
0.108333	5.43889	4.80398	5.21229
0.108854	5.43741	4.80558	5.21229
0.109375	5.43635	4.80675	5.21249
0.109896	5.43616	4.80719	5.2121
0.110417	5.43692	4.80796	5.2107
0.110937	5.43775	4.80962	5.20987
0.111458	5.43785	4.81183	5.21058
0.111979	5.4377	4.81419	5.21188
0.1125	5.43844	4.81648	5.21213
0.113021	5.43982	4.81915	5.2111
0.113542	5.44159	4.82257	5.20995
0.114062	5.44371	4.8263	5.20943
0.114583	5.44532	4.83023	5.20991
0.115104	5.44604	4.83421	5.21093
0.115625	5.44599	4.83801	5.21153
0.116146	5.44573	4.84119	5.21113
0.116667	5.44568	4.84378	5.20948
0.117188	5.44646	4.84594	5.20811
0.117708	5.44822	4.84761	5.20802
0.118229	5.45009	4.84825	5.20804
0.11875	5.45138	4.84908	5.20814
0.119271	5.45281	4.85068	5.2093
0.119792	5.4551	4.85201	5.21142
0.120313	5.45734	4.8536	5.21429
0.120833	5.45881	4.85555	5.21721
0.121354	5.45951	4.8577	5.21932
0.121875	5.45955	4.85941	5.22033
0.122396	5.45943	4.86133	5.22051
0.122917	5.45971	4.86358	5.22098
0.123438	5.46057	4.86527	5.22195
0.123958	5.46132	4.86689	5.22302
0.124479	5.46102	4.86757	5.22453
0.125	5.46012	4.86728	5.22665
0.125521	5.45947	4.86711	5.22851
0.126042	5.45962	4.86684	5.22863
0.126562	5.45984	4.86632	5.22769
0.127083	5.45905	4.86659	5.22689
0.127604	5.45762	4.8678	5.22533
0.128125	5.45661	4.86884	5.22265
0.128646	5.45579	4.86927	5.21925
0.129167	5.45457	4.86979	5.21545
0.129688	5.45335	4.87148	5.21283
0.130208	5.45271	4.87475	5.21185
0.130729	5.45242	4.87862	5.21147
0.13125	5.45199	4.88184	5.21173
0.131771	5.45163	4.88409	5.2123
0.132292	5.45151	4.88578	5.21316
0.132812	5.45177	4.88698	5.21508
0.133333	5.45241	4.88763	5.2178
0.133854	5.45338	4.88855	5.22099
0.134375	5.45505	4.89006	5.22375
0.134896	5.45729	4.89174	5.22588
0.135417	5.45949	4.89262	5.22818
0.135937	5.46092	4.89294	5.23057
0.136458	5.462	4.89428	5.23255
0.136979	5.46408	4.89656	5.2332
0.1375	5.46737	4.89873	5.23288
0.138021	5.47051	4.90085	5.23298
0.138542	5.47206	4.90381	5.23378
0.139063	5.47215	4.90742	5.23505
0.139583	5.47225	4.91068	5.23642
0.140104	5.47307	4.91364	5.23752
0.140625	5.47448	4.91587	5.23831
0.141146	5.47629	4.91756	5.23912
0.141667	5.47768	4.91902	5.24028
0.142187	5.47824	4.92074	5.24132
0.142708	5.47823	4.92274	5.24221
0.143229	5.4772	4.92439	5.24222
0.14375	5.47531	4.92566	5.24173
0.144271	5.47359	4.92736	5.24219
0.144792	5.47286	4.9297	5.24355
0.145313	5.4733	4.93174	5.24464
0.145833	5.47443	4.93393	5.24573
0.146354	5.47614	4.93657	5.24714
0.146875	5.47795	4.93963	5.24783
0.147396	5.47884	4.94221	5.24787
0.147917	5.47855	4.94454	5.24842
0.148438	5.4769	4.94723	5.24976
0.148958	5.47472	4.94984	5.25204
0.149479	5.47289	4.95255	5.255
0.15	5.47152	4.95531	5.25769
0.150521	5.47054	4.95846	5.25993
0.151042	5.46979	4.96204	5.26229
0.151562	5.46904	4.96572	5.26476
0.152083	5.4679	4.96941	5.26604
0.152604	5.46681	4.97322	5.26658
0.153125	5.46574	4.97685	5.26796
0.153646	5.4645	4.97977	5.26888
0.154167	5.46345	4.98213	5.26827
0.154688	5.46292	4.98431	5.26702
0.155208	5.46274	4.98705	5.26615
0.155729	5.46256	4.99092	5.26588
0.15625	5.46259	4.99565	5.26675
0.156771	5.46304	5.00077	5.26828
0.157292	5.4629	5.00473	5.2694
0.157812	5.46128	5.00713	5.27038
0.158333	5.45898	5.00933	5.27144
0.158854	5.45627	5.01222	5.27287
0.159375	5.45372	5.01584	5.27381
0.159896	5.45176	5.0196	5.27396
0.160417	5.45035	5.02309	5.27378
0.160938	5.44989	5.02633	5.27412
0.161458	5.45	5.02982	5.27477
0.161979	5.44992	5.03387	5.275
0.1625	5.4493	5.03754	5.27465
0.163021	5.44842	5.04114	5.27355
0.163542	5.44773	5.04434	5.27331
0.164062	5.44736	5.04642	5.27454
0.164583	5.44752	5.04862	5.2756
0.165104	5.44849	5.05218	5.27574
0.165625	5.45013	5.05716	5.27484
0.166146	5.45152	5.06291	5.27374
0.166667	5.45229	5.06786	5.27268
0.167187	5.45263	5.07156	5.27171
0.167708	5.45365	5.07461	5.27103
0.168229	5.45544	5.07778	5.2699
0.16875	5.45674	5.08185	5.26848
0.169271	5.45803	5.08642	5.26761
0.169792	5.45974	5.09096	5.26755
0.170313	5.4616	5.09398	5.26849
0.170833	5.46324	5.09539	5.27068
0.171354	5.46462	5.09681	5.27273
0.171875	5.46525	5.09901	5.27431
0.172396	5.46527	5.10203	5.27581
0.172917	5.46565	5.10605	5.27618
0.173437	5.46704	5.11077	5.27621
0.173958	5.46978	5.11546	5.27628
0.174479	5.47256	5.12028	5.27568
0.175	5.47437	5.1251	5.27516
0.175521	5.47597	5.13026	5.27515
0.176042	5.47788	5.13563	5.27553
0.176563	5.48033	5.14018	5.27582
0.177083	5.48293	5.1432	5.27668
0.177604	5.48532	5.14497	5.27866
0.178125	5.48812	5.14641	5.28021
0.178646	5.49094	5.14848	5.28066
0.179167	5.49313	5.15092	5.28009
0.179688	5.49479	5.15353	5.2792
0.180208	5.4972	5.15746	5.27893
0.180729	5.50067	5.16252	5.27954
0.18125	5.50379	5.1678	5.2806
0.181771	5.50586	5.17271	5.2816
0.182292	5.50825	5.17763	5.28207
0.182812	5.51189	5.18248	5.28181
0.183333	5.5162	5.18679	5.28099
0.183854	5.51972	5.19048	5.28022
0.184375	5.52183	5.19327	5.28007
0.184896	5.52314	5.19512	5.28125
0.185417	5.52457	5.19569	5.28381
0.185938	5.52633	5.19649	5.28656
0.186458	5.52766	5.19814	5.28858
0.186979	5.5294	5.19987	5.28986
0.1875	5.53232	5.20197	5.29122
0.188021	5.53476	5.20458	5.29311
0.188542	5.53583	5.20826	5.29469
0.189062	5.53571	5.21255	5.29561
0.189583	5.53502	5.21667	5.29636
0.190104	5.53483	5.21965	5.29726
0.190625	5.53565	5.22185	5.29826
0.191146	5.53782	5.22421	5.29834
0.191667	5.54054	5.22672	5.2979
0.192188	5.54309	5.22935	5.29835
0.192708	5.54591	5.23185	5.29993
0.193229	5.54939	5.2345	5.30164
0.19375	5.55348	5.23722	5.30339
0.194271	5.55729	5.23982	5.30518
0.194792	5.5609	5.24171	5.30659
0.195312	5.5646	5.24298	5.30826
0.195833	5.56763	5.24419	5.3103
0.196354	5.57015	5.24504	5.31288
0.196875	5.57278	5.2457	5.31557
0.197396	5.5762	5.24684	5.31789
0.197917	5.58041	5.24847	5.31957
0.198437	5.58316	5.25068	5.32029
0.198958	5.58413	5.2535	5.32086
0.199479	5.58503	5.2562	5.32151
0.2	5.58699	5.25843	5.32259
0.200521	5.5901	5.2604	5.32378
0.201042	5.59442	5.26154	5.32403
0.201563	5.59883	5.26278	5.32391
0.202083	5.6017	5.26494	5.32418
0.202604	5.60329	5.26787	5.32458
0.203125	5.60482	5.27168	5.32579
0.203646	5.60654	5.27516	5.3275
0.204167	5.60762	5.27858	5.32847
0.204687	5.60813	5.28261	5.32837
0.205208	5.60903	5.28674	5.32767
0.205729	5.61116	5.29082	5.32717
0.20625	5.61476	5.29524	5.32697
0.206771	5.61923	5.2997	5.32723
0.207292	5.62341	5.30419	5.32781
0.207813	5.62632	5.30957	5.32773
0.208333	5.62828	5.3156	5.32749
0.208854	5.62974	5.3214	5.3289
0.209375	5.63036	5.3264	5.33088
0.209896	5.63016	5.32337	5.33093
0.210417	5.62924	5.32617	5.32867
0.210938	5.62797	5.33085	5.32642
0.211458	5.62722	5.334	5.32512
0.211979	5.62642	5.33788	5.3235
0.2125	5.62498	5.3425	5.32142
0.213021	5.62389	5.34749	5.31916
0.213542	5.62391	5.35254	5.31635
0.214062	5.62559	5.35674	5.31308
0.214583	5.62853	5.35934	5.30971
0.215104	5.63135	5.36106	5.30701
0.215625	5.63204	5.36248	5.30563
0.216146	5.62994	5.36395	5.30541
0.216667	5.62649	5.36528	5.30593
0.217188	5.62381	5.36637	5.30548
0.217708	5.6227	5.36808	5.30311
0.218229	5.62287	5.37054	5.29927
0.21875	5.62447	5.37299	5.29438
0.219271	5.62637	5.37528	5.28968
0.219792	5.62839	5.37746	5.28648
0.220312	5.63015	5.37993	5.2842
0.220833	5.63111	5.38308	5.2826
0.221354	5.63055	5.38635	5.28189
0.221875	5.62809	5.38966	5.28154
0.222396	5.62642	5.39193	5.2819
0.222917	5.62647	5.393	5.28284
0.223438	5.62695	5.39307	5.28351
0.223958	5.62776	5.39326	5.28368
0.224479	5.62891	5.39372	5.28368
0.225	5.63052	5.39376	5.2843
0.225521	5.63255	5.39405	5.2848
0.226042	5.6344	5.39488	5.28498
0.226562	5.63558	5.39574	5.28517
0.227083	5.63612	5.39571	5.2854
0.227604	5.63649	5.39523	5.28584
0.228125	5.63692	5.39529	5.28629
0.228646	5.63794	5.39566	5.28658
0.229167	5.63957	5.39581	5.28673
0.229687	5.64078	5.39589	5.28693
0.230208	5.64221	5.39691	5.28678
0.230729	5.64473	5.39859	5.28629
0.23125	5.6471	5.39972	5.28568
0.231771	5.6493	5.40059	5.28501
0.232292	5.65139	5.40123	5.2841
0.232813	5.65308	5.40078	5.28301
0.233333	5.65442	5.39944	5.28227
0.233854	5.6559	5.39804	5.28249
0.234375	5.65716	5.3967	5.28417
0.234896	5.65823	5.39577	5.28608
0.235417	5.6611	5.39568	5.28737
0.235937	5.66525	5.39646	5.28846
0.236458	5.66886	5.39805	5.2886
0.236979	5.6716	5.40043	5.28735
0.2375	5.67416	5.40178	5.28537
0.238021	5.6769	5.40181	5.28338
0.238542	5.67991	5.40152	5.28138
0.239063	5.68292	5.40119	5.27907
0.239583	5.68598	5.40004	5.27667
0.240104	5.68822	5.39736	5.27446
0.240625	5.68886	5.39478	5.27301
0.241146	5.68842	5.39445	5.27238
0.241667	5.68787	5.39627	5.27297
0.242188	5.68788	5.39851	5.27385
0.242708	5.6879	5.39991	5.27405
0.243229	5.68785	5.40039	5.27374
0.24375	5.68833	5.40089	5.27257
0.244271	5.68936	5.40058	5.27165
0.244792	5.69099	5.39852	5.27055
0.245312	5.6933	5.39554	5.26843
0.245833	5.69633	5.3924	5.26547
0.246354	5.69969	5.3904	5.26219
0.246875	5.70303	5.39001	5.25972
0.247396	5.70583	5.39018	5.25903
0.247917	5.70752	5.39014	5.25959
0.248438	5.7082	5.3906	5.26016
0.248958	5.70814	5.39131	5.26072
0.249479	5.7078	5.3919	5.26148
0.25	5.70789	5.39271	5.26248
0.250521	5.70838	5.39348	5.2641
0.251042	5.70906	5.39484	5.26628
0.251563	5.70989	5.39722	5.26887
0.252083	5.71085	5.40103	5.27149
0.252604	5.71229	5.40557	5.27352
0.253125	5.71386	5.41011	5.27472
0.253646	5.71529	5.41419	5.27545
0.254167	5.71713	5.41716	5.27647
0.254688	5.71939	5.41855	5.27766
0.255208	5.72143	5.41845	5.2786
0.255729	5.72251	5.41684	5.27967
0.25625	5.72256	5.41512	5.28099
0.256771	5.7223	5.415	5.28279
0.257292	5.72228	5.4158	5.28573
0.257812	5.72281	5.41664	5.28914
0.258333	5.72392	5.41726	5.2927
0.258854	5.72506	5.41865	5.29599
0.259375	5.72586	5.42219	5.29781
0.259896	5.72694	5.42702	5.29783
0.260417	5.72875	5.43132	5.29695
0.260937	5.73175	5.434	5.297
0.261458	5.73616	5.4353	5.29893
0.261979	5.74036	5.43577	5.30207
0.2625	5.74344	5.43549	5.30588
0.263021	5.74581	5.43398	5.31007
0.263542	5.74844	5.432	5.31361
0.264062	5.75115	5.4313	5.31633
0.264583	5.75321	5.43269	5.31891
0.265104	5.75405	5.4353	5.32154
0.265625	5.75321	5.43769	5.32442
0.266146	5.75193	5.43923	5.327
0.266667	5.75145	5.44024	5.32875
0.267188	5.75192	5.44126	5.33
0.267708	5.75242	5.4425	5.33152
0.268229	5.75243	5.44379	5.33299
0.26875	5.7518	5.4451	5.33302
0.269271	5.75082	5.44542	5.33209
0.269792	5.75029	5.44495	5.33244
0.270313	5.74956	5.44488	5.33397
0.270833	5.74789	5.44488	5.33589
0.271354	5.7451	5.44524	5.33751
0.271875	5.74197	5.44646	5.33833
0.272396	5.73922	5.44794	5.33923
0.272917	5.73664	5.44763	5.33982
0.273438	5.73371	5.44619	5.3398
0.273958	5.73127	5.44498	5.3398
0.274479	5.73008	5.44421	5.3402
0.275	5.73007	5.44436	5.34141
0.275521	5.73106	5.44584	5.34359
0.276042	5.73246	5.44744	5.34647
0.276562	5.73365	5.44813	5.34926
0.277083	5.73385	5.44764	5.35159
0.277604	5.73314	5.44637	5.35356
0.278125	5.732	5.44462	5.35414
0.278646	5.73073	5.44253	5.35262
0.279167	5.72891	5.44089	5.35031
0.279687	5.72637	5.44009	5.34911
0.280208	5.72403	5.44014	5.34936
0.280729	5.72204	5.44077	5.35015
0.28125	5.71992	5.44108	5.35027
0.281771	5.71792	5.44057	5.34872
0.282292	5.71638	5.4386	5.34638
0.282813	5.71517	5.43524	5.34421
0.283333	5.71374	5.43226	5.34216
0.283854	5.71226	5.43046	5.34007
0.284375	5.71117	5.43007	5.33782
0.284896	5.71023	5.43103	5.33604
0.285417	5.70875	5.4329	5.33546
0.285938	5.70658	5.43453	5.33499
0.286458	5.70418	5.43565	5.33321
0.286979	5.70136	5.43612	5.33096
0.2875	5.69821	5.43577	5.32852
0.288021	5.69567	5.43463	5.325
0.288542	5.69335	5.43328	5.32123
0.289062	5.69084	5.43207	5.31792
0.289583	5.68818	5.43205	5.31528
0.290104	5.68518	5.43367	5.31383
0.290625	5.68165	5.43617	5.3133
0.291146	5.67846	5.43904	5.31212
0.291667	5.67673	5.44162	5.30981
0.292187	5.67587	5.44315	5.30714
0.292708	5.67546	5.44446	5.30515
0.293229	5.67555	5.44667	5.30462
0.29375	5.67604	5.44946	5.30424
0.294271	5.67604	5.45187	5.30302
0.294792	5.67484	5.4534	5.30126
0.295312	5.67271	5.4553	5.29956
0.295833	5.67091	5.45855	5.2991
0.296354	5.6696	5.46193	5.29976
0.296875	5.66858	5.46353	5.29987
0.297396	5.66753	5.4633	5.29865
0.297917	5.66675	5.4629	5.29715
0.298438	5.66646	5.46372	5.29621
0.298958	5.66588	5.46587	5.29626
0.299479	5.66418	5.46851	5.29739
0.3	5.66097	5.47133	5.2977
0.300521	5.65666	5.47424	5.29661
0.301042	5.65212	5.47619	5.29496
0.301563	5.64793	5.47769	5.29371
0.302083	5.64395	5.47977	5.2931
0.302604	5.63997	5.4824	5.29253
0.303125	5.63576	5.48516	5.2921
0.303646	5.63118	5.48707	5.2921
0.304167	5.626	5.4889	5.29298
0.304688	5.62064	5.49185	5.29457
0.305208	5.61573	5.49519	5.29625
0.305729	5.61182	5.49756	5.29684
0.30625	5.60905	5.49931	5.29724
0.306771	5.60647	5.50152	5.2987
0.307292	5.60338	5.5032	5.30054
0.307812	5.60011	5.50385	5.30248
0.308333	5.59732	5.50448	5.30429
0.308854	5.59567	5.50645	5.30559
0.309375	5.59461	5.50962	5.30693
0.309896	5.59332	5.51291	5.30836
0.310417	5.59161	5.51584	5.30984
0.310937	5.58959	5.51814	5.31065
0.311458	5.58745	5.51959	5.31028
0.311979	5.58561	5.52134	5.3101
0.3125	5.58418	5.52495	5.31103
0.313021	5.58257	5.52875	5.31263
0.313542	5.57976	5.53106	5.3156
0.314063	5.57649	5.53234	5.31939
0.314583	5.57402	5.53402	5.32174
0.315104	5.57233	5.53583	5.32184
0.315625	5.57145	5.53732	5.32135
0.316146	5.57123	5.53959	5.32153
0.316667	5.57116	5.54246	5.32189
0.317188	5.57109	5.54552	5.32213
0.317708	5.5706	5.54808	5.32215
0.318229	5.56941	5.5496	5.32246
0.31875	5.5679	5.55049	5.323
0.319271	5.56658	5.55082	5.32369
0.319792	5.56541	5.55119	5.32446
0.320312	5.56424	5.55167	5.32501
0.320833	5.56321	5.55215	5.32659
0.321354	5.56182	5.55274	5.32956
0.321875	5.5593	5.55294	5.33311
0.322396	5.55595	5.55291	5.33599
0.322917	5.55245	5.55274	5.33781
0.323437	5.54925	5.55287	5.33788
0.323958	5.54693	5.55347	5.3368
0.324479	5.54573	5.55492	5.3367
0.325	5.54513	5.55693	5.33788
0.325521	5.54459	5.55879	5.33947
0.326042	5.54443	5.5603	5.3419
0.326562	5.54424	5.56136	5.34534
0.327083	5.54392	5.56279	5.34851
0.327604	5.54424	5.56485	5.35104
0.328125	5.54518	5.56701	5.35295
0.328646	5.54588	5.5691	5.354
0.329167	5.54588	5.57106	5.3544
0.329688	5.54506	5.57288	5.3552
0.330208	5.54352	5.57316	5.3568
0.330729	5.5424	5.57277	5.35845
0.33125	5.54193	5.57371	5.35865
0.331771	5.54204	5.57587	5.35839
0.332292	5.54256	5.57811	5.35921
0.332813	5.54268	5.57891	5.36099
0.333333	5.54277	5.57859	5.36379
0.333854	5.54256	5.57851	5.36713
0.334375	5.54091	5.57939	5.37036
0.334896	5.53784	5.58089	5.37298
0.335417	5.53433	5.58157	5.3749
0.335938	5.53125	5.58127	5.3767
0.336458	5.52912	5.58133	5.37908
0.336979	5.52763	5.58233	5.38168
0.3375	5.52631	5.58508	5.38412
0.338021	5.52504	5.58837	5.38471
0.338542	5.52421	5.59083	5.38324
0.339062	5.52405	5.5934	5.38134
0.339583	5.52409	5.59552	5.37932
0.340104	5.52372	5.5968	5.37846
0.340625	5.52237	5.59767	5.37854
0.341146	5.52108	5.59836	5.37954
0.341667	5.52049	5.5985	5.38113
0.342187	5.52026	5.59813	5.38177
0.342708	5.519	5.59794	5.38217
0.343229	5.51673	5.59782	5.38316
0.34375	5.51474	5.59802	5.38397
0.344271	5.51393	5.59925	5.38391
0.344792	5.51361	5.6015	5.38365
0.345313	5.51257	5.60414	5.38395
0.345833	5.51129	5.60625	5.38449
0.346354	5.51	5.6079	5.38559
0.346875	5.50858	5.60924	5.38749
0.347396	5.50723	5.60947	5.38918
0.347917	5.50598	5.60839	5.39058
0.348438	5.50511	5.60633	5.39186
0.348958	5.50507	5.60425	5.39241
0.349479	5.50417	5.60236	5.39255
0.35	5.50127	5.60127	5.39246
0.350521	5.49793	5.60104	5.39217
0.351042	5.49529	5.60098	5.3926
0.351562	5.49352	5.60081	5.39422
0.352083	5.49256	5.6002	5.39578
0.352604	5.4913	5.59903	5.39617
0.353125	5.48959	5.5965	5.39612
0.353646	5.4882	5.59316	5.39675
0.354167	5.48733	5.58978	5.39754
0.354687	5.4868	5.58656	5.39781
0.355208	5.48591	5.58388	5.39748
0.355729	5.48502	5.58129	5.39733
0.35625	5.48468	5.57823	5.39815
0.356771	5.48426	5.57491	5.39959
0.357292	5.48365	5.572	5.40161
0.357812	5.48214	5.56985	5.40357
0.358333	5.47897	5.56774	5.40485
0.358854	5.47598	5.56482	5.4056
0.359375	5.47384	5.56093	5.40618
0.359896	5.47174	5.55704	5.40676
0.360417	5.46919	5.5537	5.40742
0.360938	5.46612	5.55076	5.4084
0.361458	5.46256	5.54806	5.40992
0.361979	5.4584	5.54534	5.41194
0.3625	5.45482	5.54328	5.41329
0.363021	5.4521	5.54249	5.41335
0.363542	5.45001	5.54295	5.41215
0.364063	5.44851	5.54394	5.4104
0.364583	5.44682	5.54407	5.40887
0.365104	5.44487	5.54299	5.408
0.365625	5.44347	5.54063	5.40846
0.366146	5.44268	5.53801	5.40969
0.366667	5.44147	5.53618	5.41107
0.367188	5.43951	5.53517	5.41244
0.367708	5.43735	5.53502	5.41362
0.368229	5.43482	5.53625	5.41508
0.36875	5.43209	5.53763	5.41654
0.369271	5.43049	5.53761	5.41741
0.369792	5.43066	5.53619	5.41797
0.370312	5.43216	5.53434	5.41761
0.370833	5.4342	5.5325	5.41646
0.371354	5.43699	5.53041	5.4162
0.371875	5.43973	5.52848	5.41708
0.372396	5.44078	5.52748	5.41804
0.372917	5.44065	5.52721	5.41901
0.373437	5.43997	5.52642	5.42066
0.373958	5.43827	5.5253	5.42269
0.374479	5.43591	5.52439	5.42446
0.375	5.43378	5.52293	5.42606
0.375521	5.43212	5.52047	5.42747
0.376042	5.43146	5.51748	5.42831
0.376563	5.43147	5.51505	5.42838
0.377083	5.43199	5.51358	5.42788
0.377604	5.43262	5.51273	5.42729
0.378125	5.43228	5.51154	5.42682
0.378646	5.43149	5.5106	5.42721
0.379167	5.43141	5.50963	5.42925
0.379688	5.43237	5.50781	5.43207
0.380208	5.43356	5.50523	5.43553
0.380729	5.43338	5.5026	5.43961
0.38125	5.43143	5.50063	5.44349
0.381771	5.4292	5.4991	5.44685
0.382292	5.42748	5.49727	5.44941
0.382812	5.42689	5.4951	5.4506
0.383333	5.4279	5.49298	5.45086
0.383854	5.43026	5.49102	5.45037
0.384375	5.43285	5.48924	5.45023
0.384896	5.43498	5.48719	5.45203
0.385417	5.43683	5.48512	5.45478
0.385937	5.43734	5.48429	5.45733
0.386458	5.43636	5.48469	5.45983
0.386979	5.43494	5.48458	5.46147
0.3875	5.4344	5.48244	5.46221
0.388021	5.43479	5.47826	5.46254
0.388542	5.43558	5.47294	5.46219
0.389062	5.43688	5.4676	5.46185
0.389583	5.4382	5.46345	5.4614
0.390104	5.43919	5.45971	5.461
0.390625	5.43983	5.45706	5.46094
0.391146	5.44	5.45565	5.46066
0.391667	5.44059	5.45483	5.45957
0.392188	5.44178	5.45396	5.45831
0.392708	5.44243	5.45183	5.45838
0.393229	5.44262	5.44854	5.45911
0.39375	5.44255	5.44556	5.45872
0.394271	5.44179	5.44404	5.45682
0.394792	5.44019	5.44235	5.45439
0.395313	5.4378	5.43926	5.45149
0.395833	5.43517	5.43571	5.44772
0.396354	5.43367	5.43236	5.44379
0.396875	5.43277	5.42939	5.441
0.397396	5.43102	5.42677	5.43924
0.397917	5.42874	5.42465	5.43749
0.398438	5.4276	5.42293	5.43597
0.398958	5.42718	5.42115	5.43518
0.399479	5.42589	5.41907	5.43448
0.4	5.42383	5.41756	5.43306
0.400521	5.42242	5.41693	5.43188
0.401042	5.42279	5.41594	5.43145
0.401562	5.42407	5.415	5.43075
0.402083	5.4244	5.41429	5.43031
0.402604	5.42251	5.41307	5.42998
0.403125	5.41925	5.41121	5.42783
0.403646	5.41759	5.40928	5.42373
0.404167	5.41784	5.40781	5.41862
0.404687	5.41802	5.40737	5.41395
0.405208	5.41752	5.40732	5.41014
0.405729	5.41585	5.40688	5.40665
0.40625	5.41317	5.40626	5.40425
0.406771	5.41023	5.406	5.40353
0.407292	5.40785	5.40683	5.40373
0.407813	5.40707	5.40857	5.40382
0.408333	5.40775	5.40882	5.40318
0.408854	5.40893	5.40703	5.40146
0.409375	5.40949	5.40505	5.39892
0.409896	5.40976	5.40362	5.39611
0.410417	5.40935	5.40272	5.3935
0.410938	5.40664	5.40182	5.39174
0.411458	5.40214	5.40165	5.39025
0.411979	5.39725	5.40289	5.38962
0.4125	5.39341	5.40522	5.38963
0.413021	5.39075	5.40747	5.38938
0.413542	5.38889	5.40845	5.38882
0.414062	5.38821	5.40877	5.38777
0.414583	5.38778	5.4082	5.3859
0.415104	5.38757	5.40743	5.38422
0.415625	5.38791	5.40748	5.3835
0.416146	5.3881	5.40778	5.3824
0.416667	5.38797	5.40772	5.38093
0.417187	5.38758	5.40752	5.37994
0.417708	5.38652	5.40742	5.37927
0.418229	5.38535	5.40688	5.37859
0.41875	5.38534	5.40619	5.37721
0.419271	5.386	5.40514	5.37476
0.419792	5.38597	5.40337	5.37225
0.420312	5.38526	5.40215	5.37044
0.420833	5.38401	5.40213	5.36934
0.421354	5.38214	5.40172	5.36863
0.421875	5.38022	5.40117	5.36778
0.422396	5.37927	5.40209	5.36692
0.422917	5.379	5.40454	5.36548
0.423438	5.37882	5.40633	5.3633
0.423958	5.37847	5.40589	5.36105
0.424479	5.37806	5.40447	5.35881
0.425	5.37757	5.40297	5.35782
0.425521	5.37719	5.40122	5.35842
0.426042	5.37629	5.39855	5.36029
0.426563	5.37406	5.39445	5.36255
0.427083	5.37116	5.38933	5.36384
0.427604	5.36907	5.38476	5.36373
0.428125	5.36762	5.38202	5.36235
0.428646	5.36525	5.38017	5.36041
0.429167	5.36191	5.37847	5.359
0.429688	5.35912	5.37764	5.35862
0.430208	5.35765	5.3778	5.35808
0.430729	5.35678	5.37789	5.35709
0.43125	5.35662	5.37687	5.3559
0.431771	5.35692	5.37466	5.35426
0.432292	5.35714	5.37202	5.35204
0.432812	5.35757	5.36984	5.34939
0.433333	5.35823	5.36839	5.34685
0.433854	5.35816	5.36653	5.34424
0.434375	5.35738	5.36369	5.34223
0.434896	5.35626	5.36056	5.34158
0.435417	5.35545	5.35783	5.34131
0.435937	5.35551	5.35593	5.34103
0.436458	5.35646	5.35477	5.34053
0.436979	5.35753	5.35327	5.33895
0.4375	5.35765	5.35116	5.3364
0.438021	5.35723	5.34926	5.33376
0.438542	5.35748	5.34796	5.33168
0.439063	5.35851	5.34614	5.33014
0.439583	5.35969	5.34362	5.32855
0.440104	5.36046	5.34235	5.3273
0.440625	5.36176	5.34252	5.32651
0.441146	5.36361	5.34314	5.32578
0.441667	5.36461	5.3431	5.32568
0.442188	5.36462	5.34154	5.32514
0.442708	5.36407	5.33861	5.32236
0.443229	5.36311	5.33599	5.31783
0.44375	5.36158	5.33492	5.31342
0.444271	5.36037	5.33488	5.31042
0.444792	5.36018	5.33427	5.30831
0.445312	5.36036	5.33328	5.30647
0.445833	5.3604	5.33243	5.3047
0.446354	5.3612	5.33154	5.30324
0.446875	5.36273	5.33102	5.30181
0.447396	5.36378	5.33145	5.30023
0.447917	5.36369	5.33224	5.2989
0.448437	5.36337	5.33346	5.29853
0.448958	5.36394	5.33488	5.29948
0.449479	5.36495	5.33607	5.3004
0.45	5.36547	5.33702	5.30025
0.450521	5.36585	5.33732	5.2998
0.451042	5.36602	5.33729	5.29997
0.451562	5.36494	5.33711	5.3002
0.452083	5.36238	5.33697	5.30004
0.452604	5.35967	5.33732	5.29914
0.453125	5.35772	5.33829	5.29791
0.453646	5.35632	5.33967	5.29719
0.454167	5.35542	5.3414	5.29613
0.454688	5.35581	5.34347	5.29453
0.455208	5.35774	5.34608	5.29295
0.455729	5.36054	5.34887	5.29123
0.45625	5.3637	5.35188	5.28996
0.456771	5.36681	5.35359	5.28915
0.457292	5.36988	5.35336	5.28814
0.457813	5.3736	5.35219	5.28707
0.458333	5.37774	5.35101	5.28598
0.458854	5.3812	5.35071	5.28461
0.459375	5.38315	5.35179	5.28357
0.459896	5.38433	5.35373	5.28286
0.460417	5.38536	5.35571	5.28197
0.460938	5.38606	5.35667	5.28175
0.461458	5.38691	5.35675	5.28229
0.461979	5.38801	5.35699	5.28346
0.4625	5.3896	5.35706	5.28421
0.463021	5.39151	5.35583	5.2837
0.463542	5.39363	5.35363	5.28263
0.464062	5.39538	5.35167	5.28164
0.464583	5.39617	5.3504	5.28053
0.465104	5.39594	5.34961	5.27876
0.465625	5.3949	5.34842	5.27622
0.466146	5.39329	5.34697	5.2724
0.466667	5.39163	5.34547	5.2665
0.467187	5.39128	5.34456	5.26013
0.467708	5.39278	5.34458	5.25461
0.468229	5.39486	5.3454	5.25014
0.46875	5.39613	5.34663	5.24684
0.469271	5.39635	5.34766	5.24357
0.469792	5.3967	5.34837	5.23952
0.470313	5.39786	5.34907	5.23446
0.470833	5.39964	5.34984	5.22882
0.471354	5.40205	5.35032	5.2241
0.471875	5.40511	5.3504	5.22146
0.472396	5.40897	5.3502	5.22018
0.472917	5.41283	5.34986	5.21933
0.473438	5.41575	5.34936	5.21768
0.473958	5.41783	5.34917	5.21467
0.474479	5.41949	5.35017	5.2113
0.475	5.42069	5.35225	5.20813
0.475521	5.42209	5.35371	5.20559
0.476042	5.42347	5.35344	5.20324
0.476562	5.42472	5.35271	5.2006
0.477083	5.42684	5.35246	5.19791
0.477604	5.43017	5.3527	5.19615
0.478125	5.43421	5.3535	5.19641
0.478646	5.43847	5.35492	5.19741
0.479167	5.44173	5.35601	5.19738
0.479687	5.44341	5.35588	5.1958
0.480208	5.44475	5.356	5.19334
0.480729	5.44728	5.35778	5.18882
0.48125	5.45074	5.36032	5.18294
0.481771	5.45398	5.36252	5.17892
0.482292	5.45691	5.36389	5.17777
0.482812	5.45861	5.36386	5.1779
0.483333	5.45938	5.36261	5.1777
0.483854	5.46035	5.36149	5.17715
0.484375	5.46119	5.36073	5.17653
0.484896	5.4624	5.36056	5.1758
0.485417	5.46451	5.36205	5.17453
0.485938	5.46693	5.36511	5.17318
0.486458	5.46906	5.36896	5.17255
0.486979	5.47054	5.37218	5.17243
0.4875	5.47186	5.37429	5.17234
0.488021	5.47341	5.37585	5.17178
0.488542	5.47512	5.37727	5.17038
0.489063	5.47733	5.37886	5.16802
0.489583	5.47988	5.38014	5.16497
0.490104	5.48248	5.381	5.16211
0.490625	5.48543	5.38158	5.16059
0.491146	5.48786	5.38251	5.16037
0.491667	5.48937	5.38368	5.16009
0.492188	5.49082	5.38541	5.15932
0.492708	5.49373	5.38822	5.15794
0.493229	5.49801	5.39086	5.15483
0.49375	5.50243	5.39241	5.15114
0.494271	5.50608	5.39304	5.14829
0.494792	5.50834	5.39278	5.14573
0.495312	5.50982	5.39267	5.14324
0.495833	5.51208	5.3931	5.1408
0.496354	5.51561	5.39339	5.13834
0.496875	5.51949	5.39373	5.13613
0.497396	5.52282	5.39513	5.13468
0.497917	5.52468	5.39721	5.13325
0.498437	5.52566	5.39853	5.1325
0.498958	5.52675	5.39873	5.13201
0.499479	5.52775	5.39825	5.12994
0.5	5.52875	5.3981	5.12641
0.500521	5.52988	5.39882	5.12191
0.501042	5.53106	5.40003	5.11783
0.501563	5.53284	5.40106	5.11472
0.502083	5.53591	5.40141	5.11242
0.502604	5.53965	5.4015	5.11063
0.503125	5.54334	5.40215	5.10866
0.503646	5.54686	5.40402	5.10608
0.504167	5.55016	5.40631	5.10265
0.504687	5.55301	5.40748	5.09813
0.505208	5.55581	5.40788	5.09342
0.505729	5.55792	5.40781	5.08958
0.50625	5.55949	5.40641	5.08594
0.506771	5.56097	5.40465	5.08216
0.507292	5.56251	5.403	5.0782
0.507812	5.5644	5.40152	5.07432
0.508333	5.56586	5.4013	5.07053
0.508854	5.56763	5.40251	5.06686
0.509375	5.5703	5.40445	5.06358
0.509896	5.57386	5.40648	5.06051
0.510417	5.57748	5.40851	5.0572
0.510938	5.5801	5.41002	5.05369
0.511458	5.58177	5.41089	5.05015
0.511979	5.58328	5.41113	5.04614
0.5125	5.58546	5.41036	5.04182
0.513021	5.58823	5.40966	5.03821
0.513542	5.59195	5.40958	5.03519
0.514062	5.5961	5.41048	5.03185
0.514583	5.59922	5.41233	5.02822
0.515104	5.60154	5.4143	5.02405
0.515625	5.60346	5.41658	5.01991
0.516146	5.60529	5.41838	5.01651
0.516667	5.60782	5.41958	5.01348
0.517188	5.61095	5.41923	5.01113
0.517708	5.61403	5.41758	5.00909
0.518229	5.61753	5.41652	5.00654
0.51875	5.62126	5.41719	5.00346
0.519271	5.62441	5.41979	4.99988
0.519792	5.62714	5.42342	4.99634
0.520312	5.62964	5.42736	4.99302
0.520833	5.63219	5.43133	4.98937
0.521354	5.63452	5.43525	4.98588
0.521875	5.63671	5.43807	4.98319
0.522396	5.63884	5.43966	4.98127
0.522917	5.64073	5.4407	4.97918
0.523438	5.64251	5.44263	4.97593
0.523958	5.64524	5.44564	4.97158
0.524479	5.6491	5.44837	4.96645
0.525	5.65356	5.45037	4.96143
0.525521	5.65808	5.45231	4.9572
0.526042	5.66162	5.45435	4.95379
0.526563	5.66482	5.45704	4.95027
0.527083	5.66896	5.46063	4.94594
0.527604	5.67375	5.46431	4.94127
0.528125	5.67849	5.4677	4.93653
0.528646	5.68284	5.47107	4.93193
0.529167	5.68669	5.47482	4.92784
0.529687	5.68972	5.47818	4.92483
0.530208	5.69206	5.48016	4.92219
0.530729	5.69442	5.481	4.91918
0.53125	5.69693	5.4816	4.91613
0.531771	5.69994	5.48309	4.91409
0.532292	5.70306	5.48558	4.91269
0.532813	5.70592	5.48868	4.91125
0.533333	5.70928	5.49151	4.9092
0.533854	5.71368	5.49347	4.90579
0.534375	5.71824	5.49502	4.90183
0.534896	5.72241	5.4961	4.89842
0.535417	5.72648	5.49606	4.89592
0.535937	5.73059	5.49512	4.89387
0.536458	5.7334	5.49454	4.89187
0.536979	5.73392	5.49494	4.88984
0.5375	5.73266	5.49624	4.88804
0.538021	5.73161	5.49858	4.88637
0.538542	5.73166	5.50095	4.88417
0.539062	5.73266	5.50206	4.88195
0.539583	5.73528	5.50227	4.87956
0.540104	5.73805	5.5027	4.87664
0.540625	5.73969	5.50412	4.87362
0.541146	5.74145	5.50542	4.87077
0.541667	5.74396	5.50571	4.86829
0.542188	5.74701	5.50597	4.8664
0.542708	5.75009	5.50705	4.86514
0.543229	5.75178	5.5092	4.86314
0.54375	5.75246	5.51165	4.86155
0.544271	5.75275	5.5136	4.86204
0.544792	5.75419	5.51532	4.86285
0.545312	5.75818	5.51689	4.86282
0.545833	5.76286	5.51819	4.86215
0.546354	5.76628	5.51938	4.86102
0.546875	5.76806	5.52052	4.85982
0.547396	5.76895	5.5218	4.85801
0.547917	5.7704	5.52297	4.8561
0.548438	5.77264	5.524	4.85546
0.548958	5.77505	5.52493	4.85596
0.549479	5.77776	5.52546	4.85679
0.55	5.78045	5.52577	4.85764
0.550521	5.78281	5.52587	4.85868
0.551042	5.78518	5.52629	4.85959
0.551562	5.78763	5.5276	4.85996
0.552083	5.78917	5.52961	4.8597
0.552604	5.78964	5.53137	4.86028
0.553125	5.79036	5.53166	4.86225
0.553646	5.79169	5.5306	4.86359
0.554167	5.79291	5.52998	4.86398
0.554688	5.79345	5.53162	4.86447
0.555208	5.79421	5.53526	4.86541
0.555729	5.79578	5.54015	4.86717
0.55625	5.79815	5.54469	4.86933
0.556771	5.80058	5.54799	4.87165
0.557292	5.80293	5.5512	4.87359
0.557813	5.80551	5.55419	4.87472
0.558333	5.80724	5.55584	4.87584
0.558854	5.80711	5.55634	4.87735
0.559375	5.80562	5.55741	4.87848
0.559896	5.80379	5.55992	4.8778
0.560417	5.8023	5.56346	4.87549
0.560937	5.80185	5.56708	4.87408
0.561458	5.80276	5.57008	4.87483
0.561979	5.80437	5.57375	4.87636
0.5625	5.80619	5.57832	4.87809
0.563021	5.80847	5.58282	4.88053
0.563542	5.81035	5.58705	4.88337
0.564063	5.81222	5.59044	4.88489
0.564583	5.8146	5.59204	4.88511
0.565104	5.81698	5.59298	4.8855
0.565625	5.81883	5.59489	4.88621
0.566146	5.82083	5.59776	4.88654
0.566667	5.82365	5.60162	4.88692
0.567187	5.82617	5.60534	4.88763
0.567708	5.82764	5.60755	4.88829
0.568229	5.82786	5.60942	4.88922
0.56875	5.82771	5.61171	4.89049
0.569271	5.82842	5.61431	4.89139
0.569792	5.82999	5.61721	4.89172
0.570312	5.83128	5.61983	4.89226
0.570833	5.83099	5.62203	4.89405
0.571354	5.83043	5.6241	4.89796
0.571875	5.83066	5.62532	4.9025
0.572396	5.83093	5.626	4.90628
0.572917	5.83078	5.62718	4.90967
0.573438	5.83096	5.62848	4.91191
0.573958	5.83207	5.63037	4.91279
0.574479	5.83356	5.63272	4.91307
0.575	5.83406	5.63438	4.91323
0.575521	5.83317	5.63529	4.91306
0.576042	5.83137	5.63628	4.91231
0.576562	5.82992	5.63737	4.91162
0.577083	5.83002	5.63918	4.91132
0.577604	5.8317	5.64194	4.91144
0.578125	5.83544	5.6447	4.91201
0.578646	5.84028	5.64664	4.91249
0.579167	5.84468	5.64647	4.91192
0.579688	5.84741	5.64429	4.91114
0.580208	5.84741	5.64235	4.91086
0.580729	5.84545	5.64196	4.91083
0.58125	5.84293	5.64248	4.91107
0.581771	5.84091	5.64427	4.91179
0.582292	5.83927	5.64817	4.91253
0.582812	5.83824	5.65239	4.91295
0.583333	5.83788	5.65549	4.91314
0.583854	5.83751	5.65798	4.91285
0.584375	5.83621	5.65985	4.91176
0.584896	5.83432	5.66112	4.91005
0.585417	5.83157	5.66157	4.9084
0.585938	5.8274	5.66113	4.90847
0.586458	5.82321	5.66063	4.91086
0.586979	5.82024	5.66181	4.91311
0.5875	5.81884	5.66375	4.91432
0.588021	5.81825	5.66519	4.91444
0.588542	5.8178	5.66753	4.91322
0.589063	5.81677	5.67019	4.91137
0.589583	5.81414	5.67206	4.90935
0.590104	5.81084	5.67333	4.90852
0.590625	5.80809	5.67477	4.90921
0.591146	5.80621	5.67704	4.91009
0.591667	5.80503	5.67982	4.91013
0.592187	5.80428	5.68267	4.9086
0.592708	5.80347	5.68577	4.90578
0.593229	5.8029	5.68896	4.90232
0.59375	5.80308	5.69212	4.89891
0.594271	5.80361	5.69565	4.89601
0.594792	5.8036	5.69892	4.8935
0.595313	5.80317	5.70101	4.89122
0.595833	5.80362	5.70275	4.88918
0.596354	5.80575	5.70494	4.88635
0.596875	5.80798	5.70703	4.88264
0.597396	5.80907	5.70885	4.87903
0.597917	5.80842	5.71069	4.87581
0.598437	5.80635	5.71219	4.87335
0.598958	5.80475	5.71253	4.87143
0.599479	5.80466	5.71126	4.8694
0.6	5.80546	5.70952	4.86695
0.600521	5.80619	5.70852	4.86411
0.601042	5.8069	5.70939	4.86187
0.601562	5.8083	5.71167	4.86072
0.602083	5.81038	5.71321	4.85949
0.602604	5.81173	5.71333	4.85798
0.603125	5.81179	5.71295	4.85664
0.603646	5.81084	5.71341	4.8561
0.604167	5.80995	5.71508	4.85659
0.604688	5.81025	5.71715	4.8571
0.605208	5.81108	5.71868	4.85699
0.605729	5.8115	5.71978	4.85664
0.60625	5.81148	5.72155	4.85588
0.606771	5.81176	5.72429	4.85477
0.607292	5.81277	5.72634	4.85392
0.607812	5.81267	5.72658	4.85284
0.608333	5.81071	5.72624	4.8512
0.608854	5.80841	5.72701	4.84958
0.609375	5.80683	5.72875	4.84854
0.609896	5.80624	5.7299	4.84815
0.610417	5.80653	5.73024	4.84815
0.610938	5.80799	5.73037	4.84738
0.611458	5.80978	5.73081	4.84542
0.611979	5.81073	5.73177	4.84417
0.6125	5.81087	5.73297	4.84425
0.613021	5.81054	5.73421	4.84471
0.613542	5.80969	5.73503	4.84408
0.614062	5.80874	5.735	4.84225
0.614583	5.80872	5.73355	4.84019
0.615104	5.80947	5.73167	4.83827
0.615625	5.81005	5.73033	4.83592
0.616146	5.81018	5.72933	4.83262
0.616667	5.81015	5.72869	4.82913
0.617188	5.81052	5.72883	4.82682
0.617708	5.81086	5.72991	4.82524
0.618229	5.8112	5.73139	4.82325
0.61875	5.81197	5.73246	4.82127
0.619271	5.81327	5.73222	4.81888
0.619792	5.81437	5.73045	4.81607
0.620313	5.81514	5.72793	4.81355
0.620833	5.81588	5.72516	4.81106
0.621354	5.81647	5.72286	4.80807
0.621875	5.81636	5.72134	4.80499
0.622396	5.81506	5.7204	4.80265
0.622917	5.81278	5.71926	4.80126
0.623437	5.80967	5.71699	4.79995
0.623958	5.80659	5.71467	4.79802
0.624479	5.80463	5.71321	4.79514
0.625	5.80273	5.71239	4.79126
0.625521	5.79999	5.71151	4.78775
0.626042	5.79653	5.71063	4.78492
0.626563	5.79339	5.71011	4.78155
0.627083	5.79073	5.7095	4.77717
0.627604	5.78826	5.70833	4.77237
0.628125	5.7861	5.70765	4.76738
0.628646	5.78379	5.70747	4.76233
0.629167	5.78127	5.70722	4.75719
0.629687	5.77761	5.70671	4.753
0.630208	5.77269	5.70596	4.7497
0.630729	5.76727	5.7054	4.74684
0.63125	5.76281	5.7053	4.74452
0.631771	5.75963	5.7054	4.74233
0.632292	5.75682	5.70568	4.73986
0.632812	5.75428	5.70665	4.73753
0.633333	5.75263	5.7076	4.73641
0.633854	5.752	5.7085	4.73656
0.634375	5.75134	5.70902	4.73691
0.634896	5.74972	5.70848	4.73649
0.635417	5.74759	5.7072	4.73491
0.635938	5.74522	5.70578	4.73217
0.636458	5.74334	5.70455	4.72983
0.636979	5.74203	5.70349	4.72859
0.6375	5.74077	5.70263	4.72854
0.638021	5.73961	5.70234	4.72942
0.638542	5.73774	5.70257	4.72933
0.639062	5.73464	5.70255	4.72659
0.639583	5.73098	5.70207	4.7219
0.640104	5.7275	5.70112	4.71667
0.640625	5.72484	5.6999	4.71183
0.641146	5.72334	5.69803	4.70804
0.641667	5.72284	5.69518	4.70479
0.642188	5.72247	5.69196	4.70174
0.642708	5.72106	5.68999	4.69856
0.643229	5.71867	5.69022	4.69554
0.64375	5.71578	5.69153	4.6929
0.644271	5.71251	5.69246	4.6902
0.644792	5.70952	5.69238	4.68629
0.645312	5.70656	5.69137	4.67977
0.645833	5.7031	5.68986	4.67268
0.646354	5.69983	5.68839	4.66682
0.646875	5.69726	5.68691	4.66219
0.647396	5.69532	5.68405	4.65776
0.647917	5.69305	5.67976	4.65403
0.648438	5.68931	5.67535	4.65139
0.648958	5.68467	5.67193	4.64854
0.649479	5.68012	5.67037	4.64501
0.65	5.67689	5.67148	4.64132
0.650521	5.67477	5.67442	4.63727
0.651042	5.67258	5.67697	4.63226
0.651563	5.67091	5.67838	4.62654
0.652083	5.66961	5.67807	4.62044
0.652604	5.66769	5.6759	4.61449
0.653125	5.66558	5.67303	4.60869
0.653646	5.66356	5.67026	4.60286
0.654167	5.66171	5.66794	4.59729
0.654687	5.66007	5.66677	4.59182
0.655208	5.65809	5.66663	4.58612
0.655729	5.65588	5.6661	4.58074
0.65625	5.65353	5.6645	4.57615
0.656771	5.65126	5.66295	4.57273
0.657292	5.64942	5.66197	4.57006
0.657813	5.64708	5.66128	4.56782
0.658333	5.64402	5.65995	4.56535
0.658854	5.64085	5.65808	4.5626
0.659375	5.63817	5.65611	4.56005
0.659896	5.63548	5.65329	4.55803
0.660417	5.63228	5.65049	4.55694
0.660937	5.62914	5.64887	4.55548
0.661458	5.62611	5.64768	4.55351
0.661979	5.6232	5.64754	4.55198
0.6625	5.62048	5.64787	4.5506
0.663021	5.61696	5.64737	4.54949
0.663542	5.61252	5.6465	4.54846
0.664062	5.60867	5.64491	4.54704
0.664583	5.60591	5.64345	4.54461
0.665104	5.60396	5.64229	4.54149
0.665625	5.60294	5.64115	4.5386
0.666146	5.60207	5.63997	4.53617
0.666667	5.60091	5.63853	4.53424
0.667188	5.59953	5.63676	4.53325
0.667708	5.59777	5.63445	4.53404
0.668229	5.59685	5.63178	4.53561
0.66875	5.59654	5.62907	4.53661
0.669271	5.59492	5.62766	4.53691
0.669792	5.59159	5.62734	4.53654
0.670312	5.5876	5.62681	4.53592
0.670833	5.5841	5.62519	4.53481
0.671354	5.58098	5.62277	4.53278
0.671875	5.5777	5.62046	4.53067
0.672396	5.57483	5.61941	4.52959
0.672917	5.57342	5.61964	4.52916
0.673438	5.57233	5.61983	4.52953
0.673958	5.57048	5.62015	4.53091
0.674479	5.56833	5.6217	4.53223
0.675	5.56654	5.62429	4.53311
0.675521	5.56521	5.62567	4.53347
0.676042	5.56344	5.62518	4.53297
0.676562	5.56133	5.62323	4.53188
0.677083	5.55942	5.62031	4.53027
0.677604	5.55735	5.61745	4.52849
0.678125	5.5554	5.61539	4.52699
0.678646	5.55403	5.61425	4.5255
0.679167	5.55297	5.61369	4.52363
0.679688	5.55175	5.61449	4.52127
0.680208	5.54992	5.61557	4.51847
0.680729	5.54705	5.61625	4.51591
0.68125	5.54369	5.61636	4.5137
0.681771	5.54088	5.616	4.51106
0.682292	5.53888	5.61561	4.50825
0.682813	5.53767	5.61489	4.50524
0.683333	5.5366	5.6142	4.50183
0.683854	5.53532	5.61404	4.49857
0.684375	5.53354	5.61486	4.49518
0.684896	5.53131	5.61616	4.49186
0.685417	5.52917	5.61699	4.48909
0.685937	5.52722	5.61644	4.48664
0.686458	5.52601	5.61452	4.48445
0.686979	5.52504	5.61253	4.4823
0.6875	5.52387	5.61146	4.48015
0.688021	5.52248	5.61119	4.47795
0.688542	5.52066	5.61182	4.47577
0.689063	5.51832	5.61392	4.47344
0.689583	5.51663	5.61675	4.47107
0.690104	5.5162	5.61942	4.46903
0.690625	5.51634	5.62113	4.46751
0.691146	5.51625	5.62147	4.46639
0.691667	5.51511	5.62166	4.46541
0.692187	5.51276	5.6226	4.46487
0.692708	5.50982	5.62418	4.46468
0.693229	5.50697	5.62616	4.46448
0.69375	5.50423	5.62826	4.46464
0.694271	5.5008	5.63032	4.46525
0.694792	5.49654	5.63227	4.46562
0.695312	5.49273	5.63339	4.4656
0.695833	5.49051	5.63325	4.46519
0.696354	5.48964	5.63222	4.46443
0.696875	5.48896	5.63145	4.46291
0.697396	5.48847	5.63195	4.46112
0.697917	5.48863	5.6334	4.46011
0.698438	5.48901	5.6353	4.46005
0.698958	5.48894	5.63697	4.46031
0.699479	5.48832	5.63779	4.46055
0.7	5.48653	5.63782	4.4602
0.700521	5.48287	5.63736	4.45945
0.701042	5.47818	5.63673	4.45889
0.701562	5.474	5.63573	4.45836
0.702083	5.47067	5.63498	4.4581
0.702604	5.46856	5.63525	4.45794
0.703125	5.46774	5.64298	4.45752
0.703646	5.46804	5.64527	4.45695
0.704167	5.46928	5.64403	4.45634
0.704688	5.47065	5.64432	4.45589
0.705208	5.47121	5.64384	4.45626
0.705729	5.47094	5.64319	4.45721
0.70625	5.47095	5.64259	4.45787
0.706771	5.47089	5.64209	4.45847
0.707292	5.47043	5.64059	4.45944
0.707812	5.4701	5.63777	4.45944
0.708333	5.46943	5.63534	4.45811
0.708854	5.46781	5.63402	4.4568
0.709375	5.46494	5.63334	4.45589
0.709896	5.46194	5.63242	4.45533
0.710417	5.46123	5.63056	4.45621
0.710938	5.46307	5.62795	4.4572
0.711458	5.46576	5.6258	4.45658
0.711979	5.46669	5.62487	4.45616
0.7125	5.46458	5.62442	4.45622
0.713021	5.46102	5.6238	4.45562
0.713542	5.45749	5.62278	4.45426
0.714063	5.4553	5.62168	4.45267
0.714583	5.4548	5.62122	4.45091
0.715104	5.45425	5.62088	4.44897
0.715625	5.45313	5.6202	4.44679
0.716146	5.45172	5.62009	4.44417
0.716667	5.45022	5.62096	4.44122
0.717187	5.44878	5.62306	4.43833
0.717708	5.44746	5.62607	4.43517
0.718229	5.44537	5.62893	4.43126
0.71875	5.44244	5.63128	4.42667
0.719271	5.4404	5.63349	4.42189
0.719792	5.43936	5.63509	4.41707
0.720313	5.43773	5.63598	4.41224
0.720833	5.43525	5.63701	4.4081
0.721354	5.43276	5.63835	4.40478
0.721875	5.43075	5.63846	4.40198
0.722396	5.4286	5.6375	4.39951
0.722917	5.42648	5.63644	4.39681
0.723437	5.42422	5.63595	4.39384
0.723958	5.42127	5.63659	4.39025
0.724479	5.41711	5.63763	4.38677
0.725	5.41268	5.63856	4.38403
0.725521	5.40931	5.63961	4.38092
0.726042	5.40686	5.64061	4.37736
0.726562	5.40509	5.64145	4.37385
0.727083	5.4041	5.64232	4.37128
0.727604	5.40426	5.64286	4.37027
0.728125	5.40447	5.64311	4.36968
0.728646	5.40341	5.64345	4.36822
0.729167	5.40087	5.6435	4.36587
0.729688	5.3974	5.64309	4.36329
0.730208	5.39383	5.64241	4.36116
0.730729	5.39086	5.6418	4.35925
0.73125	5.38833	5.642	4.35705
0.731771	5.38639	5.64392	4.35481
0.732292	5.38473	5.646	4.3526
0.732812	5.38249	5.64614	4.34987
0.733333	5.37906	5.64521	4.34706
0.733854	5.37498	5.64426	4.34435
0.734375	5.37198	5.64342	4.34206
0.734896	5.36974	5.64293	4.34016
0.735417	5.36752	5.6426	4.33762
0.735938	5.36505	5.64206	4.33382
0.736458	5.36188	5.6412	4.32972
0.736979	5.3582	5.64012	4.32642
0.7375	5.35474	5.6392	4.324
0.738021	5.3517	5.63809	4.3217
0.738542	5.34822	5.63653	4.3185
0.739062	5.34471	5.63597	4.31502
0.739583	5.34178	5.63633	4.31235
0.740104	5.33938	5.63593	4.3099
0.740625	5.33706	5.63484	4.30774
0.741146	5.33417	5.63342	4.30606
0.741667	5.33054	5.63197	4.3048
0.742188	5.32783	5.63145	4.30302
0.742708	5.32681	5.6325	4.30056
0.743229	5.32653	5.63469	4.29801
0.74375	5.3256	5.63707	4.29575
0.744271	5.32285	5.63805	4.29385
0.744792	5.31885	5.63729	4.29219
0.745313	5.31388	5.63631	4.29057
0.745833	5.30879	5.6355	4.28858
0.746354	5.30442	5.63571	4.28634
0.746875	5.30116	5.63723	4.28338
0.747396	5.29985	5.63947	4.28059
0.747917	5.29926	5.64197	4.27851
0.748437	5.29721	5.64454	4.27624
0.748958	5.29404	5.64681	4.27353
0.749479	5.29005	5.64665	4.27062
0.75	5.28471	5.64494	4.26794
0.750521	5.27956	5.64369	4.26617
0.751042	5.27565	5.64262	4.26517
0.751563	5.27334	5.6415	4.26411
0.752083	5.27239	5.64067	4.26301
0.752604	5.2723	5.64077	4.26195
0.753125	5.27255	5.64112	4.26021
0.753646	5.27196	5.64108	4.25749
0.754167	5.27058	5.63998	4.25487
0.754687	5.2682	5.63811	4.25253
0.755208	5.26522	5.63617	4.25041
0.755729	5.26199	5.63453	4.24876
0.75625	5.25951	5.6338	4.24733
0.756771	5.25839	5.63379	4.24593
0.757292	5.25736	5.63432	4.24381
0.757812	5.25547	5.63511	4.24128
0.758333	5.25331	5.63484	4.2392
0.758854	5.25077	5.63367	4.23779
0.759375	5.24767	5.63232	4.23698
0.759896	5.24421	5.63051	4.23607
0.760417	5.24124	5.62867	4.23481
0.760938	5.23922	5.62722	4.23342
0.761458	5.23693	5.62528	4.23253
0.761979	5.23368	5.62305	4.23202
0.7625	5.22971	5.62119	4.23143
0.763021	5.22548	5.61961	4.23085
0.763542	5.22075	5.61904	4.23078
0.764062	5.21581	5.61928	4.23071
0.764583	5.21082	5.61869	4.23012
0.765104	5.20606	5.61684	4.22913
0.765625	5.20228	5.61488	4.22777
0.766146	5.19934	5.61423	4.22631
0.766667	5.19668	5.61553	4.22549
0.767188	5.19331	5.61777	4.22523
0.767708	5.18899	5.61986	4.22503
0.768229	5.18506	5.62046	4.22399
0.76875	5.18118	5.61909	4.22205
0.769271	5.17703	5.6178	4.2197
0.769792	5.17361	5.61751	4.21737
0.770312	5.17118	5.61744	4.21569
0.770833	5.169	5.61705	4.21414
0.771354	5.1662	5.6163	4.21203
0.771875	5.163	5.61601	4.21034
0.772396	5.15987	5.61668	4.20942
0.772917	5.15757	5.61721	4.20872
0.773438	5.15583	5.61656	4.20791
0.773958	5.15353	5.61444	4.20678
0.774479	5.15096	5.61226	4.20497
0.775	5.14901	5.61093	4.20303
0.775521	5.14788	5.6105	4.20168
0.776042	5.14704	5.61042	4.2001
0.776563	5.14546	5.61018	4.19812
0.777083	5.14326	5.61057	4.19666
0.777604	5.14136	5.61166	4.19621
0.778125	5.13949	5.61336	4.19664
0.778646	5.13712	5.61471	4.19713
0.779167	5.13429	5.61514	4.19627
0.779687	5.13092	5.61559	4.19451
0.780208	5.12729	5.61659	4.19355
0.780729	5.12379	5.61839	4.19355
0.78125	5.12067	5.62097	4.19371
0.781771	5.11768	5.62335	4.19339
0.782292	5.11547	5.62424	4.19254
0.782813	5.11385	5.62363	4.19175
0.783333	5.11134	5.62276	4.19161
0.783854	5.10789	5.62227	4.192
0.784375	5.10431	5.62203	4.19203
0.784896	5.10118	5.62167	4.1917
0.785417	5.09824	5.62152	4.19141
0.785937	5.09582	5.62252	4.191
0.786458	5.09395	5.62489	4.19032
0.786979	5.09247	5.62748	4.18929
0.7875	5.09122	5.62955	4.18777
0.788021	5.08975	5.63174	4.18611
0.788542	5.08818	5.63413	4.18523
0.789062	5.08694	5.63569	4.18468
0.789583	5.08589	5.63637	4.18373
0.790104	5.08466	5.63686	4.1821
0.790625	5.08349	5.63851	4.18054
0.791146	5.08223	5.64108	4.17934
0.791667	5.08026	5.64326	4.17761
0.792188	5.0791	5.64501	4.17643
0.792708	5.07918	5.6467	4.17652
0.793229	5.07969	5.64813	4.17674
0.79375	5.08025	5.64807	4.17637
0.794271	5.08055	5.64689	4.1758
0.794792	5.08073	5.64601	4.17543
0.795312	5.08086	5.64559	4.17525
0.795833	5.08155	5.64574	4.1751
0.796354	5.08291	5.64642	4.17498
0.796875	5.08551	5.64756	4.17506
0.797396	5.08905	5.64965	4.17552
0.797917	5.09275	5.65289	4.17581
0.798438	5.09552	5.65682	4.17565
0.798958	5.09723	5.66111	4.17572
0.799479	5.09904	5.66494	4.17719
0.8	5.10145	5.66738	4.17948
0.800521	5.10379	5.66862	4.18075
0.801042	5.10546	5.66925	4.18146
0.801562	5.10678	5.66938	4.18261
0.802083	5.10864	5.66987	4.18374
0.802604	5.11087	5.67082	4.18425
0.803125	5.11289	5.67116	4.1845
0.803646	5.1144	5.67068	4.18406
0.804167	5.1154	5.66963	4.18304
0.804688	5.11658	5.66852	4.18187
0.805208	5.11753	5.66799	4.18087
0.805729	5.11813	5.668	4.18023
0.80625	5.11868	5.66813	4.18008
0.806771	5.11918	5.66901	4.18027
0.807292	5.11946	5.67097	4.18096
0.807813	5.11915	5.67275	4.18266
0.808333	5.11817	5.67379	4.18452
0.808854	5.11706	5.67461	4.1862
0.809375	5.11679	5.67582	4.18728
0.809896	5.11706	5.67736	4.1876
0.810417	5.1173	5.67769	4.18762
0.810937	5.11812	5.67644	4.18787
0.811458	5.12001	5.67497	4.18848
0.811979	5.12229	5.67452	4.18957
0.8125	5.12478	5.67569	4.19142
0.813021	5.12721	5.67778	4.19322
0.813542	5.12901	5.67927	4.19433
0.814063	5.13019	5.67944	4.19447
0.814583	5.13046	5.67959	4.19448
0.815104	5.13053	5.68047	4.19482
0.815625	5.13227	5.68155	4.19502
0.816146	5.13512	5.68131	4.19464
0.816667	5.13743	5.67904	4.19324
0.817187	5.13897	5.67564	4.1917
0.817708	5.13988	5.67246	4.19134
0.818229	5.14039	5.67001	4.19228
0.81875	5.14027	5.66779	4.19351
0.819271	5.14016	5.66619	4.19437
0.819792	5.14075	5.66572	4.19505
0.820312	5.14156	5.6656	4.19604
0.820833	5.1427	5.66541	4.19704
0.821354	5.14439	5.66532	4.19778
0.821875	5.14591	5.66497	4.19859
0.822396	5.14676	5.66519	4.20001
0.822917	5.14702	5.66701	4.2016
0.823438	5.14679	5.67014	4.20329
0.823958	5.1461	5.67209	4.20486
0.824479	5.14542	5.67243	4.20584
0.825	5.14647	5.6724	4.20565
0.825521	5.14936	5.67243	4.2045
0.826042	5.15293	5.6723	4.2031
0.826562	5.15567	5.67191	4.20141
0.827083	5.15656	5.67181	4.19992
0.827604	5.15643	5.67205	4.19918
0.828125	5.15667	5.67229	4.19914
0.828646	5.15839	5.67247	4.19881
0.829167	5.16109	5.67222	4.19774
0.829688	5.16304	5.6718	4.19668
0.830208	5.16483	5.6719	4.1959
0.830729	5.16733	5.67207	4.1958
0.83125	5.16952	5.67269	4.19677
0.831771	5.17088	5.67327	4.19874
0.832292	5.17195	5.67323	4.20098
0.832812	5.17273	5.67316	4.2024
0.833333	5.17288	5.67395	4.2034
0.833854	5.1723	5.67642	4.20465
0.834375	5.17168	5.67953	4.20581
0.834896	5.17124	5.68239	4.20524
0.835417	5.17026	5.685	4.20309
0.835938	5.1694	5.687	4.20106
0.836458	5.16975	5.68795	4.19913
0.836979	5.17067	5.68833	4.19758
0.8375	5.17094	5.68839	4.19732
0.838021	5.17016	5.68843	4.19904
0.838542	5.16957	5.6895	4.20226
0.839063	5.17004	5.69145	4.20539
0.839583	5.17091	5.69249	4.20801
0.840104	5.17091	5.69277	4.21063
0.840625	5.17018	5.6939	4.2132
0.841146	5.16978	5.69492	4.21543
0.841667	5.16974	5.6942	4.21745
0.842187	5.16994	5.69228	4.21883
0.842708	5.1702	5.69135	4.21995
0.843229	5.17054	5.69156	4.22263
0.84375	5.17072	5.6925	4.22705
0.844271	5.16999	5.6938	4.23099
0.844792	5.16893	5.69449	4.23316
0.845313	5.16816	5.69433	4.23463
0.845833	5.16787	5.69377	4.23689
0.846354	5.16866	5.69347	4.24008
0.846875	5.17009	5.69326	4.24369
0.847396	5.17188	5.69313	4.2473
0.847917	5.17339	5.6927	4.25016
0.848437	5.1736	5.69186	4.25278
0.848958	5.1728	5.69056	4.25644
0.849479	5.17175	5.68891	4.26099
0.85	5.17081	5.68776	4.26572
0.850521	5.17038	5.68709	4.27042
0.851042	5.17004	5.68639	4.27476
0.851562	5.17032	5.68572	4.27867
0.852083	5.17141	5.68453	4.28216
0.852604	5.172	5.6829	4.28486
0.853125	5.17181	5.6819	4.28642
0.853646	5.17081	5.68209	4.28752
0.854167	5.16955	5.6825	4.28918
0.854688	5.16867	5.68189	4.29146
0.855208	5.16868	5.67992	4.29388
0.855729	5.16976	5.677	4.29654
0.85625	5.17071	5.67397	4.29937
0.856771	5.17053	5.67155	4.302
0.857292	5.16937	5.6698	4.30429
0.857812	5.16747	5.66809	4.30588
0.858333	5.16501	5.66605	4.30699
0.858854	5.16285	5.66372	4.30798
0.859375	5.16151	5.66162	4.30858
0.859896	5.16153	5.65917	4.30897
0.860417	5.16303	5.65607	4.30922
0.860938	5.16492	5.65281	4.30923
0.861458	5.1666	5.64868	4.30975
0.861979	5.1686	5.64397	4.31088
0.8625	5.17066	5.64042	4.31176
0.863021	5.17168	5.63814	4.31236
0.863542	5.17207	5.63717	4.31277
0.864062	5.17277	5.63689	4.31385
0.864583	5.17329	5.63605	4.3163
0.865104	5.17259	5.63403	4.31917
0.865625	5.17074	5.63095	4.32101
0.866146	5.16849	5.62749	4.32055
0.866667	5.1665	5.6245	4.31867
0.867188	5.16567	5.62249	4.31703
0.867708	5.16658	5.62159	4.31636
0.868229	5.16818	5.62171	4.31672
0.86875	5.16948	5.62245	4.31735
0.869271	5.17011	5.62275	4.31765
0.869792	5.16968	5.62264	4.31775
0.870313	5.1691	5.61601	4.31819
0.870833	5.16876	5.61484	4.31899
0.871354	5.16807	5.61643	4.31996
0.871875	5.16712	5.61428	4.32071
0.872396	5.16626	5.61033	4.32029
0.872917	5.16484	5.60538	4.31915
0.873437	5.1616	5.60056	4.31838
0.873958	5.15783	5.59668	4.31857
0.874479	5.15533	5.59489	4.3195
0.875	5.15425	5.59531	4.32098
0.875521	5.15454	5.5966	4.32252
0.876042	5.15581	5.59712	4.32335
0.876563	5.15796	5.59644	4.32333
0.877083	5.15989	5.59549	4.32259
0.877604	5.15982	5.59463	4.3211
0.878125	5.15776	5.59395	4.31945
0.878646	5.15498	5.59334	4.31872
0.879167	5.15319	5.59272	4.31894
0.879687	5.15339	5.59247	4.31972
0.880208	5.15552	5.59217	4.32119
0.880729	5.15856	5.59136	4.32331
0.88125	5.16123	5.58989	4.32525
0.881771	5.16258	5.58725	4.32718
0.882292	5.1627	5.58453	4.32874
0.882812	5.16202	5.58251	4.32989
0.883333	5.16154	5.58105	4.3317
0.883854	5.16145	5.57996	4.33417
0.884375	5.16139	5.57843	4.33643
0.884896	5.16191	5.5762	4.33894
0.885417	5.16348	5.57307	4.34251
0.885938	5.16485	5.56873	4.34702
0.886458	5.16529	5.56344	4.35124
0.886979	5.16565	5.55897	4.35378
0.8875	5.16744	5.55626	4.35565
0.888021	5.17085	5.55448	4.35813
0.888542	5.17451	5.55341	4.36143
0.889062	5.17765	5.55379	4.36495
0.889583	5.17996	5.55434	4.36802
0.890104	5.18159	5.55314	4.37081
0.890625	5.18268	5.55039	4.37352
0.891146	5.18317	5.54741	4.37613
0.891667	5.18423	5.54513	4.37743
0.892188	5.18617	5.54342	4.37779
0.892708	5.18847	5.54194	4.37949
0.893229	5.19075	5.54067	4.38238
0.89375	5.19236	5.53839	4.38539
0.894271	5.1936	5.53517	4.38867
0.894792	5.19418	5.53261	4.3919
0.895312	5.19415	5.53138	4.3943
0.895833	5.19428	5.5309	4.39606
0.896354	5.19547	5.52984	4.39793
0.896875	5.1976	5.52829	4.40015
0.897396	5.19954	5.52705	4.40194
0.897917	5.20112	5.52614	4.40284
0.898438	5.20248	5.52537	4.40369
0.898958	5.20339	5.52423	4.40553
0.899479	5.20434	5.52313	4.40877
0.9	5.20602	5.5231	4.41259
0.900521	5.2084	5.5235	4.41587
0.901042	5.21146	5.5236	4.41873
0.901563	5.21485	5.52308	4.42201
0.902083	5.218	5.52169	4.42561
0.902604	5.22062	5.51999	4.42934
0.903125	5.22315	5.51847	4.43388
0.903646	5.22621	5.51732	4.43822
0.904167	5.22933	5.51615	4.44159
0.904687	5.23216	5.51441	4.44466
0.905208	5.23461	5.51283	4.44763
0.905729	5.23639	5.51188	4.45014
0.90625	5.23778	5.51121	4.45192
0.906771	5.23981	5.5106	4.45323
0.907292	5.24254	5.51038	4.45457
0.907813	5.2451	5.51097	4.45662
0.908333	5.24793	5.51182	4.45919
0.908854	5.25199	5.51225	4.46197
0.909375	5.25574	5.51151	4.46509
0.909896	5.25804	5.50938	4.46872
0.910417	5.25988	5.50673	4.47292
0.910937	5.26167	5.50488	4.47716
0.911458	5.26337	5.50431	4.48131
0.911979	5.26553	5.50432	4.48451
0.9125	5.26846	5.50429	4.48662
0.913021	5.27194	5.50412	4.48863
0.913542	5.27587	5.50418	4.49143
0.914062	5.27945	5.5039	4.49551
0.914583	5.28198	5.50233	4.49938
0.915104	5.28397	5.50022	4.50274
0.915625	5.28652	5.49816	4.50703
0.916146	5.29001	5.49656	4.51236
0.916667	5.29494	5.49563	4.51765
0.917188	5.30091	5.49436	4.52208
0.917708	5.30612	5.49262	4.52487
0.918229	5.30966	5.49092	4.52667
0.91875	5.31214	5.48962	4.52891
0.919271	5.31397	5.48888	4.53137
0.919792	5.31521	5.48834	4.53378
0.920312	5.31638	5.48882	4.53593
0.920833	5.31777	5.49084	4.53803
0.921354	5.31934	5.49319	4.54051
0.921875	5.32168	5.4948	4.54343
0.922396	5.32479	5.4962	4.54673
0.922917	5.32832	5.49699	4.54965
0.923438	5.33149	5.49689	4.55192
0.923958	5.3342	5.49596	4.55472
0.924479	5.33713	5.49412	4.55859
0.925	5.34086	5.49222	4.56202
0.925521	5.34466	5.49099	4.56399
0.926042	5.34876	5.49013	4.56471
0.926562	5.35382	5.48946	4.56534
0.927083	5.35912	5.48966	4.56723
0.927604	5.36365	5.49027	4.57038
0.928125	5.36705	5.49053	4.57397
0.928646	5.37071	5.49117	4.57752
0.929167	5.37626	5.49204	4.58154
0.929688	5.3826	5.49238	4.58696
0.930208	5.38793	5.4922	4.59276
0.930729	5.39292	5.49149	4.59766
0.93125	5.39809	5.4909	4.60191
0.931771	5.40313	5.49113	4.60602
0.932292	5.40794	5.49169	4.61027
0.932813	5.41239	5.49222	4.61477
0.933333	5.41609	5.49257	4.61977
0.933854	5.41879	5.49344	4.62433
0.934375	5.42139	5.49472	4.62887
0.934896	5.42499	5.49544	4.63379
0.935417	5.42948	5.49656	4.63982
0.935937	5.43401	5.49819	4.64629
0.936458	5.43834	5.4991	4.65255
0.936979	5.44255	5.49945	4.65905
0.9375	5.44678	5.49972	4.66496
0.938021	5.45115	5.4998	4.66995
0.938542	5.4555	5.49985	4.67522
0.939063	5.45962	5.49947	4.68095
0.939583	5.46378	5.49892	4.6862
0.940104	5.46697	5.49921	4.69127
0.940625	5.46997	5.50079	4.69673
0.941146	5.47434	5.50314	4.70285
0.941667	5.47906	5.50526	4.70961
0.942187	5.48336	5.50698	4.71619
0.942708	5.48733	5.50832	4.72188
0.943229	5.49116	5.50934	4.72739
0.94375	5.49507	5.51022	4.73343
0.944271	5.499	5.51092	4.73922
0.944792	5.50299	5.51128	4.74376
0.945312	5.50717	5.51094	4.74768
0.945833	5.51171	5.51054	4.7517
0.946354	5.51646	5.51096	4.75601
0.946875	5.52119	5.51161	4.76036
0.947396	5.5258	5.51243	4.76396
0.947917	5.53051	5.51372	4.76748
0.948438	5.53602	5.51466	4.77181
0.948958	5.54203	5.51526	4.77657
0.949479	5.5473	5.51578	4.78088
0.95	5.55236	5.51591	4.78428
0.950521	5.5577	5.51615	4.78773
0.951042	5.56319	5.51727	4.79166
0.951562	5.56838	5.51873	4.79612
0.952083	5.57314	5.51975	4.80135
0.952604	5.5782	5.52011	4.80702
0.953125	5.58342	5.51987	4.81219
0.953646	5.58848	5.51936	4.81689
0.954167	5.59319	5.51852	4.82182
0.954688	5.59729	5.51731	4.82724
0.955208	5.60152	5.51628	4.83337
0.955729	5.60634	5.51536	4.84002
0.95625	5.61049	5.51459	4.84667
0.956771	5.61331	5.51424	4.853
0.957292	5.61577	5.51412	4.85903
0.957812	5.61856	5.51352	4.86422
0.958333	5.62191	5.51313	4.86979
0.958854	5.62594	5.51349	4.87735
0.959375	5.62928	5.51388	4.88494
0.959896	5.63137	5.51399	4.89034
0.960417	5.63296	5.51389	4.89497
0.960938	5.63407	5.51444	4.90042
0.961458	5.63528	5.51502	4.90705
0.961979	5.63712	5.51516	4.91439
0.9625	5.63935	5.51546	4.92118
0.963021	5.6418	5.51564	4.92703
0.963542	5.64428	5.51555	4.93188
0.964063	5.64658	5.51515	4.93594
0.964583	5.64913	5.51441	4.93956
0.965104	5.65215	5.51331	4.94308
0.965625	5.65517	5.51141	4.94689
0.966146	5.65748	5.50859	4.95051
0.966667	5.65937	5.50581	4.95289
0.967187	5.66151	5.50375	4.95483
0.967708	5.66385	5.50307	4.95795
0.968229	5.66616	5.50389	4.96194
0.96875	5.66812	5.50561	4.96681
0.969271	5.669	5.50733	4.9722
0.969792	5.66939	5.50849	4.97692
0.970313	5.6703	5.50946	4.98092
0.970833	5.67134	5.51059	4.98471
0.971354	5.67228	5.51155	4.98859
0.971875	5.67301	5.5116	4.99244
0.972396	5.67401	5.5106	4.99588
0.972917	5.67588	5.50874	4.99865
0.973437	5.67846	5.50724	5.00054
0.973958	5.68092	5.50664	5.00278
0.974479	5.68304	5.5059	5.00636
0.975	5.68514	5.50506	5.01025
0.975521	5.68684	5.50461	5.0138
0.976042	5.68752	5.50474	5.01709
0.976562	5.6882	5.5045	5.02035
0.977083	5.68999	5.50324	5.02397
0.977604	5.6925	5.5015	5.02815
0.978125	5.69416	5.49944	5.03204
0.978646	5.69368	5.49755	5.03537
0.979167	5.69107	5.4958	5.03878
0.979688	5.6869	5.49362	5.04247
0.980208	5.68246	5.49132	5.04608
0.980729	5.67922	5.4902	5.04928
0.98125	5.67751	5.49048	5.05303
0.981771	5.67747	5.49101	5.0573
0.982292	5.67872	5.49107	5.0614
0.982812	5.67889	5.49024	5.06583
0.983333	5.67809	5.48986	5.07086
0.983854	5.67812	5.49043	5.07664
0.984375	5.67966	5.49113	5.08262
0.984896	5.68312	5.4913	5.08755
0.985417	5.68533	5.49074	5.09169
0.985938	5.686	5.49041	5.09597
0.986458	5.68601	5.49001	5.10027
0.986979	5.68457	5.48915	5.10412
0.9875	5.68309	5.48796	5.10761
0.988021	5.68174	5.48567	5.11077
0.988542	5.68063	5.48259	5.11357
0.989062	5.68024	5.47994	5.11599
0.989583	5.6803	5.47791	5.11847
0.990104	5.68073	5.47692	5.1215
0.990625	5.6819	5.47628	5.12506
0.991146	5.68426	5.47594	5.12858
0.991667	5.68667	5.47551	5.13156
0.992188	5.68747	5.47397	5.13426
0.992708	5.68734	5.47157	5.13714
0.993229	5.687	5.46936	5.14008
0.99375	5.68659	5.46779	5.14263
0.994271	5.6871	5.46626	5.14445
0.994792	5.68802	5.46505	5.1453
0.995313	5.68804	5.46445	5.1461
0.995833	5.68667	5.46421	5.14789
0.996354	5.68476	5.46385	5.15028
0.996875	5.68377	5.46281	5.15319
0.997396	5.68379	5.46088	5.15665
0.997917	5.68411	5.45889	5.15995
0.998437	5.68445	5.4571	5.16234
0.998958	5.68459	5.45485	5.16402
0.999479	5.68449	5.45217	5.16546
1	5.68374	5.44996	5.16658
1.00052	5.68268	5.44821	5.1674
1.00104	5.68218	5.44548	5.16869
1.00156	5.68205	5.44219	5.17083
1.00208	5.68246	5.43958	5.17342
1.0026	5.68389	5.43732	5.17601
1.00313	5.68539	5.43511	5.1783
1.00365	5.6865	5.43289	5.18041
1.00417	5.68774	5.43165	5.1821
1.00469	5.68991	5.4318	5.18333
1.00521	5.69221	5.4321	5.18419
1.00573	5.69357	5.43084	5.18488
1.00625	5.69445	5.42786	5.18617
1.00677	5.6953	5.42466	5.18755
1.00729	5.69698	5.42238	5.18824
1.00781	5.69959	5.42188	5.18838
1.00833	5.70221	5.42296	5.18874
1.00885	5.70429	5.42436	5.18935
1.00937	5.7055	5.42522	5.1899
1.0099	5.70652	5.42483	5.18995
1.01042	5.70795	5.42329	5.1889
1.01094	5.70946	5.42118	5.18718
1.01146	5.71145	5.41913	5.18718
1.01198	5.71356	5.41838	5.19001
1.0125	5.71519	5.41878	5.19393
1.01302	5.71619	5.4194	5.19758
1.01354	5.71672	5.42007	5.20065
1.01406	5.71673	5.4201	5.20298
1.01458	5.71618	5.41915	5.20384
1.0151	5.716	5.41798	5.2039
1.01562	5.71703	5.41697	5.20448
1.01615	5.71918	5.41669	5.20514
1.01667	5.7218	5.41745	5.20523
1.01719	5.7242	5.41852	5.2052
1.01771	5.72608	5.4198	5.20543
1.01823	5.72806	5.4211	5.20606
1.01875	5.72947	5.42235	5.20769
1.01927	5.72942	5.4238	5.21034
1.01979	5.72906	5.42539	5.21364
1.02031	5.72914	5.4267	5.21732
1.02083	5.72986	5.42755	5.22102
1.02135	5.73158	5.42895	5.22441
1.02188	5.7336	5.43111	5.22724
1.0224	5.73528	5.43383	5.2295
1.02292	5.73708	5.43652	5.23078
1.02344	5.7397	5.43905	5.2313
1.02396	5.74303	5.44157	5.23173
1.02448	5.74655	5.44289	5.23257
1.025	5.75002	5.44313	5.23462
1.02552	5.75364	5.44366	5.23797
1.02604	5.75712	5.44467	5.24181
1.02656	5.76017	5.44506	5.24563
1.02708	5.76137	5.44525	5.24965
1.0276	5.76079	5.44573	5.25383
1.02812	5.75959	5.44597	5.25791
1.02865	5.75896	5.44735	5.26107
1.02917	5.75966	5.44941	5.26347
1.02969	5.76054	5.45061	5.26583
1.03021	5.76141	5.45127	5.26843
1.03073	5.76213	5.45125	5.27113
1.03125	5.76242	5.45124	5.27323
1.03177	5.76285	5.45184	5.27473
1.03229	5.763	5.45331	5.2765
1.03281	5.76335	5.45554	5.27904
1.03333	5.76479	5.45749	5.28243
1.03385	5.76671	5.45906	5.28629
1.03438	5.76881	5.46083	5.29039
1.0349	5.77106	5.46245	5.29483
1.03542	5.77398	5.46319	5.29886
1.03594	5.77729	5.46332	5.30223
1.03646	5.7808	5.4636	5.30535
1.03698	5.78469	5.46413	5.30823
1.0375	5.78815	5.46455	5.31136
1.03802	5.79078	5.46563	5.31478
1.03854	5.79268	5.46759	5.31734
1.03906	5.79444	5.47048	5.31869
1.03958	5.79652	5.47461	5.3195
[truncated: 17,740 more rows]
