# Supplementary material for: A rigorous and versatile statistical test for correlations between stationary time series
Source: PLoS Biol. 2024 Aug 15;22(8):e3002758. doi: 10.1371/journal.pbio.3002758 (PMC11398661; doi:10.1371/journal.pbio.3002758)
Supplement: S1 Data — (ZIP) [file pbio.3002758.s001.zip › figure_data/Fig_A-23B_data.csv]

shift	correlation
-79	0.81026349502253
-78	0.31460042730119
-77	-0.30321739472427
-76	-0.80757477597778
-75	-1.0
-74	-0.81026349502253
-73	-0.31460042730119
-72	0.30321739472427
-71	0.80757477597778
-70	1.0
-69	0.81026349502253
-68	0.31460042730119
-67	-0.30321739472427
-66	-0.80757477597779
-65	-1.0
-64	-0.81026349502253
-63	-0.31460042730119
-62	0.30321739472427
-61	0.80757477597778
-60	1.0
-59	0.81026349502253
-58	0.31460042730119
-57	-0.30321739472427
-56	-0.80757477597779
-55	-1.0
-54	-0.81026349502253
-53	-0.31460042730119
-52	0.30321739472427
-51	0.80757477597778
-50	1.0
-49	0.81026349502253
-48	0.31460042730119
-47	-0.30321739472427
-46	-0.80757477597778
-45	-1.0
-44	-0.81026349502253
-43	-0.31460042730119
-42	0.30321739472427
-41	0.80757477597778
-40	1.0
-39	0.81026349502253
-38	0.31460042730119
-37	-0.30321739472427
-36	-0.80757477597779
-35	-1.0
-34	-0.81026349502253
-33	-0.31460042730119
-32	0.30321739472427
-31	0.80757477597779
-30	1.0
-29	0.81026349502253
-28	0.31460042730118
-27	-0.30321739472427
-26	-0.80757477597778
-25	-1.0
-24	-0.81026349502253
-23	-0.31460042730118
-22	0.30321739472427
-21	0.80757477597779
-20	1.0
-19	0.81026349502253
-18	0.31460042730118
-17	-0.30321739472427
-16	-0.80757477597779
-15	-1.0
-14	-0.81026349502253
-13	-0.31460042730118
-12	0.30321739472427
-11	0.80757477597779
-10	1.0
-9	0.81026349502253
-8	0.31460042730118
-7	-0.30321739472427
-6	-0.80757477597779
-5	-1.0
-4	-0.81026349502253
-3	-0.31460042730118
-2	0.30321739472427
-1	0.80757477597779
0	1.0
1	0.81026349502253
2	0.31460042730118
3	-0.30321739472427
4	-0.80757477597778
5	-1.0
6	-0.81026349502253
7	-0.31460042730119
8	0.30321739472427
9	0.80757477597779
10	1.0
11	0.81026349502253
12	0.31460042730119
13	-0.30321739472427
14	-0.80757477597779
15	-1.0
16	-0.81026349502253
17	-0.31460042730119
18	0.30321739472427
19	0.80757477597779
20	1.0
21	0.81026349502253
22	0.31460042730119
23	-0.30321739472427
24	-0.80757477597778
25	-1.0
26	-0.81026349502253
27	-0.31460042730119
28	0.30321739472427
29	0.80757477597778
30	1.0
31	0.81026349502253
32	0.31460042730118
33	-0.30321739472427
34	-0.80757477597779
35	-1.0
36	-0.81026349502253
37	-0.31460042730118
38	0.30321739472427
39	0.80757477597779
40	1.0
41	0.81026349502253
42	0.31460042730118
43	-0.30321739472427
44	-0.80757477597779
45	-1.0
46	-0.81026349502253
47	-0.31460042730118
48	0.30321739472427
49	0.80757477597779
50	1.0
51	0.81026349502253
52	0.31460042730118
53	-0.30321739472427
54	-0.80757477597779
55	-1.0
56	-0.81026349502253
57	-0.31460042730118
58	0.30321739472427
59	0.80757477597779
60	1.0
61	0.81026349502253
62	0.31460042730118
63	-0.30321739472427
64	-0.80757477597779
65	-1.0
66	-0.81026349502253
67	-0.31460042730118
68	0.30321739472427
69	0.80757477597779
70	1.0
71	0.81026349502253
72	0.31460042730118
73	-0.30321739472427
74	-0.80757477597779
75	-1.0
76	-0.81026349502253
77	-0.31460042730118
78	0.30321739472427
79	0.80757477597779
