# Supplementary material for: A rigorous and versatile statistical test for correlations between stationary time series
Source: PLoS Biol. 2024 Aug 15;22(8):e3002758. doi: 10.1371/journal.pbio.3002758 (PMC11398661; doi:10.1371/journal.pbio.3002758)
Supplement: S1 Data — (ZIP) [file pbio.3002758.s001.zip › figure_data/Fig_A-14_data.csv]

r	power
19	0.970176
20	0.969695
21	0.969203
22	0.968701
23	0.968254
24	0.967658
25	0.967158
26	0.966573
27	0.965955
28	0.965432
29	0.964755
30	0.964159
31	0.963593
32	0.962846
33	0.962127
34	0.961431
35	0.960696
36	0.95986
37	0.95902
38	0.958149
39	0.994904
40	0.994644
41	0.994307
42	0.993978
43	0.993581
44	0.993277
45	0.992932
46	0.992547
47	0.992168
48	0.991758
49	0.991385
50	0.990894
51	0.990393
52	0.989871
53	0.989334
54	0.988799
55	0.988166
56	0.987607
57	0.987048
58	0.986349
59	0.993023
60	0.9926
61	0.992169
62	0.991693
63	0.991136
64	0.990533
65	0.990074
66	0.989488
67	0.988934
68	0.988258
69	0.987603
70	0.98683
71	0.986111
72	0.985323
73	0.984451
74	0.983494
75	0.98256
76	0.981568
77	0.980628
78	0.979599
79	0.985147
80	0.984309
81	0.983366
82	0.982337
83	0.981303
84	0.980299
85	0.979117
86	0.977941
87	0.976752
88	0.975577
89	0.974147
90	0.972565
91	0.971165
92	0.969576
93	0.967934
94	0.966262
95	0.964406
96	0.962627
97	0.960577
98	0.95849
99	0.965035
100	0.963089
101	0.961211
102	0.9591
103	0.956904
104	0.95465
105	0.952251
106	0.949704
107	0.947101
108	0.944413
109	0.941487
110	0.938679
111	0.93533
112	0.932053
113	0.9288
114	0.925123
115	0.921406
116	0.917501
117	0.91363
118	0.909492
119	0.918011
120	0.913946
121	0.909825
122	0.905259
123	0.900635
124	0.895791
125	0.891025
126	0.885732
127	0.880423
128	0.874836
129	0.868909
130	0.862763
131	0.856481
132	0.84997
133	0.843362
134	0.836591
135	0.829179
136	0.82161
137	0.813618
138	0.805657
139	0.815371
