# Supplementary material for: A rigorous and versatile statistical test for correlations between stationary time series
Source: PLoS Biol. 2024 Aug 15;22(8):e3002758. doi: 10.1371/journal.pbio.3002758 (PMC11398661; doi:10.1371/journal.pbio.3002758)
Supplement: S1 Data — (ZIP) [file pbio.3002758.s001.zip › figure_data/Fig_A-8_vii_FitzHugh_Nagumo.csv]

t	mean	standard deviation	autocorrelation (k=1)	autocorrelation (k=5)	autocorrelation (k=20)
1	0.1102512872018947	1.3956307290297274	0.963554702187383	0.7108302658242687	-0.6111483423166612
2	0.11040918114682281	1.3946371472110186	0.9634409984534482	0.7105942567322145	-0.6115343880256772
3	0.11085392883814103	1.3950010180482386	0.9634233046730339	0.710816741421874	-0.6113804250367129
4	0.11120019909866696	1.3952167067657932	0.9634142100586383	0.7104607179314512	-0.6107749426618827
5	0.11180780410173838	1.394848542175335	0.9634645723446591	0.7107299313974415	-0.6105608056983595
6	0.1126336294044048	1.3949304082994667	0.9634831738794843	0.7107879241618831	-0.61041952936553
7	0.11295867834761943	1.3948846865597337	0.9634147382816749	0.7106796524404296	-0.6097809638726821
8	0.11372650472780771	1.3946207917961386	0.9633843169117593	0.710611892936601	-0.609606770407864
9	0.11310872810253186	1.3951510502386884	0.9634073754023648	0.710162975696689	-0.6090831503609831
10	0.11260536151924558	1.394837894617286	0.9633797083609956	0.7101637082765107	-0.609158697971153
11	0.11214879748074068	1.3950799311189663	0.963473193368662	0.7106094654916345	-0.6092970119051322
12	0.11164553015870284	1.39551160955362	0.9633968970247913	0.7110947719432997	-0.6092834785755522
13	0.11157257993284475	1.3952948332384543	0.9634111779396498	0.7110178042449609	-0.6092371112947741
14	0.11115096536436632	1.3961273530579856	0.9634489970877028	0.7115767658066464	-0.6092560383468495
15	0.11145702301185785	1.396348997879656	0.9635232947165261	0.7120813943450431	-0.6096468460577598
16	0.1113863223130112	1.3962129035657371	0.9635307556622633	0.7119073270636	-0.6099617153994872
17	0.11117018285841382	1.3959827246895273	0.9635384766106441	0.7120723305157886	-0.6106683941652713
18	0.11148964439506423	1.396701840720087	0.9635299938371216	0.7120916288172167	-0.6108061456918189
19	0.11184648264596504	1.3963557227640215	0.9635398172464257	0.7116991381039949	-0.6111521826299596
20	0.11204830485888552	1.3958056058474726	0.9636596492925921	0.7116613430641534	-0.6115761883223669
21	0.1117072611988394	1.3960553087846708	0.9636295062086574	0.7115360710943801	-0.6113759588543086
22	0.1113679262012993	1.3956392379741922	0.9635092220610578	0.7117669666178331	-0.6113342317266172
23	0.11113608609124044	1.3955366869148005	0.9635972959351906	0.7119376018938656	-0.6113340154555412
24	0.11076717683815016	1.3953731890439214	0.9635248113824035	0.7116589791672092	-0.6113054307072281
25	0.1102961787184183	1.3955642151247392	0.9634887652854708	0.7117412326303938	-0.6114269267288611
26	0.10986472547698423	1.3954277681798033	0.963598527580308	0.7116520090131685	-0.6111991115320661
27	0.10888401701026548	1.3952097962611527	0.9636499091181719	0.7111614801456455	-0.6116697929688446
28	0.10828236589525643	1.3952677105951452	0.9635419220830161	0.711062409427195	-0.6118363885902678
29	0.10831986484474773	1.3949961673048916	0.963529221174336	0.7105960876205677	-0.6113027832086994
30	0.10783792471974411	1.3945246798978181	0.9635051589512394	0.7101417872435086	-0.6116539586642373
31	0.10804772149097831	1.3944919303443024	0.9634175244022162	0.7099815078727454	-0.6117143711536867
32	0.10797437778450414	1.394563810850998	0.963438843050915	0.7098768133188742	-0.6114146176068826
33	0.10777105305669676	1.394456312210534	0.9634343276572638	0.7098016646132538	-0.611252769404032
34	0.1073223578633642	1.3949153389542197	0.9634174752552659	0.7099502470945179	-0.6105618851953818
35	0.10696159316105967	1.395122406674788	0.9633550337324684	0.7100901349652698	-0.6100140647531851
36	0.10689555583828567	1.3951331970840828	0.9634260788631267	0.7107234557441809	-0.6096782219165635
37	0.1068725221008874	1.3956252285104793	0.9633773309971965	0.7110583914002748	-0.6092899236197595
38	0.1068148442309705	1.3960741242592405	0.9633326025393293	0.7116286306105805	-0.608918336183428
39	0.10708462306356506	1.396172941783905	0.963453901698704	0.7118810237222623	-0.6090638604502536
40	0.10718946724208031	1.396765752043684	0.9634990244837102	0.7118019274195508	-0.6090715887219226
41	0.10728479971629627	1.3962416443413042	0.9634632409869761	0.7119301377372967	-0.6098025273999105
42	0.10708076364759418	1.3963356587357083	0.9635955643977767	0.7117099908935528	-0.6101955155493785
43	0.10757693237609017	1.3962928507049248	0.963595546474825	0.7113701023703616	-0.6108644341783609
44	0.10729796148249643	1.3964170257530675	0.963577506731254	0.7120750568554397	-0.611050516293834
45	0.10767694254934528	1.396375328168288	0.9635598916358943	0.7117013797672961	-0.6108590883055328
46	0.10743750039246285	1.3958184328472991	0.9636197407951856	0.7113305614068257	-0.6109881919172904
47	0.10767203136137864	1.3962127004806595	0.9636567194024236	0.7114305495597527	-0.6106650773454773
48	0.10774108943277859	1.3962279631052694	0.9637450169049833	0.711496000026342	-0.6106221454813696
49	0.10799318660982553	1.3956777304171273	0.9635656869654454	0.7114821978182809	-0.6113342190182753
50	0.1080607862718564	1.395693710336465	0.9635595201239276	0.7116228607385066	-0.6111074223084217
51	0.10830007429965297	1.3960013717749404	0.9635107385472661	0.7115707868057282	-0.6107826844793904
52	0.10880175969724701	1.3961979729312675	0.9634449601207368	0.7114766582351592	-0.6104874980719681
53	0.10910867968255562	1.3954737654608844	0.9635678611285851	0.711563728383235	-0.6109707945772557
54	0.10915480650842717	1.3952310626368667	0.963493366620601	0.7111471683385402	-0.611004007896505
55	0.10962802133902692	1.39507262544435	0.9634383357845818	0.7112799610862244	-0.6110169834147183
56	0.1104351073981274	1.3951418269897238	0.9634796158680478	0.7107722216682264	-0.6108577048973322
57	0.11059285764995612	1.3950883720784168	0.9635015989201993	0.7102052399548815	-0.6109644551741803
58	0.11137206182654472	1.3946054052255905	0.9635356513934573	0.7098848445092958	-0.6110251080986598
59	0.11162764437565816	1.394801034686718	0.9635031617753891	0.7101196565726502	-0.6106838569808322
60	0.11200728057123199	1.3947083106475868	0.9634464055905329	0.7104832145574311	-0.6102829855224313
61	0.11255892402811958	1.3952326334679077	0.9633341272527098	0.7106735404707349	-0.6097166757140927
62	0.11360177620888139	1.3949294565548214	0.9634003520402905	0.7109945405979489	-0.609168700933016
63	0.11382605915603776	1.395708703120407	0.9633465561427558	0.7112395649000717	-0.6089675472261247
64	0.11355846702627331	1.3955786575186302	0.9635402022288171	0.7111108811841629	-0.6090335811163
65	0.11321831092443731	1.3956439109373435	0.9635220916207242	0.7109204637663954	-0.6092417726170773
66	0.11263292315465281	1.396051524802996	0.9634558235265488	0.7110054029599783	-0.609157043034472
67	0.11164743524740185	1.3956365688564967	0.9633962658529647	0.7113984817961393	-0.6092313059177561
68	0.11149184016119675	1.3954272259585836	0.9635243253178978	0.7115062862264875	-0.6094633175111644
69	0.11146128568213678	1.395912669053758	0.9635143034948209	0.7113850786275828	-0.6095978030875435
70	0.11139331803273728	1.3962739397035284	0.9636768348391151	0.7119694656514792	-0.6096122127702993
71	0.1115581338846569	1.3963354143826145	0.9636243158317779	0.7117191566590633	-0.6098585886946056
72	0.11160368290766641	1.3958928438213065	0.9634630941458462	0.7115313862576155	-0.6105590836882314
73	0.11168050323008025	1.3958572146852355	0.9635893661222198	0.711539429213619	-0.6109988869517551
74	0.1108020957225853	1.39605293700251	0.9636066755819974	0.7114463018102073	-0.6107120480466761
75	0.11103882978811884	1.3953635659142072	0.9635438273235011	0.7116481757402052	-0.6110508412259458
76	0.11105355738167368	1.3955955318261428	0.9634743495978964	0.7115158266883659	-0.6109813307250188
77	0.11054202271860658	1.3954894590275733	0.9635305503851834	0.7120740503959856	-0.6112050975552047
78	0.10949788581313076	1.3957038827910888	0.9635464100559196	0.7120237155467153	-0.6113786622668257
79	0.10928185317385528	1.395887257998026	0.9636425592790305	0.7117384366379643	-0.6113876815556771
80	0.10833379808246422	1.3957586214741762	0.9635830685893141	0.711268489092911	-0.6118226763897977
81	0.10887353182885068	1.3957902903035735	0.9636183956427443	0.7110006166319621	-0.6120815455966088
82	0.10838595316018206	1.3949333720947434	0.9636389972856712	0.7108034257612792	-0.6125351944039203
83	0.1083243611647534	1.3950306901372074	0.9635601627270722	0.7109877509280104	-0.6122936407421637
84	0.108219034879404	1.3948675549790235	0.9635409894784784	0.7107998440205063	-0.6118190833003037
85	0.1075278412382757	1.395333509017156	0.9635483676524272	0.7106596755956018	-0.6112086453053592
86	0.10670894441128788	1.3952155786833207	0.9634740694622477	0.710783146810348	-0.6111592427530984
87	0.10654988702267036	1.3949335580893327	0.9634868236496613	0.7102363210403293	-0.6108582817933933
88	0.10631922409493573	1.395054936382654	0.963421447973177	0.709942685044935	-0.6108089037069352
89	0.10590898663991306	1.3952061405516307	0.9633975981107159	0.7097798623020163	-0.6104115166074879
90	0.10550450708327867	1.3955020375120466	0.9634598889804294	0.7105140934758132	-0.6105008169503063
91	0.10594920420429885	1.3953513629545553	0.9634326357872524	0.7106519958642371	-0.6102643136321145
92	0.10543862308160047	1.3957292294603925	0.9633509396601418	0.7112514401599357	-0.6103595651376232
93	0.10596453821621062	1.396230623850685	0.9634715169828185	0.711600105562648	-0.6099148855010287
94	0.10657688157330028	1.3969179374542193	0.9634667731748584	0.7117177899360646	-0.6099377929940031
95	0.10663611426407205	1.3963131060871194	0.9635270272156831	0.7113440753951425	-0.6101209586998404
96	0.10648351043546744	1.396021961169625	0.9635259226025177	0.7111226929983427	-0.6102434165689317
97	0.1072369061174775	1.3960724223610046	0.9634841531034325	0.7107214974505519	-0.6105552813172507
98	0.10721653290106453	1.3960986505460071	0.963565566673341	0.7110500583023938	-0.6103966481687384
99	0.10808312318771418	1.3958069323404574	0.9634914377306824	0.711345900245678	-0.6104355801395357
100	0.10810402313981078	1.3960326576300415	0.9635234219930403	0.7118849269885351	-0.6103082306628936
101	0.10830099695464282	1.3962918089569534	0.9635620535560897	0.7120825885330914	-0.6100878455825435
102	0.10829214293090457	1.3964289239461944	0.9635533224519938	0.7121549002857576	-0.6099533801199976
103	0.1093493330363714	1.3962620070882996	0.9636047495973671	0.7120843131047482	-0.6101376833205228
104	0.10942279263135869	1.3961092687121743	0.9635999108491818	0.7118639546336695	-0.6106693136735903
105	0.10973691717778829	1.3959754512141627	0.9635931789455299	0.7115614797824439	-0.6108251973782017
106	0.109752178136075	1.395719988818853	0.9635173746409413	0.7115797237847797	-0.6107474446543183
107	0.10970880569165925	1.3953700110606622	0.963614300665777	0.7110138212389568	-0.6108473784118829
108	0.11031434917445745	1.3953897091966974	0.9635433453008967	0.7107766804647008	-0.6111117621127503
109	0.1106970709167718	1.3950224398399909	0.9635431839186872	0.7101887876654901	-0.6111461474296589
110	0.11123458405404574	1.3952528112692595	0.96351023865322	0.7105424566498754	-0.6109426170337933
111	0.11149222000166029	1.394803979165773	0.9634219743689115	0.7106209930296824	-0.6112148020952827
112	0.11230212248874165	1.3952066332266262	0.9634763599284453	0.7106154741073176	-0.6107724129812916
113	0.11221465340632054	1.3950261200693883	0.9634312756968869	0.7109079431457216	-0.6102655054146522
114	0.11284469565971145	1.3957246019444618	0.9633475856290727	0.7110043672140921	-0.6092795871290629
115	0.1126188988895991	1.3952343711989408	0.9634639616288412	0.7113068520410805	-0.6091790305201586
116	0.11281846646272013	1.3952049324958296	0.9634442440163693	0.7111770809757765	-0.6092445419353546
117	0.11280177756609451	1.395371633411587	0.9634613322345548	0.7112316434519859	-0.6090024540371639
118	0.112719623425878	1.3955544252151422	0.9634235454534527	0.7109624490128273	-0.6092630483154827
119	0.11292978504031695	1.3952557680580424	0.9635862614261907	0.7106450233025644	-0.609621529065083
120	0.11262722177110578	1.3951426530943918	0.9635200173129608	0.7107726579281765	-0.6101316958917836
121	0.11184187285724315	1.3950533105988274	0.9634566411052365	0.7108859748966342	-0.6101650890736962
122	0.11195390201152171	1.3954370383517125	0.9634321934170197	0.7114141021686775	-0.6103101653498372
123	0.11180652077042957	1.395215760370116	0.9635124608025365	0.7113539370577769	-0.6100189335269047
124	0.11113935306829917	1.3957505954416352	0.9634445252188227	0.7115210853516768	-0.6099005873501226
125	0.1111090689674317	1.395714220057881	0.9634760266287474	0.71171007791773	-0.6100877450243454
126	0.11063543752970054	1.3959171719989603	0.9635784044888309	0.7112956870430861	-0.6105379943255388
127	0.11068899129882562	1.3957336123402386	0.9635398992890682	0.710926215574809	-0.6108355939483575
128	0.11007518352306672	1.3958552185146393	0.9634985347983906	0.7113040246910002	-0.6109729521565104
129	0.10932370475000296	1.395598529602749	0.9635072150280205	0.7117245311115917	-0.6111766997821559
130	0.10927140552810277	1.3954341110482882	0.9634731488971091	0.7120138288336312	-0.6116476517331112
131	0.10903920489851918	1.39578631333749	0.963471028579191	0.7123030712622448	-0.6114412311856762
132	0.10812064721824266	1.3961879309194012	0.9635430080403411	0.7121152520500762	-0.6111685702496741
133	0.10783439738917772	1.396067726803332	0.9636458395167229	0.7119834606159596	-0.6114240816738109
134	0.10816157970352898	1.3957216654335711	0.9637356753964297	0.7114699787401261	-0.6115641072895036
135	0.10823898286012056	1.3956842074834972	0.9635357565215914	0.7106789359955619	-0.611796819660041
136	0.10809372840523933	1.3946348300149014	0.9635845884471597	0.7104611094124059	-0.6117490925068794
137	0.10773821375242906	1.395034471443892	0.9635950180218039	0.7102297731523874	-0.6115178308970668
138	0.10782492623706336	1.3944405387647447	0.9634956607146394	0.7101874178720238	-0.6115622013593388
139	0.10788567039635796	1.3948222265107886	0.9634013939164441	0.7104569378353076	-0.61106913112606
140	0.10758917133082378	1.39519048467109	0.9633149368181368	0.7106566573604876	-0.6106063140515953
141	0.10704753814784113	1.3951207846764975	0.9634968000727774	0.7109895561704382	-0.61061588010729
142	0.10672883506019205	1.3959169413885293	0.9635572159295869	0.7107150697173121	-0.610460401970066
143	0.106558980838448	1.3956023521762286	0.9635010034070879	0.7106170065286624	-0.6102498927286705
144	0.10659737387439332	1.396031702178652	0.9635576402093057	0.71061114417465	-0.6101314865281218
145	0.10670025289449483	1.3958146442829693	0.9635154119999481	0.710667411061979	-0.61031483261459
146	0.10699560100748555	1.3955507210030087	0.9634935241385275	0.7107523532325128	-0.610578031368599
147	0.10735442364673586	1.3957556306692886	0.9634839676188733	0.7109377473038468	-0.6103222773731847
148	0.10757530509628035	1.3959825609503407	0.9634670963846587	0.7111689766377105	-0.6101765880398258
149	0.10772344604879351	1.3959783014830536	0.9634280940661001	0.7117154695765807	-0.6098456505056401
150	0.1074832678822522	1.396367217002615	0.9635127165140355	0.7118302708376082	-0.6097060125045984
151	0.10797652736770193	1.3963197345091396	0.9634979642671833	0.7118545379458471	-0.6100540840310967
152	0.10836115241605393	1.3963356349535765	0.9635575890679006	0.7116896152217416	-0.6102987705114631
153	0.10837422268617959	1.3966465243691948	0.9635190162482639	0.7116855820717045	-0.6103312603771481
154	0.1084622364875442	1.3958726195598201	0.9635611359269125	0.7119993733170735	-0.6109103600676331
155	0.10877699251230406	1.3963629025075612	0.9635655736996774	0.7118629693180963	-0.6109917460062403
156	0.1088234520037938	1.3960107546176173	0.9634596389569388	0.7116867680547686	-0.6109147455578469
157	0.10898555028495617	1.3959372297519457	0.9635322448446959	0.7109589837523567	-0.6107686264393591
158	0.10882362287566612	1.3957386424002183	0.9635790768715514	0.7110558039148199	-0.6108436373869343
159	0.10926353963839905	1.3951697854859058	0.9635814001798519	0.7111748711288005	-0.6111529851346729
160	0.10933958898960527	1.3951782489261624	0.9635596494281145	0.7112396207576497	-0.6109784497539542
161	0.10974722762235846	1.3952679238335124	0.9635523633041879	0.7108331952135494	-0.6110533907517894
162	0.10987978463814715	1.3957264070720783	0.9635562970901282	0.7109550326403637	-0.6103832229858894
163	0.11027249349785978	1.3954138185986777	0.9636280543481088	0.710516186002834	-0.610826217684685
164	0.11024318247874486	1.3952781402452137	0.9634383622502594	0.7110487255826943	-0.6109157101626762
165	0.11063018947236297	1.3948103342788651	0.9635164630098288	0.7111095169629315	-0.6109669320287571
166	0.11100870637551086	1.3953399093032781	0.9634331885741635	0.711083287757194	-0.6102977928605735
167	0.11156585787235686	1.395626868037713	0.9634957779753661	0.711164014744803	-0.6101406899252386
168	0.11232841884533905	1.3956587660164252	0.9635788407149847	0.7108225166517661	-0.6098824889981669
169	0.11268713221575032	1.3948750939220267	0.9635051007119967	0.7105847448700606	-0.6101778255099243
170	0.11211347282873198	1.3950658253187473	0.963462939787161	0.7104768620839292	-0.6103909140095682
171	0.1121825751538629	1.3951529242712346	0.9634513846877982	0.7106893719470158	-0.6098082370988644
172	0.11192647785530205	1.3952955020981683	0.9634689772845859	0.7109873865231311	-0.6095116124540516
173	0.11187401072171992	1.3956432620497954	0.9634720392074991	0.7113381083224234	-0.6091745525971428
174	0.11173482983130646	1.3958202901993253	0.9634596737404238	0.711477223886962	-0.6093475524862565
175	0.11120007877581282	1.3958801089560184	0.9634893399936666	0.7116956667138709	-0.6092272222765726
176	0.11064972245003164	1.3960060591325976	0.9635616664587391	0.7113294621518075	-0.6093825318080827
177	0.11052383600799856	1.3960511124867647	0.9634768310115781	0.7113118359169055	-0.6099349173966807
178	0.10996772282701336	1.39583572967639	0.963471278357823	0.7110051019498337	-0.6103907754042076
179	0.11001260609543538	1.395699635039839	0.9634808088186898	0.7111717398555591	-0.6106207146756448
180	0.11050615877375107	1.3957120823643443	0.963518319448562	0.7113276124635628	-0.61084702651854
181	0.1099294968073235	1.3960741043801963	0.9634439030392239	0.7114237404447346	-0.6109155049675715
182	0.10950078132442534	1.39547380370449	0.9635050914226285	0.711502235553359	-0.6110262572041697
183	0.11007613794708188	1.395899683437238	0.9634952238742539	0.7116877951216264	-0.6109061550349018
184	0.10961799317667562	1.3956400204296067	0.9634894419348242	0.7112894688360869	-0.610909420539105
185	0.1099068686750821	1.3957729419266311	0.9635295896503179	0.7111978805038442	-0.6111973086751742
186	0.10933724232003957	1.3958892017331055	0.9635673050087178	0.7115756759095738	-0.6111496792371757
187	0.10967246008595065	1.39553589432546	0.9635024833743809	0.7115747524189122	-0.6112325587375336
188	0.10928797184503412	1.3954125567380187	0.9635696906088498	0.7119282700126472	-0.6110722610255256
189	0.1095654212271823	1.3958086304416133	0.9634704644050989	0.7117261824173929	-0.6107470067459045
190	0.10914002761640906	1.3956740848489284	0.963522901243731	0.711684761140098	-0.6108923507148795
191	0.10886678800536158	1.395271450816619	0.9636314534699717	0.7110921841534523	-0.6109889466258004
192	0.1087646745408764	1.395306526739386	0.9635243348307929	0.7103090484479911	-0.6110269214310795
193	0.10838355141251328	1.394878252168713	0.9634864524282133	0.71030830054624	-0.6117293151933864
194	0.10810794390706249	1.39514965429973	0.9634892578145585	0.710021875968027	-0.611188370969023
195	0.1080370478714179	1.3942933618718985	0.9635104302481553	0.7102119927343105	-0.6111222127764333
196	0.10761424901524276	1.3949145290547178	0.9635111117652465	0.7101816577972098	-0.6109562754436398
197	0.10745163454290307	1.395427494106456	0.963393464846401	0.7105330182542975	-0.6100776738537054
198	0.10786904663423351	1.3954252814674832	0.9634704952139787	0.7106497351582494	-0.609794804727432
199	0.10778093704768449	1.395852856191583	0.9633842862632988	0.7113880320842817	-0.6093838605467542
200	0.10801423714497818	1.395398450532259	0.9633879503531361	0.7110640039408314	-0.6095792195903879
201	0.1081262966305045	1.3960536903788259	0.9634895096305613	0.7112266255196474	-0.6095025612077892
202	0.10830968310763295	1.3962119578619647	0.963482270647476	0.7114196347719546	-0.6095269977812646
203	0.10847971350092757	1.3965012872445226	0.9634833908952029	0.7117346055574788	-0.6093394270371103
204	0.10818933346697719	1.3956366293200064	0.9634090547730316	0.7115258608700946	-0.6103963500225118
205	0.10851816164963922	1.3964485093738235	0.9635540463435159	0.7115788251813221	-0.6097008646400816
206	0.10853093606274523	1.3961709257320085	0.9635162671030656	0.7116610504282774	-0.6099128613856974
207	0.10837206444899097	1.3965457293220105	0.9635018507857114	0.7120720766155701	-0.6101744539339311
208	0.10824122974302747	1.395701109692447	0.9633811460716615	0.7112267680222218	-0.6108048345168269
209	0.10823842590094854	1.3956608301920863	0.963564644528384	0.711227539519922	-0.6106386078615497
210	0.10896361755598893	1.3961194807106438	0.9636997865062092	0.7115204894038238	-0.6105201571578719
211	0.10829395193329455	1.3960768404847008	0.9635246140530327	0.7112380615144526	-0.6109853030968334
212	0.10849222317765465	1.3949517922996486	0.9635672956946225	0.7111524012973668	-0.6113378328128795
213	0.10901870819922917	1.3958300152913017	0.9635097533061543	0.7116239736970654	-0.6111562984455992
214	0.10919030456087563	1.395688630349113	0.9634792658704805	0.7115879501257574	-0.6110904893220412
215	0.10928559163104277	1.3956358612525008	0.9635931329248378	0.7117415432127057	-0.6112468032110426
216	0.10943176091180731	1.3960099224906124	0.9636255299726321	0.7111147566113971	-0.6108174550602751
217	0.10927612797592502	1.3955884316053022	0.9636411704773957	0.7110035927335494	-0.6106154593199771
218	0.10937659341792315	1.3954695841421771	0.9635473423810426	0.7110120858688208	-0.6107296560700872
219	0.10983859818895099	1.395490027344418	0.9634298766266778	0.7105528323685563	-0.6109050655559809
220	0.11034697625348847	1.3945070093065643	0.9634358104865526	0.7108603193497011	-0.6111683704028171
221	0.11109919115340815	1.3957553708948247	0.9634959163119504	0.7111816542778946	-0.6107123186717536
222	0.11169201470054521	1.395075424350754	0.9634568376550134	0.7108911906126629	-0.6107381486315259
223	0.11159748031056527	1.3949234284513272	0.9635240768448925	0.7107422046906039	-0.6108352021900948
224	0.112069952119889	1.3954188752516736	0.9634326789762621	0.7106337356870667	-0.6103236747255224
225	0.11172392080135758	1.394922825584419	0.9634390256113099	0.7105390752067553	-0.6106341817961224
226	0.11205770706301882	1.3949174198530943	0.9633972436985032	0.7104979730566342	-0.6104476251600877
227	0.11187457018012606	1.3948622473553858	0.9634615822760945	0.7110730972505963	-0.6104141646333293
228	0.1109275468670575	1.3954411694675994	0.9634561554376954	0.7109766829784664	-0.6101295243242926
229	0.11061542801140875	1.3955411964595659	0.9634193179963841	0.711139053208027	-0.6099899922358513
230	0.11019739057639644	1.3955993225495205	0.9634886791166172	0.7107942192391354	-0.6099209657684983
231	0.11043709679387687	1.3961402990491414	0.9634751041013935	0.7114914224782689	-0.610017737572873
232	0.11072198271235795	1.3952187541105527	0.9635487408889875	0.7116591888214849	-0.6108558910681775
233	0.11034562109993873	1.396350527194984	0.9635126934219365	0.7119871754748779	-0.6104554203858507
234	0.11031376859756548	1.3959024306771635	0.9635510113548735	0.7118172771433459	-0.6107372746696444
235	0.1099450543889827	1.3965506603199567	0.963591612380291	0.7117728722178412	-0.610327551922071
236	0.11014285053370997	1.395954715020704	0.9635503855520796	0.7112310984145511	-0.6111214209412259
237	0.10994726450299798	1.3958988954244171	0.9635251980011973	0.7111226786618272	-0.6111315838760094
238	0.11006780519777587	1.3954445050036377	0.9634976761749464	0.711142699999389	-0.6110135251528401
239	0.1097512321397071	1.3954110253171825	0.9635056824009431	0.7113771207558511	-0.611055879132777
240	0.10977629060781924	1.3950510640041323	0.9634715584619605	0.7114196567469417	-0.6107364804177222
241	0.10957111610008827	1.3956712544372043	0.9633985254162334	0.7115322435349861	-0.6103629656642023
242	0.10912549352605723	1.3953168846487247	0.963555383007833	0.7113765540488668	-0.6101409562967816
243	0.10946397364910167	1.3956322151611755	0.9636111852393169	0.7114944116970112	-0.6101740134813581
244	0.10933448153761076	1.3953554224300497	0.9635854907610526	0.7111689516036299	-0.6105145611298395
245	0.10904209555743186	1.3956079015083311	0.963500551533139	0.7115652848598137	-0.6109177234931428
246	0.10892591498180251	1.395243499916669	0.9635470016828237	0.7109741934708675	-0.6110662201264728
247	0.10887305246620448	1.3956574914290871	0.9634431327774008	0.7108106038062585	-0.611052442789092
248	0.10865276765814759	1.3951859427984887	0.9634833889260576	0.7105564605472503	-0.6110522816153122
249	0.10813305756680526	1.3953457916484446	0.9635267934904116	0.7101660276768603	-0.6108950992381128
250	0.10823610466272847	1.3947835762305467	0.9635486478428388	0.7105076668948597	-0.6108435576717489
251	0.10812603680959647	1.395387759000077	0.9635346379993359	0.7105333984374689	-0.6105019276543391
252	0.10852497918334113	1.3952796170084951	0.9634396227633321	0.7106844739518572	-0.6104180430699196
253	0.10812918761272004	1.3954557137306078	0.9636036618866984	0.7109968047808765	-0.6101743838409823
254	0.10836920883498788	1.3959129758206257	0.9634341518680275	0.711269601703399	-0.6098906635161803
255	0.10841949743887631	1.3956879842316243	0.9634379285789303	0.7115331513814239	-0.610386016705751
256	0.10898836076548173	1.3960692209181034	0.9634447726091738	0.7118488305599185	-0.6101180071789898
257	0.10826497532580256	1.396143018645224	0.9635294745265928	0.7120179417793677	-0.6101865382465337
258	0.10869883493437994	1.3959364347282477	0.9635220094177319	0.7119712410446817	-0.6101805332088008
259	0.10903847128013147	1.3960267255295546	0.9636043055975236	0.7118177014866923	-0.6104977018239207
260	0.10877300086787674	1.3961153495756986	0.9636410264851395	0.7112596063718276	-0.6106600261677336
261	0.10882766001504608	1.3959314239709946	0.963636583659397	0.7106899973431272	-0.6110450505552328
262	0.10871045363199708	1.395606543169377	0.9635679306830186	0.7105341553169383	-0.6111775445871337
263	0.10852082334907584	1.3953831197846673	0.9635732122575298	0.7109251826491059	-0.6111673530487888
264	0.10848146234182342	1.3951049677408371	0.9635558539466517	0.7110723466751151	-0.611323263797665
265	0.10886666236653315	1.3954747670232546	0.9634215282145995	0.711703910715863	-0.6106960561973572
266	0.10967767682002144	1.3959433099870258	0.963377668301048	0.7118260042628846	-0.6104949093094543
267	0.10958637416153431	1.3958604637457483	0.9635569078980551	0.7113939375184222	-0.6103410647123073
268	0.11026529910267857	1.3953931550406238	0.9634664539485839	0.7112909349785259	-0.6105772893984155
269	0.11055964375163994	1.3957644094529729	0.9634900090609932	0.7107831185334923	-0.6105941895860988
270	0.11036519959516272	1.3950416173417746	0.9635048717451413	0.7106357372272579	-0.6110395222944223
271	0.11031257008360096	1.3950263843044166	0.9634951812646243	0.7104292086130672	-0.6107250269807785
272	0.11041118871844295	1.3952813270833975	0.9634353289621251	0.7107848954694069	-0.6102809815155827
273	0.10998182267449538	1.3952430418484139	0.9633850691683093	0.710852833353931	-0.6101557993189525
274	0.10976272546429365	1.3952378274228305	0.9634725865568452	0.7113114199557036	-0.6098310425371719
275	0.11036830473067323	1.3954676049441284	0.9634383716610451	0.7114346907753284	-0.609780242367467
276	0.11004624551407595	1.3958140221343076	0.9634967464562803	0.711416981856742	-0.6095336505640421
277	0.11063391388389181	1.395476487504629	0.9635155854194897	0.7112404119245177	-0.609725712793344
278	0.11054469897029616	1.3956648153935232	0.9635211176021905	0.7112497459564574	-0.6097668993268923
279	0.11150101288142523	1.3953306200576407	0.9634824650797477	0.7106741858538709	-0.6104454805043688
280	0.11088082739564377	1.3952181021750951	0.9634278744501539	0.7108721846084401	-0.6106936960060169
281	0.11111921584811699	1.39551490361579	0.9634223838229128	0.7108014659362124	-0.6107559863627517
282	0.11026436760885516	1.3955313174142097	0.9634892173117252	0.7111897082447105	-0.6105619753831159
283	0.11011505272872767	1.395317229099024	0.9634501323090279	0.7112793078258928	-0.6104809089846458
284	0.10999942844710531	1.3955787284161965	0.9634857951349612	0.7116354109265804	-0.6098833672036928
285	0.10967614082283428	1.3956343295799531	0.9635278943544089	0.7111730450968922	-0.6102449579981386
286	0.11029978331735091	1.3957459337702058	0.9635214114378777	0.711481928701857	-0.6103270200634349
287	0.11022633758783094	1.3955404833103098	0.9635267599144177	0.7116789977880812	-0.6108948440166867
288	0.11099062593307096	1.3953019027480278	0.9634610439248484	0.7117009271752196	-0.6111287419742718
289	0.11097904074800591	1.3951649761108342	0.9634794637295133	0.7117130313046878	-0.6112387647610898
290	0.11095519117957228	1.3958689278082994	0.9636151067708666	0.711623323769119	-0.6108480392640346
291	0.11035942882451391	1.3957471848245329	0.9636260004253007	0.7112459641857702	-0.6108741465000999
292	0.11007475804151168	1.3954036798126859	0.96353313566776	0.7112090753804197	-0.6112052894534693
293	0.10931532605094911	1.3952193196778353	0.9635974633811355	0.711194979842361	-0.6110598479357084
294	0.10891501382364216	1.3951436463362696	0.9634774628764823	0.7110432725878705	-0.6110883054283646
295	0.10849145188950879	1.3954197268378925	0.9635431157994846	0.7109071728451972	-0.611099941510359
296	0.10842450651324671	1.395382062116518	0.9635422610274558	0.7102730484709626	-0.6109617291287125
297	0.10852432769747213	1.395246215250433	0.963464900867772	0.7102076299004924	-0.6110504901087707
298	0.1086136718657828	1.394872070992913	0.9635281979981138	0.7108469667843466	-0.6110306345490534
299	0.108815110717207	1.395036301667282	0.9633126351629442	0.7112522033883792	-0.6109533695247762
300	0.10863258846552103	1.3952245946879909	0.9633596525600246	0.711250026881126	-0.6105093394986126
301	0.10875027347251733	1.3956899875455773	0.9634597567441922	0.711451366759311	-0.610153167908292
302	0.10835714352127271	1.3960526049856612	0.9635354440795907	0.71123476906086	-0.6101527735426241
303	0.10797879191030031	1.3956513476612216	0.963530001669627	0.7105951517306436	-0.6108815838263647
304	0.10808259001121019	1.3953151689128804	0.9635055924468708	0.7104993773204917	-0.6106805083548573
305	0.10811380409703328	1.3957356054019237	0.9634855126584263	0.7107126329838026	-0.6103877083251684
306	0.10846004011413866	1.3954908449088443	0.9634195863778703	0.7112205311915007	-0.6104613668325078
307	0.1086317746458161	1.3953629146259627	0.9634397004551034	0.71134746580842	-0.6103859133900778
308	0.10900479251943199	1.3961736231088777	0.9633343251102969	0.7117808378985685	-0.6101583735579102
309	0.10917642803260971	1.3959857755608103	0.963475461196984	0.71148811379381	-0.6100695507442102
310	0.108695944540071	1.3964412036240206	0.9635226035627428	0.7116205821951213	-0.6100231093640716
311	0.10849409653314279	1.3957871990280788	0.9635180016743055	0.7114387436084089	-0.6103555806137781
312	0.10835775868823457	1.3962327813573878	0.9634837820613871	0.7115127976471801	-0.6106287731121526
313	0.10844250284758739	1.3956611542526778	0.9635770084147323	0.711042945835883	-0.6111343659768393
314	0.1085310933147253	1.3959982683720153	0.9635815446470992	0.7107532603954108	-0.6111710183636035
315	0.10848987650013098	1.39563088217555	0.9634631367290231	0.7111001391820564	-0.6112298218389085
316	0.10855781764559508	1.3956257786166804	0.9633709582637306	0.7111801388297203	-0.6111457451686344
317	0.10919681320718944	1.3949584830962585	0.9633149672392777	0.7114268342637766	-0.6109646099966733
318	0.10891500390640223	1.3954355978478943	0.9635285672502393	0.7111883802543538	-0.6103464262496181
319	0.10941468707692698	1.395541868936094	0.9635349856659957	0.7114423689738659	-0.6101075686002205
320	0.1099038060698951	1.395670523598916	0.9636014487450808	0.7110856940054384	-0.6102651335944432
321	0.1106763627701995	1.3957039740363986	0.9634954213843057	0.7113521308714881	-0.6099629806860377
322	0.11128593720472975	1.3948204275501375	0.9634393616617065	0.7112018501566888	-0.6100125780395966
323	0.11133986010028556	1.3954951166921377	0.9635369663265622	0.711172795002316	-0.6098503563688379
324	0.11123307151095681	1.3950199643132508	0.9635409037059915	0.7110778711587088	-0.610056303675
325	0.11134952268580633	1.3955926510954977	0.9635227030584094	0.7111617155132354	-0.6101423464522763
326	0.11107589028175185	1.394939044269394	0.9635327104374525	0.7108546164431907	-0.610457441490572
327	0.11093954662075475	1.395475608277328	0.9634765917597308	0.7111072529123327	-0.609982592307151
328	0.11128696074037453	1.3950484294264025	0.9635700797858922	0.7106612199233996	-0.6098931199074352
329	0.11089422853426194	1.3954798266227315	0.9634637498040133	0.7105296134773627	-0.610084921748456
330	0.11063294494310992	1.3952418868645642	0.9634490393936969	0.7105591010197656	-0.6104503736609627
331	0.11067123128779419	1.3951617973144679	0.9634339139196476	0.7106964564362082	-0.6103514823440632
332	0.11079349980614808	1.394836431208964	0.9633858734559398	0.7108357556517786	-0.6109414581173312
333	0.1105326737061871	1.3954778115388224	0.963430822558563	0.7114318522197695	-0.6104843367857224
334	0.1107230999027769	1.3959071238571104	0.9634515993395952	0.7116847159130335	-0.6102032094181259
335	0.11021122250679094	1.3961488800929025	0.9635878394891613	0.7118078375436572	-0.6103156035886931
336	0.11044584376439727	1.3963839821104622	0.9635333147922847	0.7119982845002139	-0.6104258835776061
337	0.10950289818102421	1.396406183682251	0.9635466800170439	0.7121867256267937	-0.610541172979606
338	0.11038047900885756	1.3956873891722146	0.9635971026262384	0.712110912363423	-0.6109213713899175
339	0.1101810356700752	1.3959685973876386	0.9635987766459544	0.7116772678344901	-0.6111902642898794
340	0.11055457590870432	1.3959607220187542	0.963584120581088	0.7115470535090027	-0.6113099681718219
341	0.11056745879384793	1.395708543782239	0.9635591307536202	0.710608870934743	-0.6116550786339026
342	0.1101686918756807	1.3951350450704683	0.9635761658214798	0.710772584966744	-0.6118607587652712
343	0.11050932628514937	1.3948133084761363	0.9635175486539618	0.7110609771378253	-0.6115144915611116
344	0.10986301691373261	1.3949972503225079	0.9634647144989499	0.7110608285421363	-0.6112719697848176
345	0.10998920213798107	1.3948669544447765	0.9634776519042261	0.7110521074859479	-0.6111356778181378
346	0.1096725734330039	1.396014257342323	0.9634786809605038	0.7111815544440732	-0.6103046105140411
347	0.10879994958353374	1.3955182797781116	0.963477545431343	0.7105437259886533	-0.6105498788919703
348	0.10881794078105629	1.3953577705845384	0.9634601041954846	0.7104050532067813	-0.6107437126305019
349	0.1097376815036498	1.3949879560086418	0.9635588963205319	0.7102774403140463	-0.6106682556746343
350	0.10870784788218833	1.395510689647624	0.9634410032266447	0.7106908373650052	-0.610407049645966
351	0.10853310693814386	1.3950121882658322	0.9634235066306008	0.7106407703777823	-0.6102376340811851
352	0.10807953121204743	1.3953556211086489	0.9635348991296372	0.710911741141435	-0.6100694258419542
353	0.10821875613489498	1.3958699148454874	0.9635216649473222	0.711458557267602	-0.6100307626823931
354	0.10818869209217495	1.3962995705907149	0.9633976679709993	0.711061185244462	-0.6100112584977463
355	0.10829539416367143	1.395619053911889	0.9634328227409796	0.7110743456047138	-0.6102539292308149
356	0.10854425349055337	1.3960801737450073	0.9634763398232732	0.7110132625892897	-0.6102279572060881
357	0.10857957625805364	1.3957291648525247	0.9635425961138749	0.7108636517731011	-0.6103951657358864
358	0.1084491462384686	1.395704872336811	0.9635007817550593	0.7111307261479571	-0.610582052867855
359	0.10811595200617725	1.395925116211722	0.9633946740365937	0.7117067473382076	-0.6103143183361316
360	0.10760690952400576	1.3958638175573042	0.9635265561734421	0.7117825034616024	-0.6102494111405288
361	0.10752631736511373	1.3963613026616803	0.9634733844850399	0.7117213257215335	-0.6100632986735804
362	0.10750401429007128	1.3960509734409252	0.9635595673942793	0.712312074875631	-0.6106756036466225
363	0.10721761578029669	1.3962376787888682	0.9636173620341812	0.711932882667859	-0.6107298464093202
364	0.10791236424256456	1.3960179022448176	0.9636393550146805	0.7115060495169719	-0.611533124060398
365	0.10730450967505747	1.395873255514097	0.9635451182861386	0.7115817547029692	-0.6114899695434511
366	0.10740514353986569	1.3960736845148345	0.9636042325674095	0.7115617632640756	-0.6112891739192705
367	0.10755760386680213	1.395585827545192	0.9635218626669895	0.7114962351854074	-0.6117054006669871
368	0.10762588791961357	1.3957082159068406	0.963515395140442	0.7111211686133411	-0.6117259048927226
369	0.10792165068029916	1.395774604461637	0.9635326280188735	0.7108595024521338	-0.6114025957250949
370	0.10816578671335264	1.3953402990628088	0.9635364948393735	0.7107870767544023	-0.6117162205856799
371	0.10912011712738127	1.3951158928575742	0.963479755013684	0.7106064882965366	-0.611515316470325
372	0.10866122274323639	1.3951020783748282	0.9633349014460787	0.7105352019222876	-0.6116823742696603
373	0.10915257302148486	1.3947369865965773	0.9634270708194203	0.7105930390698593	-0.6112354106139566
374	0.10954112506924521	1.3951798410215526	0.9635348610221851	0.7107027697753476	-0.6107426186933926
375	0.10992140446511522	1.3953274241958047	0.9634813797300052	0.7111031459701158	-0.6101147165218287
376	0.11033105493085409	1.3950148630293515	0.9634573935706917	0.7113736963089898	-0.6101592910878065
377	0.1106194040487947	1.395495445506698	0.9634782487943713	0.7109401023234685	-0.609939135371462
378	0.1111866579436075	1.3954494125543302	0.9635188715554254	0.7109730607096393	-0.6096956019350359
379	0.11093709416657146	1.396166411202374	0.9636167892234028	0.7102396884166743	-0.6095662857020882
380	0.1115683412726104	1.3951801676745093	0.9634807738126356	0.7103789258209141	-0.6100836700893867
381	0.11154682539834437	1.3949375510686417	0.9633996809958095	0.7105473701971159
382	0.11176689905709292	1.3956762046575342	0.9633192827238419	0.7111450249049988
383	0.11172615367562029	1.3953909465136738	0.9634001520859099	0.7109472894521321
384	0.11189192537523651	1.396071936986849	0.9634410202454637	0.7117043921543044
385	0.11210335799448203	1.3957974680955805	0.9634963248686143	0.7111432501594318
386	0.11176469379297678	1.3957931644961035	0.9633899031501207	0.7114556581105884
387	0.11097804809524559	1.395836985462298	0.9635172938645841	0.7113718725680844
388	0.11086288232148891	1.395952008124611	0.9635793697399827	0.7111825168204843
389	0.11079633272105663	1.395578919653818	0.963508109079186	0.7115045868926685
390	0.11136808421190633	1.3961401455201845	0.9635408480316257	0.7120550237003271
391	0.11082611648410741	1.3958956281308286	0.9634734022652753	0.712251139563336
392	0.11068473294519536	1.3959671949596408	0.9635308118766963	0.7119861124258586
393	0.11037622676207128	1.396573260841937	0.9635278202839908	0.7119298700965819
394	0.11070403700072343	1.3959822757780207	0.9635963880901627	0.7116224876732558
395	0.11041179394876299	1.395507243760587	0.9635601776228947	0.7115971197597719
396	0.11086781211351272	1.3947962376985514	0.9636290522183382
397	0.110244337943281	1.3954025210743968	0.9634681462754165
398	0.11028753697880117	1.3951937174590825	0.9635883931580348
399	0.10959876108659732	1.3951347789596193	0.9635825365517032
400	0.10988989500759756	1.3945468464851067
