# Supplementary material for: A rigorous and versatile statistical test for correlations between stationary time series
Source: PLoS Biol. 2024 Aug 15;22(8):e3002758. doi: 10.1371/journal.pbio.3002758 (PMC11398661; doi:10.1371/journal.pbio.3002758)
Supplement: S1 Data — (ZIP) [file pbio.3002758.s001.zip › figure_data/Fig_A-1A_data.csv]

trial id	correlation coefficient
0	0.42545980534315087
1	-0.8815729335094806
2	0.0014143360413578375
3	0.8444515508348378
4	-0.16924082465699625
5	0.43812759759806574
6	-0.874293446430133
7	-0.2758753294135168
8	0.27033532169155405
9	0.4118922019902267
10	-0.23984786461852384
11	-0.8743639461688065
12	0.9996433606440469
13	0.8653398273632016
14	-0.5290203769716084
15	-0.7104909747593593
16	0.2899951083545519
17	-0.4586619943655803
18	-0.6910313093602236
19	-0.43361643154822477
20	-0.15766143881451344
21	-0.35779182905944845
22	-0.026497384815395358
23	0.7659112349499291
24	0.6253733282895934
25	0.36781993228840987
26	-0.6630757412736874
27	0.05580987130238693
28	-0.9322809936498627
29	-0.5283348746291217
30	0.1963318261426974
31	0.13114991508314058
32	-0.5803228321254454
33	-0.9295212028212205
34	-0.8861311898072164
35	0.8494863328767521
36	0.5212398779797413
37	0.4151222985156877
38	0.8953446827849847
39	-0.07479463517486436
40	-0.25011208775486
41	-0.3861038523832272
42	0.888854530982114
43	-0.2751522814485599
44	0.7638504173381779
45	0.038013183032312256
46	0.5455535315317301
47	0.060646457032108754
48	0.9103720709516134
49	-0.5195345980763979
50	0.7864241801416448
51	0.42640542308182383
52	-0.2686987571593192
53	0.9240074009232335
54	-0.396947538337017
55	0.6370467880169268
56	0.38608748045702945
57	0.42892596678419137
58	0.11558896170922939
59	0.6108866784231614
60	-0.31102574475746947
61	-0.2882698652743412
62	-0.7136212012396399
63	0.3697063849807368
64	0.6314179891134266
65	-0.7452407760302896
66	0.10400406757804681
67	-0.16438300429833844
68	0.48973818905706157
69	0.35638420973504553
70	-0.5383766432577471
71	-0.8114077413336797
72	-0.6189014822724774
73	-0.5742606034735744
74	-0.6243624218386445
75	0.8183016469801333
76	-0.768566817423582
77	0.6791947506245978
78	-0.7080797836660089
79	0.3627092431438365
80	0.03505104936523151
81	-0.7512372283498048
82	0.6702903562071219
83	0.7422064622726383
84	-0.3066501076722045
85	-0.3415025876345765
86	0.987517583490884
87	-0.06970594795069399
88	-0.5603876025997838
89	-0.6814947844364769
90	-0.8533685365196978
91	0.5811363852356216
92	0.9597713371777543
93	0.12457416413189634
94	-0.6154114550743492
95	0.05306643961783282
96	-0.8770535594821398
97	0.7680158935187877
98	0.6042270844991953
99	0.20220677003101892
100	-0.43501806020284073
101	0.27238639610185444
102	-0.15021561752867252
103	-0.8816434144320624
104	-0.01195944502939088
105	0.9925072506790663
106	-0.769145020923459
107	0.823367794629446
108	-0.34406177677711053
109	-0.728247560808795
110	0.9029880375630691
111	-0.6696328752120015
112	-0.9451772182522271
113	0.8971164028704433
114	-0.8851156250186141
115	-0.744427446949073
116	0.6980776441151808
117	0.5056359875664735
118	0.11610196505208151
119	-0.512155677167508
120	-0.4709832668761628
121	-0.5068035245987225
122	0.9844926830034004
123	0.5817754524099203
124	0.3756962967403738
125	0.8506968741737823
126	0.3975667456091916
127	-0.36440269995490565
128	-0.08403666019667645
129	-0.3135935814975529
130	-0.307087021339045
131	-0.8181464846447591
132	0.7661955414709445
133	0.9567810487885228
134	0.16160375745683142
135	0.9482262301681073
136	-0.04743354484402145
137	0.41179814686628097
138	0.8474952439739135
139	0.8585491116111273
140	0.917558396595495
141	0.0694607806130964
142	0.33452813885461846
143	0.31722566600528723
144	-0.2926691758183807
145	-0.27593238786380286
146	0.31349140796103
147	0.30170925719179215
148	-0.6984665356057173
149	0.8190556737152708
150	0.8633665757042855
151	-0.0939402462228398
152	-0.48204974769853476
153	0.7648738336354902
154	0.19900564160371034
155	0.3015620018645149
156	0.9254719466725674
157	-0.9121658502555817
158	-0.5539469090023672
159	-0.24843649164726558
160	-0.9130839212230347
161	-0.5792085984781461
162	0.9534393961588954
163	-0.8633343004556817
164	0.9535047150896506
165	-0.9421167109629046
166	0.15924661671371088
167	-0.5901235931225364
168	-0.744024527115184
169	0.3057200289987062
170	0.8305502077034435
171	0.7324565644760865
172	0.5045273177829914
173	0.24300330215382462
174	0.29509345882741705
175	-0.5303537967414818
176	0.17851735072011782
177	0.7617691573101391
178	-0.4895197465948464
179	0.2850890631074862
180	0.9959273214714189
181	-0.4452854162900778
182	0.3441134848119622
183	-0.273791569651051
184	-0.7593699410813219
185	0.8894918081243128
186	-0.5985713389384664
187	0.9712274942943504
188	0.7533242636545786
189	-0.8270752225605376
190	-0.7681141886276945
191	-0.8736175798906599
192	-0.6994101975497565
193	-0.011547564601979263
194	0.9153565731720887
195	-0.14829485262614878
196	0.3610424675787183
197	-0.4379660616194977
198	0.8013182978021929
199	-0.8760643988600838
200	0.14271484660148986
201	0.7236744020677113
202	0.6200189739162985
203	-0.9484892541891428
204	0.28223031417093064
205	0.7774208656962371
206	-0.2739294969543866
207	-0.28969290127420655
208	-0.3582938110259798
209	-0.8820216505159929
210	-0.6751250096289262
211	0.7506442518469493
212	-0.7053316272046446
213	0.927368697220289
214	0.8651437949667347
215	0.10389769212110962
216	-0.1288054109785679
217	-0.1452423942233208
218	0.8264939806621296
219	-0.018452409151758352
220	0.7159576975038524
221	0.5892189220224453
222	-0.777367184815415
223	-0.4984799884654283
224	0.9390710097517398
225	0.7536600497440697
226	0.8247334930913508
227	0.057403442631580356
228	-0.55158149656323
229	-0.44014704844683195
230	-0.8234913337357818
231	0.6308862945189668
232	0.4071420147416666
233	-0.7111199354038136
234	-0.05094160900981685
235	-0.9591780161161689
236	-0.15925266006086553
237	0.45947515443010856
238	0.8688201315341106
239	-0.5257804925401734
240	0.8209440564619056
241	0.9523047764576926
242	-0.6823980076968468
243	-0.8720041999869375
244	-0.2786486487948463
245	-0.9275329043332903
246	-0.044387840610274815
247	-0.8478514643253987
248	0.36343625922421813
249	0.35419143114683205
250	-0.8719595742295996
251	-0.7432297236233716
252	-0.7709459302869253
253	0.9352851149105038
254	0.6534773546574323
255	0.8346964980197654
256	-0.6295555498911579
257	0.3072268355128883
258	-0.8336452034739634
259	-0.8986417560904072
260	0.5516124166125326
261	-0.8690298202687373
262	0.028717387119078265
263	0.14294468475300198
264	0.2767644428030559
265	-0.9081200291440888
266	-0.7488736120812161
267	-0.2528754485562263
268	-0.0377820594075956
269	-0.12205008141793272
270	0.2956836301491151
271	-0.8387872165549104
272	-0.4075554949255272
273	0.9015426505727604
274	0.929379658095
275	-0.8901047033512711
276	0.5118015479008771
277	0.5291105019620989
278	-0.5228790320539571
279	0.32032427011478876
280	0.15499940351980973
281	0.5643092659423987
282	-0.1769500506529475
283	-0.754950142630263
284	-0.8149913478580396
285	0.11113015326987206
286	0.9324555569425599
287	-0.1799630936203924
288	-0.9650365616943315
289	-0.5937012837446349
290	0.2740956549204675
291	0.15301469310061616
292	-0.05667050410498676
293	-0.3970159634505064
294	0.9211694571324627
295	-0.8854494531933474
296	-0.9503365343988153
297	0.9621630200488109
298	0.9663269571453235
299	0.5055320315234196
300	0.5123499648373534
301	0.8030401228459865
302	-0.6532310358608855
303	0.7738301884152392
304	-0.45337318466661236
305	0.834261868676402
306	-0.9494441416136692
307	-0.6822389096026715
308	-0.9321922599632243
309	0.5892675942589609
310	-0.6266922277162952
311	-0.8942966280667614
312	0.9081761308888306
313	-0.8910626479607897
314	0.9738262059360626
315	0.9157117597690769
316	-0.477575121806481
317	0.9941856801004434
318	-0.8681391516959476
319	-0.8803251369220386
320	-0.11163493409208011
321	-0.9011106015432134
322	0.7870191167917349
323	-0.011259247015182126
324	-0.9355178585147839
325	0.11414706861279197
326	-0.35922180899787415
327	-0.6662493197897106
328	0.03451124036322108
329	-0.8110363351331709
330	-0.8233659823883142
331	0.11160578490302278
332	0.3136386231475683
333	-0.13393059120119366
334	-0.41955236442135035
335	-0.8480971366421153
336	-0.725867830668721
337	0.11215611530947853
338	-0.739899238217173
339	0.5253480242450229
340	0.9857656741143799
341	0.30842350045197064
342	-0.7649299037231551
343	-0.4301720748109458
344	-0.2183712516080956
345	0.9902099894055469
346	0.7861419767502766
347	-0.5775556386788545
348	-0.8066958885733411
349	-0.6047633095869892
350	-0.6551771082955826
351	-0.6780114177215764
352	-0.9379259550127204
353	0.9839906103836749
354	0.032967087425205835
355	0.9924762323897225
356	0.8359797077564052
357	0.9387717469477546
358	-0.6783202829263095
359	-0.9554333655001677
360	-0.6649484930180937
361	-0.26694772216272633
362	-0.4124384519408545
363	-0.010277685045170338
364	-0.7879906287489835
365	-0.5488455661738292
366	-0.4507985116420309
367	-0.4571307345252908
368	-0.12163809006486474
369	0.3222017991571103
370	-0.1558604350524812
371	0.9254497406395018
372	-0.8784314677555278
373	-0.206073644068965
374	0.6939643959467365
375	-0.2430767233884231
376	-0.23633293634355892
377	-0.8198001388755511
378	0.03175600534868313
379	0.6278627765968555
380	-0.9181759565684855
381	-0.18909424241348066
382	-0.3597087249196134
383	-0.17601080718104484
384	0.9491444555666373
385	0.32665649847434153
386	0.6486141845011701
387	0.28158157120765126
388	0.7929743758277353
389	0.620623639141122
390	-0.8514635360847995
391	-0.5676106126543636
392	0.8489816503158512
393	-0.25667828596098397
394	0.9952742951975895
395	0.4942442302835603
396	0.8371264265310112
397	0.010002254315183383
398	-0.6929967435941558
399	0.2426304501071059
400	0.8651389667770062
401	-0.8872533504346536
402	-0.28282805200096744
403	-0.4199303183216163
404	-0.8391907865431091
405	0.012466517250375552
406	0.5572011266694372
407	0.9718071569645206
408	-0.6978230213060068
409	0.44183183306631457
410	0.14372413174689308
411	-0.03808773911798938
412	0.792257143101389
413	-0.9325735577860941
414	-0.664729805211506
415	-0.8509153572885979
416	-0.2408912195963665
417	0.9636304970732876
418	-0.3742677093380362
419	-0.15475386345957104
420	0.8092365834540733
421	-0.8889237529448184
422	-0.7600974946046293
423	-0.6761072568933144
424	-0.8710104330232231
425	0.9430371707594807
426	0.9859281123128558
427	-0.534693206066262
428	-0.02170582933327526
429	-0.7105253333297066
430	-0.908427855028821
431	0.8204697081528194
432	-0.5342120474062872
433	-0.6365071955497335
434	-0.847035741206926
435	0.49839137661885274
436	0.6367083014320043
437	0.8926943040545617
438	0.8630109583691294
439	-0.7549474951660277
440	0.2257322655835966
441	0.1879799665714419
442	0.9074548584128552
443	0.2893622656500826
444	-0.2087786500471301
445	-0.32367014451963905
446	-0.36366919835135775
447	-0.3880890014212536
448	-0.9716767278792506
449	-0.10108248637750661
450	0.6864667484537532
451	-0.7043820352523342
452	-0.5246778714695248
453	0.6387161926243174
454	-0.7154705800079546
455	-0.24686966335580235
456	-0.8033184353566875
457	0.9621458108460061
458	-0.43504144841015147
459	0.9352154453788668
460	0.9032879390135733
461	0.6458506603823021
462	0.6934394992264838
463	0.1871463046401906
464	-0.7556321420366048
465	0.811869572807612
466	0.7518523252791776
467	-0.9403885408454771
468	0.9686325683107497
469	-0.7570227421322281
470	0.8289598058193746
471	-0.9034148964553019
472	-0.178143576600848
473	0.8558504623040991
474	0.35376700576982945
475	-0.4318893604916926
476	-0.7686740786763115
477	-0.798603102734061
478	-0.9633190057716756
479	0.9962012189562868
480	0.8762897384793671
481	0.036808756121469874
482	0.5004908957397309
483	-0.7937807715811744
484	0.9205822624299653
485	-0.3844421681269041
486	-0.7676936134987431
487	-0.8563207093765111
488	-0.09101177262895742
489	-0.862791016588426
490	0.275300071033219
491	0.06854364255402418
492	0.6279137228505562
493	-0.16071124547716967
494	-0.7881258686599792
495	-0.686283028668578
496	0.3069441392486981
497	-0.16206252952248623
498	-0.6358832554478244
499	0.832704715638457
500	-0.826266360832856
501	0.7518833782690492
502	-0.7642132135702203
503	-0.6909861635388789
504	-0.41890922234480665
505	0.4596311901964209
506	-0.9433981226101575
507	0.11826964779942065
508	0.6849495512816733
509	0.7827080413378624
510	0.8614330943907371
511	-0.6670568188533826
512	-0.8063967583549279
513	0.8282928290315197
514	-0.7269875458450833
515	-0.502031859041578
516	0.5584913406963281
517	-0.4166613837707712
518	-0.7055863682795747
519	0.6112688092589335
520	-0.4796889449772716
521	-0.9260749551408147
522	-0.30786440291371653
523	-0.8155620534881838
524	0.4868099214052694
525	-0.14381232160337906
526	-0.7126927190709585
527	-0.7566715888778569
528	-0.9453252849030377
529	-0.8634134224035455
530	-0.8847160742701756
531	-0.3772442831239231
532	0.28134379317130576
533	0.25410184426091953
534	0.8947531560862196
535	0.6599401845756081
536	0.8239210256111463
537	-0.22873405780645348
538	0.7667018657994424
539	0.9274519393226359
540	0.8746717036074293
541	0.41770078896124885
542	0.512994547712974
543	-0.8157717650845981
544	-0.2370767797258794
545	-0.4846712307044152
546	-0.5980323171461971
547	0.7408296091251667
548	0.8412105251723874
549	-0.8516408973063427
550	-0.22947254723303154
551	-0.45172659880826704
552	0.7940519773379071
553	0.145594976329097
554	0.19502787719696993
555	0.6891231908614806
556	0.06994914632436641
557	0.45880887823153677
558	0.10784481465738682
559	0.4542825270216213
560	-0.8319661785706292
561	-0.33810212781735804
562	-0.4017258058780014
563	0.12717872171122274
564	0.014038463681981223
565	-0.17430322436862405
566	-0.8972039359900866
567	-0.44011415752447525
568	-0.7099636443556498
569	0.5142056013013634
570	0.18546610526448035
571	-0.7773524375051755
572	0.26933151109602976
573	-0.2136598838053713
574	0.5335864782174095
575	0.8263511375129979
576	-0.8815555082248618
577	-0.8473312201875753
578	0.3461018407192742
579	0.911082100802697
580	0.8811063541025441
581	-0.9281636868704198
582	0.38832745069978614
583	-0.878112791706477
584	0.9255960968019469
585	0.7767811460257263
586	-0.9721879807750092
587	0.8475110365030826
588	0.16521135935701162
589	0.21799582863527334
590	-0.333853955316306
591	-0.9650262475946345
592	0.12407463060579671
593	0.67785256882474
594	-0.7335528199714757
595	0.33181156316828864
596	-0.8658916877603273
597	0.33086047583144174
598	-0.46187382736999905
599	0.9484141429869082
600	0.4977769813909472
601	-0.557887063480545
602	0.7792257212481428
603	0.17809800676509727
604	0.5896609649809705
605	-0.715845599453627
606	-0.8365211057894391
607	-0.7144476793571362
608	-0.6727238437532154
609	0.440413497946032
610	0.4325032708526148
611	0.9703451777666852
612	-0.49371116990108044
613	-0.9663263565953435
614	0.8507255583164834
615	0.563310345098767
616	-0.1169668612016608
617	0.1304940355075913
618	-0.8842188081789726
619	0.3283020140222429
620	-0.7632898518378926
621	0.600220666626649
622	0.029293728705032697
623	-0.9675611816116338
624	0.42925378575027584
625	-0.8688710193069268
626	-0.7785558041703398
627	-0.36237464442752376
628	-0.9358973837878173
629	-0.3225285875288175
630	-0.77976778587308
631	0.4733840808102576
632	0.5990563084271775
633	-0.4135078231239604
634	0.3480409302534022
635	0.9920229784162431
636	0.9987029527793418
637	0.8396287276155905
638	-0.5134504153746821
639	0.9987248061397958
640	-0.705252889263871
641	0.7075480216632928
642	0.7666001461111775
643	0.511591722389046
644	0.193177077486184
645	0.6643119802913076
646	-0.17734169954152462
647	-0.8305329029688875
648	-0.5059740433263704
649	-0.9038631576969482
650	-0.9486015653233268
651	-0.8047341742978035
652	0.9422556010004501
653	0.42963568637181965
654	0.4144668975611684
655	-0.6512170318319361
656	0.8634964769525881
657	-0.08219965938660195
658	0.251283831169248
659	-0.16820980964936005
660	0.8296462543528249
661	0.24601901920323282
662	-0.9003921706146997
663	-0.3519174541683441
664	0.5697453272702309
665	0.34485188512163023
666	0.8367068073205748
667	-0.4713197018109955
668	-0.8682462737572343
669	-0.8252120067397553
670	-0.8014979910296576
671	0.01744966760281747
672	-0.34681954378685786
673	-0.4218812273976701
674	0.13112780440076754
675	0.028325354961674556
676	-0.4800618954328198
677	0.874796600817263
678	-0.7147693051459547
679	-0.6239927090907391
680	0.7440476232035167
681	-0.4142664358551268
682	0.7251329759723744
683	-0.6451106357902099
684	0.24037375885025683
685	0.909044972847904
686	-0.04682028147830446
687	0.18599437683531053
688	-0.09960294569374968
689	0.7284691739571103
690	-0.7656776421003024
691	-0.849909798791789
692	-0.7695272550112848
693	-0.7974081126349084
694	-0.7816907879192125
695	0.6519683479039209
696	0.9879438384747651
697	0.5424165763984331
698	0.34212236009727415
699	0.6375321199180343
700	-0.03360002082576016
701	-0.5906062086167192
702	0.6459916284673357
703	-0.17566993327973748
704	0.9129080535287184
705	-0.17749704602536692
706	-0.12733242647649706
707	-0.1986202176769494
708	0.4490314446742957
709	-0.510209647235542
710	0.8149159956594092
711	-0.30326801665570025
712	0.48804884653794756
713	-0.6178572127000108
714	0.8044674075015281
715	0.6096856161420676
716	-0.2985132128183874
717	-0.9283628566957687
718	0.6868536961254085
719	-0.8894358571191181
720	-0.7557109833227238
721	-0.05687586403457108
722	0.5143337382443225
723	-0.7334244950295687
724	0.29433693211338374
725	-0.4827920911572021
726	0.800570502196832
727	0.5891534523751334
728	-0.39043555371928973
729	0.5698583035658236
730	0.30616622484048506
731	0.4771125218792637
732	0.882444035138243
733	0.4617582223286876
734	-0.632065869110632
735	-0.6334531512982473
736	-0.8957620836017959
737	0.7620945702823427
738	0.3586808765627554
739	0.34514552281075783
740	-0.4066769749109811
741	0.31697319893687625
742	-0.3244330158540075
743	-0.31216601131491395
744	0.059199142434718716
745	0.8689165499977209
746	-0.5563676167987868
747	0.9726770338598791
748	0.6888149134448122
749	0.6109710774189152
750	-0.5925105353055712
751	-0.21364128938032187
752	0.46110733114396435
753	-0.543270590243649
754	0.36101720844346874
755	0.9514932553388609
756	0.49566901746408265
757	-0.8938680969080519
758	0.9746534565514346
759	0.9055707843275762
760	-0.5190930981510247
761	0.4986746597685795
762	0.958052105510995
763	-0.34279346249233605
764	0.249451068751401
765	0.8228780653582852
766	-0.039183557138080256
767	-0.6890123616151784
768	0.3602358983460281
769	0.9395817339368288
770	-0.8560283978177792
771	-0.5347631264733861
772	0.04095421188758937
773	0.9863237408688257
774	0.03760843407431979
775	0.5443455627008205
776	0.7774479003047143
777	-0.5264089006852164
778	0.6725773286685093
779	-0.8401414574281363
780	0.3720520493628315
781	0.12008029704930076
782	-0.43810442543525197
783	0.9760630582083037
784	0.9479437835117481
785	-0.5261630750966522
786	-0.6021659448247687
787	-0.9437971321542356
788	-0.5931129626653979
789	0.8867181208899197
790	-0.5211414754510555
791	0.6824477651212442
792	0.5544072420563815
793	0.9839558051469515
794	0.6399837407331731
795	0.7403128914731321
796	0.5960847384603007
797	-0.6216024283449628
798	0.5894900559343761
799	0.8845662879499235
800	-0.837712870344947
801	0.35136765992980046
802	0.8609285641566555
803	-0.2958342282432267
804	-0.3653917659531897
805	0.5709924560731114
806	-0.41725674195833923
807	-0.5720401508720455
808	0.8863083803954709
809	-0.974913688563031
810	-0.003181010349050245
811	-0.8344130415976325
812	0.8625873439503491
813	0.9211003666385225
814	-0.22212322729361442
815	-0.86112041869198
816	0.46263715975640585
817	0.4841975134207087
818	0.8388982556587434
819	0.4666210086856891
820	-0.35500636988779927
821	-0.9549856420845293
822	-0.88449764025468
823	-0.26726603612392835
824	0.9688701258637868
825	-0.2466693613169605
826	0.5850330249272717
827	-0.29507630038688937
828	-0.8529753656741228
829	-0.05455813886332768
830	0.9038652549229108
831	-0.3397904739909976
832	0.937934474125149
833	0.8699715958650063
834	-0.8506932166680987
835	-0.06640985426362
836	0.0797122820247638
837	0.2097068965521564
838	-0.15749390258242313
839	-0.12682315333415586
840	-0.8230789446971414
841	-0.7398704304037392
842	0.6903578703238535
843	-0.1479764133370321
844	-0.03759809778680459
845	-0.4234642344072137
846	0.653013129521153
847	0.12665274835515927
848	-0.8594208399462272
849	0.8227179442633309
850	0.8846123991548871
851	0.3263226046169328
852	0.9326842313829666
853	-0.8870497367710064
854	-0.9540591462920189
855	-0.66690319344731
856	0.8992260564627831
857	-0.33588613891717894
858	-0.6804006997706282
859	0.9976933187994216
860	-0.9167970351451125
861	0.4367357520407743
862	0.6339474956768942
863	-0.8182384430701213
864	-0.741785961607786
865	-0.14705983613993703
866	-0.951820738669506
867	-0.21081443186291315
868	-0.9692888069255801
869	0.902914972564014
870	0.86795183065692
871	-0.04296747339595869
872	-0.34813743682261294
873	-0.08352700738305807
874	0.16322593128081497
875	-0.8973936569036376
876	-0.7932118653798509
877	-0.7986232118157722
878	-0.8684905862860416
879	0.9924086113859794
880	-0.8293077880837981
881	0.22714913234962983
882	-0.8532047773041787
883	0.9927783934361889
884	0.6698236137596308
885	0.7028786950091981
886	-0.5878155870057882
887	-0.5511905697672083
888	0.9897337374420341
889	-0.6657526211159518
890	-0.2798837884758875
891	-0.6109313634890347
892	0.9611243190577541
893	0.9481203922260049
894	-0.5941714537176712
895	0.8180689514747571
896	-0.886076335557602
897	-0.7780605938297498
898	0.9955542491163818
899	-0.2097498055918116
900	0.18794485699755437
901	0.972785813001674
902	-0.6631440627162686
903	-0.25560517139793465
904	0.9167531158806761
905	0.682357431069189
906	0.8957691517207748
907	-0.8931100911268542
908	-0.8891098126010649
909	-0.8140641433776918
910	-0.02458038102044095
911	-0.8061598099650098
912	0.22180029278053345
913	-0.8937712001667122
914	0.8530185388893405
915	0.9697805394720841
916	-0.05269367377919598
917	-0.7448848028749168
918	0.4723711603438776
919	0.7813649297719321
920	0.3227511989280757
921	0.8256628895262381
922	0.4417983668203235
923	0.20789859412989187
924	0.7702540918777956
925	-0.6809777025086656
926	0.013735016509078294
927	-0.6723008460827842
928	-0.5984560230427932
929	-0.4942000722786334
930	0.9932003697964136
931	0.8452405961590213
932	-0.5539110433686943
933	-0.253145580934957
934	0.7046208724784009
935	0.6644069245586528
936	-0.85741417462761
937	-0.6478592193473419
938	-0.89287775356935
939	-0.7927715608615415
940	-0.7727592228956683
941	0.97329804057079
942	0.5906648836863774
943	0.8733217008634773
944	0.9649373954709284
945	-0.466823422518058
946	0.7948863124321455
947	0.9288044835659605
948	0.9526882378503532
949	0.5522109556210502
950	-0.5486981786292682
951	-0.4460230832001018
952	-0.0401286742407565
953	0.3223989446067158
954	-0.6013592507616677
955	-0.8498545572107192
956	-0.774464975728878
957	-0.6795877523279841
958	0.8300087047836942
959	-0.9349974162316053
960	0.8327145316532503
961	-0.7353846862665294
962	-0.21579578357817686
963	0.06053097075534511
964	-0.33529776726080507
965	0.8137172715157128
966	-0.7032569116752421
967	-0.7535625131641136
968	-0.3832641925034884
969	-0.3935176325029007
970	-0.37409962556933096
971	-0.5942913176191471
972	0.589109828498811
973	-0.6247023547439617
974	0.9489079437694818
975	-0.9779298756147949
976	-0.7406835700359251
977	0.993697153432126
978	0.811712747263055
979	0.5747578795349545
980	-0.3291096422972519
981	0.4600104165732727
982	-0.17329722148252014
983	0.9622169349279599
984	0.98422344334565
985	0.03821334119418507
986	-0.9668085938332226
987	-0.1349817675004824
988	0.9807210647327887
989	-0.364031897018722
990	0.6895408044539992
991	0.998642609579962
992	-0.0001261936203292471
993	0.15842738106968918
994	0.7128219227989481
995	0.8876109728369723
996	0.6289804251685757
997	-0.05311748618839136
998	-0.49160095833572826
999	-0.49975453049236784
1000	-0.8124880665992187
1001	-0.31965340729858094
1002	0.6051416584423274
1003	0.5507587563210112
1004	-0.034349368494737124
1005	-0.4738986178231551
1006	0.05260819873234153
1007	-0.8131384787038426
1008	0.7615713162899796
1009	-0.506457469771901
1010	-0.7941619363673262
1011	-0.45080863949786665
1012	-0.906289299481048
1013	0.19515414801615386
1014	-0.5535308684039926
1015	0.8704938184120037
1016	0.5491354541580536
1017	-0.4347097561722559
1018	-0.6853376438773923
1019	-0.29288536546466337
1020	0.851727227173624
1021	0.026165931904504842
1022	0.8074313927526857
1023	0.734066941809631
1024	-0.2205471495731277
1025	0.26480729742716136
1026	-0.46029890030182646
1027	0.5068570211529503
1028	-0.7516132278129364
1029	0.790066811860126
1030	0.17061127269869056
1031	0.464795050730711
1032	0.9879853841403602
1033	0.9730856589947456
1034	-0.250963017748599
1035	0.956344830753682
1036	0.789159820262751
1037	0.42233552669322916
1038	-0.8277242401029099
1039	-0.8065056646372033
1040	0.46523928817480087
1041	0.0738640179313536
1042	0.9910479860806187
1043	0.5681773451113603
1044	-0.8930294420603171
1045	-0.556761356013241
1046	-0.4563573259204195
1047	-0.640001019900359
1048	-0.6378294257384676
1049	0.8479539732573518
1050	-0.8133085909559211
1051	0.37690814734010897
1052	-0.855191461577252
1053	-0.906246169977167
1054	-0.013370575143277176
1055	-0.9648979825866489
1056	-0.7959328807681079
1057	-0.8929980212886199
1058	0.9333333629423038
1059	0.9740220516675668
1060	-0.7259358303777794
1061	0.8176475826259113
1062	-0.7033416070351771
1063	0.9239161922464938
1064	-0.6539329285357414
1065	-0.12105791300020909
1066	0.09688088989360655
1067	0.946442957145001
1068	0.3541051319841805
1069	0.9697635264152599
1070	0.6110869361132671
1071	0.959026434450204
1072	-0.9356884713289926
1073	-0.9591870459465445
1074	0.1109376580409087
1075	-0.8850073228207891
1076	-0.817634154798375
1077	-0.030176957196686005
1078	-0.8476247591497632
1079	0.8472003883691153
1080	-0.6227825363925887
1081	-0.40707045831635347
1082	0.13088927534860442
1083	-0.3333173647207437
1084	-0.9568807098485503
1085	0.367821373510995
1086	0.5207807045519963
1087	0.7067388847555075
1088	-0.39869345443459736
1089	-0.9033114844937356
1090	0.8713864715221045
1091	-0.7754961950709325
1092	-0.9393382918631396
1093	0.7430742343112124
1094	-0.759029590332059
1095	-0.3538931453371056
1096	0.3684203908596264
1097	0.8818799817707075
1098	-0.6854239156229756
1099	-0.4574301809724651
1100	-0.9338493850751686
1101	-0.45827421066463747
1102	0.6290117192052802
1103	0.7973140088520441
1104	0.889287073522996
1105	-0.8488081213940023
1106	-0.35872194032451726
1107	0.9566328900940211
1108	0.7920755539422951
1109	-0.30100884282712015
1110	0.2893501900776129
1111	-0.6556882883621521
1112	0.042784545215322024
1113	-0.9400352840924296
1114	-0.20325140958521426
1115	-0.18605118908065477
1116	-0.17183815061990929
1117	0.5585656493704478
1118	-0.8547924748423704
1119	0.7413251496995674
1120	-0.9409809429336874
1121	0.8673640679288298
1122	0.9622236716877682
1123	0.6118379092997073
1124	-0.5393775633341429
1125	-0.8694860755888258
1126	0.7768551963078874
1127	-0.5246648084753729
1128	-0.2969133345036081
1129	0.9260259969992293
1130	-0.7876563860973302
1131	0.5720179362427951
1132	0.8282191960018717
1133	-0.12651277457657256
1134	-0.7968633172524633
1135	0.682184675999391
1136	0.213719111036594
1137	0.3268147074574089
1138	-0.8440531877938451
1139	-0.4607735671432733
1140	0.8442267012176274
1141	-0.5370159586837397
1142	-0.4767873531807757
1143	0.45426247367444506
1144	-0.8956307265949962
1145	-0.6566464165881859
1146	0.8603884068223135
1147	0.05826740431649358
1148	-0.502366195852487
1149	-0.14192314204167905
1150	-0.29163403108817554
1151	-0.8008664848341742
1152	-0.495212769542271
1153	0.9565029542514809
1154	0.04452169335373949
1155	-0.6000554678260627
1156	0.5692564867478853
1157	-0.42037228280558137
1158	0.3887239796545048
1159	0.5544238447170439
1160	-0.6147761135256997
1161	0.923894538265181
1162	0.052706853182774356
1163	0.8192755338475199
1164	-0.2827402046836808
1165	-0.836353274883113
1166	0.9985250674724506
1167	-0.7100560171875507
1168	-0.6557360510717605
1169	0.8150192927013995
1170	-0.8684990727763038
1171	0.1341164660714929
1172	-0.6297841298238103
1173	0.9858556095249058
1174	-0.08482383683014849
1175	0.4958961026989117
1176	0.3759819266074414
1177	0.35808343433180345
1178	-0.4401984303980937
1179	-0.5509127443124531
1180	-0.899703430056807
1181	-0.8815219492174257
1182	0.6979179040007019
1183	-0.251149942856142
1184	-0.8562711851976397
1185	0.8142098046298535
1186	0.265962467258857
1187	-0.8360375871744206
1188	-0.6653124225906533
1189	-0.02678757811836559
1190	-0.8891105193103134
1191	-0.874995866853159
1192	0.8595918701775989
1193	-0.47131090862180286
1194	-0.8745018387665742
1195	0.8785307527807921
1196	-0.2669315157077854
1197	0.08785979576239672
1198	0.36154623637469196
1199	0.9786093941251878
1200	-0.6736643044141435
1201	-0.8294157984752786
1202	-0.15900831075557417
1203	-0.885354209074388
1204	0.8734822240892274
1205	-0.3996710096846718
1206	-0.7278885291952617
1207	0.48834432382193455
1208	0.7901402003429162
1209	-0.8260599956867033
1210	-0.857564483469265
1211	0.305699559708853
1212	0.42351710578114166
1213	0.16856951030676628
1214	-0.35169532299644174
1215	0.9376027399142999
1216	-0.5300793225201834
1217	0.21214065961345002
1218	0.31645915653781553
1219	-0.5594222718234696
1220	0.5151608944942029
1221	0.7621213126565234
1222	0.4785785205243389
1223	-0.884991687872398
1224	0.492023365763101
1225	0.638421365154105
1226	-0.30403357802872005
1227	-0.6996466353294126
1228	-0.19172166531738322
1229	-0.9662573813664134
1230	0.8833513996779778
1231	0.5470709528478263
1232	0.9829725708400703
1233	-0.13407343157158222
1234	-0.8724188661232282
1235	0.9664346881437462
1236	-0.8103224582179469
1237	0.4812864810742366
1238	-0.7730891426625205
1239	0.9787695289767226
1240	-0.369275916728597
1241	0.8286137472238047
1242	-0.3706645045142761
1243	0.5199465499291265
1244	-0.8574662178092695
1245	-0.838383505951225
1246	0.025370220674904014
1247	-0.7392766055319758
1248	0.8096701452426527
1249	-0.45345083804061015
1250	-0.9363432513779317
1251	0.7842369882063358
1252	0.45831200529111965
1253	-0.907283002380714
1254	0.27403667074558236
1255	-0.8777688501688474
1256	-0.8989337333378258
1257	0.06914236411981206
1258	-0.17943465217681365
1259	-0.8372258691286356
1260	-0.1365651966599991
1261	0.07750049956117327
1262	0.8687421589640982
1263	0.9020397834178475
1264	0.9796416934611564
1265	0.9741479803177922
1266	-0.8734752842598372
1267	0.8547196794031635
1268	-0.8040950090700139
1269	-0.6176101833399669
1270	-0.6393643591331462
1271	-0.07337404593584165
1272	0.26662367022493
1273	-0.5083737684438159
1274	0.3817534101192007
1275	0.5937409074507661
1276	-0.8333836441260061
1277	0.46904631106172456
1278	-0.38560018743509933
1279	0.9127805557604143
1280	0.4730838515927617
1281	-0.4521617357369161
1282	0.5531278443429879
1283	-0.8883491392824878
1284	-0.6544651968704137
1285	0.9359166166539549
1286	-0.6863839247466439
1287	-0.4565590622910687
1288	-0.4977907518037906
1289	0.45695213595502937
1290	0.42587087196568363
1291	-0.8624101234407358
1292	0.9601898940142097
1293	0.960324851397833
1294	0.5737050395634521
1295	-0.489555661042135
1296	0.6095567153913302
1297	-0.7452544361553779
1298	-0.6408992229004036
1299	0.24149612821842678
1300	0.14963545455299235
1301	0.7097304974959713
1302	0.9946238873115405
1303	-0.40784909440022504
1304	0.726905019457553
1305	0.08585788230183695
1306	0.1598330124797887
1307	0.6283982448662297
1308	0.6642800374701134
1309	-0.8231570131221531
1310	-0.8036650139983427
1311	-0.6386837270260513
1312	-0.5243138393431734
1313	-0.6236834800995081
1314	0.9627590554340759
1315	-0.3872293223495492
1316	0.8757369348275053
1317	-0.6910593622419181
1318	0.29825430745855064
1319	0.9986344917958054
1320	-0.8778168901523281
1321	0.9630165709434222
1322	0.7809021367495652
1323	-0.5205654849918495
1324	0.9239550671167835
1325	0.0989600394586043
1326	-0.7102119199086642
1327	-0.9311469744397407
1328	0.07991183429136742
1329	-0.9706373189779605
1330	-0.057770278130732884
1331	-0.20524966367374523
1332	0.9309295436006894
1333	0.9926841749746511
1334	-0.8572986518893595
1335	0.8157361104817908
1336	0.39465050496567833
1337	-0.09142631590750479
1338	0.7970087631184625
1339	0.135828585857311
1340	0.43465643281270827
1341	0.7135062435063886
1342	0.9551765240837699
1343	-0.324970339725685
1344	0.09534139937503125
1345	0.9537515365928215
1346	0.5180350775089446
1347	0.6866298804156566
1348	-0.15432250800638853
1349	-0.7249843915655336
1350	0.1481708587995814
1351	-0.879759191561953
1352	-0.9790727728364059
1353	0.4972395015203894
1354	0.6089753722580586
1355	-0.3407141977402497
1356	-0.04141641816807442
1357	-0.045747545038651555
1358	-0.9771344823444971
1359	-0.2276564883017922
1360	0.7321202814248206
1361	0.6847032018435808
1362	-0.8858620059095886
1363	-0.12165371351841282
1364	0.9493056389265984
1365	-0.7970684753788623
1366	-0.7749249160557212
1367	0.8417066941288892
1368	-0.9365297988626264
1369	-0.8961136681500895
1370	-0.26510320316314584
1371	-0.04677129062943764
1372	-0.8094372089966257
1373	0.07881412000902453
1374	0.3000289323153121
1375	-0.7856376497916352
1376	0.9067616146900261
1377	0.8783241539723077
1378	-0.10798417797158724
1379	-0.9012427173403671
1380	-0.8568793736616446
1381	0.21400186651712783
1382	0.7096789428233186
1383	0.42856577101314136
1384	0.12214710170235123
1385	0.048445075501927004
1386	-0.07780560996130148
1387	0.6673432388563767
1388	-0.6906037552745563
1389	0.9795773273548528
1390	0.27834354056483407
1391	0.1132773150750917
1392	0.5072478798890496
1393	0.5485511770807606
1394	-0.6652156498311397
1395	0.4098052716521894
1396	0.5961212834620653
1397	-0.31767975578425606
1398	0.1625273187413815
1399	0.6638736042927441
1400	-0.5000371053201502
1401	-0.7665320873380999
1402	-0.29380645945595185
1403	-0.9874594729119573
1404	-0.8664921623760496
1405	-0.8674642427850321
1406	0.9037219530896785
1407	-0.5613766676724572
1408	-0.4593321484557087
1409	-0.7590966021136367
1410	0.6460017634951077
1411	0.7385395912207982
1412	-0.8479027939697781
1413	0.5801018428459271
1414	-0.3737478845043066
1415	-0.39564807438976146
1416	0.24668040909253758
1417	-0.9490769956072701
1418	0.7949118087306075
1419	0.8787178886075201
1420	0.5322619206089143
1421	0.722427609767738
1422	-0.4147119985395228
1423	-0.7200529685014384
1424	-0.8391111046844479
1425	0.6609722573508525
1426	-0.8367112152882459
1427	0.8189855396881037
1428	-0.8162316961561307
1429	-0.922284932060121
1430	0.26055335758967957
1431	-0.6801357740401617
1432	0.6684889065382729
1433	0.054256293197424324
1434	-0.8459645242876512
1435	0.09388140903764594
1436	0.9457749082752795
1437	0.5246865657898991
1438	-0.8681886247183028
1439	0.8359790293743108
1440	-0.6548580916694693
1441	0.3699940782356871
1442	-0.09097862606305127
1443	0.03426702270174667
1444	-0.8907083601387416
1445	-0.5564084691625519
1446	-0.7442729299202252
1447	0.3565656840148334
1448	-0.1642458708634642
1449	0.7848056182171552
1450	-0.8277588164187557
1451	-0.14118131285420527
1452	-0.23249425769723744
1453	0.8878674214077933
1454	0.9303956866875172
1455	0.4266154352299452
1456	-0.662757121058298
1457	0.9449409593881786
1458	-0.14032304472694312
1459	0.9851536781680977
1460	0.8176897671007622
1461	-0.1560418999337831
1462	0.8382942039028591
1463	0.12617577172904776
1464	-0.5420327575387359
1465	-0.5281468941501117
1466	-0.7350589820608022
1467	0.7068903154969721
1468	-0.5856451808633911
1469	-0.5460823129993446
1470	-0.2778306095747016
1471	-0.14953041460305644
1472	0.985597458701146
1473	-0.30348557114114116
1474	-0.8994317311566697
1475	0.8622454706013506
1476	0.8993706839742763
1477	-0.2926507503611986
1478	0.3878831539769246
1479	0.6759770248941093
1480	-0.6887440430149134
1481	-0.4144871883551412
1482	-0.9447834363466115
1483	0.8591822129754572
1484	0.8975372201787124
1485	0.7944841704551093
1486	0.3758012895419195
1487	-0.23278581323127218
1488	-0.8153303933083322
1489	-0.6089900396670036
1490	-0.4750729226195659
1491	0.11319687881501461
1492	0.4349937518197997
1493	0.5934747380603018
1494	-0.5609292206564486
1495	-0.7980404978856743
1496	-0.9408963177827138
1497	0.9914115789734896
1498	-0.18761953467366851
1499	-0.4977855748943246
1500	-0.24508501453766846
1501	-0.7970782204440771
1502	0.955723829060576
1503	0.2051663659925058
1504	-0.9681325880979554
1505	-0.8112928943559021
1506	-0.6389198305131922
1507	0.8681240418556613
1508	-0.2511061245304198
1509	0.5071868119576508
1510	0.6655606368850027
1511	-0.4806498370671842
1512	-0.43835422143962033
1513	-0.8717843397608568
1514	0.5225582125733039
1515	-0.8371210856991378
1516	-0.8883046612700237
1517	-0.9246908595184683
1518	-0.7381644515561457
1519	0.8631774844442637
1520	0.48582835313823947
1521	0.19685084652032514
1522	0.22838873083159397
1523	0.9425541301885801
1524	0.8209534893077215
1525	-0.7608144078032992
1526	-0.20924719603194564
1527	0.9833500789519167
1528	0.9048029572191971
1529	-0.86847601235513
1530	0.630780372243005
1531	-0.8958604288414109
1532	0.7575751582468353
1533	-0.2288569526856099
1534	-0.6535226389239911
1535	0.02978837028180535
1536	0.16342605993834103
1537	-0.008212022684049362
1538	-0.11246420322248635
1539	-0.9274391991412072
1540	0.865820231558412
1541	0.5498277083544093
1542	-0.8679392538741235
1543	-0.8661320139633247
1544	0.9966594429294322
1545	0.7340258791719732
1546	-0.032251426200223476
1547	-0.5553324840020699
1548	-0.7385230991803594
1549	-0.30187830248357095
1550	-0.41340512018860637
1551	0.23256992686232758
1552	0.03828868214390817
1553	0.814663000127079
1554	-0.8173866437423534
1555	-0.8422327331686452
1556	-0.7749145965227053
1557	0.5269653271692779
1558	-0.5914474880007011
1559	0.9915627548971058
1560	0.5052107511554206
1561	0.2750870644924051
1562	0.057145433570453985
1563	0.5793424114114772
1564	-0.2551457658295553
1565	0.7990040538336322
1566	-0.44637022436051765
1567	-0.5572808421139614
1568	-0.4829904225360915
1569	0.8938000422902959
1570	0.08400249969696214
1571	0.9812785019913156
1572	-0.0036339784288061715
1573	-0.19012558910791344
1574	0.9911527405211144
1575	0.3878332326272487
1576	0.984043512610862
1577	-0.9135707855222917
1578	-0.22065956120975244
1579	0.40062457514110195
1580	0.9806016394087198
1581	0.9360059451630752
1582	0.818551294682858
1583	-0.0892346538835207
1584	-0.07623330668528971
1585	-0.754584092604641
1586	-0.6894284255551308
1587	0.2813014628417033
1588	0.7808750114953615
1589	-0.6833073845380038
1590	-0.6074937287659012
1591	-0.5216209157129553
1592	-0.8866620798923069
1593	-0.5761052088499012
1594	-0.8648098643280537
1595	0.7557168956169946
1596	-0.5334967351546757
1597	-0.09255295314205975
1598	-0.02963256853729063
1599	0.8886746128033035
1600	0.1126839493301545
1601	0.0011852206591746188
1602	-0.7825550806599846
1603	-0.7478395726166333
1604	0.9372733463271079
1605	-0.525683194550459
1606	-0.9309553501701581
1607	-0.014478260923201043
1608	0.991256820780588
1609	-0.1530323377129122
1610	-0.08506594590809702
1611	-0.07845593266939341
1612	-0.22081965541298848
1613	-0.8359832988209395
1614	-0.8733862429638177
1615	-0.61072215357209
1616	0.1735531147650758
1617	-0.7636203759754238
1618	-0.8741707182015266
1619	-0.9425083457019217
1620	-0.8157502027907799
1621	-0.9560340174494326
1622	0.1098210566676904
1623	-0.6828497857676147
1624	0.04166155634480803
1625	0.4563768699492313
1626	0.8941666360755305
1627	-0.41025291063809494
1628	-0.6706757906835643
1629	0.7264674480975754
1630	0.6570527837225638
1631	-0.15512326625694886
1632	0.21047669837487187
1633	-0.8065512779444884
1634	0.15445681772579728
1635	0.573844557989097
1636	0.22649806266433603
1637	-0.9694911120280582
1638	-0.29371629147403655
1639	-0.06917654208404929
1640	-0.3611463542120755
1641	-0.4205530168456987
1642	-0.057065432527770486
1643	0.6034578027654124
1644	-0.21551191274759207
1645	-0.8239661631294142
1646	-0.03003939642209875
1647	0.7092576691035968
1648	-0.9085324515501013
1649	0.9304865513437215
1650	-0.2732539833610441
1651	0.6827634268200311
1652	0.941367549613028
1653	-0.3720622146719377
1654	-0.7244297671783966
1655	-0.6006184907414024
1656	-0.8632825087322978
1657	0.9878071890177987
1658	-0.5290976236792593
1659	-0.17919684300838465
1660	-0.42076750386358963
1661	0.30771016765226383
1662	-0.7600280971310434
1663	0.9929486620367678
1664	0.03692718400604034
1665	0.28380486268530136
1666	0.25179155368042844
1667	-0.8323333722123278
1668	0.2416591266053243
1669	-0.7413026534808402
1670	0.9130427045724872
1671	-0.10332043246434916
1672	0.4482653894724503
1673	0.444515037978553
1674	-0.49904150205077225
1675	0.9095917567694403
1676	-0.8888967934580665
1677	-0.17367906207599204
1678	0.5208043724122227
1679	-0.5105301994804989
1680	-0.7233775699374055
1681	0.8807294662996878
1682	-0.00396602186635583
1683	0.13369055418915615
1684	-0.722079480681644
1685	0.16685459498998723
1686	-0.9325194235587706
1687	-0.685148920538948
1688	-0.5721561923923992
1689	0.14448894845434945
1690	-0.6564539560573688
1691	0.9244125339119711
1692	-0.9476512354716549
1693	0.9983384074510308
1694	-0.8569046213813573
1695	-0.36234343748690945
1696	-0.42277910549195896
1697	-0.5583789803404444
1698	0.8800008953719165
1699	-0.4272161760518637
1700	-0.7128879933993111
1701	-0.8582395576643751
1702	-0.8800631014127358
1703	-0.9089528452116026
1704	0.6111078289385979
1705	0.038942672113530176
1706	-0.9124042614011882
1707	0.7684987474890614
1708	-0.4396809275085153
1709	-0.7874230549494927
1710	0.8878997445044554
1711	0.618889626524908
1712	0.31088025609932324
1713	0.27428062244754703
1714	-0.8870337925741768
1715	-0.19392807138653934
1716	0.9171274892648819
1717	-0.7767072687737091
1718	-0.8739933723790214
1719	0.8182676794994997
1720	0.8368708761110438
1721	0.2600725259312158
1722	0.6603409212105047
1723	-0.9378358173167775
1724	0.4331610525319601
1725	-0.5279580174596639
1726	-0.36449663635152674
1727	-0.14607025891141187
1728	0.785530082944099
1729	-0.09398533977662346
1730	-0.8899886304663045
1731	-0.057678219016801244
1732	0.9248604563095865
1733	0.9223996488741704
1734	-0.8505295253577254
1735	-0.609248292413703
1736	0.06449411434924293
1737	0.4253168871145377
1738	-0.7757581860761026
1739	0.06587014735133084
1740	0.6760914705494976
1741	0.9742678050405261
1742	-0.3647073304509438
1743	-0.27354696563126524
1744	0.4701344643073306
1745	-0.10149423822359532
1746	0.9458146019899362
1747	0.44081006268012685
1748	0.9156424326405159
1749	0.7471480888139924
1750	0.7692648670001746
1751	0.9887115436601912
1752	-0.2669360023181257
1753	-0.3869985820182308
1754	-0.5594182497159966
1755	0.5649072223796248
1756	0.32650097059686173
1757	-0.10331348405936774
1758	-0.7504819097711999
1759	0.30943487538485537
1760	-0.8501537753975628
1761	-0.6113233125829403
1762	0.4804436569894705
1763	0.5323354675414922
1764	0.5616665997152723
1765	-0.3349514199456689
1766	-0.8131809747268135
1767	0.5160504636782953
1768	0.49810384422571735
1769	0.8342924884866687
1770	0.9772873532122588
1771	0.9394936123648834
1772	0.014273170174074024
1773	0.058146821433202614
1774	-0.516263941823268
1775	0.9499608794174033
1776	-0.520370289763741
1777	-0.7613070762974866
1778	-0.5146744925077731
1779	-0.19407909265280227
1780	-0.7857973689013131
1781	0.3751510158967719
1782	-0.8866764763577067
1783	-0.9332483525848368
1784	0.23869252193303572
1785	-0.053521346909450096
1786	-0.42952782016498314
1787	0.1392032311498204
1788	0.33453362276797105
1789	-0.12000493731194409
1790	-0.8216913302090896
1791	0.5881548527502115
1792	0.8714120342556627
1793	-0.40255652309525336
1794	0.7717485312880785
1795	0.7598561941585182
1796	-0.835547564314079
1797	0.3416262898996809
1798	0.9802707715267777
1799	-0.8567533265230038
1800	0.780156661301968
1801	0.00937355548721733
1802	-0.9621435443242667
1803	-0.7173790459234646
1804	-0.35361098826821313
1805	-0.5555805567489911
1806	-0.45153405059031504
1807	-0.8266506640462533
1808	0.926127068952429
1809	-0.6120185991572804
1810	-0.6872921729419894
1811	0.2631265165918707
1812	-0.5957579575626115
1813	-0.24858054617027317
1814	0.38332523530792895
1815	0.14154292446477187
1816	0.07301480286238998
1817	0.8316671302238083
1818	0.35141015704854006
1819	-0.42601294023706704
1820	-0.4492985110181291
1821	-0.3004307364382821
1822	0.9782663594018308
1823	0.6276094584252225
1824	0.43899593829786154
1825	-0.38028395687335703
1826	-0.8805903096993035
1827	-0.8113271298406051
1828	-0.8455697120569596
1829	0.8197841191815096
1830	0.4247257743620043
1831	0.9174872280882207
1832	-0.8285710441627043
1833	-0.1752417049429903
1834	0.14695169973118566
1835	0.746617422847737
1836	0.07429980397400665
1837	-0.500209336677902
1838	0.9504433805499597
1839	0.772970792388981
1840	0.4666522631466581
1841	0.02228796305887538
1842	-0.496152669432136
1843	-0.779769449230826
1844	0.7799277025613054
1845	0.9384950925911969
1846	-0.9347883618416245
1847	0.5905582017570863
1848	0.7224295176999384
1849	-0.6710973539926769
1850	0.5981724530909814
1851	-0.8758549004237035
1852	-0.7306936438005378
1853	0.15881603131157734
1854	0.9624093902160493
1855	0.11341129011734902
1856	0.5781826914757174
1857	-0.15056533929864113
1858	0.9737408576329998
1859	-0.9465515127930973
1860	-0.6936652697789357
1861	0.9067823527545517
1862	-0.8738804943565444
1863	-0.5159633031435629
1864	0.35523912145637615
1865	-0.054609556502870166
1866	-0.03951040824036508
1867	0.9896949645004361
1868	-0.17924011781346894
1869	0.4659844483929711
1870	0.6235138530735995
1871	-0.6976696000711118
1872	0.7837491409184957
1873	-0.8569210713509519
1874	0.3761331207102467
1875	0.009328084944776775
1876	-0.2388448282141472
1877	-0.9384300007192833
1878	0.4229049394482188
1879	-0.04818641129912313
1880	-0.504140456681474
1881	0.8809392685720556
1882	-0.8238673719469116
1883	0.012656232328519312
1884	0.4364375750574033
1885	-0.16568665172540636
1886	-0.11603975546229009
1887	0.46285326380629144
1888	0.25837731964053123
1889	0.37500376956923265
1890	0.40422381544676167
1891	-0.8403769723424002
1892	0.7447748514343506
1893	0.9881557964669828
1894	0.18247697821302872
1895	0.9892043121961434
1896	-0.8861396152198038
1897	-0.0579480187972254
1898	0.4782770392300316
1899	-0.28288927164465305
1900	0.10746100324383473
1901	0.9564730698422403
1902	-0.7463319279034499
1903	-0.42784028996092965
1904	0.33168445436199856
1905	0.7734556006196053
1906	-0.8408599307105378
1907	0.919757753636816
1908	0.06005720206040004
1909	-0.14133974381278913
1910	-0.7932700919709785
1911	0.7516768027326575
1912	0.9264591367470261
1913	-0.3072448638092933
1914	-0.9304132083006933
1915	-0.8393559286851981
1916	0.32297585980610427
1917	-0.10089956718116025
1918	-0.7888865178172918
1919	0.785587107262337
1920	0.8440585619567847
1921	0.620661030813149
1922	0.9756167169075076
1923	-0.781711899285662
1924	-0.8248188186885522
1925	-0.8508638703938286
1926	-0.7560723423354112
1927	-0.17201919075419098
1928	-0.8006022322673139
1929	0.7042039668221534
1930	0.9068765404290073
1931	-0.8418328212769994
1932	-0.9016930058645909
1933	0.8972870682144338
1934	-0.13412390176188935
1935	-0.9146914412974803
1936	0.7456544305793669
1937	-0.9149960092235522
1938	-0.015344923324100215
1939	0.11131257365306887
1940	0.2906230419684693
1941	0.7707165529439408
1942	-0.7180448225994633
1943	-0.8036184676761868
1944	-0.697257880456084
1945	-0.5309099382586042
1946	-0.1401753617474456
1947	-0.4614591983693025
1948	0.6910852378587026
1949	0.6729390913686188
1950	0.2450599374793496
1951	0.6583659548557342
1952	0.12517945061142988
1953	-0.23452279969968554
1954	-0.6020851229480182
1955	0.3993256967294631
1956	0.9275925906387612
1957	-0.11878098823953782
1958	0.5786770340956982
1959	0.9114461504146172
1960	-0.01945939083390291
1961	0.9387374104726545
1962	0.46623629977858294
1963	0.5876329235593892
1964	-0.4640023342617004
1965	0.6724961707371151
1966	-0.869078250627719
1967	-0.8575104846452276
1968	-0.8109670774782676
1969	-0.41526812914472955
1970	-0.911389184799805
1971	0.9600964819879506
1972	0.6841454507344322
1973	-0.24606909492471224
1974	0.6967972807027959
1975	-0.827180391843287
1976	0.6675760333557068
1977	0.14210012022966068
1978	-0.9342589396723158
1979	-0.8293934424544656
1980	0.08726402436096592
1981	-0.7221637354384878
1982	0.5430745143984201
1983	0.32566728481081925
1984	0.5092840517211981
1985	-0.5279514888553304
1986	-0.8460266059291055
1987	-0.6083841337025697
1988	-0.04974314897585151
1989	-0.9031483533903959
1990	-0.12958918945823067
1991	-0.7775771958281508
1992	-0.8595935762717715
1993	-0.16764026945502675
1994	-0.30472697013834693
1995	0.82172832147701
1996	0.007077757799159656
1997	-0.9399544435181095
1998	0.5880953677123388
[truncated: 8,001 more rows]
