# Supplementary material for: A rigorous and versatile statistical test for correlations between stationary time series
Source: PLoS Biol. 2024 Aug 15;22(8):e3002758. doi: 10.1371/journal.pbio.3002758 (PMC11398661; doi:10.1371/journal.pbio.3002758)
Supplement: S1 Data — (ZIP) [file pbio.3002758.s001.zip › figure_data/Fig_A-8_vi_growth_w_periodic_extinct.csv]

t	mean	standard deviation	autocorrelation (k=1)	autocorrelation (k=5)	autocorrelation (k=20)
1	36.8848973664828	26.000442059269645	0.30749784410869574	-0.4009101340960976	-0.4865504235773275
2	36.90857874918664	26.0277027323956	0.3058848312709611	-0.39985769876496546	-0.48645584429928
3	36.885331650570905	26.02968465316054	0.3056703191931164	-0.399838541994158	-0.4859445084295392
4	36.854529636183976	26.011901199507413	0.305772778956871	-0.4001103159409654	-0.48624963250647374
5	36.842860223724664	26.00481669174996	0.30823345828386056	-0.40083572567643727	-0.48686528238986015
6	36.87191668937734	26.004502688012582	0.3059007288938495	-0.40002797814503505	-0.4865114089896163
7	36.86338389431063	26.001946551617568	0.3063748841824819	-0.4001262505441527	-0.48571760976327966
8	36.872282030432	25.998728109487114	0.3071301840316824	-0.3995989418433167	-0.4858812038073742
9	36.87475934002539	26.004282112259475	0.30698566936979915	-0.40066360401655177	-0.48650157919952625
10	36.89566672203448	26.010151331870453	0.305792350613642	-0.39976850215793125	-0.4864973206753865
11	36.879666648191524	26.015629464905263	0.30603303027247597	-0.39998119439164176	-0.48625517541044855
12	36.862391991104424	26.02758636387099	0.30613020578866185	-0.40030651709252135	-0.4861466347754316
13	36.84327872486937	26.007520213131397	0.3081109859651152	-0.40107609740526345	-0.4871327135465679
14	36.87592932488405	26.010433812404745	0.30561175472571667	-0.39988503251551627	-0.4864765291780739
15	36.85854879553884	25.99697814862328	0.3066536844835737	-0.39959999212339903	-0.4859875291347299
16	36.87397147142508	26.00928384526679	0.30659144484931083	-0.40020408944465574	-0.48589130501144007
17	36.892601772623635	26.009538160411807	0.30799648247044437	-0.4007245360134408	-0.4869173779142217
18	36.898790444605	26.0125024554204	0.30607851183582935	-0.3997407050775028	-0.4863502378099939
19	36.887777380530046	26.02449040921382	0.30571324038095077	-0.3999260044481833	-0.4859633291249811
20	36.8561846671168	26.019201443145466	0.3058746736956723	-0.3999899397203459	-0.48612150025379797
21	36.85003485411325	26.019227409310968	0.3085941513101777	-0.40057035865825286	-0.4868137947994941
22	36.86667773330002	26.00726603794089	0.30586512664331783	-0.3999309823794762	-0.48698160715704053
23	36.865211699094615	26.00740229273773	0.30641020823805354	-0.39965808691403315	-0.48579174241076173
24	36.86709916310795	25.99289263583857	0.30679699617132206	-0.40007299646113553	-0.486342151512723
25	36.88522565618693	25.995502683255395	0.30773322421135096	-0.40062178436510176	-0.48680599587842516
26	36.89148921253581	26.00738473594498	0.30591288349657125	-0.39983970031256266	-0.4865010236600734
27	36.891048478647015	26.031019142585393	0.3057548711756519	-0.40003642230475006	-0.4861480626130367
28	36.86212688143759	26.020499053258543	0.30620473088495	-0.4003026200874429	-0.48633820401299765
29	36.841105086648625	26.00539052727524	0.30872447996009	-0.4011277228437438	-0.4868442789984721
30	36.86678601270866	26.00688991158209	0.30516520266301267	-0.3998433730447419	-0.4864529944430503
31	36.85198833126886	25.99309351630599	0.3069669098594775	-0.3999397505630588	-0.4858617213015667
32	36.8707800129225	26.008845479012557	0.30686049543525623	-0.3997919706756333	-0.48627395189229194
33	36.87708135214003	26.007176840481407	0.3070961948302386	-0.4003941546469408	-0.48770025763062336
34	36.90286654941818	26.012291810780212	0.3066290747135815	-0.40007243166931955	-0.4867350104651297
35	36.88984155077472	26.029555211882315	0.3062201706141542	-0.40046981590931935	-0.48622645365572364
36	36.86390744779842	26.02364374332382	0.30594271773255227	-0.40018069282908353	-0.4858645935221044
37	36.8385035542407	26.010203571204105	0.3080649720691686	-0.4009360683138135	-0.48668172523301434
38	36.87600390795988	26.010095184051544	0.3061110248143158	-0.4000099968975469	-0.4862854964393015
39	36.855055921116836	26.00482818693258	0.3065649916123559	-0.39947101893669545	-0.48594153356509306
40	36.87286361730811	26.01057688875421	0.30733624014901406	-0.399974786343186	-0.4862641577058709
41	36.88337931830595	26.00954162667134	0.3074273167514302	-0.40088011228385445	-0.48715695940267073
42	36.90572349801439	26.01604165939222	0.30640172734457044	-0.40007337391520903	-0.4868753460399981
43	36.882359646287576	26.019869780051746	0.30582071647231285	-0.39998467938732174	-0.4859291303009803
44	36.85724325896532	26.018118242577106	0.30603373580326215	-0.4001592249771358	-0.48609211761207954
45	36.839759212914984	26.013717814253756	0.3083013446764869	-0.4010493329517613	-0.48680514183626117
46	36.861997459435166	26.00366500294036	0.3059142607968355	-0.3997929724876165	-0.4868294783362136
47	36.87215062268557	26.01598415843726	0.3063742882982407	-0.399520346644792	-0.48641962301417907
48	36.866417769074154	25.98941713337714	0.307024726064331	-0.40017119715921357	-0.4868571725302042
49	36.883951162408096	26.00798126338655	0.30737161539681956	-0.4003354530781088	-0.48668569784530424
50	36.90826564025231	26.028470661875808	0.30599753734322926	-0.3999659464952484	-0.48635153718732593
51	36.88719248086372	26.021682095314876	0.30573891323737223	-0.3997632882738944	-0.4860251549763938
52	36.858930203564896	26.01303145300714	0.30605580138460353	-0.40002659038092175	-0.48623998440298816
53	36.84181358028092	26.016021481098857	0.3084398244127634	-0.4008455021285307	-0.4872310612908995
54	36.87685099881531	26.009082269193744	0.30586531998714667	-0.4001647950938531	-0.48672898702243583
55	36.872059591828894	26.006702726882537	0.30627061458011323	-0.39953012824298295	-0.4863255888926334
56	36.87905453845625	25.99439440769283	0.30661653201004124	-0.4003760040391795	-0.486160393919492
57	36.88153499076949	25.99937886748538	0.3077452211147596	-0.4008213358338383	-0.4866385585468475
58	36.89517217713882	26.01273601766714	0.3062539915333979	-0.39980875634148716	-0.4865891451634371
59	36.881109815602684	26.015708532517195	0.30627395001095786	-0.399936148215121	-0.4861601706277351
60	36.867377168120385	26.0151390257761	0.30609362819975283	-0.40004115829472964	-0.4860326689911898
61	36.84226080649394	26.00564565218748	0.30865816468692403	-0.4012762219540065	-0.4868584875573431
62	36.875150894151574	26.006522712159416	0.30616827667410185	-0.400283441191452	-0.4867722541335074
63	36.86415632962159	26.008833424685402	0.30656562764492507	-0.3998734163250686	-0.486136299272175
64	36.86545478546564	26.001607206255517	0.30627307575068147	-0.4001294915714261	-0.4859383500590507
65	36.885618156776275	26.003373835676744	0.3075041572930175	-0.40073582445827965	-0.4863935468978832
66	36.90532457887988	26.03071068926256	0.3065300231713879	-0.40003957867852064	-0.4867529720889192
67	36.88741780032345	26.035975452677008	0.3061829408210504	-0.3997522928374592	-0.4863356007817904
68	36.86767250295255	26.028270264582833	0.3060530209104481	-0.4000386356741763	-0.4866234024579269
69	36.838445818006115	26.00864124002103	0.3080546631956187	-0.40062632856567426	-0.4867839975570764
70	36.875371131970915	26.017778682985025	0.3054341042009962	-0.4001486652275387	-0.4864851901703579
71	36.85294076495169	25.99704980139478	0.3067457737581172	-0.40022638194289906	-0.48613004943510374
72	36.870876637974824	26.000023407339174	0.3070917552081592	-0.39995329878139874	-0.4864061958309638
73	36.87910140691998	26.008529955129667	0.3069741558295707	-0.40001015462972095	-0.48678077172284295
74	36.91153216449058	26.025537610837695	0.3063431345822133	-0.39999321965615414	-0.48652577553069276
75	36.87921755842114	26.026112599412215	0.3061470846096444	-0.3998759354604202	-0.4864572875539742
76	36.85011133807074	26.016508989505404	0.30645313349132364	-0.4005885138451481	-0.4861096960259956
77	36.8418644019208	26.005956807839095	0.3078823049563364	-0.40058484344673695	-0.48675425296103675
78	36.871396322668666	26.005615269815088	0.30593603801680147	-0.3995535875281245	-0.48680127035825815
79	36.85509584968963	26.002383729727942	0.30684001770570135	-0.3997800321386119	-0.48624569822335706
80	36.87167219064973	26.003471682214595	0.30696281936559044	-0.4000493912758882	-0.486365607857227
81	36.88296230120453	26.0091937816323	0.30723145249007483	-0.40091374840572164	-0.48603609416935256
82	36.90440273224371	26.019945621727615	0.3058554506640517	-0.3994925468358503	-0.4864613723933139
83	36.89675412398064	26.03255172308402	0.305691309262914	-0.4000129950915805	-0.4863359327145882
84	36.86526930978532	26.02723358951696	0.30601069720786056	-0.40042624551822814	-0.4859686965860668
85	36.84106064253529	26.01892514932386	0.3080311212528288	-0.4007219297839877	-0.4866876373052552
86	36.8693269449564	26.006875549099128	0.3058189985248107	-0.400189905289342	-0.4865572178022359
87	36.85616785463716	25.99392471435191	0.30692469618037566	-0.39992249806511465	-0.4862898254921218
88	36.87099374392441	26.006924409079225	0.30690280776750406	-0.39946142776045923	-0.4860083903727963
89	36.8719416496866	26.003888460652558	0.3071942726027769	-0.40029322156447267	-0.4869161331006595
90	36.89947189261576	26.024110152625166	0.30597793198635026	-0.4003513751639732	-0.48661926613570083
91	36.88111719565602	26.022917967602982	0.30627070373532245	-0.39974409985868914	-0.48628065545586757
92	36.858085051267004	26.027286832720474	0.30552719513703586	-0.40021113917634354	-0.4867833529363648
93	36.83445337204883	25.997167763377778	0.308498306038239	-0.4013314565482165	-0.48688827464689666
94	36.866493727908974	26.004120460837207	0.30581362518816263	-0.39972977023407574	-0.48664620689845917
95	36.871485692110575	26.018544393158873	0.3065402382395528	-0.39970200402431905	-0.4862355706747175
96	36.87801104042006	26.001305574422364	0.30676396604878664	-0.39984659930422595	-0.48588554690229263
97	36.88489639775111	26.011088255386976	0.3078784055186509	-0.401077042229646	-0.4866571773871335
98	36.904260721508706	26.01797992678375	0.3061729426509594	-0.4001346661811671	-0.4869074563186174
99	36.88180111218767	26.026503796077325	0.3057134011551073	-0.3994192784454295	-0.48650772755483745
100	36.855225159371926	26.01211566288962	0.30658651026050526	-0.4002037712589445	-0.48669309063430544
101	36.848930627163796	26.019761752612258	0.30777823232378054	-0.40116219116925034	-0.4862250614953765
102	36.86328024121133	26.001441670789585	0.3061634360528444	-0.40006524207177346	-0.4864682293464138
103	36.870450835578254	26.01267041979188	0.30634485436715286	-0.3998799466740828	-0.48661654657578446
104	36.86813505675607	25.99739775385483	0.3068902466851348	-0.39994611821921566	-0.48620502014123346
105	36.89327670503702	26.009671996885615	0.30779406432398276	-0.40079191173140893	-0.48684540199351756
106	36.90970176554447	26.033682408899097	0.30616594757586185	-0.3998329014601141	-0.4866733754147247
107	36.88181657619016	26.01756311824344	0.30587912835530806	-0.3998664695874296	-0.4860990425732872
108	36.85825011347103	26.01616460233945	0.30589341236446893	-0.4002523868262563	-0.48584738558439367
109	36.834321866542126	25.997051416031933	0.30858406936304444	-0.4013211726616132	-0.48688857244962225
110	36.87396651612483	26.01882703341787	0.3059027837621514	-0.4001931789870752	-0.4866574341238019
111	36.86027402055492	26.009874831452674	0.3068373732411795	-0.4001435139668724	-0.48648393045762345
112	36.87170993085331	26.012878091160836	0.30673643048268406	-0.3999624021707842	-0.4863610539368704
113	36.88055415506008	26.00321124382573	0.30734940230718366	-0.40092440940363117	-0.4865994927171869
114	36.9009695826747	26.023395430470345	0.3065029416660195	-0.40040703231429664	-0.48671198607363675
115	36.89125123213788	26.029615363116847	0.305973530573488	-0.3998843434829538	-0.4860368168320168
116	36.868249730348765	26.034366666379057	0.305814501564862	-0.39994781200918833	-0.4860168029930691
117	36.84270165517198	26.011278190487797	0.3086615140730961	-0.4005494163965042	-0.4859868799962649
118	36.855726421762206	26.005787625552017	0.30591577105757006	-0.3997751900046229	-0.48704082077263894
119	36.86371000425094	26.00916668595878	0.3069485586148324	-0.3998803549174261	-0.48692954232757507
120	36.869895582888816	25.99833711504631	0.30683442771826175	-0.3999259146568365	-0.4861247534931551
121	36.88071754879992	25.99756922755831	0.30721468358591575	-0.4008181856157644	-0.4866704338346069
122	36.90291332860054	26.012787340839296	0.3063316853127083	-0.40005609374110035	-0.486871270805723
123	36.87861319342789	26.014274910593723	0.3066478855690177	-0.4001208765648048	-0.4862434941477444
124	36.866859533794134	26.02047636766184	0.30621019953940304	-0.40020908618702156	-0.48635309069332344
125	36.84253950154307	26.000452566006995	0.3080407500704807	-0.40051435882665387	-0.48678580972108526
126	36.86401894659809	25.99932388678992	0.3060495231713739	-0.4004417486667286	-0.4864431045278517
127	36.87184614644523	26.01348604352551	0.30669458975130987	-0.3999399054673058	-0.4861226187951475
128	36.86744468286057	26.001549482518524	0.3062145413039384	-0.3999128688801561	-0.48617057216818255
129	36.88714775216337	25.990414677579246	0.3079052896381425	-0.40086924480518954	-0.4869134402736012
130	36.90166622656809	26.021126438948958	0.30619184430055885	-0.40016463178995604	-0.4864449150859018
131	36.88387367607864	26.026067093829905	0.30639536820158303	-0.3996420327870801	-0.48616105190800996
132	36.858035281906204	26.022590502418257	0.30571862535201516	-0.39993465546747403	-0.48607172231929274
133	36.84501220088381	26.011652868321192	0.3084528451378029	-0.40099924933516196	-0.48672392419190025
134	36.881739538588064	26.012333709468297	0.30588461146520873	-0.39974982162609873	-0.4865852022847434
135	36.855210436091205	25.996391037588417	0.3069937228228636	-0.3999020848705884	-0.48629807524069063
136	36.86992659072308	26.00136687590742	0.30671568124390597	-0.4001064121058494	-0.4860452358542805
137	36.888636936311954	26.001222142213315	0.3069750619857307	-0.4002750419555175	-0.4863327071133798
138	36.90249924371383	26.013986855304932	0.30678933772843875	-0.4004314476184927	-0.48713938701797377
139	36.88685907000795	26.03074171012097	0.3061766795940555	-0.4000764963848622	-0.48678844528121
140	36.862695450808204	26.00732027046378	0.3057966463826732	-0.4002375282026478	-0.48605279482450114
141	36.84228794547874	25.996559148034464	0.3086796641546803	-0.40137398651097106	-0.48667603970109174
142	36.87467696356667	26.008930042901135	0.30645655284157275	-0.4003861622291518	-0.48693803672605995
143	36.85087495618698	26.00078367920254	0.30650120137678744	-0.3993342590069745	-0.48569990749921144
144	36.87472241813986	26.00535006404262	0.30684798422395454	-0.3993623689125495	-0.48633069663183726
145	36.890987405570506	26.00336131228073	0.3071159935280545	-0.4004131401204746	-0.4864602424650987
146	36.90291083148113	26.02865933596709	0.3060179741222319	-0.3996596981880636	-0.486360224415549
147	36.886839418506696	26.02206956778989	0.3061829965483267	-0.39991342447096784	-0.4862536605723047
148	36.86585789657995	26.02107482028337	0.305903574315418	-0.4005748023340558	-0.4861220838121749
149	36.84188478467514	25.995236477683907	0.3088359146240186	-0.40142167447016913	-0.4865750321924243
150	36.87718149669219	26.00812648251626	0.3058326693212507	-0.40018367687779605	-0.48662745052750644
151	36.85977294459484	26.009970097392035	0.30611164706817073	-0.3997167359687542	-0.4860067645873959
152	36.86125169804161	25.99078600782135	0.3072688087194707	-0.3998977933789124	-0.4864387796133734
153	36.88143982929173	26.00736386244874	0.30769860421238393	-0.4008029470744279	-0.48644266247292284
154	36.895660675973204	26.018104480554875	0.3059358762706027	-0.39984951862946866	-0.4865559292176234
155	36.8854904494893	26.024799209734834	0.30628257607084575	-0.3998213066528618	-0.48627719960196253
156	36.85450460459849	26.0144873095507	0.3058836075426592	-0.4001528373884735	-0.48587902346800815
157	36.826836105234015	25.996271191659762	0.3080752054793624	-0.4012579697060391	-0.4865774964035238
158	36.86490738680754	25.99202148412238	0.3062148606666192	-0.3999406528661587	-0.486699641467582
159	36.86295141371065	25.995395895537765	0.3070220128531211	-0.40038245728638727	-0.4862284435355066
160	36.86854073007578	26.000349957683095	0.30712656610204764	-0.40010678792599075	-0.4864181132029724
161	36.87530330596931	26.00595337112582	0.30725008049888464	-0.40069431465631816	-0.48633924416257135
162	36.903886448461314	26.011503976519123	0.30689826368236495	-0.3997134533633763	-0.4865986708600984
163	36.89344051560072	26.033738155254806	0.30586649310764186	-0.39975055700837986	-0.48562085001051003
164	36.86069657722651	26.022434049701367	0.3060817028087808	-0.4001210340117619	-0.4862533579234601
165	36.84617965334357	26.005156056361976	0.3080338871870614	-0.4006085467360441	-0.48635644254426746
166	36.874066251584544	26.008213117252534	0.30578274955190116	-0.4000879694220413	-0.486510014824196
167	36.85914558004764	26.005575737561962	0.30654245040588907	-0.39966408613687127	-0.486354404391101
168	36.88578474196976	26.005724031144382	0.30642463713223117	-0.3995704106296234	-0.48588335656937703
169	36.882773660782	25.99615191068304	0.30714868517519556	-0.4007823096458508	-0.4864422240703866
170	36.89766612021172	26.014292587645443	0.30639297831464407	-0.40025828093685434	-0.4868875810494249
171	36.892692479270835	26.027472423738352	0.305894810707681	-0.4003772569311034	-0.48633401891149114
172	36.857642690709405	26.010389294637417	0.30629990287610875	-0.4007636239842018	-0.48659637084815277
173	36.834080031805456	26.001384495515136	0.3083229304967191	-0.40089501104180203	-0.4865655670904688
174	36.873378876207106	26.00980363847651	0.30598904712013514	-0.3994488631494846	-0.48651515036905635
175	36.86040646941527	26.005787391245846	0.30695646269434024	-0.3995775810959706	-0.48604580424007976
176	36.87394049218645	26.001319290563025	0.3067645995766176	-0.40010770678068613	-0.48605395239362137
177	36.87821215364788	25.998849873403795	0.30724487706350506	-0.4007217755578844	-0.4864633505349133
178	36.90359744274751	26.019547696050775	0.30643938858870984	-0.3999828993007939	-0.4862737923456465
179	36.88312664698664	26.02860067820371	0.30632013808526265	-0.40026500809771387	-0.48610627775164467
180	36.86387597684437	26.021525056060135	0.30624167161112303	-0.4002143152993076	-0.4862811651325354
181	36.827134216853054	25.99647047777094	0.308061964648997	-0.40026283322274925	-0.4861772614305074
182	36.87297532384745	26.010602477489837	0.3059866246653257	-0.39996585681996877	-0.48641863171541927
183	36.86088445766003	26.000849937081973	0.3066244721136916	-0.3996978480285558	-0.4859307613784153
184	36.8612077716458	25.99344903347426	0.30649570447851554	-0.40032119081538475	-0.4858061031498152
185	36.880328241020514	25.99753946861449	0.30735203069711237	-0.4010338054301549	-0.4865835553162863
186	36.90212690070431	26.014936793269584	0.30616530254534935	-0.4000502395525134	-0.4865790819708329
187	36.890197380243734	26.026583226011624	0.3065226950777372	-0.4000838282833011	-0.4860213710330111
188	36.84985286591419	26.01819969438044	0.305914156862551	-0.40073539589511104	-0.48610541669586194
189	36.83646199425766	26.00299489583882	0.3080050969206393	-0.4005195640997184	-0.48663688390942605
190	36.87473810761875	26.010529820687267	0.3062989174863256	-0.4001121257196784	-0.4867288169576966
191	36.86063868700589	25.993122028465184	0.3066586361095014	-0.3999835580025707	-0.4865631891408165
192	36.86976421014955	25.99601851385604	0.30728523125832946	-0.40002593875634285	-0.4862432292690757
193	36.89455485168772	26.012380895758984	0.30777913953992375	-0.40092395743061354	-0.486897859164965
194	36.90456214874297	26.020711053875623	0.3062688175983294	-0.4001754246012883	-0.4863474008555542
195	36.89200535388726	26.031155443460662	0.3062902963370243	-0.4000500837717949	-0.48638738283527355
196	36.86330676087351	26.015763891393686	0.30627397589486777	-0.4007933303099138	-0.48631821554292537
197	36.838383818604385	26.01102753566938	0.308198361782998	-0.40103266224953826	-0.4864131916314208
198	36.86309607044321	26.002473306052313	0.30624399059548035	-0.40009833253567845	-0.4862555163198113
199	36.860793475800186	26.005593834705635	0.30666656028552464	-0.39973182276354585	-0.4861376138641429
200	36.88018647251563	26.00887908319001	0.3066620873563503	-0.4003290538697693	-0.486052726343602
201	36.88812263667763	26.009851263815698	0.30760332228766635	-0.4005416768091426	-0.4864954085222174
202	36.90636002760352	26.03000974440959	0.30604608136863026	-0.39956497251712253	-0.48653329484278446
203	36.88485838893615	26.023083615582742	0.30574819732081626	-0.39989588239377655	-0.48618180807286454
204	36.85820223855283	26.012440307763136	0.3060665207883305	-0.4005893174446093	-0.48593479176990073
205	36.84448549887588	26.0086344246391	0.3083139981871401	-0.4010111538070467	-0.4866865453748119
206	36.87025418277364	26.00641287993724	0.3056356375898866	-0.40016718193012335	-0.4868537632459121
207	36.85700974799293	26.001994443298145	0.3060454187410994	-0.399718607101369	-0.48591092242807893
208	36.87101463902266	25.990715461708035	0.307355647211249	-0.40001945001786415	-0.48616218021074026
209	36.88790897638918	26.007493895465	0.3073815735142371	-0.40049818522619535	-0.4863689397467917
210	36.90553328223765	26.023305448010134	0.30610132104007676	-0.39999374761233747	-0.48708426456879034
211	36.88951996666021	26.026776498004274	0.30626237073255214	-0.40012796369562526	-0.48663447211442346
212	36.8603421314359	26.01790198500212	0.3057647243258989	-0.40043605009645034	-0.48620713591690695
213	36.838495712821086	26.002823633913145	0.3088398024014287	-0.40125019984178845	-0.48687028500601337
214	36.86792705573871	26.006345370388644	0.30566316467257765	-0.39984485711572604	-0.4861765815508471
215	36.87889149244152	26.019018023627005	0.30694615885396775	-0.3996591793621829	-0.48626383817516294
216	36.87678661936826	26.01388465337395	0.30683163023878895	-0.39950367568930284	-0.48636405684501777
217	36.8840883715172	26.005912823965126	0.3075375124624902	-0.4006807513235894	-0.48646392647160647
218	36.89976613716849	26.01741812185555	0.30633901595825097	-0.40030214099294786	-0.4864903032297266
219	36.88637684525293	26.034342539800075	0.3058676910678951	-0.39932871567467987	-0.4858548156217951
220	36.852518083805755	26.010605771863208	0.30581603526146284	-0.40070266318756403	-0.48594334694649655
221	36.836874340820984	26.003184351184693	0.3087765838117546	-0.4013070417696209	-0.48701663459757233
222	36.8705640380359	26.016097214549575	0.3061071261414162	-0.40030332351570846	-0.4866051354787281
223	36.863935799754685	26.004819620261816	0.3066912662396002	-0.39952544244979876	-0.4862530381196699
224	36.87502813311379	25.999215754741776	0.3070211428788503	-0.39978210555750815	-0.48636043345009267
225	36.87559421785173	26.00218319530714	0.30731236454164	-0.4006107996689024	-0.4868006617812228
226	36.89803111541665	26.00904321996629	0.3069080110135005	-0.39986814942872945	-0.486871547593714
227	36.880449295418614	26.02829996748182	0.3062285422489663	-0.3999946876131612	-0.4862100429400685
228	36.869548690013765	26.022795075247426	0.30545932640345136	-0.4000481329453976	-0.485987388473415
229	36.83732381525979	25.987780628210544	0.30807657647880127	-0.4008547832378049	-0.4863527136168084
230	36.871134204129575	26.000362783519932	0.3065618310933006	-0.4002290332732428	-0.4870046305149872
231	36.86032504820236	25.99644586460081	0.3067971835894202	-0.39999927623431347	-0.4862997710110333
232	36.869234735562856	25.998401488101607	0.30715887648352436	-0.39996732837474197	-0.48651906088834934
233	36.875289537672	26.004039911922153	0.3075298728965466	-0.4009730429714651	-0.48696082133431934
234	36.89852286831284	26.01572613852165	0.30617534886494513	-0.399646272778298	-0.48637757941103626
235	36.89093220488678	26.039888795007545	0.3054820770015417	-0.39934034173166416	-0.485783118340114
236	36.85744304434801	26.0201321488905	0.30578530834568685	-0.4002352880508961	-0.4861166786938143
237	36.841856884021176	25.997855103421564	0.30845732758540595	-0.4007719102905733	-0.4867622202809768
238	36.87871431515276	26.013030973620705	0.3058401262458611	-0.3999302538018646	-0.4869747573039313
239	36.86307889230327	25.996074608433805	0.3069329161469747	-0.3998505735943509	-0.48572467592748597
240	36.86531842465283	26.000505619844127	0.30687080348288087	-0.4002220511086948	-0.486003129526134
241	36.8813078622555	26.003714392323538	0.3077368152860205	-0.4006328821776492	-0.4869456133544665
242	36.907876052008895	26.0259601803519	0.30564515851890695	-0.3999554663580713	-0.48670442608543696
243	36.88534657633562	26.023211643306524	0.3057551261937993	-0.4000454491946269	-0.48598099401318884
244	36.85834447331723	26.01393717120234	0.3064539220685599	-0.40064017273244407	-0.48627075279685245
245	36.82785760544934	26.004982771306533	0.30807273137136476	-0.4010297712779519	-0.4870879515678397
246	36.868930224817404	26.011828446017976	0.3059480644274229	-0.4000715179632208	-0.4864859806363252
247	36.860115341908276	25.999665731515094	0.30707724094391875	-0.40012447558547604	-0.48592537146076287
248	36.8665345928796	26.009521262649542	0.3066157170005076	-0.39965330160786605	-0.4859943046544831
249	36.887072138836956	26.014159895014703	0.30745567650848343	-0.4003526761620282	-0.4866324970083949
250	36.89863803653753	26.0279674774344	0.305974535482845	-0.39971596747578403	-0.48673685564526736
251	36.88567424732219	26.026786847105264	0.3060758980829411	-0.40004710513633807	-0.4861282044216565
252	36.86529589820717	26.020499458445553	0.3061585071751419	-0.39995895247909447	-0.4865632434887312
253	36.84226311161241	26.01021544128593	0.3081961100412187	-0.4011300765838897	-0.48685471729588153
254	36.87781839948765	26.008829378526	0.3060896107780567	-0.39994080270049354	-0.4869345396669887
255	36.865607871161956	26.00357556435586	0.30633462599774774	-0.3998664097999225	-0.48597319363300545
256	36.865709287027755	26.004060877855505	0.30638375714450927	-0.39944309152931406	-0.4865299531322026
257	36.88485045705532	25.99407574286312	0.30751165297226957	-0.40083366032481005	-0.4864907501380007
258	36.90054342146134	26.019707965262334	0.3061910215071571	-0.3998131874121139	-0.48700686388068354
259	36.89006197238798	26.022573196776417	0.3062847501048875	-0.39980640319119504	-0.48580712655614755
260	36.86821116337297	26.02008062877881	0.3055981786554348	-0.40023597688781426	-0.48649535555668555
261	36.836810506223685	25.99540490496865	0.30855214131785635	-0.40150901192646826	-0.4866242251324052
262	36.86929344739138	26.002495800340416	0.3062740196057288	-0.40003524003446184	-0.48673435660103315
263	36.85446494118307	26.001635610306433	0.30642644169963773	-0.399776330444719	-0.4861330722714657
264	36.86214106832068	25.99723153309577	0.30712251879091185	-0.3996135977323109	-0.48624262849261285
265	36.88055343571102	26.002225968217896	0.30767635264787474	-0.40064989989419497	-0.48695939494962515
266	36.91105453504604	26.030803234019757	0.30636676217167724	-0.40009165527725576	-0.4863716320301576
267	36.88950519338449	26.036764060256562	0.3059221296173623	-0.40006380310047535	-0.48593103652142167
268	36.86080729147234	26.018982934252637	0.3059888634741647	-0.40031730609488186	-0.48640553569207934
269	36.847118663703	26.007754147597495	0.3083291954972032	-0.4006770736129583	-0.4865110126667694
270	36.87701202169588	26.014814104336992	0.3061274926786334	-0.39981586696806004	-0.48679391152159984
271	36.866859850446396	26.007311631415348	0.30698428637508524	-0.3998534399602207	-0.48622722767110493
272	36.877531963527204	26.015197898666248	0.3069549435246325	-0.39960888970816644	-0.486112627791143
273	36.87841848598382	26.003024918156626	0.30710460926334276	-0.4005275929976603	-0.486586960571514
274	36.89775802273854	26.017403449367496	0.30639348354054446	-0.4001341351775397	-0.4870102187682543
275	36.88578326372721	26.031312215168462	0.3061194457290747	-0.3997583872247149	-0.4862397961306847
276	36.85657710697918	26.014600456818318	0.30552680327824844	-0.4006032478303034	-0.4866272735444102
277	36.83850167578143	25.99688438640316	0.3082057272804462	-0.40091617841138616	-0.4862349636562305
278	36.875017799795046	26.014800135959227	0.30623675452048116	-0.40008319798325587	-0.48682111962006264
279	36.85983691810593	26.00304557465426	0.30623500062569764	-0.40011796145591544	-0.486624816823018
280	36.87426562731982	25.998730831948173	0.3072596955743501	-0.3998735947944461	-0.48625708444443005
281	36.87746276778253	26.001889270632105	0.30766097639052487	-0.40040492530464306	-0.48668543009281523
282	36.90161328853927	26.027545666896565	0.30550487873912757	-0.3999974788812641	-0.4864932009671465
283	36.8834698727333	26.022467482608846	0.3060498625577514	-0.400435718978299	-0.4862794239783205
284	36.862661305381856	26.029391750354854	0.30619383504448344	-0.399909733942953	-0.48645014342553916
285	36.83035545913076	26.00275036131762	0.3086317352810773	-0.4007636143926787	-0.48655419424506413
286	36.8758385077295	26.01281029044967	0.3058856349754988	-0.40035990299434665	-0.48696455449708737
287	36.870132931975405	26.009528819850953	0.30675785712356046	-0.39970183763354283	-0.486246760568426
288	36.88489035665698	26.010492623037564	0.3072289078613775	-0.4003211930027811	-0.48652193760159546
289	36.88226778062479	26.004494169101108	0.30685490395407583	-0.4008558668034722	-0.48660745288556945
290	36.899710296725296	26.001981704554186	0.30665755533421796	-0.4000431034681418	-0.4865842991574211
291	36.88878576922702	26.035829036537482	0.3060417164992721	-0.39969639242240207	-0.4858909977373378
292	36.85708377006805	26.01972494525773	0.30542547553713695	-0.4000483145474563	-0.4861054036308167
293	36.842672287484596	25.999742129615566	0.30837237995494987	-0.40081045117442227	-0.4864087714386174
294	36.873027537330834	26.013414564211207	0.3060887363947931	-0.39986664437766994	-0.48666944029577514
295	36.849766181204984	25.99923628526457	0.3064851569059257	-0.3995583860674881	-0.4862239171554238
296	36.86345057173011	26.007323888315543	0.30651732230593237	-0.3996480743793426	-0.4863619298872138
297	36.87625453980352	25.99040383236265	0.3072459564418644	-0.4006767121013542	-0.4863934523575931
298	36.90278403980287	26.01384981144298	0.3065056250868212	-0.3997805876553896	-0.4868204194221592
299	36.88548871237909	26.016671019915	0.30661782580324837	-0.40021298659015314	-0.4871246569171901
300	36.85827935343585	26.01803689955564	0.3055489148894808	-0.4002308318708145	-0.48594354049448646
301	36.83076908569745	25.99332465007057	0.3082784837879301	-0.40069600532929783	-0.4865374035341464
302	36.87606258883772	26.013211791413568	0.30541659648273206	-0.39973730542440145	-0.4863263491774206
303	36.851746558251584	25.987076153059782	0.3064773917035448	-0.39978159535090924	-0.485843156820892
304	36.867809578145334	25.997045021192825	0.3070217576686796	-0.4006369083383106	-0.48609371914046356
305	36.887117951118164	26.014481114009513	0.3075635641753022	-0.4006436040531296	-0.4865779502081855
306	36.897049294509415	26.015519338984635	0.3062305402005378	-0.3999849980684138	-0.48740099404033516
307	36.88226451875872	26.02707467511263	0.30621891830103737	-0.3997020803508255	-0.4864455980230048
308	36.85616623494302	26.01282458131922	0.3058898217321109	-0.3999002869010927	-0.4861406199276684
309	36.84700892397187	26.013904151774796	0.3080178928526662	-0.40081798194669616	-0.4862877632185485
310	36.87962862842514	26.01334417537984	0.3059230970854008	-0.3998955424505975	-0.48657355466509394
311	36.85583592635342	25.988547441929963	0.306414201300819	-0.3997657057853264	-0.4858410566666428
312	36.87391682341667	26.0069045850367	0.30670084224906485	-0.40029216151860736	-0.48614131355869017
313	36.8926513066566	26.016085057287345	0.3072737703735806	-0.40083083596909835	-0.4866288054047614
314	36.90826293879957	26.019683038580933	0.30653830415223116	-0.39976714685924386	-0.4868967090858895
315	36.886924791057325	26.03245775526139	0.3057460507849454	-0.3997820047761903	-0.48615850436892216
316	36.86087449953492	26.0218592938657	0.3058607017661082	-0.40073990401475396	-0.4861455304471154
317	36.83952256565881	26.001055921405023	0.308337250794929	-0.4007124275413477	-0.486900345118606
318	36.87061729856941	26.011407593134187	0.3058318144104727	-0.40000217345708816	-0.48671463131880216
319	36.864603249775676	26.000601147664742	0.30662335373906907	-0.3999057971976936	-0.4866688213654632
320	36.87332012707647	26.005294792265374	0.30695974105971535	-0.399818883067247	-0.485852026376981
321	36.875920063975194	26.014391350271854	0.3067782224877371	-0.4005124783706162	-0.4865968175515987
322	36.90373492834758	26.02182573625289	0.3063014792691148	-0.3999499441981715	-0.4865867520154108
323	36.89104510130185	26.021416546662493	0.3061810275866492	-0.399879500790056	-0.48567929978898666
324	36.85925787533534	26.02515217906058	0.3052555362904952	-0.39991653247090425	-0.48573803994753484
325	36.83823934969645	25.997496108435186	0.30925418806457405	-0.4010265228244503	-0.4862755277165082
326	36.867129317631424	26.008549669606627	0.30627020564858304	-0.39998944989406204	-0.48678298602713305
327	36.85330195783918	25.991232936824975	0.3068088824985133	-0.39954434825070323	-0.4861464889737561
328	36.86152542466677	26.002351765422752	0.3066282299337602	-0.39994238185756853	-0.48598292199300264
329	36.876439977119986	26.011122475475666	0.3070919356877029	-0.40045711355319524	-0.4862057138886865
330	36.89749029891565	26.010642007946075	0.30655142291563914	-0.39995746347704164	-0.486406158852421
331	36.88377251685851	26.024718157553586	0.3057915874264977	-0.3994018473614236	-0.4863470831767159
332	36.86137358058482	26.03200411698873	0.3053075408567677	-0.39986348686856504	-0.48565557834082845
333	36.84304486313796	26.005167082742112	0.3082587597210457	-0.40104044352461693	-0.48673048369745786
334	36.87647512193879	26.011673482789867	0.3062870302349313	-0.4003834154343406	-0.4866269824288359
335	36.854569057393256	25.995120095114775	0.30682165626855357	-0.4002545443344329	-0.48621382542210156
336	36.8697451461387	25.999051280219398	0.30674389611509106	-0.3998534205624607	-0.4859527823101927
337	36.88584060406846	26.003786688750722	0.30723913727602864	-0.40088856804396195	-0.4867370358884424
338	36.906140536697364	26.023379386076883	0.3062666052580613	-0.39971284439015237	-0.48684071508631027
339	36.891048685985155	26.027695222398307	0.3065193803680647	-0.40002494740212263	-0.48619438333060344
340	36.87229407683758	26.026638742954763	0.30580802103449917	-0.39959638574720907	-0.4857754645873902
341	36.84268748922943	26.005121886839394	0.30826467399923585	-0.40081261543254654	-0.48660137548215604
342	36.88107010749782	26.013290374037524	0.30629876886570173	-0.40002028299650544	-0.48658502769752915
343	36.85583493810051	26.00539665175594	0.3064329491068941	-0.39973129181458394	-0.4860165870294259
344	36.85574608075672	25.99984395149813	0.30662799844384625	-0.39962085153873755	-0.4860365140484863
345	36.86983061984877	25.993872214070795	0.3067325105327571	-0.40084848284016145	-0.48635616033701046
346	36.903352010527605	26.02105161003506	0.3060095094672121	-0.3998796513421107	-0.48655805570139227
347	36.88742382574892	26.028098167186183	0.3061351208895653	-0.3997729156995269	-0.485685389894417
348	36.852645521958465	26.02404427753013	0.3055473834501717	-0.4001668370507254	-0.4862451059806002
349	36.84182276032787	26.01124419539572	0.30821008040480147	-0.4006974418630506	-0.4861614218519775
350	36.873412519092554	26.018231157973204	0.3059425692494605	-0.4000666220507754	-0.48674956887588466
351	36.867714064046645	26.00191397508123	0.3065548082349521	-0.4000419436108217	-0.4866233011345112
352	36.88295630425503	26.00551224819894	0.3069050088324758	-0.39968238668853956	-0.48556646611701465
353	36.880046611961404	26.005510286731848	0.307246121294615	-0.4008137672603127	-0.4862307411230804
354	36.903895137919584	26.014344501255362	0.3054074654500916	-0.40000083970215633	-0.48645914683768093
355	36.882169356694995	26.019808935563855	0.30672514930172856	-0.4000299027184111	-0.4861725783452227
356	36.866639847540085	26.03389774788667	0.30539423698714774	-0.40030192457216845	-0.4859995388333806
357	36.84082683524459	25.998937035362907	0.30822788942076096	-0.40137524239894995	-0.48665303713765523
358	36.8710184996401	26.00973194803245	0.3062300454374229	-0.400119956749033	-0.48688097547270465
359	36.86422868561844	26.0069948931043	0.30659982069815844	-0.3998080738059092	-0.4860752258207737
360	36.86563581043046	26.001132681815406	0.3064964634932982	-0.39963484898418533	-0.48602827085830247
361	36.87110296080356	25.999333807082916	0.3074293940648756	-0.40034957476832184	-0.48663191078771667
362	36.89880719202033	26.019343085819987	0.30599360720786023	-0.3997039200343521	-0.4865929833408185
363	36.889564325582114	26.028066926766368	0.30567945357996196	-0.39984944068171896	-0.48624553162184203
364	36.861865855073816	26.011677292823112	0.3057583453079632	-0.4006095290354995	-0.48624276031551594
365	36.84525982556155	26.005645217151432	0.308760122284359	-0.4014501438299174	-0.4868419471466906
366	36.87991582153812	26.01369929635317	0.3058903338342242	-0.399983842695838	-0.4865530590077662
367	36.85822560458105	26.004015439481133	0.3066991411594127	-0.39962553891101066	-0.4860634702428219
368	36.86882470536295	25.99838057056772	0.30685120066209254	-0.39953925601840473	-0.4863478603312678
369	36.88310535496097	26.010611485422313	0.30730886581215977	-0.4005058057430395	-0.4860966190783125
370	36.89861762592142	26.01957962120014	0.3063997851448781	-0.3999730438366232	-0.4868785014953796
371	36.88524244540502	26.02241122224908	0.306359464810986	-0.40040278224844794	-0.4864260604499487
372	36.8539528754547	26.022557936761896	0.3059363185084532	-0.40025655611983973	-0.4860844956899415
373	36.83347650479464	26.006673904656196	0.30755445973485473	-0.40077181985352345	-0.4859927333525687
374	36.86982833290808	26.01192426723461	0.3059395206596292	-0.40015261806617775	-0.4867911111104518
375	36.86724659797365	26.007959060379925	0.3066759397644447	-0.40008997243245625	-0.48623470173172667
376	36.85285356808005	25.989011870624985	0.30671977828371483	-0.3998541228681005	-0.4862202635893
377	36.88552578422772	26.005716721019553	0.30753103057501313	-0.40086822157695134	-0.4869899541412414
378	36.90481092536349	26.018613523340985	0.3061328439345007	-0.39990206929055894	-0.4865757149859259
379	36.898956048021226	26.025602388790837	0.3060009399519127	-0.3996418519053981	-0.48607966893237287
380	36.871674400361805	26.025497562000798	0.306088166866993	-0.4004054826622533	-0.48597720070167155
381	36.835400183574635	26.01184071627709	0.3082111715717481	-0.40122350395260786
382	36.869113436907654	26.010397353930923	0.30571316642724095	-0.40052421008639494
383	36.85709491126159	25.991132245004167	0.3070173831163659	-0.4003920255216219
384	36.87126023045958	25.99823824656494	0.30703719090510345	-0.400194780280816
385	36.879339087014415	25.998595561918634	0.30726273115608393	-0.40085438448863236
386	36.89522792958025	26.010633205586945	0.3061018108180523	-0.3994889186540566
387	36.88879479881991	26.02599173337746	0.30590406687956817	-0.4000695544975087
388	36.87110052317616	26.01767833285086	0.3064958406602098	-0.40060384875477356
389	36.83421144182611	26.01231351821679	0.30824790531460944	-0.4006736230858458
390	36.865168781780426	26.002166708022543	0.306015960596906	-0.4001569532234613
391	36.87392721258138	26.003286498378078	0.30661377055600414	-0.3996909713908553
392	36.87185667029807	26.003390571746408	0.3071222531327093	-0.3998493422593212
393	36.88188537469904	26.003978184495352	0.3070226817314575	-0.4006511923725538
394	36.908808942876966	26.023355447553723	0.30593068702897247	-0.4000173269826255
395	36.88365964687648	26.02372565446394	0.30618086511782844	-0.3997323784302485
396	36.8636793807331	26.012629547120973	0.3062215160263167
397	36.83779686390627	25.998761192410118	0.3084953758167551
398	36.878307486080146	26.026346208221405	0.3059194328533043
399	36.85365915350595	25.999985580434856	0.306058254790633
400	36.86677097373282	25.994912026977534
