# Supplementary material for: A rigorous and versatile statistical test for correlations between stationary time series
Source: PLoS Biol. 2024 Aug 15;22(8):e3002758. doi: 10.1371/journal.pbio.3002758 (PMC11398661; doi:10.1371/journal.pbio.3002758)
Supplement: S1 Data — (ZIP) [file pbio.3002758.s001.zip › figure_data/Fig_4A_deglaciation.csv]

deglaciation times (millions of years)
0.009
0.125
0.208
0.232
0.324
0.419
0.536
0.581
0.622
0.712
0.743
0.791
0.865
0.912
0.956
0.996
1.027
1.077
1.107
1.173
1.235
1.279
1.317
1.357
1.404
1.449
1.484
1.522
1.561
1.64
1.691
1.742
1.781
1.857
1.896
1.944
