# Supplementary material for: A rigorous and versatile statistical test for correlations between stationary time series
Source: PLoS Biol. 2024 Aug 15;22(8):e3002758. doi: 10.1371/journal.pbio.3002758 (PMC11398661; doi:10.1371/journal.pbio.3002758)
Supplement: S1 Data — (ZIP) [file pbio.3002758.s001.zip › figure_data/Fig_A-21_data.csv]

Time (minutes)	Speed (body length / second)	Direction (°)
0.0	4.246113673773059	302.0915584752556
0.0005208333333333333	3.8228979602408737	301.95719595364494
0.0010416666666666667	3.545557507183649	302.55901747754916
0.0015625	3.1736318094063622	303.09327544984137
0.0020833333333333333	2.8350481669346	303.4370640750392
0.0026041666666666665	2.6144796926966243	303.8644589466521
0.003125	2.4582834423246585	305.6211394894362
0.0036458333333333334	3.1928678682029505	315.07852074331396
0.004166666666666667	6.174889877127527	331.3472734656263
0.0046875	7.380664198826471	337.58043367596247
0.005208333333333333	6.0134500443935375	338.9921436013914
0.005729166666666666	5.22350057258265	340.5242517337425
0.00625	4.335137538969066	342.0919405457086
0.0067708333333333336	3.8378335556263594	343.00774033318885
0.007291666666666667	3.3841151833954934	343.3842349999322
0.0078125	3.1797414338531835	350.4415054774773
0.008333333333333333	4.701780649162306	11.984336138376941
0.008854166666666666	6.79158782170465	26.12330766320573
0.009375	6.340323660999278	30.31791181428979
0.009895833333333333	4.5240048157573245	28.224432093426724
0.010416666666666666	3.798494679929496	27.930498788403405
0.0109375	3.481079994440136	28.697827163583387
0.011458333333333333	2.854587009573077	28.166567158658605
0.011979166666666667	2.5038563256457667	29.256260052919327
0.0125	3.4483067789815616	43.21292815937651
0.013020833333333334	6.740388008130187	53.30731328529594
0.013541666666666667	8.06673209026579	51.823191978575665
0.0140625	6.578073908372878	47.87507442248162
0.014583333333333334	5.427160281782394	46.43411037502208
0.015104166666666667	4.696621020715079	44.36363721486504
0.015625	4.1402407426218835	42.82410780915648
0.016145833333333335	3.661095605641576	41.97981524650921
0.016666666666666666	3.3435679799318425	42.1248185945762
0.0171875	3.0455885613853924	42.29569141595487
0.017708333333333333	2.8398217339410414	43.571750545043045
0.018229166666666668	2.6276006553906823	44.06487087979855
0.01875	2.5557605907979406	43.32902993396038
0.019270833333333334	2.168770909669077	44.099847141497214
0.019791666666666666	1.8822556182885064	45.08271948241644
0.0203125	2.0832149411587557	44.715910810762146
0.020833333333333332	1.8996257810891883	44.59929921176762
0.021354166666666667	1.7086305653627452	44.78111609407144
0.021875	1.6523487348925667	46.639430428560246
0.022395833333333334	2.779383219342813	65.92142336202674
0.022916666666666665	5.8859563986555745	78.31418672474666
0.0234375	7.040255442166003	80.57407083457387
0.023958333333333335	5.737209095528757	79.51115537198267
0.024479166666666666	4.509765436869409	85.70396218539855
0.025	4.089052766698032	127.63414447208393
0.025520833333333333	6.217672332880343	162.99148097781296
0.026041666666666668	6.553646445226848	171.8374109416052
0.0265625	5.141119012600577	174.10263751864557
0.027083333333333334	4.262640620276707	175.9587657933532
0.027604166666666666	4.0176986319732055	176.79348064570763
0.028125	3.4652893922444794	177.62348807613566
0.028645833333333332	3.000217343829384	179.02097176244865
0.029166666666666667	2.9307315512821925	179.78821215404687
0.0296875	2.530039567770331	179.56367732690686
0.030208333333333334	2.2257805047202166	179.90365052681022
0.030729166666666665	2.2043634781439057	179.60663691479817
0.03125	2.1000269086144705	179.4636663526861
0.03177083333333333	1.8019778401043356	183.16612407562923
0.03229166666666667	3.53104652830689	194.65686222493275
0.0328125	6.498346896707729	195.4493279415494
0.03333333333333333	7.692436828938355	193.8245437922635
0.033854166666666664	7.0966556660812685	195.03001526990803
0.034375	5.542407178883284	197.70264395520365
0.034895833333333334	4.6637632626640455	198.40117780708738
0.035416666666666666	4.10069435649885	201.31934036074622
0.0359375	5.62732215588624	226.56254265292003
0.036458333333333336	8.822640701933514	243.67329516856856
0.03697916666666667	9.383739146542007	249.10819672005522
0.0375	7.992858940323659	249.90880600211523
0.03802083333333333	6.733820200736175	252.0576583164826
0.03854166666666667	5.9964180490166425	253.06812757603282
0.0390625	5.141080262812356	253.86028273632743
0.03958333333333333	4.342833484771076	254.62181450033773
0.04010416666666667	4.2826911097107185	256.7740193153342
0.040625	6.0358159211387585	261.50139614242494
0.04114583333333333	8.133007081924045	261.6120740485908
0.041666666666666664	7.823018369183543	259.9297798718525
0.0421875	6.456142575506518	260.2010752723336
0.042708333333333334	5.675408805131164	261.12025804275925
0.043229166666666666	4.850138764457583	261.37710909790087
0.04375	4.166073209395659	261.4786561859174
0.044270833333333336	4.332042577318965	263.76153599203445
0.04479166666666667	6.673782269425756	272.3143322133328
0.0453125	9.716050369553876	274.1599459635604
0.04583333333333333	10.22674336473525	272.2221593866138
0.04635416666666667	8.563891089788104	271.2894545556562
0.046875	6.9534645824554495	270.417664870111
0.04739583333333333	5.9764468596079245	269.95626966591607
0.04791666666666667	5.296025828576986	269.9911410728735
0.0484375	4.6863760287847205	270.90113156107
0.04895833333333333	5.041386360945401	268.41236077054054
0.049479166666666664	8.74680336830352	263.8649024722377
0.05	12.410528229403837	265.09585698182593
0.050520833333333334	12.043340898208456	264.49581067714803
0.051041666666666666	9.903952049217214	262.2955511180725
0.0515625	8.11270817116819	263.684210254483
0.052083333333333336	6.903820730787281	264.71412405221565
0.05260416666666667	6.10346374770316	265.52639556457814
0.053125	5.329310074934567	266.02541655302895
0.05364583333333333	7.328431078527791	257.97193299863886
0.05416666666666667	9.946082547538	254.82616495699912
0.0546875	11.5524719158342	255.15040260087494
0.05520833333333333	11.907559683846594	254.33271217416478
0.05572916666666667	9.917604204724684	254.33052556513715
0.05625	8.455884327274179	256.2150110370582
0.05677083333333333	7.31636061405487	256.4350445740842
0.057291666666666664	6.4286909638240175	256.06737889160416
0.0578125	6.149803160359787	250.27436519239384
0.058333333333333334	12.045050043521936	229.38598591249723
0.058854166666666666	17.37791778520805	225.29689796147233
0.059375	15.057463254003146	224.5713929680481
0.059895833333333336	12.025334109308044	222.90831294881755
0.06041666666666667	9.881991607337564	224.2063796190708
0.0609375	8.46081846379756	225.1700419110916
0.06145833333333333	7.16855693835537	226.11057521349903
0.06197916666666667	6.3414086584278975	227.34104077423788
0.0625	5.7696410115202434	228.44196649355382
0.06302083333333333	4.836451840294987	228.6604293521439
0.06354166666666666	4.306159278433634	227.82766709850213
0.0640625	5.195314190131153	235.5547676406147
0.06458333333333334	9.289402349445234	249.60525940314187
0.06510416666666667	12.556282825954137	254.81970932338658
0.065625	11.240885890306219	256.9197398361347
0.06614583333333333	9.048804926329321	258.76176641806126
0.06666666666666667	7.461494201358656	259.36101427342214
0.0671875	6.519358410101103	259.3231000216973
0.06770833333333333	5.7165781250113055	258.98498883253023
0.06822916666666666	4.917087898427205	258.4431676332592
0.06875	4.460899459821981	258.0572715160706
0.06927083333333334	4.036479927211145	258.5868708707749
0.06979166666666667	3.5412214742096726	259.76998621942477
0.0703125	3.1771703165930307	261.3286010249702
0.07083333333333333	2.87111849344785	262.56995171556224
0.07135416666666666	2.630375409107099	263.7512153098334
0.071875	2.589690713742532	264.7938436735532
0.07239583333333334	3.634904792943932	279.0699790878165
0.07291666666666667	7.562534224973928	299.42825138557805
0.0734375	9.755553915703981	305.94653405314574
0.07395833333333333	8.409734820160345	307.0783319721032
0.07447916666666667	6.875964781173249	308.51921004219076
0.075	5.8307015378414775	309.09131013775294
0.07552083333333333	5.205796632904424	309.2143636706122
0.07604166666666666	4.469258006490784	309.1054518711069
0.0765625	4.108125830590616	309.50625787535597
0.07708333333333334	3.6950537450790684	309.815952751095
0.07760416666666667	3.31225226987747	310.1305140049833
0.078125	2.93744714435687	311.1200171973785
0.07864583333333333	2.5710180315818514	311.7950135518499
0.07916666666666666	2.3966296890144907	312.1627068939209
0.0796875	2.3504957004520755	312.7696805860212
0.08020833333333334	2.2798580559032997	313.90200813836015
0.08072916666666667	1.9404240336347371	314.3486618770634
0.08125	1.8203539919320757	313.88015749542484
0.08177083333333333	1.9873884258247068	314.5622034066049
0.08229166666666667	1.8770021547431244	315.6069496082936
0.0828125	1.6205118138787915	314.9267876019632
0.08333333333333333	1.5658529658007303	313.62991696004053
0.08385416666666666	1.5658529658007303	313.7541332949364
0.084375	1.530060847309057	313.9938709444173
0.08489583333333334	1.4942753048129032	314.23256428607255
0.08541666666666667	1.306688920818208	313.1324058456837
0.0859375	1.223425022326095	313.43834403128363
0.08645833333333333	1.2871815806532023	315.5428738958215
0.08697916666666666	1.73609722888413	325.4666139579859
0.0875	2.9226042664381024	4.918255964011819
0.08802083333333334	5.898610407640227	29.44654862443931
0.08854166666666667	6.542569871344828	34.369675845257916
0.0890625	5.0918853734725245	35.9656778361333
0.08958333333333333	4.333285068223153	35.657805192896845
0.09010416666666667	3.7073022633702015	35.5112750497708
0.090625	3.5512912810036736	35.37335753154504
0.09114583333333333	3.2297558087126403	35.30668968185485
0.09166666666666666	2.6429436569623834	34.104349771453855
0.0921875	2.486628217460485	34.12736539755921
0.09270833333333334	2.8411071893489748	45.5306877032665
0.09322916666666667	7.239317559606053	66.47296421481136
0.09375	11.002542477092204	66.68046674228572
0.09427083333333333	9.405152104775311	64.25362205069128
0.09479166666666666	7.452897716599137	64.1324312566555
0.0953125	6.171138406606852	62.64090058525368
0.09583333333333334	5.267950793091593	61.64700118766907
0.09635416666666667	4.487833239141125	60.07083924704092
0.096875	4.073148734560925	59.00867262627334
0.09739583333333333	3.5820988095076496	58.20358265305705
0.09791666666666667	3.06076638442194	57.28360868315532
0.0984375	3.0607663844220214	57.03522001593442
0.09895833333333333	3.06076638442203	56.78822023201364
0.09947916666666666	2.814514489720874	60.748425996849846
0.1	2.3296463606483067	59.959763439390564
0.10052083333333334	1.785700755062703	51.27049167987389
0.10104166666666667	1.775134895512551	57.1391100792754
0.1015625	2.0797967673696927	59.90875774616916
0.10208333333333333	1.6878214762830532	56.872366462763345
0.10260416666666666	1.4094400317127798	54.90811215815922
0.103125	1.4079040343789675	57.375181191360845
0.10364583333333334	1.3926773859906498	60.12434421343614
0.10416666666666667	1.8466951452823819	42.99751810729515
0.1046875	2.9115686515007693	22.980563554341884
0.10520833333333333	4.080533826808384	11.11472865545572
0.10572916666666667	4.077930574052826	4.837153513234474
0.10625	2.977231873831757	1.6742574891917124
0.10677083333333333	2.8075926380720784	3.490911512607556
0.10729166666666666	4.871791959503726	7.308268465451506
0.1078125	6.528891689768576	8.323630496905635
0.10833333333333334	6.528891689768576	8.238721813030844
0.10885416666666667	8.385567487072192	11.341457570473336
0.109375	10.258753217007568	13.160707355032768
0.10989583333333333	8.426023337202713	13.349673811278269
0.11041666666666666	6.5939022577687405	13.82125706270788
0.1109375	6.5939022577687965	13.68794670993546
0.11145833333333334	6.5939022577687965	13.557135695844925
0.11197916666666667	6.593902257768729	13.428755711939399
0.1125	6.593902257768785	13.302740867562834
0.11302083333333333	5.7039683391679485	26.626642537131133
0.11354166666666667	6.0877372623188775	64.01791600521071
0.1140625	7.513913880739697	77.59583426315078
0.11458333333333333	7.5139138807397545	77.0033652829489
0.11510416666666666	7.513913880739697	76.41371081327465
0.115625	6.2586025546036295	76.56279984207833
0.11614583333333334	4.696180722791774	77.90185042943338
0.11666666666666667	4.058045791611515	78.63579730111353
0.1171875	3.3535737328853448	77.40447840673342
0.11770833333333333	3.0094152728245467	76.21882765863151
0.11822916666666666	2.8787317552621645	76.08383782045674
0.11875	2.6225288276190506	74.30801905068759
0.11927083333333334	2.221749872569375	73.11577526710445
0.11979166666666667	1.8904368376689715	71.17574563798512
0.1203125	1.7840825757778898	69.53392580203912
0.12083333333333333	1.7175610714212133	73.47384214425814
0.12135416666666667	3.5427373914734632	79.83143851908724
0.121875	6.244185511856554	75.56288393876133
0.12239583333333333	6.638019659465878	67.76767896068266
0.12291666666666666	5.198193266901764	62.913999651450034
0.1234375	4.250752687423603	62.93229185114639
0.12395833333333334	3.8251551454594974	62.74217543479087
0.12447916666666667	3.0615817655716278	62.90133200012491
0.125	2.279501690937652	66.04628465419657
0.12552083333333333	1.8484722454139813	69.35032692510491
0.12604166666666666	1.8484722454139255	69.21545459290945
0.1265625	1.8484722454139255	69.0808228368289
0.12708333333333333	1.8484722454139968	68.94643249647744
0.12760416666666666	1.8484722454139968	68.81228439784003
0.128125	1.8484722454139813	68.67837935330124
0.12864583333333332	1.8484722454139813	68.54471816168025
0.12916666666666668	1.8484722454139813	68.41130160827838
0.1296875	1.8484722454139813	68.27813046491131
0.13020833333333334	1.3586036007117663	71.03771765845711
0.13072916666666667	1.1098307594475405	88.96306056834773
0.13125	3.181296227015324	89.40318393310348
0.13177083333333334	4.949318795101154	88.89917664545278
0.13229166666666667	4.4957400996280175	89.71781235667429
0.1328125	3.5172271377060627	89.61422271646566
0.13333333333333333	2.790864447847229	91.32901214985571
0.13385416666666666	2.4081322340327675	91.76856078239227
0.134375	2.060209984654929	96.94179586787111
0.13489583333333333	3.3073621352897296	171.31540728053318
0.13541666666666666	5.702745935864768	191.45614503607118
0.1359375	5.4731358070040885	193.18535343657442
0.13645833333333332	5.558710620451486	200.01766929802608
0.13697916666666668	5.025788201945041	209.10681431519316
0.1375	4.450772023264621	209.52454814847266
0.13802083333333334	4.122470551673923	210.66964605878115
0.13854166666666667	3.340613740304895	211.7064173790856
0.1390625	3.0376004807895107	211.92305154543448
0.13958333333333334	3.1108869790858544	212.31072088647517
0.14010416666666667	3.1017350388004927	203.0870111330135
0.140625	4.194142371635113	181.89551810003783
0.14114583333333333	5.284256177737465	168.02019445947232
0.14166666666666666	4.772380206989302	161.47764073568118
0.1421875	3.6344533009572366	160.24038305774403
0.14270833333333333	2.930780456995898	159.66552873182945
0.14322916666666666	3.0249196804480363	153.93281185367522
0.14375	5.89903559071449	144.269735246171
0.14427083333333332	9.241823406788503	140.20393690896623
0.14479166666666668	8.933481104959334	133.3681598485164
0.1453125	7.433419362442317	125.94207827530262
0.14583333333333334	6.460887452886344	124.67617058804879
0.14635416666666667	5.472482693897547	123.87235000028798
0.146875	4.59176491598037	122.87321625581536
0.14739583333333334	4.078513407570987	121.83291930915925
0.14791666666666667	3.588042161083586	121.01273273371088
0.1484375	3.319803471221769	119.92668536738401
0.14895833333333333	3.1693897741529486	118.65474201391481
0.14947916666666666	2.7734648235046757	118.2709303013015
0.15	2.6931635645502343	118.19828779157763
0.15052083333333333	2.4990917794765877	117.97665111969125
0.15104166666666666	2.179504649435051	118.38581239478442
0.1515625	2.082765739531719	118.85644694801474
0.15208333333333332	2.054149011553037	119.52496931740671
0.15260416666666668	1.9580642192873439	119.91924305800421
0.153125	1.6770174689576756	121.42637737260938
0.15364583333333334	1.8051079537327352	121.80963705644133
0.15416666666666667	2.126618242535834	117.29510572427387
0.1546875	3.7493630666212296	103.0712538851281
0.15520833333333334	6.498186132798326	96.48510190230982
0.15572916666666667	6.759030678109361	95.62347527875869
0.15625	5.670989857178713	96.30450570455346
0.15677083333333333	4.890950657674504	95.16988639014276
0.15729166666666666	4.068886256399379	93.55376337585595
0.1578125	3.670068917678276	92.01154945953856
0.15833333333333333	3.611021860929029	93.93967722422114
0.15885416666666666	6.835970068442526	100.468201667448
0.159375	10.706307734699775	99.85197543998292
0.15989583333333332	10.489147497270356	100.85224555802357
0.16041666666666668	8.522947549150482	103.45345967281942
0.1609375	6.950474624195117	102.22197830526088
0.16145833333333334	5.9375058991372525	101.02658774752769
0.16197916666666667	5.1058855054755705	99.11757946631376
0.1625	4.512928404578402	96.95051780420708
0.16302083333333334	4.160902521699872	95.07610030070363
0.16354166666666667	3.7505657189382164	93.97379294231952
0.1640625	3.3737923103835072	93.38665392289822
0.16458333333333333	3.27140201681745	94.35734284675455
0.16510416666666666	5.2777776824818154	104.93950984211263
0.165625	9.427739804377794	109.84743980204868
0.16614583333333333	11.2148917308043	108.00081307117544
0.16666666666666666	9.605557788844068	105.55189277698798
0.1671875	7.617375476427361	104.94980317811319
0.16770833333333332	6.393440996673594	103.82448050012717
0.16822916666666668	5.7884901792394015	104.09688032848322
0.16875	5.131511496908822	104.73719297420094
0.16927083333333334	4.4075324697549005	105.05136358084853
0.16979166666666667	4.023465721447054	104.94901996852903
0.1703125	3.666129209917932	104.81811116067428
0.17083333333333334	3.2052080073672675	105.16195432680755
0.17135416666666667	3.0494934295748783	104.76208262090822
0.171875	3.0086280820725753	104.04181371750948
0.17239583333333333	2.5486731575353847	104.36961025027303
0.17291666666666666	2.871857551347661	97.68216595017694
0.1734375	5.161242240561126	76.99229183810046
0.17395833333333333	7.784067088859504	66.22788434785974
0.17447916666666666	7.436288710859387	63.53460015316904
0.175	5.745523175234027	62.1733191910165
0.17552083333333332	4.9001520775730025	59.66167122219637
0.17604166666666668	4.240816061031997	58.10295918672652
0.1765625	3.742272409699025	56.832056200229566
0.17708333333333334	3.4356617601690185	56.16934826254073
0.17760416666666667	3.0918244601781835	55.56003491223264
0.178125	2.883261444980044	54.93701181900622
0.17864583333333334	2.63350695636914	54.94989800618768
0.17916666666666667	2.3870176897762443	55.51210043689373
0.1796875	2.280661333967271	56.56013086528619
0.18020833333333333	2.1106452629205887	56.970304103796764
0.18072916666666666	2.1080703159833902	56.737363435978345
0.18125	2.1182386754258458	58.71730970022586
0.18177083333333333	1.7921875748691685	58.98625462432511
0.18229166666666666	1.513748533977891	59.24326430994791
0.1828125	1.5539173911702782	59.74404154561573
0.18333333333333332	1.8834945043384217	71.60006067596461
0.18385416666666668	4.9851709921594916	113.11896230817254
0.184375	9.64887983705899	122.08413100279229
0.18489583333333334	10.716534554118972	122.47035148956223
0.18541666666666667	8.924809817742675	121.33378226292834
0.1859375	7.073985232727983	120.18780155605606
0.18645833333333334	6.246147946449517	118.27435932949781
0.18697916666666667	5.329062318722376	116.2955600863256
0.1875	4.565255927002376	114.85994907021276
0.18802083333333333	4.104362920903381	114.86733925397215
0.18854166666666666	4.748714466484085	119.04765551407442
0.1890625	7.737012028736242	125.01352031944481
0.18958333333333333	8.978268474296517	123.77707107974366
0.19010416666666666	7.531244940340287	120.35790912422635
0.190625	6.437370401482433	120.63541295576258
0.19114583333333332	5.438008524555272	120.42626453748166
0.19166666666666668	4.640768319408557	119.98543318488605
0.1921875	4.028541690899692	119.56232791240481
0.19270833333333334	3.6368435544661923	119.40688028897841
0.19322916666666667	3.406881813643614	119.16710409178023
0.19375	3.0701340363711744	118.107815601869
0.19427083333333334	2.755440675606485	117.21623408843648
0.19479166666666667	2.532306082722572	116.79155357098908
0.1953125	2.2444850274279595	116.2712351105537
0.19583333333333333	1.4455219920488849	116.05473639245588
0.19635416666666666	2.0905469309096207	117.34105209489117
0.196875	2.8268645624366573	117.58525885449555
0.19739583333333333	1.8513717993757075	117.92146975107417
0.19791666666666666	1.3049698604422124	115.48807126919506
0.1984375	1.5364768835091929	116.99710603485457
0.19895833333333332	5.024403340382826	136.92655862591653
0.19947916666666668	8.29236213618055	140.13695422139637
0.2	8.292362136180609	139.56996645375844
0.20052083333333334	8.292362136180609	138.98949455580455
0.20104166666666667	9.847941845628952	137.21567688695464
0.2015625	10.322204649533344	135.65084188447622
0.20208333333333334	8.21055751143478	134.35599998965475
0.20260416666666667	7.9024220304013	135.95860434020267
0.203125	9.453895666337779	136.36465559622116
0.20364583333333333	10.084016824900294	133.6398466030941
0.20416666666666666	8.815216933503914	132.77756035791134
0.2046875	7.072969833813458	132.31540220751313
0.20520833333333333	6.020717616646262	131.06839199732923
0.20572916666666666	5.237668003549044	130.29634898973137
0.20625	4.712850005910192	129.77098230275297
0.20677083333333332	4.267815324365467	129.49736458141442
0.20729166666666668	3.7775731452976022	128.96432444833366
0.2078125	3.4306576315848134	128.6435808483575
0.20833333333333334	3.136910732044801	128.4566412988952
0.20885416666666667	3.053237286354596	127.18966384322508
0.209375	2.789075239066191	126.77926068631085
0.20989583333333334	2.2684444134770057	122.68032310590186
0.21041666666666667	3.7646826587408606	103.80054606166259
0.2109375	7.562547799960598	92.2208654932311
0.21145833333333333	8.014183101032598	89.88723791226349
0.21197916666666666	6.038775363076332	92.07651626112184
0.2125	5.181164673344347	90.21880035160434
0.21302083333333333	4.479029198871363	88.59727168908076
0.21354166666666666	4.018765583087052	87.0512222278721
0.2140625	3.578071414367689	85.61603596580372
0.21458333333333332	3.2420845829003686	84.16792312576673
0.21510416666666668	3.1223026764449	82.1985228456541
0.215625	2.7731741260736653	81.07787066501497
0.21614583333333334	2.4549133728750308	80.24682234784495
0.21666666666666667	2.418704243513126	77.8910346199266
0.2171875	2.9176120970550503	78.77287884110356
0.21770833333333334	5.07525674254058	89.8571843548595
0.21822916666666667	7.953879429294883	92.09880270056289
0.21875	9.778625995995668	92.06360886674938
0.21927083333333333	9.38446949293943	93.75924493794658
0.21979166666666666	7.5419724369975265	93.35274290319768
0.2203125	6.262020256066959	92.66372615499476
0.22083333333333333	5.427708623559649	92.50344731004257
0.22135416666666666	4.804226807659398	91.97261263433322
0.221875	4.0829900350686765	91.3726766021039
0.22239583333333332	3.5648219958105183	90.77232495888649
0.22291666666666668	3.1837530907780223	90.58884170591254
0.2234375	2.6957358346734908	89.75570473805374
0.22395833333333334	2.5112486129779104	88.4547298708579
0.22447916666666667	2.483073012195549	88.07727112176408
0.225	2.2614504505951776	87.06385671731076
0.22552083333333334	2.188899557288475	89.83224176049006
0.22604166666666667	3.3375914668363125	106.63276168978703
0.2265625	5.802359882228888	118.70033773958261
0.22708333333333333	6.635970684536416	119.93343078075665
0.22760416666666666	5.507998927314035	117.77139331029434
0.228125	4.54603551127838	117.63307753575725
0.22864583333333333	3.841795729092651	117.89057194007566
0.22916666666666666	3.3358946208459423	117.4351890083407
0.2296875	2.8448560170647337	117.3617062286318
0.23020833333333332	2.4841546647114705	116.68186765880805
0.23072916666666668	2.2654882126798097	115.69156909655487
0.23125	2.1158011479062013	116.36361618318156
0.23177083333333334	1.934974877838033	117.33059035254706
0.23229166666666667	1.7015686826099832	115.8909372439358
0.2328125	1.6491462651738382	113.39352387552051
0.23333333333333334	1.8553140878629264	116.80794526345609
0.23385416666666667	3.028203203035304	123.7926386932342
0.234375	4.368281858179248	125.12986801627497
0.23489583333333333	4.926957491481046	126.26058516974597
0.23541666666666666	5.009366231021606	131.36040863930774
0.2359375	4.218887374519493	133.78323571236285
0.23645833333333333	4.419264729657463	134.02096640229195
0.23697916666666666	5.996702180787923	137.2342317755538
0.2375	7.447665983545642	133.62894623206918
0.23802083333333332	7.497690415907902	128.89892098649187
0.23854166666666668	5.964174530473472	127.91325461201163
0.2390625	4.707343410571601	126.48514044537123
0.23958333333333334	4.268430492604993	125.97646208364574
0.24010416666666667	6.6392804742295715	129.0424913340011
0.240625	8.98854455698858	129.37123402875332
0.24114583333333334	10.34716563915778	129.24985495043506
0.24166666666666667	10.145833838522572	127.77834297300292
0.2421875	8.023807390731246	124.97729013591062
0.24270833333333333	6.761285294811281	123.80256673687717
0.24322916666666666	5.747851077188244	123.79927102637096
0.24375	5.047087728027915	123.51115812965838
0.24427083333333333	4.301429787546304	122.30334436466318
0.24479166666666666	3.85778397652098	120.65965354228189
0.2453125	3.5943039399214007	120.53491311326006
0.24583333333333332	3.220997219261171	118.82765417799334
0.24635416666666668	3.143537849896662	120.55834136163024
0.246875	6.06219358753832	134.81037214507631
0.24739583333333334	10.284846452797485	136.7338028863869
0.24791666666666667	10.741852715372907	135.5589333924747
0.2484375	8.735897511457944	135.45537373551127
0.24895833333333334	7.0301083514858735	134.0099561564499
0.24947916666666667	5.988175234759621	132.6654966138356
0.25	5.178991672217947	131.60087876234823
0.25052083333333336	4.526711349003054	130.68695762256232
0.25104166666666666	4.085488221871467	129.68622466926612
0.2515625	3.8500763344473112	128.87835976797874
0.2520833333333333	3.5287862955608973	131.01901170081297
0.2526041666666667	5.7416844783676115	150.8697641695075
0.253125	10.934540228010396	157.9164771878325
0.25364583333333335	12.370861325572948	158.18994413856123
0.25416666666666665	9.98173127190482	157.43975500020687
0.2546875	8.406260757940077	155.1831621970078
0.2552083333333333	7.168340875308632	153.8772387713967
0.2557291666666667	5.758061773637036	153.36217240505994
0.25625	5.027817943279562	152.2483358002526
0.25677083333333334	4.555789036497362	151.456446225203
0.25729166666666664	4.030769703601914	151.899242656953
0.2578125	3.610615310493072	151.9961667825762
0.25833333333333336	3.3783056072430493	151.5585110411575
0.25885416666666666	2.356643547283517	151.6568354549109
0.259375	1.4636811852629037	152.46887050843816
0.2598958333333333	2.012082045821325	169.98670999360564
0.2604166666666667	2.1645736557061457	184.71071388827332
0.2609375	1.2274056508861262	191.46567885352968
0.26145833333333335	1.3996916728039488	177.99596296504438
0.26197916666666665	2.626331742184528	154.1837034347067
0.2625	5.9549043862482325	135.47228755742614
0.2630208333333333	7.1166329604549885	131.92697147189676
0.2635416666666667	5.363366285345659	129.71820502388204
0.2640625	4.762404317198974	126.09174133264305
0.26458333333333334	4.289258163103783	125.14532427203781
0.26510416666666664	3.7709966444493377	125.23027739381887
0.265625	3.632025874822858	121.22867873403604
0.26614583333333336	7.4770597578982105	110.01885125492348
0.26666666666666666	11.37413596409594	109.03340084511908
0.2671875	10.357989450427986	108.39280377426145
0.2677083333333333	8.255809315281471	103.04148018827708
0.2682291666666667	6.863305164578776	99.83547451162663
0.26875	5.882979816427282	97.56749629866825
0.26927083333333335	5.172696876156085	95.16256837274281
0.26979166666666665	4.38427655423815	93.12888559035162
0.2703125	3.7111142158224975	91.84627580235909
0.2708333333333333	3.7397855858542624	90.3675978437318
0.2713541666666667	3.5707833566670915	88.94709100847162
0.271875	2.9742729147265847	87.75254781309015
0.27239583333333334	2.8595325422054367	86.77252112060492
0.27291666666666664	2.572572039067328	86.2497947316782
0.2734375	3.011846717931164	79.7483863156093
0.27395833333333336	6.806059392648402	73.63156926008222
0.27447916666666666	10.146140398642256	74.99926460778228
0.275	9.543496125516047	74.52550923023132
0.2755208333333333	7.684342712502764	69.7758214935241
0.2760416666666667	6.1476738267966375	66.95253531804909
0.2765625	5.072157893851615	64.17813719991146
0.27708333333333335	4.058871296851808	62.051040733487916
0.27760416666666665	3.7025058802680175	60.89030097095546
0.278125	3.4148083019883817	60.29388372961459
0.2786458333333333	2.8306824692034134	59.763207307663585
0.2791666666666667	2.6621581558747307	59.928193423705544
0.2796875	2.3894635871418184	61.05616851085101
0.28020833333333334	2.3771717112185424	64.33406752687323
0.28072916666666664	4.2514887800354515	73.00175278461825
0.28125	8.31735315891605	69.74266194765207
0.28177083333333336	9.848989453602316	65.44044261473223
0.28229166666666666	8.003549350749639	64.12408094608432
0.2828125	6.473488065680318	61.90285881426736
0.2833333333333333	5.847626802912524	59.560292065310875
0.2838541666666667	5.180489723845033	58.02582801245632
0.284375	4.256727193903823	57.177113586941566
0.28489583333333335	3.7931706534032	56.49574986185399
0.28541666666666665	3.4437198533357827	55.7329256788936
0.2859375	3.0412687615366067	54.69978536916372
0.2864583333333333	2.8123374262267435	53.81724978084648
0.2869791666666667	2.6192836823511763	53.52539337569639
0.2875	2.368565325607961	53.17328811129918
0.28802083333333334	2.148041229987453	52.271741778816825
0.28854166666666664	2.185522770696825	51.33407670382759
0.2890625	2.196572252789353	55.91737268728959
0.28958333333333336	4.273238566658264	63.328864902508364
0.29010416666666666	7.227992084493442	62.81496216941847
0.290625	6.984825136846026	59.5725871962882
0.2911458333333333	5.342591594802617	56.31645139645272
0.2916666666666667	4.5373752361840936	55.24105160398228
0.2921875	3.9095203410148995	54.63637739277709
0.29270833333333335	3.3566189800443835	53.80594271723406
0.29322916666666665	3.0830712188036764	52.51155547352083
0.29375	2.8474274016039502	52.04491568345565
0.2942708333333333	2.5883898931460028	51.65937984988971
0.2947916666666667	2.4454390029619213	51.553244731525744
0.2953125	2.172497575869423	51.29229833620493
0.29583333333333334	2.030193612015491	51.36010025739018
0.29635416666666664	2.0127137337355605	51.640927797863185
0.296875	2.408367516558352	62.50069826252577
0.29739583333333336	6.154883804042536	77.92434145174077
0.29791666666666666	9.420145963483263	77.06322821035378
0.2984375	8.545924835652679	74.24930114289715
0.2989583333333333	6.9237162257446565	73.51181098279989
0.2994791666666667	5.839011298349343	71.56386201261111
0.3	5.075295568471118	70.06258237909087
0.30052083333333335	4.282232699284874	69.67813602110138
0.30104166666666665	3.792059465163329	69.31321798639131
0.3015625	3.5702894046894778	68.8845371871822
0.3020833333333333	3.0597660565699516	69.44809470864814
0.3026041666666667	3.2013787215124045	77.88670115155934
0.303125	7.229271619612689	102.55371866271074
0.30364583333333334	11.874345301861613	104.78956118279805
0.30416666666666664	11.628950433095538	102.04068092181207
0.3046875	9.290677636167443	101.73810236793416
0.30520833333333336	7.713315545193178	99.9135672139509
0.30572916666666666	6.975497103678207	98.77500849158193
0.30625	6.065611677095023	97.79443596632876
0.3067708333333333	5.12566656950089	97.16395471923
0.3072916666666667	4.588906304603701	96.53010470806746
0.3078125	4.130252300218151	95.82393823301084
0.30833333333333335	3.7566292801542525	95.3979646983428
0.30885416666666665	3.3991716608148885	95.29714369077067
0.309375	3.6224880226111473	101.39332759817482
0.3098958333333333	7.666599951239637	108.97090193552607
0.3104166666666667	11.896823185082129	107.39143537865404
0.3109375	12.123693765342164	106.29598395018866
0.31145833333333334	10.799204312938654	105.4145483013467
0.31197916666666664	8.463389560020802	102.7326595086611
0.3125	6.754145618020651	102.46969171874613
0.31302083333333336	6.301364879293141	101.77966205706792
0.31354166666666666	5.625776695571115	100.65041481667481
0.3140625	4.7959707352554135	99.7265941561702
0.3145833333333333	5.145432041528429	95.12182660438715
0.3151041666666667	7.772133325046183	93.98630741751928
0.315625	9.180993778540419	97.68687423461698
0.31614583333333335	7.862808094534956	99.77085818406785
0.31666666666666665	6.380360006936625	98.55262351362899
0.3171875	4.9455422950894645	99.36915104225132
0.3177083333333333	4.089210909978258	100.30016827426317
0.3182291666666667	4.089210909978258	99.35543387249419
0.31875	4.089210909978249	98.40553913300512
0.31927083333333334	4.089210909978249	97.45096784371351
0.31979166666666664	4.089210909978249	96.4922189415296
0.3203125	3.5354616557154883	94.95646641607723
0.32083333333333336	4.991457048416081	80.37545934494756
0.32135416666666666	9.966363576594695	73.13879559786533
0.321875	11.63056971370878	68.99597259675143
0.3223958333333333	9.476698318585948	63.92576303896689
0.3229166666666667	8.020153232169706	61.046629818534726
0.3234375	6.910320356367878	60.480886119911034
0.32395833333333335	5.7005942236638845	59.34402528747612
0.32447916666666665	4.865884387567512	58.13264062758522
0.325	4.354296940604484	57.880591213809545
0.3255208333333333	4.932675214209707	66.2378728551402
0.3260416666666667	9.24478009509074	72.44023213153051
0.3265625	13.000553696974592	71.94818882199722
0.32708333333333334	13.341028712154367	69.39236101549817
0.32760416666666664	13.08835912808142	67.17039294743662
0.328125	12.066568910685554	65.88500572004776
0.32864583333333336	11.3610069036453	62.84312485587922
0.32916666666666666	12.383147361361914	60.0460563272773
0.3296875	13.349550682807806	57.74741388940695
0.3302083333333333	12.377852739808281	56.76665192711596
0.3307291666666667	10.538078697753493	57.11925920821555
0.33125	8.752419082024895	56.48216278994347
0.33177083333333335	7.2511295303622685	54.575928717182755
0.33229166666666665	6.357424956806293	52.82231432703742
0.3328125	5.5977175291530585	51.95876472676603
0.3333333333333333	4.991276215170376	51.44249949720058
0.3338541666666667	4.4850444263801545	50.573707647475935
0.334375	3.961119131297406	49.05479622013075
0.33489583333333334	5.070772527346236	42.66617229280275
0.33541666666666664	9.712145637434574	42.8980018832385
0.3359375	12.85684810284889	43.19954323969669
0.33645833333333336	11.758668314418399	43.0855307522138
0.33697916666666666	9.727446706626557	44.46808752558282
0.3375	7.857141536785765	44.689030227332005
0.3380208333333333	6.777967923778957	43.97539908412161
0.3385416666666667	5.95968738122414	43.234005561092026
0.3390625	5.029503033606494	42.69911761367823
0.33958333333333335	4.519908708394372	42.302700274213535
0.34010416666666665	4.239240345607431	41.648030763014965
0.340625	3.7269669679305872	41.316405669076936
0.3411458333333333	3.819888879932839	44.90530003037918
0.3416666666666667	7.307429449297363	53.52108073342799
0.3421875	12.031616081086678	52.94523968410102
0.34270833333333334	13.914769136317256	51.922824256524514
0.34322916666666664	13.745124967083044	52.583734276424444
0.34375	12.27743282606299	51.978726975987676
0.34427083333333336	10.175932036638175	51.033385203632655
0.34479166666666666	8.387336679760999	50.31340537909604
0.3453125	7.209049970630808	50.77576899073373
0.3458333333333333	6.326687056427704	51.07332163006076
0.3463541666666667	5.703196378465332	53.62052212604309
0.346875	8.991611050964254	60.989011635791464
0.34739583333333335	14.096261456862461	59.1504215870078
0.34791666666666665	14.754915798144165	54.85073354765194
0.3484375	12.549339392549934	51.010081967773914
0.3489583333333333	10.001753465491099	47.61270232687308
0.3494791666666667	8.18548868513083	46.328995621506785
0.35	7.22423444740244	45.164269521666334
0.35052083333333334	6.326482122664971	44.40932762375817
0.35104166666666664	5.544806014739429	43.790098407704974
0.3515625	4.941998635504421	43.55698148680255
0.35208333333333336	4.30122636251203	43.575620275437174
0.35260416666666666	3.905423761518581	43.2392399855414
0.353125	3.671738676273868	44.03680778173111
0.3536458333333333	3.291667643387596	44.64395343734398
0.3541666666666667	3.0508166423843885	44.91401437823879
0.3546875	2.8376289757543103	45.10930819087298
0.35520833333333335	2.6334244306101144	45.26475999893334
0.35572916666666665	2.5955946459804218	46.57960481874354
0.35625	2.3991823240688506	47.218806071360476
0.3567708333333333	2.2365776955336347	47.74125957367039
0.3572916666666667	2.0224158481588628	48.371118408427684
0.3578125	1.8339814768367482	48.635925630226936
0.35833333333333334	1.8435401438056336	48.36141265612129
0.35885416666666664	1.6745867111160782	48.81866181607923
0.359375	1.56526410538257	49.95590660859664
0.35989583333333336	1.6146508706090534	52.38697232129382
0.36041666666666666	3.140497753105528	78.58622307565129
0.3609375	4.7797778860945845	86.60606863369786
0.3614583333333333	4.813772097206068	91.711135050092
0.3619791666666667	4.892727956258393	96.67772796253085
0.3625	4.892727956258393	96.18108398180634
0.36302083333333335	4.305796060260405	97.860369728178
0.36354166666666665	3.653340847397885	100.85840368669443
0.3640625	2.9191367160436466	100.78120629310534
0.3645833333333333	2.3626359575047906	101.42014548615175
0.3651041666666667	2.2243503617546354	101.25605477884837
0.365625	2.131905483960232	98.65012968076918
0.36614583333333334	3.794036631343421	90.44156270164176
0.36666666666666664	7.232840968898966	86.94680767674082
0.3671875	7.869399154637338	87.33637790452468
0.36770833333333336	5.956637282557996	87.85404316018221
0.36822916666666666	4.90750335408864	86.12657628672744
0.36875	3.988563791696902	85.28559017449884
0.3692708333333333	3.533116625461437	85.08072994105164
0.3697916666666667	4.583151868562079	76.74917215960404
0.3703125	5.623389805680619	71.1503110769085
0.37083333333333335	5.623389805680653	70.60873934196256
0.37135416666666665	5.623389805680745	70.07074733019593
0.371875	5.623389805680709	69.5363935827562
0.3723958333333333	5.623389805680619	69.00573332068579
0.3729166666666667	5.623389805680619	68.47881847025012
0.3734375	5.623389805680619	67.95569769376549
0.37395833333333334	5.623389805680619	67.43641642562764
0.37447916666666664	4.68485871077003	65.35895621285925
0.375	3.3492429716889367	62.426764171227994
0.37552083333333336	2.9193854055433444	62.23612070689428
0.37604166666666666	2.8055525090535056	62.128147748073616
0.3765625	2.5337047301701845	61.35637365063054
0.3770833333333333	2.2112140970051124	61.09304038555969
0.3776041666666667	2.111826143640932	61.119731631542834
0.378125	1.94788967019006	60.68652109710676
0.37864583333333335	2.2396251731800856	62.20883454417923
0.37916666666666665	3.69776220619918	66.72611676519085
0.3796875	4.9696204715599865	65.54941554770409
0.3802083333333333	4.958473740367496	61.26507562238422
0.3807291666666667	4.064122991340761	59.1677741427586
0.38125	3.4070437933458044	58.241475828390016
0.38177083333333334	3.0511033074107443	57.19644200784186
0.38229166666666664	2.631132216021063	55.43319245095992
0.3828125	2.516872904945336	53.41019661059092
0.38333333333333336	2.1912418874624846	52.03341267710057
0.38385416666666666	1.9296707229720789	50.13125310810388
0.384375	2.984565313384423	38.02324521358229
0.3848958333333333	8.58337011862615	23.79248556920522
0.3854166666666667	11.574751878775649	22.803283288436347
0.3859375	8.898768319194172	24.163035738136198
0.38645833333333335	6.913370610151253	22.475631278677024
0.38697916666666665	5.096162476110762	21.28453605648433
0.3875	4.220411626612559	20.23541257044494
0.3880208333333333	4.220411626612616	20.10688816931541
0.3885416666666667	4.220411626612559	19.979919757975278
0.3890625	4.220411626612559	19.854480474563328
0.38958333333333334	3.6955196576589726	18.924656408989495
0.39010416666666664	3.2277072508979066	17.11791650740555
0.390625	2.8507290897146182	16.55406866679916
0.39114583333333336	3.3683637258761934	20.754936016929005
0.39166666666666666	4.328930880912523	22.879402979738348
0.3921875	4.328930880912579	22.737406549369762
0.3927083333333333	4.328930880912593	22.5970699417139
0.3932291666666667	4.328930880912523	22.458365877593355
0.39375	4.328930880912508	22.321267632282296
0.39427083333333335	4.328930880912523	22.185749022720103
0.39479166666666665	4.139606704197537	21.17080522430509
0.3953125	3.727738598561517	19.08096049807976
0.3958333333333333	3.3413530389628714	16.846727875626428
0.3963541666666667	3.1784013383968475	15.669447556343407
0.396875	3.1784013383968475	15.600395734037475
0.39739583333333334	2.8001129810176777	14.795326229028268
0.39791666666666664	2.279202036333567	14.064556615028225
0.3984375	2.145312837808437	14.228915782775514
0.39895833333333336	1.9800867488393477	13.374626625790675
0.39947916666666666	1.990213590043768	8.589957380668919
0.4	2.4111591628803333	350.19252459968084
0.4005208333333333	2.8963748546512265	323.36332317990474
0.4010416666666667	3.3820245081497617	306.0330876712735
0.4015625	3.4090249438249485	299.692610940785
0.40208333333333335	3.0024539395030687	296.1255350053566
0.40260416666666665	2.536639003268159	294.9386159872201
0.403125	2.009623786354089	294.16664166761205
0.4036458333333333	2.6088358325000587	280.5085202293327
0.4041666666666667	6.0020629810046735	264.3736743733118
0.4046875	9.74564019999274	263.59829431791843
0.40520833333333334	9.571110295172284	267.4092954657345
0.40572916666666664	7.8655213259421695	270.97833000073854
0.40625	6.898343233124392	274.9139639608217
0.40677083333333336	5.814676465208003	277.3186745822706
0.40729166666666666	4.91549593892413	278.2091162000689
0.4078125	4.126648805609578	278.3873657228272
0.4083333333333333	3.9207558112076564	278.0054165320862
0.4088541666666667	3.585659858247182	277.3164041598518
0.409375	2.977224815327766	276.8168961695467
0.40989583333333335	2.7079585137642184	276.26302276846684
0.41041666666666665	2.5650869417147697	275.68214593915513
0.4109375	2.467414783816745	275.39267562456627
0.4114583333333333	2.23191327182412	274.0274945410223
0.4119791666666667	2.165955420596292	273.6161119976139
0.4125	2.7951950219186354	278.4373373171859
0.41302083333333334	2.877346657193693	292.6932571941224
0.41354166666666664	3.3114475035114506	325.7918749770808
0.4140625	3.9256080636987076	340.5815938300513
0.41458333333333336	2.6230823473543774	346.953961850923
0.41510416666666666	1.6356231219755455	352.43683528544335
0.415625	1.6356231219755886	352.45321963810653
0.4161458333333333	1.6356231219755348	352.46953356456584
0.4166666666666667	1.6356231219755886	352.48577751529587
0.4171875	1.6356231219755886	352.5019519369593
0.41770833333333335	1.6356231219755886	352.5180572724505
0.41822916666666665	1.6356231219755886	352.5340939609314
0.41875	5.283752637117213	298.2607372054971
0.4192708333333333	7.26366966149846	248.5968049979345
0.4197916666666667	7.56801338654973	211.07224076274608
0.4203125	3.1446942326626277	232.2253352411691
0.42083333333333334	4.80704025666324	230.38829994654427
0.42135416666666664	7.539977445062601	223.17662965074356
0.421875	5.875898607280782	225.27806267768318
0.42239583333333336	5.010644067306869	225.844427488691
0.42291666666666666	4.288771005255726	226.17516327233042
0.4234375	3.9467596819512005	226.60282303745433
0.4239583333333333	3.661184184131328	226.9101716097945
0.4244791666666667	3.462178974348136	226.806125988295
0.425	2.8327200416527005	226.9267817931365
0.42552083333333335	2.3586760496562578	226.73675963055393
0.42604166666666665	2.4102752549837567	225.95705850047506
0.4265625	2.2693852800643564	225.5336202416386
0.4270833333333333	2.215968337222234	225.43514515815133
0.4276041666666667	2.087475680465749	224.6994610365203
0.428125	2.0828063580522747	224.22729917712633
0.42864583333333334	2.0622016496107123	224.21129582041465
0.42916666666666664	2.7606471035612947	230.18115468528754
0.4296875	5.348636514441709	243.09771596503137
0.43020833333333336	7.466844897548843	246.62546071734315
0.43072916666666666	7.135330979266522	244.88595375274184
0.43125	6.0528714551455485	245.11975471786366
0.4317708333333333	4.9234510506417335	246.93077763372378
0.4322916666666667	4.397355423407625	248.14709673964305
0.4328125	4.966530873894126	252.86163502041435
0.43333333333333335	7.727374994039103	262.8083947483425
0.43385416666666665	10.473126057072028	267.7683570022416
0.434375	10.205201059404402	272.549847493363
0.4348958333333333	8.48012582668326	276.9341101043599
0.4354166666666667	6.986276061443819	276.64631830990396
0.4359375	6.119923530335352	276.2955174566012
0.43645833333333334	5.427899364480837	275.987685947573
0.43697916666666664	4.806639893390155	276.00256746108613
0.4375	4.261941289851106	276.64110217214034
0.43802083333333336	3.9641392004655667	277.25457701227356
0.43854166666666666	3.5959001608568464	278.3491427317586
0.4390625	3.3424321225810285	279.7578290406818
0.4395833333333333	3.2460882224411	280.7421721649928
0.4401041666666667	2.982304583450576	281.99747684795943
0.440625	2.711761499891638	282.8190761767277
0.44114583333333335	2.861024086495688	282.11279113439105
0.44166666666666665	3.1959110758112868	263.76054802840406
0.4421875	6.188262101942463	209.19258684032718
0.4427083333333333	10.573651180922836	194.4658445633575
0.4432291666666667	10.462841444436185	191.29764042363223
0.44375	8.642560662981168	188.53317721881976
0.44427083333333334	7.143428628748888	186.9113342306478
0.44479166666666664	6.585691718094702	183.0583383566804
0.4453125	8.60446458210104	160.19962447849124
0.44583333333333336	12.798762292311663	148.30408674806864
0.44635416666666666	12.967189085070222	145.18343263773875
0.446875	10.409703681586548	141.2166397493031
0.4473958333333333	8.441040360914798	139.96493137737983
0.4479166666666667	7.060618797260918	139.5820185647997
0.4484375	5.993832649113909	138.9064439155579
0.44895833333333335	5.22228988452483	138.6495007157834
0.44947916666666665	4.60098578731845	138.82867555878727
0.45	4.1744880413763985	138.46434351063976
0.4505208333333333	4.088236663444457	132.57217281913998
0.4510416666666667	7.578304712871279	113.40366781304365
0.4515625	11.56867467250263	112.48915414367278
0.45208333333333334	9.998676008619015	115.4975751170069
0.45260416666666664	7.426330740821991	113.4444618467422
0.453125	6.275467217700548	112.39941754023145
0.45364583333333336	5.081798151747639	111.91747245526719
0.45416666666666666	4.201553219553822	111.6207223020433
0.4546875	3.617349431806722	111.48290902263808
0.4552083333333333	3.277550842102124	111.74240041127227
0.4557291666666667	2.9977902675372974	112.00829206926583
0.45625	2.911179024101857	112.12140065919148
0.45677083333333335	2.5776892817218946	114.4432926038076
0.45729166666666665	4.262856578108998	128.04733596614494
0.4578125	8.117636958792078	131.5915263166392
0.4583333333333333	9.30337547974231	133.02087718461166
0.4588541666666667	7.907580713320901	134.36413199947538
0.459375	6.926091468917766	133.73584682240883
0.45989583333333334	6.330091463888262	132.81806382071795
0.46041666666666664	5.009640490027142	132.44606322510347
0.4609375	4.421593922112965	132.16012721716567
0.46145833333333336	4.34103878495473	130.55250921511296
0.46197916666666666	5.905118385703548	128.95963058001556
0.4625	8.789096674539069	131.8477558101415
0.4630208333333333	9.399136471337716	132.29420429081273
0.4635416666666667	7.6012749508536075	130.1191458978878
0.4640625	6.192837032923667	130.48547090502692
0.46458333333333335	5.5393002945467575	130.13283837700328
0.46510416666666665	4.639775567528909	129.47286646960958
0.465625	4.226879894894171	128.84343831975997
0.4661458333333333	3.8616650088129663	128.06374893973853
0.4666666666666667	3.5536511363725514	127.64726983658676
0.4671875	3.270244400711149	126.81013289426461
0.46770833333333334	2.9714042794652187	128.53023148864344
0.46822916666666664	4.742613208426254	145.1270795898924
0.46875	8.359356471387184	155.5794613853804
0.46927083333333336	8.988668396083675	158.74200032347153
0.46979166666666666	7.06872110643046	160.5001961197723
0.4703125	5.705706670693142	162.2744940879524
0.4708333333333333	4.880323569559732	162.82071489755626
0.4713541666666667	4.362201548438935	162.7547595306228
0.471875	3.8129323090189136	163.35821481290887
0.47239583333333335	3.3101567655999906	164.59984222741625
0.47291666666666665	3.0698664089862397	164.295131042179
0.4734375	2.613389890253543	164.9971187257776
0.4739583333333333	2.230003726796649	165.69663146790245
0.4744791666666667	2.2300037267967032	165.62217380684993
0.475	2.230003726796649	165.5469534897671
0.47552083333333334	2.230003726796649	165.47095900204297
0.47604166666666664	2.05991135579399	165.67835224033774
0.4765625	1.7762148217725406	165.6440982497024
0.47708333333333336	1.55491905033068	165.2659156865122
0.47760416666666666	1.602972740785118	163.87304369392444
0.478125	1.5787335605649804	164.23507061233298
0.4786458333333333	1.3653372013891203	164.4893588249943
0.4791666666666667	1.3513483789954546	163.1897913124123
0.4796875	1.4489056820758717	166.93435572549225
0.48020833333333335	2.8406752524473977	178.477817101323
0.48072916666666665	5.361821254162015	184.54956848403205
0.48125	5.915775679361701	185.08983624857123
0.4817708333333333	4.830988777593139	184.5184443109948
0.4822916666666667	3.4953865927274097	186.4847803197967
0.4828125	2.6038949674649654	187.4325070586311
0.48333333333333334	2.6038949674649663	187.4832928831248
0.48385416666666664	2.6038949674649654	187.53477348215142
0.484375	2.6038949674649654	187.58696312632998
0.48489583333333336	2.6038949674649663	187.63987647739322
0.48541666666666666	2.6038949674649663	187.69352860159483
0.4859375	2.6038949674649663	187.74793498367382
0.4864583333333333	2.6038949674649663	187.80311154138496
0.4869791666666667	2.6038949674649663	187.85907464064186
0.4875	5.146442399888212	213.22745850814536
0.48802083333333335	7.5578882880864695	221.74287341988844
0.48854166666666665	6.3435422762298135	222.19904049598247
0.4890625	5.2448966387980125	222.76673263174524
0.4895833333333333	4.530138297613619	223.3082574265405
0.4901041666666667	3.861481140103459	224.00527821151485
0.490625	3.4262294268891087	224.32521274152808
0.49114583333333334	3.1499026480352	224.62586681984706
0.49166666666666664	2.8673442893324115	225.3284169215844
0.4921875	2.6023867526576336	226.53977249504203
0.49270833333333336	2.3175122063627795	227.67361988994304
0.49322916666666666	2.075620637155701	227.74657204448178
0.49375	1.9534661993265563	227.89496664178384
0.4942708333333333	1.7766166686150715	228.70546760876368
0.4947916666666667	2.0891499912824054	222.49981719676535
0.4953125	3.745386329419091	195.18756776292093
0.49583333333333335	7.718569061897291	178.2442637547324
0.49635416666666665	8.748571975337681	176.36907733051586
0.496875	6.565982344330022	177.64724637969232
0.4973958333333333	5.3782411627989966	177.0363508801489
0.4979166666666667	4.605533762616483	177.35883819500515
0.4984375	4.022177135632818	178.0086106765999
0.49895833333333334	3.619516833156141	176.08450634330296
0.49947916666666664	5.535486990883036	167.94179866798464
0.5	9.62548625916268	167.5080869072477
0.5005208333333333	11.504212877665534	164.37224842351355
0.5010416666666667	10.213781344364081	158.83523062326975
0.5015625	8.236358411338964	157.56583533627355
0.5020833333333333	7.054589806962371	156.05837456900144
0.5026041666666666	6.252466858581421	154.5308219714626
0.503125	5.387066632020219	153.91753885707703
0.5036458333333333	4.764658241665521	153.52701978888504
0.5041666666666667	4.223407543446487	152.61540287168353
0.5046875	3.822186493143812	154.16845725661287
0.5052083333333334	5.921613931874746	162.28577195173517
0.5057291666666667	9.488105550221928	162.61810591172608
0.50625	10.301297417213963	159.54385950292252
0.5067708333333333	8.692706978559048	157.355602063145
0.5072916666666667	7.100242600623669	155.00663584176115
0.5078125	6.1368016873655815	153.05355928670258
0.5083333333333333	5.3131762316174544	151.95160704579524
0.5088541666666667	4.6873502657790835	150.75380638536708
0.509375	4.287149637473319	149.34735842185503
0.5098958333333333	3.853920065671268	147.96641921473682
0.5104166666666666	3.350600815866134	146.7957977983017
0.5109375	3.1101772258238256	145.67319421863795
0.5114583333333333	2.9710599217862077	144.57009348022166
0.5119791666666667	2.7428290348512183	143.55311605701
0.5125	2.6511805466359526	141.57893598788286
0.5130208333333334	4.370914064387681	136.8091152819263
0.5135416666666667	8.921327274679026	141.67449515661986
0.5140625	10.8359056013256	143.63254986903772
0.5145833333333333	9.024962605835716	142.0401003732516
0.5151041666666667	7.44260647929093	140.20305015228203
0.515625	6.2117794157185	139.15993510109195
0.5161458333333333	5.377745020312184	137.74915271276652
0.5166666666666667	4.6234041028525406	136.06495670628877
0.5171875	4.077840278453409	134.54151718863554
0.5177083333333333	3.961122803118231	133.35359471365308
0.5182291666666666	3.5737199164908167	131.80128651980968
0.51875	3.1704976988274503	130.13052486361354
0.5192708333333333	2.8974257419754634	127.77971445189252
0.5197916666666667	3.973638795091044	119.05164925140372
0.5203125	7.821301964154595	113.57566818832572
0.5208333333333334	10.30753545193937	106.59257820356231
0.5213541666666667	9.115975729327408	96.85236319112047
0.521875	7.244528091734532	88.42887848318742
0.5223958333333333	6.270727703390003	82.43069688006184
0.5229166666666667	5.399926424673053	76.73327291801766
0.5234375	4.516559506834951	72.35273800078564
0.5239583333333333	4.026994992651174	68.44598026070233
0.5244791666666667	3.750275928162576	68.35531440410212
0.525	6.000358666298615	72.98193645722765
0.5255208333333333	8.586463077551715	67.65222467968414
0.5260416666666666	9.319940730442104	61.322233304757596
0.5265625	9.241173092709461	55.59143683501196
0.5270833333333333	8.521683665506725	52.30792023932918
0.5276041666666667	7.451930321875877	49.54633436502766
0.528125	6.008713622987092	45.81334841678412
0.5286458333333334	5.2485636733648535	43.50544745505567
0.5291666666666667	4.660714324478655	41.81169998863254
0.5296875	4.106740468068753	40.29135302909935
0.5302083333333333	3.854488024094264	38.91254400316443
0.5307291666666667	3.5199747636932748	37.390725878142355
0.53125	3.2143510136318145	42.95968867617291
0.5317708333333333	6.323826577603249	69.73479161235558
0.5322916666666667	9.85029670352322	74.94025570981725
0.5328125	8.813536327812043	73.31765318242941
0.5333333333333333	7.097543492545865	71.0931751240391
0.5338541666666666	6.078093395114353	69.40553388316495
0.534375	5.2390455490361765	67.83804053341397
0.5348958333333333	4.658537595350159	66.78543831493938
0.5354166666666667	4.037007695330777	65.44473690603692
0.5359375	3.672621525227665	64.57726964570371
0.5364583333333334	3.4640844820061973	63.93597326343565
0.5369791666666667	3.1360226054183524	63.25682073479534
0.5375	2.8527139337181286	63.43283340435135
0.5380208333333333	2.493939128797944	62.47063695516047
0.5385416666666667	4.057157811364585	49.56155625274536
0.5390625	9.709498141410881	33.852248432717275
0.5395833333333333	12.783748718925985	28.393641069111453
0.5401041666666667	10.454555316420436	26.325805709949798
0.540625	7.999800788636339	22.947371875424277
0.5411458333333333	6.457608274894018	21.39694856933973
0.5416666666666666	5.73662840322027	20.099531018612986
0.5421875	5.2553037092801445	19.411085079892434
0.5427083333333333	5.255842935349427	12.314240725349178
0.5432291666666667	11.507782792670255	359.1212851779576
0.54375	17.237391076473642	358.8390134618302
0.5442708333333334	16.08550820148049	2.260228384182709
0.5447916666666667	13.65333065247736	3.4330302918290334
0.5453125	11.049621146751274	3.4632711833577265
0.5458333333333333	9.193224215160713	4.782770502791569
0.5463541666666667	7.9062252089805805	5.452409723278084
0.546875	6.876724617126279	5.835963428545021
0.5473958333333333	6.049278478484216	6.247532263667759
0.5479166666666667	5.283035847655096	7.306510063492008
0.5484375	6.680498426974344	21.151287269571483
0.5489583333333333	11.120301897735422	31.580399011886925
0.5494791666666666	12.305883368125453	35.223115962489665
0.55	10.039132418828533	37.72079842030984
0.5505208333333333	8.437005559363117	37.71358204126259
0.5510416666666667	7.215615434046026	36.99545838468773
0.5515625	6.071056177566386	36.38604175755309
0.5520833333333334	5.329992157680941	36.276528052904986
0.5526041666666667	4.743662755544262	36.24658874786421
0.553125	4.309859806479208	37.71973910790218
0.5536458333333333	6.757548346370696	56.64572227346127
0.5541666666666667	11.108749108077248	65.01681329110052
0.5546875	11.533979157682968	66.31302737544415
0.5552083333333333	9.411876130745396	68.00000619374929
0.5557291666666667	7.853642530802688	69.01349406513701
0.55625	6.714551131375081	68.78997561643442
0.5567708333333333	5.64714420039437	68.76695976190315
0.5572916666666666	6.17426692491665	79.49297443838093
0.5578125	9.817721659638114	94.42467907738877
0.5583333333333333	11.410711739173443	96.3862467563227
0.5588541666666667	9.770713361919396	94.66543825479937
0.559375	8.045922179810413	94.98836610173677
0.5598958333333334	6.723504058679318	94.71733353930011
0.5604166666666667	5.984717540807997	94.61718906758844
0.5609375	5.108872599224111	93.28264849058391
0.5614583333333333	6.8217364997542616	87.5386625019587
0.5619791666666667	11.88022205165142	88.88361003157553
0.5625	13.68697191650774	88.11370209997969
0.5630208333333333	11.286567714243748	85.03478385590473
0.5635416666666667	9.117648587788306	84.09014889387304
0.5640625	7.5006259219723965	82.7107982285109
0.5645833333333333	6.6071284952139555	81.31606950644688
0.5651041666666666	5.784093518466338	80.0876587867705
0.565625	5.042618070936121	79.01747530042053
0.5661458333333333	4.785824030574814	51.82338187542517
0.5666666666666667	5.257977495275079	24.75341456977566
0.5671875	6.0595522156553265	8.440232181119699
0.5677083333333334	6.428086607028938	359.34673125170656
0.5682291666666667	5.405314831961981	356.5423313940082
0.56875	5.7798131066373495	357.6026010716427
0.5692708333333333	7.271248714208985	357.20864614926734
0.5697916666666667	7.706420735670433	356.2333340320637
0.5703125	6.6561550808404615	356.3506551181156
0.5708333333333333	5.613658079869835	355.2255176313471
0.5713541666666667	4.76320986484216	354.47151594179223
0.571875	4.072578464485221	354.4153832896405
0.5723958333333333	3.4651149733312088	354.43286573344614
0.5729166666666666	3.550325163459072	0.7525892378598807
0.5734375	6.26782322098701	28.09362738219372
0.5739583333333333	10.838089833995348	39.051993493960225
0.5744791666666667	11.695424692140213	42.34429389515303
0.575	9.869895847022859	44.68619396249249
0.5755208333333334	8.523726888458134	46.2901261983337
0.5760416666666667	9.0221903203427	48.316297049701674
0.5765625	10.037117752331511	52.02129124402448
0.5770833333333333	9.951833866833832	55.02479514412263
0.5776041666666667	9.819593628680947	62.58742767468201
0.578125	11.426513882598613	71.45584826470312
0.5786458333333333	13.209598914595494	76.77468735877282
0.5791666666666667	15.184087150776264	81.03381565326552
0.5796875	16.90000582035967	80.85691779234406
0.5802083333333333	17.234158159782748	82.26408790406248
0.5807291666666666	17.273531284071087	83.50510275583954
0.58125	16.436036582116653	80.86592768583864
0.5817708333333333	14.378824547161305	78.76420184040944
0.5822916666666667	11.919465088168161	77.58182847927647
0.5828125	9.767561647595699	74.95946529212954
0.5833333333333334	8.478318963182911	74.3120117252917
0.5838541666666667	7.558374788565168	74.21229948049569
0.584375	6.5668641526867	74.26507190684565
0.5848958333333333	5.557050976957557	73.7865244701366
0.5854166666666667	5.848653952081591	80.6803944140787
0.5859375	9.708461093404566	93.37379812386123
0.5864583333333333	11.648226119780908	94.02570921414394
0.5869791666666667	9.67441975314735	91.28622795775685
0.5875	7.788421677447323	91.35153103800427
0.5880208333333333	6.694989334869415	90.42332593117452
0.5885416666666666	6.085012409655273	90.11030828492649
0.5890625	4.941464061082299	89.37463865894534
0.5895833333333333	4.134429828646806	88.9761610733026
0.5901041666666667	4.268573265423335	89.66374850766724
0.590625	4.661026479750921	91.51179045074339
0.5911458333333334	8.498129963390427	93.69329860938898
0.5916666666666667	14.708659238758033	93.79528976191214
0.5921875	17.36770318566441	91.68468966562062
0.5927083333333333	16.421660608254435	88.2687923731432
0.5932291666666667	13.546043604996314	85.87128377275347
0.59375	10.680447129733011	84.77337074899
0.5942708333333333	8.885429635235884	84.2177152574374
0.5947916666666667	7.763081044432275	83.34110322659856
0.5953125	6.947207965596022	82.84243591449307
0.5958333333333333	5.881109233001433	82.37057408748235
0.5963541666666666	5.175856531353234	83.56840947605447
0.596875	8.994064190746581	94.68581433809862
0.5973958333333333	14.469150105061365	94.6158851086438
0.5979166666666667	15.296872800015025	91.73267827282528
0.5984375	13.145099672898574	89.95037530631824
0.5989583333333334	10.539265314927032	87.24087329519573
0.5994791666666667	8.70443632480078	86.51262456998309
0.6	7.467516565608247	85.44895075756385
0.6005208333333333	7.1274424376636425	87.94715224314233
0.6010416666666667	10.933976393226756	90.64250756438646
0.6015625	15.656894841509589	92.01311777033335
0.6020833333333333	15.935603941682398	92.25791133302094
0.6026041666666667	13.545901675786196	91.36855841013086
0.603125	11.053027079630814	90.43697532813543
0.6036458333333333	9.158334214661544	88.12135064620563
0.6041666666666666	7.695341860908193	87.15130063234763
0.6046875	6.6087998222248405	85.45477239597083
0.6052083333333333	5.912947284674077	84.11192712838745
0.6057291666666667	6.0781414079422005	89.44675896211503
0.60625	8.613831162227218	97.81553419759277
0.6067708333333334	10.802776164271934	100.12225338736073
0.6072916666666667	11.065005783509276	99.59067695176087
0.6078125	12.842069967995167	101.7006744317492
0.6083333333333333	14.358669353112711	101.86151346053295
0.6088541666666667	14.327622458850445	99.62121820514659
0.609375	14.495336179791908	100.55546701438686
0.6098958333333333	14.783938129997235	98.69554683710176
0.6104166666666667	14.488830187105878	95.66993769760636
0.6109375	12.849359523101251	93.72183516671656
0.6114583333333333	10.731323302054877	92.0365179826929
0.6119791666666666	8.855837840505558	92.9626740019069
0.6125	7.507693172658862	92.91598874485466
0.6130208333333333	6.664181197509736	92.51870454891444
0.6135416666666667	5.7317061020854565	91.9876574353443
0.6140625	5.133872482512826	91.72496718024266
0.6145833333333334	4.791589093598093	90.95265234713216
0.6151041666666667	4.2335017758884455	90.21066018251082
0.615625	3.734874079621133	89.9149224349903
0.6161458333333333	3.210769608808369	89.3235598419434
0.6166666666666667	3.952788841603681	82.81363680920549
0.6171875	8.268231562715759	77.94717231115585
0.6177083333333333	11.070256644896192	79.967714588237
0.6182291666666667	9.308703556712778	82.08021323867848
0.61875	7.418452143743197	80.41964027246065
0.6192708333333333	6.273206653733539	79.88186424209849
0.6197916666666666	5.54139787977561	79.33825235245988
0.6203125	4.7628350772745565	77.55753884782153
0.6208333333333333	7.487956401731871	66.55536063461714
0.6213541666666667	13.101965237410118	67.01710508836922
0.621875	15.342698039903256	67.82457657276389
0.6223958333333334	14.03114123875195	66.69872709695298
0.6229166666666667	11.236052264311654	66.98572908052161
0.6234375	9.010982929466094	65.61577553137818
0.6239583333333333	7.6389304345297555	64.97488238860882
0.6244791666666667	6.861687901329027	66.59199716237327
0.625	9.02378419648371	77.9525609638117
0.6255208333333333	12.289374375214587	81.81151462153059
0.6260416666666667	12.39031355627289	81.69867851788872
0.6265625	10.79474297771614	80.66723721961732
0.6270833333333333	9.083374688428057	81.79312449036117
0.6276041666666666	10.005938574306057	100.97894409848476
0.628125	12.527419888808405	110.36184800981447
0.6286458333333333	11.908442638126932	111.289127958444
0.6291666666666667	9.89511943749882	110.75739904815029
0.6296875	8.064234428027046	107.48810661234214
0.6302083333333334	6.836442851864773	106.22489739473697
0.6307291666666667	6.130383183895322	105.3919042983104
0.63125	5.2670422358358255	104.57890948760044
0.6317708333333333	4.562229676285059	103.50465315545658
0.6322916666666667	4.684042421951362	105.02072208088403
0.6328125	7.988261270522669	117.17531221666033
0.6333333333333333	11.267025996443849	118.04544400780618
0.6338541666666667	11.061981721409957	114.85371064469446
0.634375	9.704354658467674	113.12881907009756
0.6348958333333333	8.132684737834357	110.14886607717753
0.6354166666666666	9.000169430945604	104.58002658596733
0.6359375	12.757389129986064	105.7007822437435
0.6364583333333333	13.544245884583033	105.5627682179874
0.6369791666666667	10.392697132266543	100.99948339084878
0.6375	9.32453351303794	98.88474909577448
0.6380208333333334	8.2486666315622	97.38823656725965
0.6385416666666667	5.735604482433348	97.7849003923404
0.6390625	5.22406867943877	98.68223214355633
0.6395833333333333	5.671405401998972	98.44386430593893
0.6401041666666667	5.156309008992343	98.4594564350057
0.640625	3.516998747746302	98.16683789928274
0.6411458333333333	3.6387233469046265	99.40917863290353
0.6416666666666667	3.943847476716826	96.940562646934
0.6421875	6.562551299579058	91.9867002461818
0.6427083333333333	10.722660273029447	97.67410716581036
0.6432291666666666	10.084261330640752	102.17852682351408
0.64375	8.648115599362745	100.87615618514798
0.6442708333333333	7.891192865750173	100.20848682244127
0.6447916666666667	6.144048580620138	99.74662042147665
0.6453125	4.9813254890837815	99.02783533153554
0.6458333333333334	4.672448110376812	98.2611776072154
0.6463541666666667	4.104525883133621	97.13266788126825
0.646875	3.833999916478237	96.54999215752612
0.6473958333333333	3.5700593133162366	95.73306455546775
0.6479166666666667	3.050389251223512	94.80881450211986
0.6484375	2.9698467092578067	95.09335190700065
0.6489583333333333	2.843276504058581	94.15445365398725
0.6494791666666667	2.633498411111669	93.05614556728628
0.65	2.384067234097225	92.81854944716727
0.6505208333333333	2.0331875341494245	92.21376019220858
0.6510416666666666	1.7955875195523952	91.66815682566026
0.6515625	1.9238817737200693	92.26189078163435
0.6520833333333333	2.714444766630716	82.48083554823647
0.6526041666666667	5.384025873168904	57.09030677994432
0.653125	7.475513097693398	48.725082157849165
0.6536458333333334	6.636499971063355	48.632740295586935
0.6541666666666667	5.5831568560094365	47.87597431448534
0.6546875	4.8573586454459265	46.7599686479788
0.6552083333333333	3.7945763223618565	44.474217437287066
0.6557291666666667	3.3465008901446787	40.4972502311021
0.65625	3.4812986881806083	36.81598166639497
0.6567708333333333	3.5057064049712032	31.645854374939216
0.6572916666666667	3.278360344210785	28.8361298426774
0.6578125	2.6924365794877114	28.126907535389833
0.6583333333333333	2.0993236030514866	29.136244703017315
0.6588541666666666	1.2761123313931535	29.048762692554757
0.659375	2.1749519223699263	24.066736686096025
0.6598958333333333	3.4234046254081183	14.10174996838507
0.6604166666666667	3.890757779471835	324.85496366602587
0.6609375	7.1422471043278675	297.62129261200744
0.6614583333333334	8.863017405759159	295.70740072197077
0.6619791666666667	7.884636100164873	295.44799688642684
0.6625	6.81242266350746	295.1089117493142
0.6630208333333333	7.037285369768576	295.2741102187966
0.6635416666666667	7.211475540643248	297.3809262297212
0.6640625	6.903852899233189	300.96039182727196
0.6645833333333333	6.123781968095031	301.00407647197574
0.6651041666666667	5.385834839478669	300.7322510383844
0.665625	4.675695753361677	302.2479432592367
0.6661458333333333	4.243010583132388	303.99134511365884
0.6666666666666666	3.7959288124016703	304.75117489697203
0.6671875	3.1322527195711265	306.28292658610553
0.6677083333333333	3.4515684991004463	303.47623948207377
0.6682291666666667	6.687008410560996	285.88787445504136
0.66875	10.777612183222942	282.46381640814917
0.6692708333333334	10.624932157818147	285.20432431875906
0.6697916666666667	8.674729633532259	287.03049882390786
0.6703125	7.416448680197541	288.5369778383162
0.6708333333333333	6.0391009524982096	289.44803174519666
0.6713541666666667	5.227941149899992	290.12171633847987
0.671875	4.687820068405778	290.4048002251793
0.6723958333333333	4.062463276195637	290.8347397847004
0.6729166666666667	3.721078506134084	291.2339949455236
0.6734375	3.5918388453050745	290.8696132853895
0.6739583333333333	5.4266792713904834	287.15918687788286
0.6744791666666666	9.219478773487957	291.46137266712884
0.675	10.716645043277845	297.31607782508786
0.6755208333333333	9.294161013713364	300.09678566138695
0.6760416666666667	7.622164306933876	302.1068679873311
0.6765625	6.140743847771863	304.2788924788967
0.6770833333333334	5.629729363976897	306.2809000983108
0.6776041666666667	5.055298469914384	307.2960362649546
0.678125	4.120101402884016	307.97618493444213
0.6786458333333333	3.834271115177281	309.69848480793854
0.6791666666666667	3.6123184074054815	311.2532428849053
0.6796875	3.284511964876024	312.2334561094458
0.6802083333333333	3.292128430142768	310.6403993895763
0.6807291666666667	2.9284674472513115	307.51971064004175
0.68125	2.260791641149052	303.60141616917343
0.6817708333333333	2.1066681904864253	300.23633342975376
0.6822916666666666	1.8675282778557007	298.0862941581467
0.6828125	1.6807249728443103	296.91490064432855
0.6833333333333333	3.0512708553262216	296.3101781110685
0.6838541666666667	4.471725868564269	296.7513773284071
0.684375	5.4280739381834415	306.22516840327535
0.6848958333333334	5.918541375743228	315.384429966335
0.6854166666666667	5.0383971119836914	319.8946108743034
0.6859375	4.300286634189275	322.09265521334527
0.6864583333333333	3.6040223949966363	322.7129795925163
0.6869791666666667	3.057241566731304	323.52661541202315
0.6875	2.7111681972627526	324.7370111133568
0.6880208333333333	2.6030968978779163	324.9104561525867
0.6885416666666667	2.1284049357071497	324.95856464612723
0.6890625	2.0403339765978186	325.171366870177
0.6895833333333333	1.971725218866482	322.93489416496317
0.6901041666666666	1.5429869770840885	318.97139492457757
0.690625	1.5429869770853588	319.05255576079736
0.6911458333333333	1.5429869770853588	319.13345246198185
0.6916666666666667	1.5429869770840885	319.2140859944976
0.6921875	1.5429869770853588	319.29445732260416
0.6927083333333334	1.5429869770866298	319.37456740842754
0.6932291666666667	1.5429869770852436	319.4544172119349
0.69375	1.5429869770839726	319.5340076909098
0.6942708333333333	1.5429869770853588	319.6133398009283
0.6947916666666667	1.5429869770866298	319.69241449533496
0.6953125	1.5429869770852436	319.77123272522005
0.6958333333333333	5.439507611411918	288.13768055364875
0.6963541666666667	8.989504166747398	284.4747082983968
0.696875	7.503530190998165	284.04347073719
0.6973958333333333	6.147873556139142	282.14479893914915
0.6979166666666666	5.360352164885113	281.6505834956145
0.6984375	6.24834640046577	268.9926679440859
0.6989583333333333	10.185747226135284	257.5367603169845
0.6994791666666667	12.691528434062171	254.6539294508199
0.7	11.098463212240796	252.41884862168405
0.7005208333333334	8.763760161009419	251.03550146998768
0.7010416666666667	7.416714722601888	250.9496412218764
0.7015625	6.2811688377968276	250.6551281280169
0.7020833333333333	5.415550089319553	251.14959832890793
0.7026041666666667	5.020627632933764	251.6376367820234
0.703125	4.521718106142695	249.1473162390165
0.7036458333333333	4.166901547936316	246.1466159558088
0.7041666666666667	4.166901547936316	246.45394694208923
0.7046875	4.166901547936386	246.76272139475057
0.7052083333333333	4.147980750202952	252.09414679932664
0.7057291666666666	4.153450561781954	249.90689298575455
0.70625	4.217396284437865	242.7678478496517
0.7067708333333333	7.734666661475768	227.55359426092508
0.7072916666666667	11.461407803394644	222.5351995183565
0.7078125	9.94318570252072	223.0229887267263
0.7083333333333334	8.425068855778925	223.2883876088001
0.7088541666666667	8.265327067350706	217.6214970572861
0.709375	8.204146188964152	211.66297421414845
0.7098958333333333	6.005850628362117	211.83956521202222
0.7104166666666667	3.8077090856238103	211.58699366189677
0.7109375	3.8077090856238103	211.76204159552552
0.7114583333333333	3.8077090856238103	211.93883438720056
0.7119791666666667	3.8077090856237614	212.11739483906229
0.7125	3.807709085623713	212.29774607414598
0.7130208333333333	3.8077090856237614	212.4799115396536
0.7135416666666666	3.8077090856238103	212.66391501016037
0.7140625	3.807709085623699	212.84978059075624
0.7145833333333333	3.80770908562365	213.03753272010184
0.7151041666666667	3.8077090856237614	213.2271961734066
0.715625	3.8077090856238103	213.41879606530486
0.7161458333333334	3.807709085623699	213.61235785262446
0.7166666666666667	3.8077090856235865	213.80790733704896
0.7171875	3.807709085623699	214.00547066764952
0.7177083333333333	5.454111522642621	236.23285909998538
0.7182291666666667	7.405334134302753	247.5512701143244
0.71875	6.445715503122503	247.42473981640575
0.7192708333333333	5.1467166665398185	247.4631827948051
0.7197916666666667	4.430688305939307	248.056258867635
0.7203125	4.05476538224716	248.5615039278585
0.7208333333333333	3.674216474792805	248.38460548207806
0.7213541666666666	3.3557039818527885	247.8204724657497
0.721875	3.056815892124738	247.88313485903933
0.7223958333333333	2.678373702183896	248.0975234271064
0.7229166666666667	3.3496109110411703	262.74613329719534
0.7234375	5.855281557966117	288.89694378031083
0.7239583333333334	7.287633406098447	300.3195538168453
0.7244791666666667	6.081826090622532	301.5786621313347
0.725	5.085178183077803	301.5330625128763
0.7255208333333333	4.425948999108046	303.35680261431503
0.7260416666666667	3.8277413676135934	305.6153554998349
0.7265625	3.289975503084324	306.5563596070856
0.7270833333333333	2.9261965594424906	306.354363703563
0.7276041666666667	2.926196559442526	306.5739669901863
0.728125	2.926196559442526	306.79232833623666
0.7286458333333333	2.545080269706101	305.9106846465177
0.7291666666666666	2.166734667775285	304.7672091006806
0.7296875	1.9474724072032559	305.21122404228606
0.7302083333333333	2.8134935802008	308.9358873302315
0.7307291666666667	6.415727027050574	314.25010809329086
0.73125	8.050039062738898	313.28140716860116
0.7317708333333334	6.98947929472844	312.52429312488283
0.7322916666666667	6.1655979572647865	316.73020823980164
0.7328125	4.968384058148189	318.5567173237442
0.7333333333333333	4.274424403407935	319.10796043836234
0.7338541666666667	3.888368856154294	318.832082956328
0.734375	3.2750729753302745	318.95425995916133
0.7348958333333333	2.994667947152727	319.0154827996787
0.7354166666666667	2.764854307972062	318.16714794080184
0.7359375	2.4627136282859827	317.4518246247209
0.7364583333333333	2.2755666082975567	317.3996051577348
0.7369791666666666	2.1368574557082827	317.30511918006835
0.7375	2.0018602471864004	316.93079980410687
0.7380208333333333	1.6705954468491797	317.7278747730594
0.7385416666666667	1.6472160258440318	317.61610570717477
0.7390625	1.686134647058022	316.8196130619595
0.7395833333333334	1.738255903804398	316.10366239032066
0.7401041666666667	3.2200777027103324	295.39218738605365
0.740625	7.418368717683716	265.21516118306954
0.7411458333333333	10.665306930145789	255.5116525660125
0.7416666666666667	9.872908882479695	252.60825427667146
0.7421875	8.191044845145232	248.9687883904066
0.7427083333333333	6.714793516291699	248.23661186477833
0.7432291666666667	5.637042866952408	247.8149396674133
0.74375	4.847288870782988	247.48715763564303
0.7442708333333333	4.320041804641505	247.2411435554521
0.7447916666666666	3.7793337393012796	247.5522550929604
0.7453125	3.302144065121783	248.31266151909227
0.7458333333333333	3.086786190390211	249.79838089837577
0.7463541666666667	3.3161158802202024	247.9874784918459
0.746875	5.377177861697001	230.08231055296935
0.7473958333333334	8.492102716349768	217.64213440852305
0.7479166666666667	8.60481917630474	214.25844044130037
0.7484375	6.831322805498745	214.81179587312357
0.7489583333333333	5.874864048801325	214.34061506815576
0.7494791666666667	5.034668632754847	213.96224528855947
0.75	4.3135563638689804	214.54948656471805
0.7505208333333333	3.8967360150987655	214.55971660227354
0.7510416666666667	4.410732738336876	215.72713053602692
0.7515625	8.672078175997786	214.96369316884181
0.7520833333333333	13.405893006029974	211.29555206035238
0.7526041666666666	12.997867540305785	209.0840807440207
0.753125	11.307540396778393	209.55878282000165
0.7536458333333333	11.307540396778364	210.12685764977854
0.7541666666666667	11.307540396778393	210.71503014938173
0.7546875	9.168649349510801	212.50750163750118
0.7552083333333334	6.691129587971966	215.41888986910706
0.7557291666666667	7.2656746764764595	222.9501907467347
0.75625	8.256036775805008	228.59389465895873
0.7567708333333333	8.234350961201272	235.09604612560688
0.7572916666666667	8.246041798203027	237.83882274145364
0.7578125	8.232120152672179	234.69976828772033
0.7583333333333333	8.232120152672179	235.45776883964143
0.7588541666666667	8.384427218153846	237.06963187955512
0.759375	7.663889048047063	238.41691430985728
0.7598958333333333	6.493329901976726	238.92084995776736
0.7604166666666666	5.748203602429508	239.72885230764396
0.7609375	5.23666579070355	240.58978601976827
0.7614583333333333	4.817246797658288	241.39291495469905
0.7619791666666667	4.189752560352512	242.30719070060033
0.7625	3.804166538539359	243.30169539251764
0.7630208333333334	3.5623668626012908	243.89590335920892
0.7635416666666667	3.8986942608671535	242.51417628323725
0.7640625	5.645750533707131	224.06308294264073
0.7645833333333333	8.683840820116616	212.05988792827105
0.7651041666666667	9.814474721569066	211.50053730417292
0.765625	8.353791370192017	211.38418532766292
0.7661458333333333	6.796739038391202	210.29541173508017
0.7666666666666667	5.630040419537194	210.95201604963952
0.7671875	4.842886537411626	211.62626619690485
0.7677083333333333	4.379325949468572	211.59452543494163
0.7682291666666666	3.9035032073350617	211.21956372418427
0.76875	3.6720347093319448	211.079489850531
0.7692708333333333	3.287096954068072	211.47611633778084
0.7697916666666667	3.168475292669452	211.41572715838626
0.7703125	2.991594463170625	210.95320083061108
0.7708333333333334	2.599312588574968	211.15637381294727
0.7713541666666667	2.7106594070980474	206.85435596875914
0.771875	5.133836561751592	194.4001218152424
0.7723958333333333	7.795859380063269	192.36377444632163
0.7729166666666667	8.00402397749075	193.52510331142545
0.7734375	6.727128986773013	192.6558347507995
0.7739583333333333	5.58508278227551	190.8819566354867
0.7744791666666667	5.0052090471577	190.17580786391682
0.775	4.232777564177413	190.02088030213952
0.7755208333333333	3.7826456851312034	189.40743486021088
0.7760416666666666	3.3807239847821218	189.27189357817244
0.7765625	2.966435031020208	189.3652416252654
0.7770833333333333	2.7627794159818446	189.59040465929243
0.7776041666666667	2.77263943908662	189.93504456272817
0.778125	2.2120096555780893	192.09479327638113
0.7786458333333334	2.5118597949530037	200.31556919150756
0.7791666666666667	2.9146270750805217	205.11802918128024
0.7796875	2.4737239937760345	210.85245475724938
0.7802083333333333	2.555281626205692	214.32467411298924
0.7807291666666667	3.6260772509634096	216.4077102379957
0.78125	6.834818588628108	221.9550696419541
0.7817708333333333	8.645407500377303	227.37478460036468
0.7822916666666667	7.853621991582687	227.9986438230145
0.7828125	6.911651052624896	225.5229620516994
0.7833333333333333	5.809848789563556	225.55480415490226
0.7838541666666666	4.837273462582638	226.52995616499788
0.784375	4.142551053011154	227.34624410554758
0.7848958333333333	3.679063769482113	228.06557128843667
0.7854166666666667	3.177370289752821	229.5868514975323
0.7859375	2.776115386208998	231.3041989406942
0.7864583333333334	2.4677529821758406	232.59759756774872
0.7869791666666667	2.167267762396669	234.54401207247304
0.7875	2.031417865459648	235.25562646200544
0.7880208333333333	1.8442291915654447	235.82722826947057
0.7885416666666667	1.7105624929631618	236.56282423265856
0.7890625	1.5394449594928543	236.57439948379428
0.7895833333333333	1.8848993023538545	245.76753345980003
0.7901041666666667	3.4590702895277183	258.8125897498385
0.790625	5.22008711241813	262.7997737361682
0.7911458333333333	5.295666882647313	261.63705128540386
0.7916666666666666	4.478829341973017	259.9556371765541
0.7921875	4.035173911430664	260.36398513352384
0.7927083333333333	3.4003866228584725	261.1180793637628
0.7932291666666667	2.8202858299694515	260.7625020697154
0.79375	2.408177551662813	260.4885692777195
0.7942708333333334	2.28709567473022	259.73383061060684
0.7947916666666667	2.093640134516669	260.26184155487107
0.7953125	2.673468228898419	261.47003328983385
0.7958333333333333	4.426406872770691	265.1940178892765
0.7963541666666667	4.781178330016148	266.7488128330118
0.796875	4.154751313072617	263.72651402212625
0.7973958333333333	3.7312732996267712	263.61617745608055
0.7979166666666667	3.109004902463055	266.0241835652463
0.7984375	2.7305841387592973	268.2476732930246
0.7989583333333333	2.4967148373876182	269.79288566244264
0.7994791666666666	2.24418789212425	270.8913259116816
0.8	2.057964140455065	273.03785863828375
0.8005208333333333	1.8650441105441744	276.18798056522274
0.8010416666666667	3.0271399406653434	283.842756941671
0.8015625	6.369834716291591	289.6223728552389
0.8020833333333334	6.987309685046362	291.8040213361755
0.8026041666666667	5.663182796600185	291.3948067983933
0.803125	5.1657603723115235	292.3612323113117
0.8036458333333333	3.9751379248395713	293.78089064437614
0.8041666666666667	3.315682096178913	294.6542097528459
0.8046875	2.9615864312266345	294.6933347180533
0.8052083333333333	2.5596204679005266	295.17465865544034
0.8057291666666667	2.1921523071505025	296.31415894493716
0.80625	2.024076816904481	297.104752402504
0.8067708333333333	1.7798909780169696	297.49400382106626
0.8072916666666666	1.6264791214268894	298.0814808710841
0.8078125	1.985153542407972	294.3467307956126
0.8083333333333333	3.261385385442685	283.48601592377656
0.8088541666666667	3.722225270384276	279.39950379724735
0.809375	2.8724748247794682	279.941122745616
0.8098958333333334	2.702768006180037	280.6779276312618
0.8104166666666667	4.029058132971303	269.58129068324655
0.8109375	6.710137053849224	257.19257541584005
0.8114583333333333	6.842146935522658	254.50958128118907
0.8119791666666667	4.941220222930196	257.6542824432745
0.8125	4.178235244947459	258.6055490936808
0.8130208333333333	4.009932332989483	258.8774158709814
0.8135416666666667	3.678456312619749	259.7723603820656
0.8140625	3.1462116267964624	260.7100626811252
0.8145833333333333	2.8432899322708804	261.60781645729634
0.8151041666666666	3.095325141106392	254.543345742379
0.815625	6.55532349226278	234.18300383483023
0.8161458333333333	9.62013607177032	230.7685154827104
0.8166666666666667	8.304030789344937	232.83617175136337
0.8171875	6.8928440086214335	233.68549433674076
0.8177083333333334	5.980435549268408	233.90941811366994
0.8182291666666667	5.079551523850587	233.8627710507522
0.81875	4.501091087025004	233.74734661741945
0.8192708333333333	4.1081729791790025	233.7796307971531
0.8197916666666667	3.8784309959009313	237.73054946476722
0.8203125	5.929514989672077	251.63048489847083
0.8208333333333333	8.91091285711639	258.43274347634184
0.8213541666666667	8.421060887269592	261.1355740309929
0.821875	6.822583413232584	263.66053404351425
0.8223958333333333	5.822259135574697	266.67482977554977
0.8229166666666666	4.82582603431492	268.5938253983015
0.8234375	4.381399935988623	270.32118341532424
0.8239583333333333	4.031072806033976	271.9924958967114
0.8244791666666667	3.5295771544245973	274.08949455914524
0.825	3.105466115937621	275.8851602820107
0.8255208333333334	2.9480980089323388	277.6344816308426
0.8260416666666667	2.8343137674431618	279.3277327290962
0.8265625	2.511737630417575	280.5483471911892
0.8270833333333333	2.3021411767815203	282.0045646254123
0.8276041666666667	2.187795600111316	283.2434904380466
0.828125	2.1849511443320413	283.9922653178558
0.8286458333333333	2.076959130074576	286.0977570967954
0.8291666666666667	1.7638343638110343	288.40185951754046
0.8296875	2.024350373491988	285.14120944662494
0.8302083333333333	4.114821726294416	285.6736891179683
0.8307291666666666	6.071557078768227	293.57572747413195
0.83125	6.1445789490135585	301.06089678584505
0.8317708333333333	5.617412029051438	303.03112118181895
0.8322916666666667	4.791702583093306	303.6021325767746
0.8328125	3.9570512807596816	303.34217315031214
0.8333333333333334	3.4210970756431176	302.9006956495013
0.8338541666666667	3.1875813321525515	303.8760231880401
0.834375	3.0748835524724	304.67221119416246
0.8348958333333333	2.674170683767338	305.1927114774458
0.8354166666666667	2.332713323692757	304.9694778268923
0.8359375	2.1936293743578474	304.92112891998835
0.8364583333333333	2.0164332940689595	305.63902178096254
0.8369791666666667	1.842261550695283	305.37489964018386
0.8375	1.7858918319625248	303.22238722866234
0.8380208333333333	3.028829040077785	292.34074239851935
0.8385416666666666	6.236351143970075	283.38373837315766
0.8390625	7.432959306502122	283.6626434404581
0.8395833333333333	6.142244320426773	288.34075971514864
0.8401041666666667	4.95824324259762	290.58810067348844
0.840625	4.2644204358386055	291.0718839761826
0.8411458333333334	3.8207138879109035	291.43994410053483
0.8416666666666667	3.4969977804254166	290.92453232504437
0.8421875	3.0591297386191427	291.1828908923344
0.8427083333333333	2.616880641919673	292.03145435581337
0.8432291666666667	2.5061930280847275	291.53116626242195
0.84375	2.113091090605558	291.88657708724094
0.8442708333333333	1.8294254977434956	292.0352319498443
0.8447916666666667	1.8598121758501305	290.95227752880805
0.8453125	1.7883208816701883	292.57681154557645
0.8458333333333333	1.4421042026978859	299.64082430719685
0.8463541666666666	1.9420420571776067	303.3049627247775
0.846875	2.544726072296566	312.1506121723429
0.8473958333333333	2.50036501692179	328.8011067252641
0.8479166666666667	3.0086561136975325	338.1367626259489
0.8484375	2.6995467106920947	339.5964987624445
0.8489583333333334	2.248148792348021	338.31137449323364
0.8494791666666667	3.4464278582128647	330.4972357922238
0.85	4.461973679082412	307.4289150734207
0.8505208333333333	5.126015243160868	287.5207742170659
0.8510416666666667	4.885964165115183	283.82944165333214
0.8515625	4.135385888565612	284.98359339548733
0.8520833333333333	3.336005723100206	285.9636002631755
0.8526041666666667	2.8180826589534367	286.7046713928757
0.853125	2.417334319989369	287.91029698011835
0.8536458333333333	2.2924667368499048	288.75997387196145
0.8541666666666666	2.1558468073907084	289.45815778554453
0.8546875	2.8230410131136856	284.69302421168265
0.8552083333333333	4.862519581233666	270.6376181762819
0.8557291666666667	5.697204155875619	263.83176749709423
0.85625	5.197318898108657	262.9396638265949
0.8567708333333334	4.44037839081424	261.77240198577505
0.8572916666666667	3.8529046674440552	259.9255775340514
0.8578125	3.544337302997004	257.6856255154942
0.8583333333333333	2.9369251958443283	255.65378677795476
0.8588541666666667	2.587271968873607	254.33310848321452
0.859375	2.399754045536412	253.25487401129493
0.8598958333333333	2.2728618451513576	252.7365652611984
0.8604166666666667	2.064948873766722	252.8368333770827
0.8609375	2.464950946026871	250.42663385083912
0.8614583333333333	3.4894362037639284	246.29891081838952
0.8619791666666666	3.858533899442825	241.71578037908714
0.8625	3.3455398529099623	240.6547630861962
0.8630208333333333	2.364981839701946	239.38395377914333
0.8635416666666667	3.433895463077397	229.8504867583208
0.8640625	6.803479833271438	223.10687832574632
0.8645833333333334	6.955425879448461	222.11108263299195
0.8651041666666667	4.676973372261871	225.7509970128238
0.865625	3.8674881751025656	226.93274742498417
0.8661458333333333	3.769580387199358	227.90371105283185
0.8666666666666667	3.559373458133996	230.18085844179484
0.8671875	2.9021888500279234	232.168338297409
0.8677083333333333	2.542288195838059	233.29748877909196
0.8682291666666667	2.4507485078165514	234.08899858018174
0.86875	2.750235907142237	241.7475883008755
0.8692708333333333	4.5854579169788225	260.9015924653025
0.8697916666666666	6.8926822623480914	272.46643536218556
0.8703125	6.7343478189892325	276.8008887257184
0.8708333333333333	5.41508224014996	277.33921743892995
0.8713541666666667	4.5089184405915965	277.2221882799462
0.871875	3.809965572338601	277.34463861943374
0.8723958333333334	3.4693752457415776	277.79263066312495
0.8729166666666667	3.308308059020676	277.99894134303264
0.8734375	2.966393576163076	278.37978938020586
0.8739583333333333	2.621764818656887	279.44166481887515
0.8744791666666667	2.8969863887989344	283.7487551037467
0.875	3.1651478859423614	287.27410113213034
0.8755208333333333	3.165147885942312	287.84072632507383
0.8760416666666667	5.450074182927833	296.34897109718463
0.8765625	6.866212491699603	299.88315773155483
0.8770833333333333	5.601121405311465	299.908141806461
0.8776041666666666	4.967912450573722	301.6228370645356
0.878125	4.044098190465759	303.0936558790809
0.8786458333333333	3.391968821496031	303.92228351974967
0.8791666666666667	3.392579555507828	303.7280756639835
0.8796875	4.742723148315784	298.10170582681053
0.8802083333333334	8.30317809723371	296.32936084994293
0.8807291666666667	10.168135062146424	295.3052533944923
0.88125	9.061829356782859	291.2257782310385
0.8817708333333333	7.425237158221758	289.5582784418779
0.8822916666666667	6.1694824615127635	291.2077095270654
0.8828125	5.0614793204257245	292.68732821135615
0.8833333333333333	3.975337115898947	293.92240823776075
0.8838541666666667	3.334962611990705	294.9159299637155
0.884375	2.8670796796986773	294.96955495747625
0.8848958333333333	2.6082400044018867	295.6782611259914
0.8854166666666666	2.4650362391040246	296.9180791564932
0.8859375	1.9821265927441791	297.3979528243404
0.8864583333333333	1.8137495736546017	297.99871530051905
0.8869791666666667	1.7859376168073686	296.8487511822011
0.8875	2.4662049588225385	286.17902038178903
0.8880208333333334	5.836493648797472	275.5595937971976
0.8885416666666667	7.4840644450335265	275.6389869252732
0.8890625	6.063183895769588	278.1426082235974
0.8895833333333333	4.844260519633635	277.1562128640573
0.8901041666666667	4.268292252215784	276.4294768710649
0.890625	4.011259440851954	276.2779858525409
0.8911458333333333	3.3669795872766297	275.97607971811533
0.8916666666666667	3.014553349037816	275.9893146064339
0.8921875	3.0573053228934266	276.6257761705932
0.8927083333333333	2.5520833216287904	276.40350556393923
0.8932291666666666	2.17107467253902	275.9412399457276
0.89375	2.2667979945087158	277.20126930190236
0.8942708333333333	2.093022462764798	277.4086118064519
0.8947916666666667	1.9944494779660904	277.36311608180074
0.8953125	1.8321964976359588	278.3690038792942
0.8958333333333334	1.6067440646576083	278.5244384959532
0.8963541666666667	1.686308031029114	278.70693477240087
0.896875	1.5680202776447765	279.2440043967602
0.8973958333333333	1.3284016046582647	278.20857577080494
0.8979166666666667	1.6069143220070576	277.05783943663175
0.8984375	3.6719646724132615	279.4785308688281
0.8989583333333333	6.2056693067096536	288.96063321936003
0.8994791666666667	6.890836010798032	298.4172927833936
0.9	6.15446745609487	302.03810337632956
0.9005208333333333	5.0316784467014495	302.288860621337
0.9010416666666666	4.253418634960238	302.1729705658119
0.9015625	3.7548681321811412	302.23410768556636
0.9020833333333333	3.9816473537406094	296.23228924506157
0.9026041666666667	4.482896726666177	292.1687827042078
0.903125	4.482896726666128	292.79289017443307
0.9036458333333334	4.482896726666177	293.4113362503268
0.9041666666666667	4.482896726666177	294.0240554817649
0.9046875	6.127525186080611	291.22743395698546
0.9052083333333333	7.784611609745172	290.3501402339387
0.9057291666666667	6.874715311164733	290.7996738495315
0.90625	5.600925328471728	289.97848478000515
0.9067708333333333	4.863932251748108	290.07348293476275
0.9072916666666667	4.262028913804153	290.79147980048316
0.9078125	3.882642501382618	291.02776500558167
0.9083333333333333	3.5843762414853866	290.8896636189736
0.9088541666666666	3.213080699249161	290.93402444519705
0.909375	2.9929271985473327	291.57735982220976
0.9098958333333333	2.7655901548606567	291.8175301922801
0.9104166666666667	2.5353826898464433	292.15417081027215
0.9109375	2.4499304861540163	292.95565730358936
0.9114583333333334	2.3106648027556647	294.1970800409672
0.9119791666666667	2.197758275740119	294.43809867149383
0.9125	2.925412604985391	289.03649497301774
0.9130208333333333	5.715908405273009	282.2779343860541
0.9135416666666667	6.668425139705037	283.5314574255466
0.9140625	5.374307749418205	287.7809906532609
0.9145833333333333	4.812061042705545	289.0591693880832
0.9151041666666667	4.184738693488031	289.6317844577645
0.915625	3.6111847802623416	290.5460518949809
0.9161458333333333	3.2390434797593772	292.1252421591165
0.9166666666666666	2.9927320044798416	294.1895423950846
0.9171875	2.731621986397544	296.101392950434
0.9177083333333333	2.6511201681149403	296.67632513005475
0.9182291666666667	2.7398691131693704	299.88933958953373
0.91875	4.78077439661781	298.98889913977956
0.9192708333333334	7.292690722977428	293.8922144929523
0.9197916666666667	7.395982641512295	289.23865339580885
0.9203125	6.417233881472858	287.1014815323428
0.9208333333333333	5.2905435384028605	285.19291264323766
0.9213541666666667	4.5014647213658625	283.16814988077743
0.921875	4.047669406012142	282.2582722762556
0.9223958333333333	3.607409905842229	281.7827605905075
0.9229166666666667	3.1941356551646245	282.3305884986165
0.9234375	2.688799306436548	281.75770490699864
0.9239583333333333	2.3811890641226667	280.30865630493145
0.9244791666666666	2.229446476328815	282.0888577308564
0.925	2.3149262923474923	287.5876899271271
0.9255208333333333	4.497349297342995	296.703071766696
0.9260416666666667	8.25532579494268	301.2092407487352
0.9265625	10.029651266729863	305.62675271094804
0.9270833333333334	10.020567337180402	308.0974757642027
0.9276041666666667	9.332356856603939	309.453135404085
0.928125	7.823245353614726	311.4605606154723
0.9286458333333333	6.588754438443807	311.2241451249129
0.9291666666666667	5.658858860996995	310.9715901905452
0.9296875	4.681347449770998	311.08758403644333
0.9302083333333333	4.131825346377056	311.2655052683904
0.9307291666666667	3.815859279207096	310.90376899246405
0.93125	3.4468061626468933	310.703164237443
0.9317708333333333	3.3341904559445013	313.7578527225709
0.9322916666666666	5.146723562059664	317.39015284003153
0.9328125	8.503656982217207	316.04514852939695
0.9333333333333333	9.413574678865588	316.27242585632916
0.9338541666666667	8.271223670787105	317.5224511851085
0.934375	7.1546184516432785	317.4523591756873
0.9348958333333334	5.743294447429621	318.12962484109175
0.9354166666666667	5.448791000006169	317.9086332681152
0.9359375	5.0587232056847125	317.9765573614507
0.9364583333333333	3.954128063193892	318.70853275262556
0.9369791666666667	3.5958181761408468	318.0205284667955
0.9375	3.2993906118468033	317.818961146383
0.9380208333333333	2.9268795335382687	318.2883214455646
0.9385416666666667	3.106293769523785	317.72068034946506
0.9390625	2.4068002571978906	317.9832792091861
0.9395833333333333	2.1025775640892936	317.91117396405525
0.9401041666666666	1.698570641847176	317.8516591456338
0.940625	1.3737149008388532	318.9975367490275
0.9411458333333333	3.1872315097229214	313.64093870767243
0.9416666666666667	2.910297561562505	286.9982630803928
0.9421875	6.427618455983592	248.5203198057108
0.9427083333333334	9.641801979147523	249.72899446911154
0.9432291666666667	7.825724209816752	246.88693494762882
0.94375	7.38740254124459	243.06151233709596
0.9442708333333333	7.167562650925087	244.5726729333562
0.9447916666666667	5.386130227539158	244.92234387050104
0.9453125	4.942118250004909	243.73536854604404
0.9458333333333333	4.616087258208414	244.90422235177235
0.9463541666666667	4.4850613665774	237.8083146538119
0.946875	4.839739281246811	235.61344613839037
0.9473958333333333	4.9712236856604965	233.96029527698784
0.9479166666666666	5.40132425132731	228.78094444094617
0.9484375	5.437891323083612	226.79966479771014
0.9489583333333333	5.005729728824792	225.85945374111992
0.9494791666666667	4.268250323619569	228.8383043009279
0.95	3.580554803598498	230.60265960568057
0.9505208333333334	3.1344293881450533	231.04853866404355
0.9510416666666667	2.9215284253796936	232.06632354011575
0.9515625	2.5567557376619057	233.00050645228416
0.9520833333333333	2.8594095616563657	228.35492209186722
0.9526041666666667	4.408538898730972	207.4945061316123
0.953125	6.893963944102159	193.16963075462783
0.9536458333333333	7.300262598935236	191.60965216467
0.9541666666666667	5.557595271147378	193.57557259925255
0.9546875	4.204717760871817	193.55961168089104
0.9552083333333333	3.5574774300519882	193.0618868959294
0.9557291666666666	3.1362820179641115	193.35816497899
0.95625	2.7814364925042967	194.20039561064914
0.9567708333333333	2.423217599628958	194.74266475751443
0.9572916666666667	2.0689938029662667	194.8119790726561
0.9578125	1.8875315682260396	195.0925118845082
0.9583333333333334	1.8428603733786373	195.55680203872194
0.9588541666666667	1.5259851290712467	197.12131549839197
0.959375	1.3711723564330285	195.30495627289778
0.9598958333333333	1.3002722352271627	195.54352276357602
0.9604166666666667	1.1686695199023571	201.47521834521834
0.9609375	1.1805344091298406	198.95011313792273
0.9614583333333333	1.1196034112716549	197.49139954366737
0.9619791666666667	0.9905851484078818	200.07552392094024
0.9625	1.6183107089847215	226.3922922200895
0.9630208333333333	3.3228801929984395	265.79104420362404
0.9635416666666666	6.238248887577436	283.9699327271341
0.9640625	6.8188044770693175	285.178688054166
0.9645833333333333	5.187811011627232	282.142364836743
0.9651041666666667	4.549875204912906	278.3602268693343
0.965625	5.105132277116605	272.64595969082967
0.9661458333333334	8.251269375718795	269.17218039115676
0.9666666666666667	10.707222284475847	274.57081189460644
0.9671875	9.996877057192183	279.3517531426809
0.9677083333333333	8.794080543045041	280.2229468263354
0.9682291666666667	7.39667589744607	282.14571333729
0.96875	5.883681746423839	283.7934623541102
0.9692708333333333	5.067290433457789	285.40771332581716
0.9697916666666667	6.596610517469733	280.79901251741654
0.9703125	8.32257809047592	278.4945421573606
0.9708333333333333	8.322578090475838	279.51601434621193
0.9713541666666666	8.32257809047592	280.53141807431837
0.971875	8.32257809047592	281.5401754745923
0.9723958333333333	7.970263385336644	280.2886747016156
0.9729166666666667	6.696001090442535	277.78075360315114
0.9734375	5.763181576831089	277.18752756999567
0.9739583333333334	5.763181576831044	277.88600281097786
0.9744791666666667	5.046204655020527	278.382451079488
0.975	4.108304806689187	278.7547122378664
0.9755208333333333	4.107038898129622	277.572596437684
0.9760416666666667	6.926845733643929	272.67568779346453
0.9765625	10.797365099453245	279.6524768437141
0.9770833333333333	12.349965390286858	286.8768079510638
0.9776041666666667	11.742342655758073	289.089848911348
0.978125	9.61383723137754	290.6963839232522
0.9786458333333333	7.668657058000242	290.3702677221553
0.9791666666666666	6.730288945813153	290.28706256133216
0.9796875	5.859132969868631	290.6120573939005
0.9802083333333333	5.078526175231813	290.1566587472612
0.9807291666666667	4.298332896442834	290.20555177275776
0.98125	4.706445957209228	291.9094577764928
0.9817708333333334	7.118788915952238	290.4849614834495
0.9822916666666667	7.74604089677387	287.05762026131003
0.9828125	6.887808667026838	284.21022572012004
0.9833333333333333	6.887808667026823	284.9697512656772
0.9838541666666667	6.887808667026838	285.7239307529264
0.984375	6.887808667026903	286.47256191158846
0.9848958333333333	6.8878086670269525	287.215453010101
0.9854166666666667	5.505461855408312	287.72208499052556
0.9859375	3.8881458687238775	287.484755458713
0.9864583333333333	3.4606500045297093	284.7141017800733
0.9869791666666666	5.742355839542202	267.79403160057365
0.9875	8.344616114198514	263.2171013101928
0.9880208333333333	7.749343753203273	263.30583895751664
0.9885416666666667	6.528021394331486	262.63377461896994
0.9890625	5.538039857615979	262.8268608816835
0.9895833333333334	4.7795498998091706	263.8486486559277
0.9901041666666667	4.083503704857942	264.0950915746143
0.990625	3.5921182632768036	264.0291330830093
0.9911458333333333	3.394972077346905	264.39177877724075
0.9916666666666667	3.195224218503505	264.7537936779488
0.9921875	3.011937488229312	265.2675469868829
0.9927083333333333	2.6943265923389315	265.1746649120918
0.9932291666666667	2.4070156747972167	264.75874924045587
0.99375	2.2713992224628536	265.38576329639005
0.9942708333333333	2.0573428915707006	265.05830409445645
0.9947916666666666	1.9212426343735387	264.9152907397295
0.9953125	1.9721424983596918	265.3929898293066
0.9958333333333333	1.7753970145044398	264.90929121851667
0.9963541666666667	1.8219285076105831	259.48854613273323
0.996875	2.5647135188823187	238.63886827422806
0.9973958333333334	4.983652480857561	203.40147979740172
0.9979166666666667	6.409962773958174	190.61964955933385
0.9984375	4.927086670164979	184.7707252672855
0.9989583333333333	4.2307413119065815	182.84057233127876
0.9994791666666667	3.730339101929745	182.269904694408
1.0	3.2980367047259955	180.7461595339646
1.0005208333333333	2.956846057910436	180.93974249149778
1.0010416666666666	2.682945593608832	181.03808606060284
1.0015625	2.601542907785248	180.4740505647341
1.0020833333333334	2.4195438211285705	180.56841143488523
1.0026041666666667	2.187173631734898	180.06666808478872
1.003125	1.8932160726113891	179.67600932111418
1.0036458333333333	3.2103812199887813	157.97266066676448
1.0041666666666667	5.410106267314985	141.18116351757357
1.0046875	5.780549048806362	137.2647755799646
1.0052083333333333	5.410106267314962	140.19289095081584
1.0057291666666666	5.410106267314985	139.74790353007083
1.00625	5.373642386486783	134.86356970569568
1.0067708333333334	4.92967909109131	129.47858711486273
1.0072916666666667	4.177473375111982	128.47632957489301
1.0078125	3.738895202848657	126.81784760349444
1.0083333333333333	3.449718385228787	125.42170665403656
1.0088541666666666	3.1141568758376104	125.36147863621224
1.009375	2.669521799342179	124.51278129007017
1.0098958333333334	2.425991441102901	123.88917029439051
1.0104166666666667	3.6126498076008606	120.20529568740452
1.0109375	4.777236424838233	117.71312275139259
1.0114583333333333	4.777236424838315	117.13663940449135
1.0119791666666667	4.777236424838188	116.55414860616673
1.0125	4.777236424838233	115.96567824707334
1.0130208333333333	4.777236424838362	115.37126183870828
1.0135416666666666	4.777236424838362	114.77093869202787
1.0140625	4.099892638561654	117.43601359409139
1.0145833333333334	3.2508111631482364	121.82809832365362
1.0151041666666667	2.954653385698768	122.21935314903406
1.015625	2.900942163926779	122.35137783666133
1.0161458333333333	2.543091770368429	122.28452081663656
1.0166666666666666	1.5104557320456504	124.0329921468601
1.0171875	1.6743761559241581	123.1463807415731
1.0177083333333334	2.608798263869042	125.12371486924542
1.0182291666666667	2.6787807400372308	128.61146918028155
1.01875	2.4631954428268457	129.17818696418064
1.0192708333333333	2.0874475926168032	129.64304836133962
1.0197916666666667	1.6210204754920057	128.7604311336387
1.0203125	1.3483780373031649	123.86119883772466
1.0208333333333333	1.0547499899594066	118.26422564024622
1.0213541666666666	1.2595230802775668	116.72773472667254
1.021875	2.1551013310680887	118.28470334115522
1.0223958333333334	2.228416824901821	149.46149447113615
1.0229166666666667	6.390484594177349	209.60231436221486
1.0234375	11.126661019543896	220.34516426444952
1.0239583333333333	11.067174900534198	227.83530147823075
1.0244791666666666	10.221157175253866	236.01582228441364
1.025	11.75585411046492	243.58093690777292
1.0255208333333334	14.346061455885241	248.16959553905292
1.0260416666666667	15.215059810979414	249.74580037522125
1.0265625	14.715420345145118	251.4226169365427
1.0270833333333333	13.82525351233756	253.247830809765
1.0276041666666667	13.303547948707294	254.43752346622733
1.028125	12.123698689393015	254.75344382317382
1.0286458333333333	10.645305504523773	254.75443463164157
1.0291666666666666	9.70047421521199	258.2994646300881
1.0296875	9.90675343783642	265.2443385285764
1.0302083333333334	10.362266164783279	270.13950047832077
1.0307291666666667	10.036105990737513	274.82738022146515
1.03125	9.0507506175555	278.8067812675662
1.0317708333333333	7.4716569747483135	278.75838666486084
1.0322916666666666	6.523379058024477	278.9191971814668
1.0328125	5.730080229447269	279.7850022527979
1.0333333333333334	5.093245789401434	280.906895079566
1.0338541666666667	4.578875485720599	282.17116096009994
1.034375	3.742662171023965	282.9625474590721
1.0348958333333333	3.596341141302839	282.5858556074989
1.0354166666666667	3.3557888773884392	282.31995445070345
1.0359375	3.691878323952887	285.8408104349808
1.0364583333333333	7.352843450158672	288.55282042568103
1.0369791666666666	11.231517982561037	289.1206904198873
1.0375	12.314897823090956	290.0238519402317
1.0380208333333334	10.569377638782992	291.10018494483836
1.0385416666666667	8.277852458155117	291.67624558046697
1.0390625	7.219243007391478	292.58754595350376
1.0395833333333333	6.242651236559941	292.80071764145265
1.0401041666666666	5.378017834263555	292.4584836458283
1.040625	4.838373369737194	291.57564064167366
[truncated: 8,001 more rows]
