# Supplementary material for: A rigorous and versatile statistical test for correlations between stationary time series
Source: PLoS Biol. 2024 Aug 15;22(8):e3002758. doi: 10.1371/journal.pbio.3002758 (PMC11398661; doi:10.1371/journal.pbio.3002758)
Supplement: S1 Data — (ZIP) [file pbio.3002758.s001.zip › figure_data/Fig_A-23D_data.csv]

shift	correlation
-79	0.8021307793282
-78	0.3136014742363
-77	-0.29964783712609
-76	-0.79991880732035
-75	-0.98948988571519
-74	-0.80247099997407
-73	-0.3128493651124
-72	0.29860331819153
-71	0.79826349148035
-70	0.99035845163775
-69	0.80336657234284
-68	0.31303444501817
-67	-0.29849837195244
-66	-0.79753269347651
-65	-0.99031362313953
-64	-0.80459770759238
-63	-0.31552617459129
-62	0.29605576843419
-61	0.7983963032677
-60	0.98950745576853
-59	0.80491780597617
-58	0.313967684704
-57	-0.29740848651887
-56	-0.79825434054992
-55	-0.9915996840948
-54	-0.80265066662224
-53	-0.31334740879561
-52	0.29900398656795
-51	0.79839396814945
-50	0.99067052518235
-49	0.80497593041981
-48	0.31244396181484
-47	-0.29838645715938
-46	-0.7986441618048
-45	-0.99034334760643
-44	-0.80328454689826
-43	-0.31301997274922
-42	0.29842242150561
-41	0.79893057135569
-40	0.99028073130655
-39	0.80272905300052
-38	0.31348112489537
-37	-0.29842832490488
-36	-0.7994056178173
-35	-0.99021041574649
-34	-0.80399490731588
-33	-0.31383662740852
-32	0.29605423643362
-31	0.79654155024545
-30	0.99053056121428
-29	0.80523552548196
-28	0.31682546852185
-27	-0.29645213397217
-26	-0.79733238611543
-25	-0.99042027091845
-24	-0.80457368510057
-23	-0.31449196590459
-22	0.29611107667561
-21	0.79824707835139
-20	0.9905942555004
-19	0.80367285449768
-18	0.31424266585039
-17	-0.29641485605761
-16	-0.79809046447999
-15	-0.99031147321584
-14	-0.80326988091474
-13	-0.31351090361391
-12	0.2972068942489
-11	0.79795319532388
-10	0.98966423164954
-9	0.80499947823878
-8	0.31451229883966
-7	-0.29709822315381
-6	-0.79778253814446
-5	-0.98972027500654
-4	-0.80275204436068
-3	-0.31391436104711
-2	0.29725944293765
-1	0.79740173340533
0	0.99274053277825
1	0.80559600463216
2	0.31660659857777
3	-0.29490528368132
4	-0.79646353599603
5	-0.99054538601519
6	-0.80490426137105
7	-0.31678029158562
8	0.29564712902228
9	0.79680288906142
10	0.99097277090174
11	0.80409345142457
12	0.31586624032677
13	-0.29621398940287
14	-0.79700849730836
15	-0.99036497667484
16	-0.80558415331557
17	-0.31548604257248
18	0.29637178462365
19	0.79706361076212
20	0.99096109508149
21	0.80522945462625
22	0.31602207043828
23	-0.29379774676166
24	-0.79636967266296
25	-0.98950905011492
26	-0.80574964627804
27	-0.31656328870568
28	0.29536314067093
29	0.79685025545562
30	0.99077039316781
31	0.80530707315283
32	0.31618462561567
33	-0.29614384862644
34	-0.79678591046942
35	-0.99076701165853
36	-0.80353447340789
37	-0.31555968160949
38	0.29694779964827
39	0.79690343808999
40	0.99118543062048
41	0.80585031397999
42	0.31498782981783
43	-0.29518596117795
44	-0.79725291660478
45	-0.98950727664768
46	-0.80416572249257
47	-0.31539288552484
48	0.29765531953478
49	0.79714605296285
50	0.99078312259199
51	0.80452549438448
52	0.31400333095202
53	-0.29721408325936
54	-0.79866992297781
55	-0.99124538833532
56	-0.805019620146
57	-0.31403557559475
58	0.29725280869693
59	0.79722883216548
60	0.99096905535036
61	0.80471560752326
62	0.31372866079016
63	-0.29882963015622
64	-0.79919122344099
65	-0.99061831068551
66	-0.80392271308753
67	-0.31147931700275
68	0.29901345377888
69	0.80044991205825
70	0.99035911116497
71	0.80231336540611
72	0.31242307265613
73	-0.30002598044309
74	-0.79840663722814
75	-0.99038073525193
76	-0.80343353739068
77	-0.31255272879475
78	0.30043707129811
79	0.79950846930035
