# Supplementary material for: A rigorous and versatile statistical test for correlations between stationary time series
Source: PLoS Biol. 2024 Aug 15;22(8):e3002758. doi: 10.1371/journal.pbio.3002758 (PMC11398661; doi:10.1371/journal.pbio.3002758)
Supplement: S1 Data — (ZIP) [file pbio.3002758.s001.zip › figure_data/Fig_A-8_iii_sine_w_noise.csv]

t	mean	standard deviation	autocorrelation (k=1)	autocorrelation (k=5)	autocorrelation (k=20)
1	0.000375852843682523	0.7128733327494118	0.9443534803527278	0.14013475341827902	0.8281879243569764
2	0.0005716207677906771	0.7128859721468795	0.9444464198406629	0.14015412262667223	0.8280130449099348
3	0.0010577459217167326	0.7129700061089957	0.9443079118094833	0.14007184249637145	0.8283009467318682
4	0.0010512576510214773	0.7128788212401556	0.9444179730799471	0.13992654817349218	0.8279210806859313
5	0.0011536280862217943	0.7128441063120535	0.9443894008433396	0.13956517047078684	0.8280977371413809
6	0.0011934246413047088	0.7126761301395466	0.9443516513012178	0.1397242430163617	0.8279978018679841
7	0.0007993612709777488	0.7125134842699692	0.9444761876206378	0.14026728303675914	0.8279042363954985
8	0.0007478196654018241	0.7124981869939022	0.9443013331293658	0.13967082656779442	0.8281167648969928
9	0.00040882072180489564	0.7126307014943011	0.9442885507548472	0.14017818066279691	0.8279295914655525
10	0.0003147593274099197	0.7127182104775591	0.9444220810572416	0.1406954171960294	0.8278245327944478
11	-0.0002700153363373017	0.712835414429427	0.9445118057035368	0.14066369429133438	0.8279509741246824
12	-0.0005666901414083858	0.7128530478010281	0.9443460884688263	0.14030132072902507	0.8280936120438372
13	-0.000737469637950788	0.7128458254598512	0.9444308664047641	0.14030214886476758	0.8280919631308956
14	-0.000960559867190329	0.7127743938568143	0.9445141124892007	0.14040380103140543	0.8280678265853259
15	-0.0009932084076753043	0.7126730171244229	0.9444161407439365	0.13974706692565872	0.8280775988363474
16	-0.0010537005602370322	0.7127119547745359	0.9443768106775933	0.1394771038370027	0.8281115280818171
17	-0.0009582382210183256	0.712697482510631	0.9442609636403176	0.13958020521535874	0.8280945452066683
18	-0.0009528021856492015	0.7126018076296361	0.9443886243699228	0.13975883825261748	0.8279761636478833
19	-0.0005300824267898791	0.7126741052846497	0.9442694798231477	0.13995369696629786	0.8279894660104838
20	-0.00047946254706217415	0.7126027524960429	0.944326732394285	0.14012040187060615	0.8277871604458473
21	-6.822577642915334e-05	0.7126335288818868	0.94440699200068	0.14051125240485254	0.8278273197801107
22	7.643668410744911e-06	0.7126509534703075	0.944340313676318	0.14044481038026857	0.8280114636076954
23	0.00044772612752525665	0.7129032878019221	0.9445111195778378	0.1404857990179603	0.8280292470422356
24	0.000749293292505079	0.7129886729100351	0.944303712615617	0.14012383934735448	0.8281971723111652
25	0.0009295634166273559	0.7129294051133269	0.9444329491452753	0.14009975836372263	0.8279846105100805
26	0.0009055203675372348	0.712855356739855	0.94444755174036	0.13977135842188876	0.8283760745451195
27	0.0011547929010773368	0.712871787695519	0.9443676157769144	0.13978788609569262	0.8281129694518702
28	0.0010862854224259829	0.7127827652717437	0.9443726108791096	0.13959714530818465	0.8279465998897043
29	0.0008413761891880203	0.7125807946116701	0.9442940319701224	0.13980761820933804	0.8279530839090677
30	0.0005709048453489141	0.712637671151857	0.9443806715280474	0.14022371473878664	0.827862002798343
31	0.0003305714901573278	0.7126844595005999	0.9443891537999562	0.14040482597271864	0.8278533410354515
32	0.0002576284579266549	0.71260382161886	0.9443137242201889	0.14031275601361676	0.8279084303718426
33	-0.0002780490615728956	0.7126559229675872	0.9444613173373771	0.1405366807497255	0.8278646529344968
34	-0.00043184865925342564	0.7129352347931607	0.9444578668114137	0.14049035300571222	0.8280115333121778
35	-0.0006761841113426499	0.7129886638422793	0.9444126669159766	0.14021706332414113	0.8280131012750062
36	-0.0009559230111324334	0.7129495917800922	0.9444078922486185	0.13994995393693369	0.8282656986235011
37	-0.0010900658521408911	0.7127330268100173	0.9443647616512871	0.13977271983492695	0.8282485242733638
38	-0.0009741902887103318	0.7129439763260295	0.9444392638042225	0.1396938308115185	0.8281690662660857
39	-0.0012488095602398263	0.7127042942864031	0.9444040978901191	0.13957110436658776	0.8280722984406524
40	-0.0008876351368755918	0.7125900777276559	0.9443351148545459	0.13982893623549625	0.8280578120625978
41	-0.0006551157952684774	0.712549016279554	0.9443314699551669	0.13968834367595748	0.8278279767201474
42	-0.0004972957891088985	0.7126400183938972	0.9444113589278733	0.14032414198892165	0.8278225249438684
43	-0.00017941864755873627	0.7128056065478474	0.9444431136030109	0.14059313396083672	0.8277714071388237
44	0.0002755277068340915	0.7126998420089042	0.9444752879195967	0.14049309558926926	0.8279349011948297
45	0.0004579209838030154	0.7129402048148651	0.9442969347207658	0.14018380308371148	0.8280937999609149
46	0.0007288949269436731	0.712953232220204	0.9445667314961818	0.1405229571123821	0.8278739457777841
47	0.0009192011643570258	0.7128827096784492	0.9444386978331406	0.14014114850449177	0.8282031685931368
48	0.001046473264354899	0.7129590739360078	0.9443826618608852	0.13975763314117792	0.8282122156072995
49	0.001038243984516035	0.7129487032560574	0.9443591455254239	0.13973813599449827	0.8280534624942156
50	0.001087161692178752	0.7127612967738661	0.9444424423537472	0.14005848096435816	0.8280663307886543
51	0.0009680370353262338	0.7126783565037136	0.944392623115981	0.13981215806725328	0.8279678853400534
52	0.000758378651290939	0.7124718132024276	0.94432986449012	0.13962721049804722	0.8280375364945181
53	0.0005395513770357705	0.7126567033140178	0.9443988209173824	0.1400508331549267	0.827871533925074
54	0.00025201169719421106	0.7125043919081956	0.9444495252746496	0.1403731329334639	0.8278628036868189
55	-0.00016225900596815785	0.7127374158053444	0.9443320102449	0.14021780608821038	0.8281508466712666
56	-0.0005174904804784537	0.7128463722052826	0.9444259971066439	0.14070894212857357	0.8279842160435797
57	-0.0006877173453167227	0.7127511855644759	0.9444845666430419	0.1405650108111132	0.8279891064503793
58	-0.0009692197935482084	0.7129640830548968	0.9444600371848432	0.14033477858373972	0.8281233820220014
59	-0.0009703741576082616	0.712794541900033	0.9444417181448085	0.13989357277800513	0.828018782291174
60	-0.0012087274785993376	0.7126940882819495	0.9444485655686311	0.1397338404287307	0.8281116460191559
61	-0.001135625315366436	0.7125853656448771	0.9443274207896364	0.13953293534086267	0.8280399860603053
62	-0.0008734888179218574	0.712592412544953	0.944425185054334	0.13964103554727708	0.8279087393891911
63	-0.0008097400378901879	0.7125475988607994	0.9443352299108094	0.1398524108380717	0.8280380751167049
64	-0.0004994186186270828	0.7125663511305763	0.9443726321975111	0.1402546098829467	0.8278769126798788
65	-0.000137874737924848	0.7126912832127064	0.9443741477838804	0.14022016006543842	0.8279939769410227
66	0.00010401646506707669	0.7127314583889506	0.944372739841048	0.14036947472439454	0.8280102285789757
67	0.0005192759340134724	0.7127671286049817	0.9444865150430013	0.14052615665007806	0.8279188739306895
68	0.000802268489274429	0.7128517262712181	0.9444657789943676	0.14027731365978097	0.8280531588026898
69	0.000860993809258277	0.7129755586434362	0.9444218003137929	0.14000032974466306	0.8281831639576842
70	0.0011458058369021988	0.7128414459173118	0.9444610854287909	0.1399242645900885	0.828070438111888
71	0.0010580717465412156	0.7126192443341379	0.9443973277564134	0.13980598961695	0.8279678493073083
72	0.0010209695260805303	0.7128000287616072	0.9443898453323081	0.13973068726311255	0.8279738617822519
73	0.0010836375528784825	0.7125353215310889	0.9443470232849986	0.13965243541283826	0.8280120989631363
74	0.0006916690781896353	0.7126164267917391	0.9443632038877774	0.14022728683033028	0.827838736630177
75	0.00043696048970875073	0.7125852840924611	0.9443719540262965	0.14027233374644218	0.8277996542182553
76	4.966134050958559e-05	0.7126657130505042	0.9443487389450254	0.14052153445120238	0.827917925195748
77	4.269013334392508e-05	0.7128650888899883	0.9443676640023163	0.14055734448305618	0.8280191260573273
78	-0.0005255603650903381	0.7127284790177772	0.9445404894406036	0.14045028255790365	0.8280409818004564
79	-0.0007604734740694764	0.7128674285118809	0.9444394059935002	0.14008351935169766	0.8283182964045089
80	-0.0008763977633910872	0.7128119299840171	0.9444704775269375	0.13984584480046122	0.8281124170734497
81	-0.0011470967271217719	0.7128464577481625	0.9444038416766838	0.13958227942229995	0.828217521467226
82	-0.00118912410386652	0.7127080715152379	0.9443296847275764	0.13970636699016983	0.8281058327218997
83	-0.0011203367011346516	0.712519931247516	0.9444161800509976	0.13984848845109685	0.828028635509146
84	-0.0009153617492632345	0.7125624326056922	0.9443042916205096	0.13973099492962132	0.82803625481037
85	-0.000686653608382665	0.7125255994811072	0.9444073442244928	0.1401784702115297	0.8278747334466612
86	-0.000571088851816774	0.7126377422513256	0.9444136729586627	0.14045718439025254	0.8277915583087333
87	-3.587110253543949e-05	0.7127543210104244	0.944395667525506	0.14040692740052851	0.8279286662601393
88	0.00016713896376139081	0.7126942684389705	0.9443276167731095	0.14037312342467742	0.8280667426939847
89	0.00045182300519433375	0.712718400015608	0.9444428933161467	0.14064039444693321	0.8281297860916877
90	0.000682335731527062	0.7127901131953234	0.9444860715050298	0.14038482242062428	0.828091131376247
91	0.0008435536524292761	0.7128949398775517	0.9444121540413641	0.14000133611257382	0.8280788909091144
92	0.0008161106179549819	0.7128382543583734	0.9443409392363402	0.13960707068158346	0.8282188241999796
93	0.0011591477721568258	0.7127795440093477	0.9444548093012812	0.1396215379995465	0.8280378338160217
94	0.0009508279221312207	0.7128688951760818	0.9443596937548157	0.1393512117762742	0.8281500597577234
95	0.0010042777246255876	0.7124591944558621	0.9443422068596444	0.13979225122854588	0.8279719705170528
96	0.0006999150167054501	0.7128082262643886	0.9443420756344064	0.1398797686292889	0.8281087069013988
97	0.0004387964627685898	0.7125232550469838	0.944387356614773	0.14044092648054426	0.827761776037642
98	0.0001959089745919985	0.7124912206664219	0.9443642322017111	0.14039598119119934	0.82785561017824
99	-0.00012064579723176061	0.7126014870113586	0.9444843270470321	0.14053136839069647	0.827902367063851
100	-0.00037834118633457925	0.7128671444297964	0.9443927256619027	0.14019872906996972	0.8279229022518984
101	-0.000864377624779409	0.712849901587796	0.9444248716449875	0.14045744966668408	0.8281739738078833
102	-0.0008865574326725701	0.7127503527251706	0.9443692426737152	0.13999826061992285	0.8281591244889446
103	-0.0009171885083770284	0.7128722680029745	0.9444035070861236	0.13977834683689852	0.8281225213276312
104	-0.0010289534334103278	0.7127924433198624	0.9443833493941568	0.1395537458294944	0.8280608134221605
105	-0.0010122730073258862	0.7127899358871008	0.9444593215243078	0.13980636287563897	0.8280073475152535
106	-0.0008540603050294917	0.7126494688058973	0.9443703641744607	0.13994686896696346	0.8280308452699213
107	-0.0008710957937069097	0.7126977915723438	0.9442919809838684	0.1398833583171286	0.8279060728912816
108	-0.0004101714170586863	0.7126319517892836	0.9443466415576122	0.14041341717254413	0.8278392310872758
109	-0.00013923882738554698	0.7126797425930418	0.9444410711043391	0.14066320351851966	0.8278502317905978
110	0.0002238866076487143	0.7127070179969107	0.9445110131935813	0.14060740258519372	0.8280781674975697
111	0.0004647026688444932	0.7127619281988175	0.9443130792830207	0.14000076848177329	0.8282230216850343
112	0.0007205952298881437	0.7128120261123856	0.9444842218602874	0.14039032425470624	0.8280079112618483
113	0.0008932730894077127	0.712834032049275	0.9444014111965748	0.13987235043064716	0.8281628870651141
114	0.0009484068943177116	0.712723363305678	0.9444706671207094	0.13977076223170612	0.8281363609464616
115	0.0010917447761653407	0.7128056197306468	0.9443189587510843	0.13986531635529792	0.8282014065801192
116	0.0009397510360856099	0.7127461801332758	0.9443788399090821	0.13970163295589227	0.8280312192661705
117	0.0007534702074281228	0.7125810395513656	0.9443657990532404	0.1398358468452492	0.8280099958331444
118	0.000643829616842702	0.7124804365410858	0.9443914584344167	0.14009819186037173	0.827830049742532
119	0.0005105710471027502	0.712710773364769	0.9444084865545532	0.14016544642486015	0.8279310389691262
120	0.00022793611766886972	0.71254931604544	0.9442508466236694	0.1400732097593314	0.82790657289337
121	-5.988849304062547e-05	0.7128882369589224	0.9444818239100474	0.140626496608441	0.8278882082243559
122	-0.0006714502573308574	0.712941981253134	0.9444160041634243	0.14045864532914265	0.8278674924547197
123	-0.00082070915689302	0.7129452466848973	0.9443590965844662	0.14024240791601775	0.8280743068759926
124	-0.0008700024357144325	0.7129391888619295	0.9444356296108948	0.13996572115929393	0.8281105278798552
125	-0.0009800133129733253	0.7128061791206585	0.944439641959411	0.13976688711711252	0.8281859263251722
126	-0.0010047109780355926	0.7127475874696768	0.9443991615908842	0.13967189518043513	0.8279280831482332
127	-0.0008953846140342278	0.7125402378617581	0.9443681716454104	0.13963732552963604	0.8280638185076203
128	-0.0007941186296047134	0.7124058839172086	0.9442629084927631	0.1398196286152051	0.8278956806765757
129	-0.0007089313699806053	0.712561886301777	0.9443692956623676	0.14016113184373902	0.827954737905578
130	-0.00046881137668254656	0.7125588142922149	0.9443895405647609	0.14037274418782625	0.827759700451328
131	-0.00012070974877144689	0.7129369514179735	0.9444105194568133	0.14023598361099862	0.8278855508588148
132	0.00015964017390883225	0.7128092341415456	0.9444058410837095	0.14031207389459396	0.8279578071155
133	0.0005170411392849711	0.7128919951616225	0.9443959815209424	0.1404968674467438	0.8279367737668918
134	0.000730108160885879	0.7128754880808847	0.9443955823205454	0.14017301808858496	0.8281468328755413
135	0.0008991866175718329	0.7129379525797699	0.9443379687685504	0.14025724822877808	0.828162866665277
136	0.0010621649593143088	0.7126453025719758	0.9444101789005094	0.1399400327453048	0.828109963557657
137	0.0011131123395857246	0.7128174124457394	0.9444599230664441	0.14006886480528313	0.8280463428308792
138	0.001114705566664627	0.7125014529968134	0.9443209253813312	0.13964814955187244	0.8280909817280634
139	0.0009200605573182697	0.712516986052983	0.9444710491543673	0.1398614303474205	0.8279767827291665
140	0.0007673228069608977	0.7127288403820528	0.9442500362074365	0.1396370592956393	0.8280715894405039
141	0.000230415261553217	0.7126100336427358	0.944434602452874	0.14062514336548984	0.8278529160468937
142	0.00013546488498062303	0.7125283177840809	0.9442981403764377	0.14020871597227216	0.8279698383344795
143	-0.00014987162532884514	0.7126041408599677	0.9443916250319625	0.14049847048814063	0.8279987228181757
144	-0.00046008806600026574	0.7128157803432592	0.9444007843255917	0.14024823821116894	0.8281272646352209
145	-0.0006624405365933592	0.7129731114004112	0.944523712895442	0.14051082791992803	0.8279680332777898
146	-0.0009857176049470884	0.7127457168292342	0.9442944907207781	0.13970571348397287	0.8282622448999719
147	-0.0010579177770901073	0.7127681712114227	0.9444337878705555	0.13973857122931244	0.8281259871682257
148	-0.0010711806110759495	0.7127410430139459	0.9443260695264851	0.13978667518503282	0.8280954249625311
149	-0.0010991736527109182	0.7127469059576023	0.9444611020326261	0.13984362505020076	0.827946708318552
150	-0.000957680511401935	0.7126650076494716	0.9443222948135063	0.13958479294988108	0.82803250908506
151	-0.0007718524848796331	0.7125269175577587	0.9443193296124783	0.13983043714683233	0.8279823826122213
152	-0.00043408534394821357	0.7126498324723078	0.9444073133555652	0.14012626392694552	0.8277829314329269
153	-0.00024375914814820109	0.7126491383017344	0.9443139842457776	0.14015319588748304	0.82809014699
154	0.0003191210481740243	0.7126694049031451	0.9443718807104418	0.1405117324000958	0.8279759280802791
155	0.00046790379846188443	0.7129064563028641	0.9443813528777789	0.14048607615109887	0.8279040549525121
156	0.000767395790355638	0.7129238665771517	0.9444339314202785	0.14039421851258072	0.8278924651775009
157	0.0010072793049435921	0.7127619916083117	0.9444161025556779	0.14025493154249724	0.8281278901837621
158	0.001111129052933442	0.7129622471505866	0.944411428710977	0.13988937011822297	0.8280851880571252
159	0.0009664691076679876	0.7127934123585965	0.9443845933311225	0.13955531329730939	0.8280826981163155
160	0.001053850630950916	0.7125433234041292	0.9443722953607445	0.13981151288520635	0.8279910343344404
161	0.0009963572930398081	0.7126028217458239	0.9443339536276899	0.13983772468938935	0.8278269150766047
162	0.0007854293723775836	0.7126881137913644	0.9443303973826257	0.13989691793476294	0.8281015756745277
163	0.0003317582093378341	0.7124994183237586	0.944273392960199	0.14026118575663796	0.827821265923744
164	0.00015191505366890466	0.7125914824061876	0.9444755937582918	0.14058014083577947	0.8278355444340914
165	-0.00014469173655809738	0.7129390150801249	0.9444182740683407	0.14036533920801525	0.8278898939753464
166	-0.0005864045776803522	0.7128904417149365	0.9444297631281606	0.1401849515533145	0.8280960024265059
167	-0.0007502580888326111	0.7128805586131299	0.944451060415575	0.1404387184045823	0.8281638423636205
168	-0.0008913584917363526	0.7129676042064783	0.9443986647459585	0.13987844067316632	0.8281132268007162
169	-0.0009849212280510556	0.7128635959258836	0.9444114826897304	0.13982199597891895	0.8281354582109479
170	-0.0010190603815627018	0.7126555528684595	0.9443191679718372	0.1397611035794485	0.8282148989886752
171	-0.0011852797057087198	0.7126526103973087	0.9444405985794075	0.14003952569241176	0.8281317875066274
172	-0.0009022966320553861	0.7128226649010245	0.9442669310503362	0.13948659826676618	0.8281412429960127
173	-0.0006620591447126948	0.7124422754374906	0.9443234779707895	0.14016412586822144	0.8278048832908456
174	-0.0004400537288241017	0.7125302221928452	0.9444081045091671	0.14032446644954605	0.8278330085505713
175	4.3190221490752305e-05	0.712685504708002	0.9444210116021298	0.1403772319644564	0.8278810228455292
176	0.0001131750053099159	0.7126957913470803	0.944332115256808	0.140421601501915	0.8280373890752045
177	0.0005069637199837259	0.7127726261854903	0.9445013190363	0.1403537664638233	0.8278942988717388
178	0.0007786344115626767	0.7125914855862971	0.9444224875661184	0.1403212634726505	0.8281414860007048
179	0.0009058557160113023	0.7129864643611744	0.9444467247667818	0.13996057509695356	0.8281859232662808
180	0.0009621910711291484	0.7128291905462752	0.944421533079881	0.13992374618052106	0.828085685308172
181	0.0010474357148347888	0.7129308900297917	0.9442676269051217	0.13946654334191388	0.8281813534352195
182	0.0010077634997136134	0.7126670214330172	0.9444672569495953	0.139830098813984	0.8279447307404078
183	0.000975460303163671	0.7126673800718676	0.9442952255705762	0.13980951307653625	0.8280258614397658
184	0.0008175035604199455	0.7125894335491906	0.9444041981164971	0.1398827904652507	0.8278513380463732
185	0.0004602222686472332	0.7125748328112133	0.9443603561913766	0.13988098447172528	0.8279940810868514
186	3.713871012676586e-05	0.7127703104266027	0.9443832336973553	0.140244576508539	0.8277798138864731
187	-7.469889559247995e-05	0.7127939437303529	0.9444451869823179	0.14033781240651758	0.8278636171041344
188	-0.00041742979859786235	0.7128479713090027	0.9443078971986898	0.14030028334842543	0.8281712026602708
189	-0.0009713368800580878	0.7129322969379046	0.9444080245750581	0.1404516575128643	0.828026066802035
190	-0.0009656204419415094	0.7128329005708429	0.9444029015772325	0.14031292183078523	0.8280114046199487
191	-0.0011909108685045564	0.7128448390750912	0.9444440046109135	0.1400495382208607	0.8280092241927945
192	-0.0011139789114537199	0.7127534484273507	0.9444579674834686	0.14001357897687575	0.8280666096108468
193	-0.0010023791886469295	0.7127579762776547	0.9443419490975355	0.1395779129203904	0.8279962167188695
194	-0.0009292752510814679	0.7127724725811453	0.9443430638772499	0.13963083835568726	0.8280812554468528
195	-0.0007990247227177235	0.7124550011717153	0.9443260114291564	0.1400149661217514	0.8279619124169504
196	-0.00034959672783057026	0.712352055989741	0.9443599318108719	0.14020212335504603	0.8278397974343077
197	-0.0001406041529908937	0.7128212383803882	0.9443439528566085	0.14013565929694197	0.8279756521496455
198	0.000189450814021431	0.7127051331463089	0.944349279780875	0.14054581440142688	0.8279234439204134
199	0.00047642480910253733	0.7127904099886697	0.9444743094504924	0.1405514084454795	0.82793541449497
200	0.0007022238721167148	0.7129883978685428	0.9443809533410346	0.1401000860300307	0.8280748225680903
201	0.0008141587112567461	0.7127594223842396	0.9443854642375604	0.14023825208116555	0.8280887170545177
202	0.0010454321024611197	0.712764745892491	0.9444404417319836	0.14000548615923913	0.8280131161052263
203	0.0011140794072322514	0.712763245944797	0.9443412777297606	0.13956030168874217	0.8282910260352669
204	0.0011664287931473128	0.7129807805592661	0.9443417919281596	0.139586279886213	0.8279681426754407
205	0.0009285322743647274	0.7126711944677934	0.9443733734733134	0.13986288778037004	0.8279932108255013
206	0.0007671527545417904	0.7125241617933931	0.944305877700852	0.13982071622509168	0.827951244930218
207	0.0003572067919857669	0.712740666270177	0.944317817332065	0.13994342444696026	0.8277770871816802
208	0.00024160658879791418	0.7127332958938115	0.9443479738902155	0.14057106848243958	0.8278674655836256
209	-0.00022188174171837582	0.7128026239329017	0.9444610249834179	0.14040473460890338	0.8278748523822255
210	-0.00042629146467018506	0.7128960937453669	0.9443853510688106	0.14025577737460931	0.8280900081907188
211	-0.0008632629511556744	0.7128198932982432	0.9443801595736839	0.14027566339503592	0.8281158814986959
212	-0.0010163198032856961	0.712928967191367	0.9444439231703663	0.14014073339211955	0.8280658390326576
213	-0.0011936651956892235	0.7127905426847675	0.9443567443672487	0.1397352065254238	0.8282247850433291
214	-0.0010154522940066858	0.7129585360603612	0.9443883672245588	0.13991224126299806	0.8281269265698109
215	-0.0011227840567457838	0.7127244107328914	0.9443392012451581	0.13995304967231256	0.8280442329981818
216	-0.0009485666033451171	0.7125855774093847	0.9443165133893604	0.13973970573210642	0.8278659920592265
217	-0.0007842646798628994	0.7125267172106552	0.9443698998124354	0.14010231998810685	0.827827585252171
218	-0.00024022405238191	0.7126363787453861	0.9443209895384151	0.13990349489485182	0.827867976394716
219	-3.7147354146945305e-05	0.7126716195065615	0.9444155976698252	0.1405453697438438	0.8278673900292344
220	0.00020460484381844935	0.7127893642890897	0.9443652586176688	0.14013682517369505	0.8281223742258076
221	0.0002943587945374685	0.7128154913383713	0.9443945737587394	0.14046121815986234	0.8279648980350812
222	0.0008115185560920932	0.7128674950214572	0.9443051380784776	0.14039086124076067	0.828124587224245
223	0.0008459408180222343	0.7129373150758577	0.9445575338609267	0.14025417303093457	0.8279363102897871
224	0.0010220771805550784	0.7128301300763041	0.9443505182453035	0.1396160418621412	0.8281347329915496
225	0.0010434349552194309	0.7127033513044574	0.9444005925296161	0.13983700228402185	0.8280293768030247
226	0.0010769574586309478	0.7125673217809747	0.9444013586224683	0.1396249418051198	0.8280496227476354
227	0.0009240455995839337	0.7126737163296563	0.944227715248507	0.13961613577019477	0.8281894597875783
228	0.0008001139945264555	0.7126796111712347	0.9443434484481067	0.13994173494654932	0.8277654228798389
229	0.00043208606931669484	0.7126503091226434	0.9443318698259647	0.14008443449153657	0.8278474561610766
230	0.00014299913728574838	0.7125617417199738	0.9443502427484075	0.14020694869913114	0.8277499396463678
231	1.3424628009056256e-05	0.7126440432108698	0.9443553963986803	0.14062385513665146	0.8279275040715259
232	-0.0005023242188039389	0.7127749385513038	0.944414367930467	0.1405855850115386	0.82800106694189
233	-0.0007588768592535413	0.7128144658414269	0.9443845078442556	0.14040750285703454	0.828059627699099
234	-0.0006551245226086695	0.7128267357757536	0.9444221978777286	0.1402668767796753	0.8279199568238651
235	-0.0010129265126445717	0.7127518646118095	0.9445132781069682	0.13984236176958828	0.828098056031743
236	-0.0011126674124128054	0.7129006306337802	0.9444307052492015	0.1395856195419771	0.8281522555295259
237	-0.0009626250803708349	0.712796241715766	0.9443087316653068	0.1395061952734407	0.8280923012280225
238	-0.0008202447359561582	0.7124634683052826	0.944354681334755	0.13983910601889143	0.8280624913928223
239	-0.0006944548213730306	0.7126284878444922	0.9443384070032144	0.14015359976176725	0.827920588629061
240	-0.00044895373563111183	0.7126697482661458	0.9444040049368566	0.14034688943849577	0.8278860415972389
241	-0.00013499937904760953	0.7126193996199006	0.9443729590379651	0.14035856644025388	0.8279552136300597
242	0.00016405491375903048	0.7126786039780081	0.9443671250170194	0.1402454054842899	0.8279180843632342
243	0.0003330635340167547	0.7127874001857305	0.9444167712807712	0.14059139551471234	0.8279814663309772
244	0.000748684189321809	0.7129512712520042	0.9443225783406369	0.14009622801708493	0.8282883259362822
245	0.0009042243973321317	0.7128632459180883	0.944361275529604	0.14017898085423328	0.8281888460347391
246	0.0011957944114034907	0.7128032888643208	0.9443514783483303	0.1399356365010296	0.8280943749005357
247	0.0011263623032051566	0.712730678355475	0.9444546069083645	0.1399895208348165	0.8279195336024926
248	0.0007960518879600114	0.7126514670836613	0.9443088600687253	0.1394406480190693	0.8280657741599035
249	0.0008268767560717161	0.7126867156704573	0.9444049497339468	0.13994449976133644	0.8278791364897617
250	0.0008381510404325612	0.7125142427943483	0.9442821411175817	0.13977859818733304	0.8278600387423047
251	0.0003821137988859096	0.7126326320399734	0.9443714741622455	0.14013646337452182	0.8279742342780771
252	0.00011468900295585061	0.7127423108359049	0.9443161301469332	0.140420315740441	0.8278615545724597
253	-0.00016162560892004528	0.7128040702629334	0.9444807513364826	0.14040856727443352	0.8278477692419838
254	-0.0005602964840779913	0.7126386873787789	0.9443268048050065	0.1402058579639793	0.8281507723222572
255	-0.0006841579980070969	0.7129218231734004	0.9444461883929011	0.14023396865206358	0.828030695220644
256	-0.0009553303916008988	0.7130146813306187	0.9444090531695133	0.1399220654564667	0.8282457852585849
257	-0.0009904671198625189	0.7128727409100623	0.944346596478107	0.1397071591459703	0.8282345895702603
258	-0.001152809311893703	0.7129218834158637	0.9444331497996592	0.1399781642239367	0.8279476511948594
259	-0.00107552368078388	0.7125601464607615	0.9443737742997512	0.13952741255362253	0.828061907390516
260	-0.0010869338763858558	0.7126126116664689	0.9443393933048599	0.1397936315801769	0.8279836127378716
261	-0.0006018102764519448	0.7124967745324167	0.9443763555721557	0.14018541446604002	0.8278321362038539
262	-0.00034455161914002263	0.7125981511791526	0.94438311277641	0.1402400335480663	0.827983167299521
263	-0.00025583382245932007	0.7127208852125231	0.9443166551293097	0.14042837077645995	0.8279507939036109
264	1.5918492314485086e-05	0.7128790360826747	0.9443540660806555	0.1407665135892703	0.8278862804531621
265	0.0004996120916173523	0.7128331557195327	0.9444753426578734	0.14074754688891652	0.8279261059872698
266	0.0005986614243207366	0.7127401041692557	0.9444310760533023	0.1400983520081309	0.8279265687668838
267	0.0007591875566670528	0.7129081858763965	0.9444541978458616	0.14018975746000376	0.8280863645931499
268	0.001072397791765287	0.7128029026635078	0.9444365898750242	0.13980067342749608	0.828314939452967
269	0.0013474487301137787	0.7127851256658057	0.9444422455924922	0.1394690829237872	0.8282358265869739
270	0.0009432297393271789	0.7126126101054726	0.9442898992706485	0.13943444334117075	0.8282229935408119
271	0.0009599645110339925	0.7125559391817323	0.9444344294349231	0.13971443403153902	0.8278799135356608
272	0.0006055392093519296	0.7125853505736502	0.9443722648833693	0.13974801677669296	0.828207582445385
273	0.0003843047550235734	0.7125688052308418	0.9443119935548888	0.14021621457545422	0.8278872641114892
274	7.94532957082733e-05	0.7125741997895945	0.9443861425624587	0.14036298691251214	0.8278635634393581
275	-0.0002333440536511639	0.7125958279170863	0.9443469009749882	0.14042137155692513	0.8279703716895832
276	-0.0005698871946422504	0.7128496268614272	0.9444379640174876	0.1405854458353557	0.8278154587085117
277	-0.0007206729453708654	0.7128399400297948	0.9444924411429415	0.1401548746101069	0.8280516200582848
278	-0.0008084909505917365	0.7128655333389683	0.9443355680174746	0.1399788656558554	0.8281778780773758
279	-0.0009966487532458742	0.7129864361134197	0.9443904870451307	0.13987335700726744	0.8279335959732035
280	-0.0010396498714609515	0.7126695283142358	0.9444220302979434	0.13991626558984127	0.827987081623982
281	-0.0009108304485493355	0.7126716181363831	0.9443185812479117	0.13995772638765633	0.8280297201640624
282	-0.0009239983693710028	0.7127865444904977	0.9444118424002571	0.14004686803477676	0.8278831546985069
283	-0.0007268862324232749	0.7125030227693574	0.9443071866972998	0.13974332084800678	0.8279277083462778
284	-0.00039772150275818645	0.7126243203785722	0.9443885960687192	0.14012290762176674	0.827843140228777
285	-0.00014197618769047924	0.7125942696939546	0.944445890202807	0.1402177316383769	0.8277964709714017
286	0.00020560540636113583	0.7127509187002802	0.9443569554303151	0.14028475714671557	0.8282069846449732
287	0.00043057705082098416	0.7127496960807395	0.9443447919415782	0.13999502056838173	0.8280342004120066
288	0.0006828510671207498	0.7130444332094485	0.9444793632770107	0.14067200954828285	0.8279563667873436
289	0.0008226553466166871	0.7129404460289583	0.9444162984485345	0.14021064773696024	0.8281759337034956
290	0.0010487298249937508	0.7129524424527944	0.9444385211688306	0.13987232471933836	0.8280929701895517
291	0.0010297485976750048	0.712670818902545	0.944233183628934	0.13979647945720633	0.8280153085743512
292	0.0011491285829620846	0.7128410648180402	0.9445201710402984	0.1398934102169484	0.8278667723593751
293	0.0009071987068080448	0.7125945898536936	0.9443121780496515	0.1396400938974578	0.828010525365123
294	0.0007130655972518501	0.7125442216770956	0.9443320247666396	0.14021928978338394	0.8277934674561666
295	0.0004863033075358248	0.7126864696736087	0.9444652733605805	0.14040737690846652	0.8279425525359811
296	-2.7391261131864104e-05	0.7127863392945614	0.9443217615557356	0.1401772698038449	0.8279828354587804
297	-7.230122951692951e-05	0.7127190350059566	0.94444408462126	0.14047597763023353	0.8280272901230844
298	-0.00041143553000927993	0.7128863686871695	0.944501249799318	0.14035325669896226	0.8280280891785181
299	-0.0008574265204570871	0.7130023984625281	0.9444070206958747	0.13991981568698345	0.8283004954034987
300	-0.0009254846507417529	0.7128543284007092	0.9443722327676166	0.14018901087621746	0.8281417666952482
301	-0.0009834407979893989	0.7128927400691697	0.9444167062572494	0.1396448389043556	0.8280705328803196
302	-0.0010906526031602747	0.7129005824290021	0.9443483760112678	0.13976248000167074	0.828125082725062
303	-0.001006897925868069	0.7125487902188657	0.9443872347861889	0.1398014600798859	0.828043945745665
304	-0.0008564855188026231	0.7127145584686823	0.9444368075666405	0.1395818550620599	0.8280760179707375
305	-0.000783218334143086	0.712562011606944	0.9441953589496165	0.13967879167152095	0.8279972128801552
306	-0.00046776860708093183	0.7125115951455073	0.9444408044302179	0.14066432472367751	0.8277479300233964
307	-8.595195009031716e-05	0.7125679854605926	0.9444262255075047	0.14036026744100777	0.827837271944618
308	0.00019056620509413108	0.7129350663224077	0.9443245370454904	0.14044011611911272	0.8280083737667212
309	0.00036045887094696263	0.7130810070364997	0.9444929503645776	0.14081895152719667	0.8277334189427404
310	0.00075243636292689	0.7128663525454005	0.9444466418430815	0.14020115065030764	0.8280123364734068
311	0.0009270120601384869	0.7128534247117552	0.9443700857841056	0.13987297604870252	0.828282680901938
312	0.0009480810499416953	0.7128831073433046	0.944390920757714	0.13965422788736395	0.8282476115508278
313	0.0010035409969009954	0.712646868425922	0.944415700742719	0.1396521726573781	0.8281406398666825
314	0.0010062883888319624	0.7127744173648825	0.9442428193462664	0.13944863139143446	0.8281873798839855
315	0.0008911695688573264	0.7127497749920889	0.944416786626459	0.14000539341862409	0.8279145390264838
316	0.0005925643223626899	0.7124996267521037	0.9442535073198092	0.13994468776480706	0.8280378975251693
317	0.0004975115923138162	0.7125181350883216	0.944441224327504	0.1402759081704035	0.8278725186134591
318	2.703004349699034e-05	0.7127150226639675	0.9443535397569384	0.1402879684815498	0.8279094891976031
319	-0.00020149438133538838	0.7127187423137172	0.9444319479545892	0.14031415851351425	0.8278950787439124
320	-0.0004956074383606436	0.7130389086286832	0.9443900210281745	0.14035369505357914	0.828070561695115
321	-0.0006162161297354641	0.7127480517536551	0.9444191195991063	0.14030673831344423	0.8279939942208577
322	-0.0009599147877665686	0.7126866259364816	0.9444453496895845	0.14027517026628636	0.8280670427819935
323	-0.0011227387722799206	0.7128741949365656	0.9443377148176821	0.139865986568734	0.8281400925399819
324	-0.000999886702439997	0.7127990072865373	0.9444330615674612	0.14010447798314976	0.8278212477543233
325	-0.001003146572728351	0.7126107542216918	0.9443705587269184	0.1397620157527017	0.8281202037530327
326	-0.000940696242849201	0.7126344877353762	0.9443728148931426	0.1396638683553554	0.8279699303768739
327	-0.0007115008998899223	0.7126112671803009	0.9442814091038925	0.13965725591113617	0.8279284613171412
328	-0.000440595215071586	0.712704546080781	0.944386219349162	0.14014258252324324	0.8279089756632525
329	1.3168044903294927e-05	0.7125615064590308	0.9443453882841522	0.13998198574044482	0.8278506115201087
330	0.00013032003763169592	0.7128038339839109	0.9443830938109937	0.14039202152243774	0.8280014735186885
331	0.00041696146059343783	0.7128148136651266	0.9443619888921483	0.14029745649094014	0.8279433018818264
332	0.0007674153086913628	0.7130924117059834	0.9444887193803256	0.14033790995949066	0.8281689323305836
333	0.0008607664915929355	0.7128379064202388	0.9443512170193623	0.14010409405472352	0.8280494606098541
334	0.0010051968076195742	0.7128083549495781	0.9444852444928605	0.14006722568265173	0.8280083242726134
335	0.0010615135919544898	0.7127636489931898	0.9443511532006099	0.13968749337460148	0.8280411818374348
336	0.0008969096789016406	0.7125636078210456	0.9444248523015196	0.14002274650620122	0.8280106765867516
337	0.0010342796766813407	0.7126996862126291	0.9443927482825484	0.13991054757745205	0.827939373264492
338	0.0006280822217239353	0.7125749615179225	0.9443238977264858	0.1399635769344126	0.8278174094281904
339	0.0005424605850771948	0.7127050047353339	0.9443766144854396	0.14046326449299487	0.8278973012819846
340	-7.549900875247963e-05	0.7126995799229539	0.9444306889781018	0.14026958027822448	0.8279723797044265
341	-6.524401503915367e-05	0.7127795058176447	0.9443741423153953	0.1403771783789635	0.8280410607882719
342	-0.0004428184724877697	0.7127649964483194	0.9444522915787757	0.14045080562821594	0.8280139649085331
343	-0.0007934346931889838	0.7129189577532795	0.9445219448549176	0.1401967847335994	0.8281074863255878
344	-0.0008934411354686822	0.7128498411326404	0.9443250352793722	0.14023308432961884	0.8283779535121132
345	-0.0009567898664563456	0.712822129665506	0.94446183122321	0.13999694219772438	0.8279758847575016
346	-0.0011959561296923228	0.7127349623768585	0.9443595771592956	0.13967542633223118	0.8281159125320429
347	-0.0011348912984294392	0.7128440868110242	0.9443147552798884	0.13929672176978777	0.8281251218123438
348	-0.0010064021475053545	0.7126427834181838	0.9444531681123479	0.14000280978014526	0.8280670724492128
349	-0.0005860136390615069	0.7125982121776963	0.9442700035486695	0.1396103000077782	0.8279930469338127
350	-0.000514196890550474	0.7126815242983432	0.9443806465981092	0.14021169878011616	0.8278734644234386
351	-0.00019390222248633803	0.7125650557298253	0.9442632276951305	0.14021823718171358	0.8279401548731591
352	6.46394035344701e-05	0.7126517111823476	0.9445471423960484	0.14066375326951983	0.827791172048997
353	0.0005829338783855875	0.7128536134394693	0.9443624414762716	0.14046066360773063	0.8278630371376111
354	0.0007149924551879708	0.7127506846531473	0.9445051244261694	0.14016596615569538	0.8280461824104691
355	0.000977731200041872	0.7128641228077693	0.9443904879042099	0.13985057948608348	0.8282130227609807
356	0.000987908790961592	0.7128515236298105	0.9444171185349418	0.13989257054728613	0.8280258200386067
357	0.001043982656020483	0.7129145142060408	0.9444738361905155	0.13983641021800503	0.8280479504701626
358	0.0009642545741293822	0.7127020837012159	0.9443136670439269	0.13956984718263665	0.8281278121254522
359	0.0009108561108191098	0.7125039604703168	0.9443336858406638	0.13954557595070707	0.82792700482129
360	0.0007626501828221638	0.7125975916959011	0.9443729543798097	0.14023096364754956	0.8277424743557679
361	0.0004519125985112152	0.7124822361931435	0.9444071934010831	0.14025191994056327	0.8278198368901583
362	8.013385697560269e-05	0.7126898842624689	0.9443204368404448	0.14026272312713498	0.8279809952541012
363	-0.0001738895832405564	0.712600602790535	0.9442978888062354	0.14021293007983834	0.8279150541781468
364	-0.0004845846096785865	0.7127823544229693	0.9445477085539795	0.1409790124857012	0.8277383165335489
365	-0.0007514753801143422	0.7128528437152263	0.9443824773611332	0.14025109571859345	0.828130297991778
366	-0.0008691299010137395	0.7129576475062882	0.9444119147999516	0.140009387134234	0.8281589585799709
367	-0.0008678055402156047	0.7127780933230082	0.9443790706552857	0.13988907783213436	0.8281520901169419
368	-0.0009921921369835636	0.7126996425014115	0.9444799187301559	0.14033766370388553	0.8280745812647929
369	-0.001080263097334748	0.712681067396685	0.9443499926077701	0.1395351791713889	0.8283026587382473
370	-0.0009546447041221738	0.7127031928366878	0.9442976915764274	0.139523547863976	0.8280617841116205
371	-0.0006501274971542727	0.7125728548515687	0.9443637344531729	0.14017492354214509	0.8278740721003315
372	-0.0002705468458842392	0.7126834518937036	0.9444889718244754	0.14021651655216583	0.8278994639617505
373	-0.0003337039373344106	0.7126800198933432	0.9442687776420452	0.13998928087999923	0.8280604546675736
374	0.00015421011315292217	0.7126700490645168	0.9443726220103772	0.14045495918370024	0.827990903487227
375	0.0003787200215900327	0.7128525756868305	0.9445133298899216	0.14077813178640236	0.8280037954931753
376	0.0006609365327569636	0.7129942351389705	0.9443631727088424	0.14018634842450967	0.8281033256051262
377	0.0008255093178483843	0.7126442889202892	0.9444607633007124	0.1400784854805024	0.8279928903019995
378	0.0010183135432184417	0.7129667098195216	0.9444057766031001	0.13997102783536589	0.8280291634441227
379	0.001070094325576238	0.7128892509493223	0.9444563065456921	0.13978983142061455	0.8281587871855902
380	0.0009638460385504437	0.7127264158924983	0.9443446607346281	0.13953537083612752	0.8281656633994068
381	0.0009566631349271248	0.7126959385679242	0.9443631974059244	0.1396990622239673
382	0.0006915676213882979	0.7127798139780258	0.9443666165530953	0.1399514256826744
383	0.000399056823919259	0.7127580287435837	0.9443983698279019	0.1399428597399557
384	0.00013363838427367353	0.7127292882134479	0.9443713137442376	0.14003167794379162
385	-9.379935218731406e-05	0.7128962179998788	0.9443817296271213	0.14036625907049946
386	-0.00040962318266378	0.7129275954757558	0.9444540228501315	0.140436167429499
387	-0.0006577856103571043	0.7128961447445341	0.9443821998446718	0.14035698975583524
388	-0.0008583728810698613	0.7128104712945319	0.9444503091728472	0.14029978152350617
389	-0.0009803576498625824	0.712911071781593	0.9444717371434849	0.140108708213622
390	-0.0011491558578819272	0.7128630621033011	0.9444071728317158	0.13974275660465668
391	-0.0010114787601288302	0.7125733602387516	0.9443825895037725	0.13982708655009277
392	-0.0008935608679825206	0.7126298750408107	0.9443734493432432	0.13996278132520973
393	-0.0005841383451738763	0.7125126189763382	0.9443129185163058	0.1400949157038558
394	-0.0003157706482721034	0.7125174708714419	0.9443002884509153	0.1400903610251403
395	-0.0002548797874974713	0.7125484448517554	0.94441886612742	0.14040137904881864
396	0.0002773235821656636	0.7126405847629279	0.9444088516457358
397	0.00024055199479483386	0.7127727558663918	0.9444090492300172
398	0.0006604935029668521	0.7129048483328602	0.9443515346408368
399	0.0008579858056614755	0.7129275534173395	0.944440255457218
400	0.000860504989989131	0.7128133119610185
