# Supplementary material for: A rigorous and versatile statistical test for correlations between stationary time series
Source: PLoS Biol. 2024 Aug 15;22(8):e3002758. doi: 10.1371/journal.pbio.3002758 (PMC11398661; doi:10.1371/journal.pbio.3002758)
Supplement: S1 Data — (ZIP) [file pbio.3002758.s001.zip › figure_data/Fig_A-11B_data.csv]

beta	proportion of trials where trimmed length is odd	false positive rate
2	0.0	0.0491
4	0.0404	0.0901
6	0.359	0.3769
8	0.4188	0.4292
10	0.4561	0.4471
12	0.4731	0.431
14	0.461	0.3539
16	0.4813	0.3033
