# Supplementary material for: A rigorous and versatile statistical test for correlations between stationary time series
Source: PLoS Biol. 2024 Aug 15;22(8):e3002758. doi: 10.1371/journal.pbio.3002758 (PMC11398661; doi:10.1371/journal.pbio.3002758)
Supplement: S1 Data — (ZIP) [file pbio.3002758.s001.zip › figure_data/Fig_A-6A_data.csv]

t	x	y
1	0.860162246721079	0.686852349578847
2	5.718740867244332e-05	0.20132766732185897
3	0.6511662863159199	0.4369039387967235
4	0.07337794540855652	0.4263380472253226
5	0.5461692973843989	0.9696625702776748
6	0.09313010568883545	0.14759648359214214
7	0.6727803635215239	0.6079187025144872
8	0.19838373711533497	0.27503048274947556
9	0.7694083670016785	0.8157802759657485
10	0.2095972572016474	0.6422931891459392
11	0.8426097501983798	0.5396479282417732
12	0.10222612486575872	0.16329799999546868
13	0.9390587181954727	0.25367156826308424
14	0.013693796598963082	0.1589186115364492
15	0.8352337550892011	0.4179206801035057
16	0.20865240118356349	0.4790311343273683
17	0.7793449142228759	0.8984667978195484
18	0.07019346929761688	0.10258475107638905
19	0.5990507445424393	0.9665509933719167
20	0.40037228433776834	0.5465366750833173
21	0.9841307878596988	0.7935713885427041
22	0.15671208907962142	0.7863046287367925
23	0.846161307834657	0.5328806180945136
24	0.43819457614801915	0.4252667727167214
25	0.9473033317519237	0.7433703601565749
26	0.042522105684888956	0.41030011407199307
27	0.5195273916164411	0.4392898757286684
28	0.08491520978228445	0.08430773818403142
29	0.9390712517147066	0.42794571657771574
30	0.04917341691652505	0.6150822786302064
31	0.7105538125025261	0.7126261635614769
32	0.47894476507525097	0.6410645625625541
33	0.7665826424865085	0.6136964255763413
34	0.3459385569752367	0.18568001747706805
35	0.6577578155030315	0.7023695415855221
36	0.34325046384079183	0.24320439201784252
37	0.9173128359486864	0.22362299595361673
38	0.009144138672095903	0.7226649414535005
39	0.8750721574724838	0.536295655042228
40	0.49443054445324736	0.34090462433976976
41	0.8740828271899197	0.7930013882654873
42	0.1402219960322026	0.7587667234446349
43	0.8946396642257443	0.2580124224363706
44	0.05161300328882101	0.13816087050581993
45	0.7239467630879526	0.4578859913061685
46	0.4542977515465478	0.19873939706415922
47	0.6468070741868397	0.5963959850889544
48	0.14388766929317437	0.6595676886381469
49	0.5650142860591388	0.8831779319537407
50	0.009683478935148537	0.47666395364696124
51	0.8394177664699455	0.3921389870648533
52	0.10581405800002952	0.14919415061814822
53	0.6327733296861131	0.7947124099216312
54	0.24578657964016914	0.18977124611483812
55	0.5266812725585401	0.6315927127412397
56	0.28705880274600654	0.5994246297017535
57	0.573364287452905	0.3825992836923087
58	0.2946527684516421	0.13960095005819523
59	0.8498791800104656	0.23178854926068096
60	0.05116721441391292	0.11805507015995804
61	0.7070279939097841	0.8811511255575926
62	0.34720007886387255	0.08370872939596685
63	0.7070896347634513	0.37891603642185423
64	0.02497672947304358	0.026205759796781705
65	0.7679482029577558	0.7410853083610228
66	0.3318973226098944	0.18536251317177568
67	0.7574445560291543	0.5308733742414113
68	0.47229737799540666	0.11144093705898142
69	0.7932775202509965	0.5017738300892052
70	0.45170095764394175	0.33954997299169226
71	0.5687373520731187	0.5783719614880105
72	0.06963817362537927	0.3382734504308905
73	0.9036956443547619	0.2822052510993314
74	0.1988384184927668	0.6180642133052352
75	0.5826770985584664	0.3097648027919291
76	0.46375429019801695	0.3394338994606496
77	0.6738829298727533	0.4175648899622236
78	0.37540605156807777	0.24080635446392507
79	0.8629989926752257	0.737936618069146
80	0.4416530456029049	0.41422937905073165
81	0.8118361035278044	0.3520696403839524
82	0.3754712170136686	0.3753075518667017
83	0.6744491709889213	0.4716326950370428
84	0.13496394588251304	0.5635977585985009
85	0.9479431090980335	0.3808761619460391
86	0.21404559493564745	0.6759905098866762
87	0.9824200235741928	0.6209837319133042
88	0.33172074890922404	0.40049565833847134
89	0.8108478601045609	0.4029486455101441
90	0.05737298647668759	0.14892453578933118
91	0.9747446293535356	0.5774552501900774
92	0.22495606673997026	0.7854595342602059
93	0.7891948071935659	0.3063249901294616
94	0.20406840138064058	0.2267699459424457
95	0.6185134901215139	0.8405129394267649
96	0.4516897602811269	0.531821518808604
97	0.7868397433361429	0.4230067269547496
98	0.001435163515579485	0.2517180854200895
99	0.8085724568103619	0.5359586035215432
100	0.16332245088604808	0.4822294097938369
101	0.7635290511288046	0.7754710137768603
102	0.44297104965538725	0.6858402667609846
103	0.6786348800012498	0.7448891763667277
104	0.4542675754598996	0.18958565157735868
105	0.8116800578959014	0.940576428269008
106	0.007910621423278141	0.6249563205406129
107	0.9647186168718807	0.44590518434227544
108	0.345448458758462	0.24397251331365055
109	0.9986614252257402	0.9049346547431237
110	0.08617025417266427	0.1008627843177588
111	0.5685678748144389	0.7067686673885805
112	0.4662977315185818	0.2221701859787394
113	0.84840908074495	0.8617602601114449
114	0.033000086361031244	0.29161875804471066
115	0.8777315263012332	0.7866928755750672
116	0.3769380942306232	0.15393431233099106
117	0.9615122677732417	0.5851567180325915
118	0.3557623793142359	0.6428757011448218
119	0.5621354809860823	0.5175905693378992
120	0.009940066919897794	0.1292592318848719
121	0.5131054934388597	0.7191857781189178
122	0.014153244010397303	0.602660644715514
123	0.623105533801523	0.4241541082984749
124	0.430013974341444	0.3610894889859213
125	0.7694155321708265	0.9203591299088523
126	0.27641098934288294	0.6975885049527348
127	0.9210154461798028	0.7657500878273458
128	0.06208665755995557	0.47272047959232544
129	0.6395918395055697	0.8539058163177005
130	0.29287963572914394	0.7261157168798712
131	0.9847978741598373	0.20200604773433847
132	0.280515109627855	0.3177822129870094
133	0.5093236446864715	0.6491277469747851
134	0.40031633634030817	0.5871385090279013
135	0.6164871369205103	0.26997820974803477
136	0.40355259780938957	0.31980399014469163
137	0.6939303220320858	0.4236969435598791
138	0.43177092727971433	0.3388080424841464
139	0.8735608213685924	0.5983829061386307
140	0.27812011699520944	0.5280121788208408
141	0.5682276128303425	0.5969889111762233
142	0.02995884475610583	0.4963745604841524
143	0.5606717278703687	0.6659518895113781
144	0.022275939272380862	0.3426659184310851
145	0.5537470645530465	0.20398109176901227
146	0.11285466930392735	0.1556131310876815
147	0.8564944901913383	0.456165323429031
148	0.2798584910270712	0.11758250068394505
149	0.506277990079558	0.6789311052851486
150	0.03598713984474339	0.48919958132768193
151	0.983638165000136	0.6000746076775436
152	0.28405023095997106	0.25667912128069165
153	0.6016466173304953	0.7226064416195636
154	0.1261628722851617	0.15222678614323498
155	0.8719129270375465	0.20470478515570253
156	0.0977147405546594	0.5879536149471692
157	0.7906794636366289	0.5548030735231481
158	0.48500999454415616	0.5582733248398787
159	0.9234144007450176	0.3480346797095808
160	0.11992387957379308	0.050095841587132386
161	0.7468848571343649	0.5024868694264171
162	0.3099778591906899	0.5567972083563952
163	0.9144904497750894	0.2822546939634526
164	0.07839569732304214	0.15666738693999394
165	0.5092881010887047	0.563162120325216
166	0.035011071859611165	0.49691935175491686
167	0.7431725554685159	0.8000993984551881
168	0.3031647308266652	0.08778801702852529
169	0.7844257185432406	0.6996988857245129
170	0.15868120466108038	0.3098884177155847
171	0.9943080772062245	0.7360722949982456
172	0.28987260962289846	0.16284830212952128
173	0.6900705863117752	0.6223350380245849
174	0.2754741095589484	0.13773004396474617
175	0.8726672154532511	0.21494480479710024
176	0.3346164467265923	0.38956019713916573
177	0.6324597788314047	0.3473422212487144
178	0.033167417214220785	0.51067466400271
179	0.6850420989570531	0.6292598554723463
180	0.31485875351078224	0.6199563039981966
181	0.6050870049574197	0.5143679221073625
182	0.37637777686940693	0.7915617046690024
183	0.5332682406770575	0.612171756929659
184	0.13015754928927048	0.3830587209483774
185	0.9023772818716727	0.7995539766017357
186	0.09671714131166387	0.45815063463393235
187	0.8197304404399701	0.4899722538400203
188	0.26233515456186685	0.39139582836811376
189	0.9624039851996753	0.3513106999510798
190	0.1316483852435555	0.31486673143748956
191	0.5329805453420119	0.2239694020192388
192	0.36753298164433473	0.3700232482737623
193	0.8860890147716234	0.4195792902428566
194	0.453907926251762	0.4213726882868926
195	0.9659860345984186	0.22341769712249
196	0.006975786487798508	0.44406941321773963
197	0.6171810430607103	0.43439830690268577
198	0.3083891785008288	0.46199254481083796
199	0.9745081603438082	0.7862158826090934
200	0.47508805962353984	0.35227026143715023
201	0.7783265940975782	0.7305254583055724
202	0.45780317488313726	0.19112796389616965
203	0.8207831044731688	0.9988792708691839
204	0.19500385707062312	0.19430281729581403
205	0.7429953335484549	0.9526627315052199
206	0.3021552414599866	0.17377580031281437
207	0.7747739607542813	0.598051507684054
208	0.4630907133532268	0.6569415719141887
209	0.959366717816803	0.7732704374357874
210	0.19743780646177744	0.5644643296965353
211	0.981631264220356	0.5523524479805744
212	0.08697783334023218	0.6033400203641275
213	0.5631647597198186	0.935962861611887
214	0.06753957902336566	0.3530813962526703
215	0.7528310828384484	0.6223723873237605
216	0.010762402637098989	0.052828467213309874
217	0.9739851056088404	0.5126184589365541
218	0.41355773558536624	0.37379085306659676
219	0.5075094903710612	0.9161101686428587
220	0.08809812778752762	0.08844595220435299
221	0.6660317871834185	0.7849100825591733
222	0.06549842240545845	0.4363769348389756
223	0.904745346063291	0.6852283444132348
224	0.17236832634164673	0.02382635530364823
225	0.9700537411666836	0.3173979038086236
226	0.29100708997354	0.22718658037294814
227	0.939415992205922	0.20389763836288483
228	0.42236722269611093	0.5353262382377094
229	0.9526961593543246	0.8962063591380786
230	0.22994013290840348	0.4375746474169927
231	0.7731734080101866	0.6345312380153629
232	0.3993017955760197	0.49258074289042986
233	0.6428594258670738	0.4417452003326433
234	0.24512676130996386	0.29338558532875336
235	0.7995551538229392	0.6599517818222131
236	0.007766637775417862	0.6473732669738756
237	0.7967407040983185	0.36127730752653686
238	0.21683817449472914	0.2620192446786313
239	0.9036802644424207	0.7943370003117576
240	0.15762240154768647	0.27273619930587367
241	0.9464443542625757	0.238088742965244
242	0.28892860764226774	0.1250855429410013
243	0.5920051008137326	0.35509188772763745
244	0.39396461691275214	0.39608989004894257
245	0.8060155885224669	0.7080999688730706
246	0.026954636036876478	0.7041759817748665
247	0.710096840000566	0.922029245137796
248	0.3395344182827148	0.245728614788076
249	0.9593008889887629	0.8027040585004686
250	0.00020101244567871657	0.22594242444717808
251	0.9883795745155298	0.4948614958122207
252	0.18829015737288723	0.23418124967450415
253	0.9868917691791612	0.530952588959281
254	0.3023580504870265	0.17177255653470447
255	0.9144229039903464	0.4551888051761512
256	0.28735575235405114	0.09753585111207014
257	0.8140380991536752	0.9704145916764276
258	0.14278814084784697	0.4031864075190263
259	0.7934166703280414	0.9384805460709311
260	0.37501088185132997	0.5969281126187369
261	0.9291569182145212	0.5661642301443353
262	0.3775410942338401	0.6036977802465054
263	0.8490286242236516	0.7024184628855407
264	0.4322397150272999	0.24300674732149494
265	0.6613404984183733	0.6173274507306175
266	0.3353943953937936	0.5698497565179433
267	0.7254369682066746	0.44425082515864533
268	0.1910513760157586	0.010018269509178612
269	0.7054056749610929	0.41461026330874906
270	0.2007397917347703	0.6373963804720674
271	0.6586919729791385	0.943994471170801
272	0.3109596839601507	0.5002649239226041
273	0.7151236354106322	0.30624598766432876
274	0.48690103896362613	0.606056287397937
275	0.8389004457171556	0.6215242768378751
276	0.09928494421355544	0.6030952572969704
277	0.7133505046740164	0.88688936245601
278	0.1716731198872115	0.7580332408814594
279	0.8988194019792832	0.7236300276982651
280	0.4399991442817159	0.6834065678741172
281	0.951920977913186	0.7940704461572374
282	0.3313599061876311	0.5816809507229416
283	0.6351041310148788	0.8870326050135718
284	0.12618335075229486	0.7384024326029324
285	0.9274489713487012	0.9216608012198757
286	0.2638573231543733	0.31660020925214455
287	0.901080542002299	0.2672170238389801
288	0.28624425859580316	0.6636589747665194
289	0.8665712626437556	0.6311452426461075
290	0.2595058137320279	0.4336609237912984
291	0.885441955250944	0.8601402644531356
292	0.28442899535235777	0.02558734750061911
293	0.7328549392959904	0.9023683349801254
294	0.1713444539766409	0.027707201070176258
295	0.5341046742083521	0.7545556467027105
296	0.18896208966404993	0.4699875834803273
297	0.5398130388491262	0.7133993446668773
298	0.4914085568652225	0.2992641501906049
299	0.5908064256653819	0.42036962132008326
300	0.4059293488602699	0.4075268651510099
301	0.9374808224779491	0.9086584937197772
302	0.34420662619297165	0.45223173629245467
303	0.7847472063726879	0.7305191131714533
304	0.08048571840780439	0.3531033847628007
305	0.7334400113816532	0.9777112696971617
306	0.1725860255776075	0.5940179618813678
307	0.6125199789070424	0.4839220086806187
308	0.2962559343828984	0.5228248261309275
309	0.6561349188509584	0.6340931294973763
310	0.45815277673417537	0.7072449699029488
311	0.9548177624757785	0.42004324085232936
312	0.1285591468910981	0.08645398813786986
313	0.5554456503720147	0.35301764139293607
314	0.09648136600955642	0.3096369860840687
315	0.7497920853394431	0.8832478359474516
316	0.3642928339872981	0.21667593106873329
317	0.6040972192043957	0.7010870425669469
318	0.12401677918861537	0.49884144083644666
319	0.9258359374681835	0.5264377082783429
320	0.20792435913376367	0.0402681037275614
321	0.8083425335776181	0.7958670984259941
322	0.11683306961962503	0.23658042753910494
323	0.5509836297128987	0.5187665572392322
324	0.2579285084842649	0.3017916540244076
325	0.7385704935248911	0.7308821053368748
326	0.07633582204658163	0.06906662945213125
327	0.8109031158702078	0.6399119363775849
328	0.27200505940696906	0.012337457874604675
329	0.8270686734853722	0.9864311868315334
330	0.0722727700623299	0.4787417779104119
331	0.8757639085676219	0.5072913823969813
332	0.11102456989996135	0.11739834458198617
333	0.7596759121830166	0.7575026611494441
334	0.39264801411080946	0.7246467333652419
335	0.5111652139959031	0.4544870018756934
336	0.16218122986309325	0.6131937157249838
337	0.9364611882000555	0.42999848163295007
338	0.4223548038010348	0.7657802738995148
339	0.7692202962972718	0.761852603835846
340	0.4333041370832565	0.5000124745546569
341	0.9749029956768133	0.9445877865201182
342	0.41320349881467067	0.21523390980153484
343	0.9270577219182694	0.9388925970726085
344	0.04937170091017418	0.542466347299186
345	0.8256521661704955	0.8170900057611695
346	0.3517584940763265	0.4573082691479611
347	0.8051204063233148	0.8671237419993866
348	0.399807630868014	0.5586254394334901
349	0.5172856099358172	0.3172869614215271
350	0.38511936727748997	0.4899689029024599
351	0.8658643003697635	0.42345626849306545
352	0.12984919664917655	0.7327029784538401
353	0.6285346494110733	0.358585832168123
354	0.3161516587150639	0.22857319629704229
355	0.6726487307955408	0.2381237639757431
356	0.39829433900364375	0.35806331524051055
357	0.7230731160017286	0.6460702521368894
358	0.39137470739208596	0.45884886606167624
359	0.9952358918119204	0.9243019039677385
360	0.15012416976695003	0.27793114624048404
361	0.5715029141290497	0.5580227036730041
362	0.4506542181746369	0.680990130001198
363	0.7707796894436867	0.6614634425856198
364	0.4873701854275411	0.523194347902187
365	0.8183022000009486	0.4226874643154528
366	0.49695651230523946	0.3899770413006793
367	0.7730354020714758	0.6967619100643778
368	0.26321296695276064	0.106715224116192
369	0.567713951536085	0.22632697327402754
370	0.17785258549194055	0.09072880090466091
371	0.5131092836481866	0.5819688610717224
372	0.08019758975982455	0.01922138770464681
373	0.872818596353748	0.7009671433097774
374	0.015199844964394416	0.07806609438086759
375	0.6832715486218721	0.4007692301729966
376	0.43117312641902206	0.3411943566849748
377	0.8463388587536771	0.2926613973649992
378	0.3454710710330843	0.21644159503797314
379	0.5943184004776554	0.21686373826840896
380	0.22095214037421168	0.7880364428883756
381	0.7907887036721456	0.6892588864971285
382	0.4948758538318526	0.3026830710681993
383	0.6019531126165609	0.22122268088835928
384	0.12386645088117743	0.3118709986999874
385	0.631086541886456	0.5620469011091473
386	0.3750862066489964	0.7448025550116023
387	0.7284876637178463	0.4228033374704453
388	0.028464719205547495	0.4918255128666393
389	0.7542581203051197	0.7321346836657546
390	0.10598008232183798	0.14876877583707113
391	0.8993021223801051	0.6046106791891455
392	0.14866569075363611	0.6292006102879479
393	0.5138030059772518	0.2772632275427308
394	0.2967162247323105	0.48482823853516976
395	0.9219202144655945	0.22084794615071454
396	0.1905080620311071	0.0056373790480605205
397	0.8749291553630717	0.24762288571205704
398	0.2555707391485641	0.38512036731922916
399	0.7704759024810943	0.9405632869521847
400	0.4797171605308762	0.32444590731121936
401	0.9019804457493235	0.2600261114692326
402	0.01616153331178699	0.689081979586423
403	0.8546936256156475	0.6154380683763522
404	0.23250074078175303	0.2551486951339393
405	0.97377447069755	0.9704258710277405
406	0.11071636716174416	0.7506094148019027
407	0.633536009842183	0.4080151775653538
408	0.040736982438631	0.16111348297097622
409	0.7143094143318933	0.6711269626448617
410	0.054509382009534146	0.6740145678732472
411	0.8168933803059589	0.46937687179604387
412	0.40148161868686894	0.4691435371714093
413	0.7574403968961427	0.3297959995830462
414	0.6129691048606164	0.15567498819051348
415	0.47396329587481584	0.8090681727936765
416	0.6766811864221421	0.12007876908163997
417	0.543015019999554	0.4127256328382619
418	0.6592078963298551	0.5515958905421355
419	0.701196926899435	0.21207144610638323
420	0.11473843893619594	0.025755523094856427
421	0.2627095198839583	0.43002075201922285
422	0.014666114330405834	0.2692985444098393
423	0.25337999811148515	0.4897728844240089
424	0.3668670509667455	0.6457524604108157
425	0.2906735382140723	0.22878477412691348
426	0.022226679078935965	0.28671619570026013
427	0.803889185112374	0.7106225066134594
428	0.31588038436851157	0.11440328761465812
429	0.7975507964860201	0.8861908916091525
430	0.36192386139716126	0.5164515266187463
431	0.5600693976006088	0.29223474038402164
432	0.3824580053742648	0.16647792799915778
433	0.5792031412497551	0.7963986645985317
434	0.6425306736913358	0.3227253026673383
435	0.5219140158861886	0.5875760487588053
436	0.7237489282748985	0.709964062458182
437	0.22964883836322864	0.30995483969938464
438	0.6190994741763349	0.7714982379088942
439	0.300513104910191	0.23410374543726387
440	0.4948108535296684	0.07955220580390786
441	0.2082914090681855	0.37859074475235477
442	0.4309018260610776	0.6452680658084113
443	0.20241436529567705	0.5646982458956019
444	0.7609550283921637	0.5226009138090556
445	0.9243216269622224	0.33945691001586975
446	0.6367735535538155	0.13337754634122262
447	0.93221945593183	0.6166786724430313
448	0.11644658492671765	0.5922349082241773
449	0.32618405589642663	0.5699795721720227
450	0.1501053383219472	0.6956912680968903
451	0.6979967218399369	0.7283295477365123
452	0.7246475968066415	0.19927207076154627
453	0.991964142687259	0.38792177664168387
454	0.5688979670126527	0.2992373734936557
455	0.7854403273138362	0.8052928450369737
456	0.7274345636354036	0.7503501314478258
457	0.5206989858968967	0.8895247994550664
458	0.19988054418002943	0.20928863414633742
459	0.33874413662969827	0.5298231423828559
460	0.0955656402669832	0.48923527956025725
461	0.850088470426263	0.6374675646526466
462	0.11743389873379453	0.31141995632717256
463	0.4114379861815205	0.28113662150502133
464	0.6552713429068246	0.5697958435178044
465	0.44846980143536797	0.544067581962717
466	0.7859339594343543	0.4330387146868598
467	0.4133109617213081	0.9317242201663173
468	0.42692267597696915	0.35422539575768636
469	0.45157360894867965	0.7432122869038431
470	0.72861826493907	0.34957328270645827
471	0.4932453150809875	0.6974935300508825
472	0.34687386181853164	0.39874799214667433
473	0.609834153822689	0.8932085411399239
474	0.7511091818957707	0.07776429193681084
475	0.22475920501692054	0.6589087751752989
476	0.5735029309053513	0.17199158839299516
477	0.9128151634338711	0.6820851493267629
478	0.021829778813975055	0.28332277834394937
479	0.6176409978020085	0.5208437212601439
480	0.26079184941602024	0.32998485948194956
481	0.8875914566924686	0.6008158795283172
482	0.4468132407380143	0.20823127808655406
483	0.7521822945301982	0.72544632825035
484	0.36228279996123	0.17436338477382296
485	0.7026472300170857	0.6916401550640063
486	0.23207748134994066	0.09015303042387968
487	0.20747886237321259	0.5340650286970372
488	0.4614047479896726	0.2756283244679258
489	0.4491553713059702	0.7979334728083256
490	0.4138140788009039	0.0727498946108544
491	0.9331246824431182	0.6154708541610621
492	0.3411798308011168	0.1431885657686912
493	0.3979168292819083	0.9153756834522129
494	0.2970350090232436	0.07671047058120617
495	0.9454888933092325	0.7760694037767407
496	0.749494705047275	0.2840698588460962
497	0.8754639588525706	0.6717100465543362
498	0.7361652114445284	0.1753085946534768
499	0.3823202319610535	0.9795560087596011
500	0.0699857676428727	0.27667197472976035
501	0.38184778902775096	0.8263656004504774
502	0.25150129289124035	0.24537005822220664
503	0.33981270108504924	0.8233249908358953
504	0.4856753295779684	0.302625392753531
505	0.5308691320009291	0.5725866464600478
506	0.6530812094617713	0.1673402664422966
507	0.3481043186152245	0.7302169967294667
508	0.5615012238050484	0.06391083080319243
509	0.392284499879311	0.6815366618022491
510	0.4593752710726878	0.11407081714646111
511	0.4791900777766311	0.923751301135201
512	0.04557151958626618	0.17073704001064932
513	0.38305093676830065	0.6133946603331324
514	0.5312820442838347	0.2040907014261411
515	0.597800074688425	0.8415320238111235
516	0.41521278725894306	0.03281099948071242
517	0.339776120087138	0.5903646068014949
518	0.4565726812370051	0.3471534694618643
519	0.9974027401665679	0.8761283024020465
520	0.6534680870332976	0.30887713980503395
521	0.6754980990647822	0.9395992802682978
522	0.780791254664724	0.08440009503879681
523	0.921250067735457	0.8517738661007143
524	0.47648634688211644	0.4586300795400043
525	0.22594106025156563	0.575369829551529
526	0.0748616766539846	0.12188198869809058
527	0.25229737203378105	0.7733422860454021
528	0.36138651895318025	0.17205966848799875
529	0.5003478665342862	0.845319540391197
530	0.7802800274162293	0.028783809212553746
531	0.33438663455969186	0.5803820711617299
532	0.7782300735461242	0.35811915323981075
533	0.8139798950904105	0.985309349216972
534	0.6593902716995983	0.4647751882561703
535	0.7060926534223978	0.9505334967114069
536	0.5349862161653857	0.06387165695179664
537	0.5815058668169546	0.5729644590358017
538	0.010509085538457797	0.03613237840743633
539	0.4824048684334598	0.7712701165723954
540	0.3936574411948468	0.44124308645118576
541	0.7840729688720834	0.7658959500334442
542	0.3749026741968874	0.39085764269796996
543	0.5659239328715453	0.5942268934556307
544	0.11013019275648253	0.4315556300831675
545	0.20871098704278315	0.5937123853626758
546	0.606622608381597	0.027382063033261628
547	0.45596227046214266	0.710745505214049
548	0.7875067601548086	0.2775522150042192
549	0.37618738092732473	0.9853710047606973
550	0.27096642038534374	0.04587691672059574
551	0.6191169085329054	0.6369590466147774
552	0.6039131656484262	0.05255353454102474
553	0.5710862271202365	0.6952198183688082
554	0.09985803448934104	0.14450554159388485
555	0.4500011027936396	0.7566501747339534
556	0.4036153357607957	0.1741283408753735
557	0.7390792064134941	0.9641140091250505
558	0.6161199650496738	0.3949738981915202
559	0.3042686247634834	0.9305056843069878
560	0.018332105057905414	0.06475047297144793
561	0.6152658577695915	0.787535083494357
562	0.6479909685299331	0.10739126794242937
563	0.210083013623901	0.9341192857204446
564	0.5379758757229872	0.007509710876712039
565	0.7494465813255934	0.552872107565026
566	0.3593974028693101	0.1880285377736578
567	0.9318309493935474	0.7010469530465968
568	0.5154888678055943	0.1386100414893413
569	0.20419187012117263	0.5480314993799695
570	0.3875427564115005	0.05936520255629679
571	0.88745424487808	0.658972376923667
572	0.6643196560298716	0.47539641703886026
573	0.7193233576899823	0.603703282409662
574	0.5389587391189054	0.37364016052961124
575	0.6627996638313605	0.629094332003742
576	0.21929582013348173	0.018620127805392406
577	0.6484239924288471	0.508026104583531
578	0.5373838278539362	0.07635296559058824
579	0.48194370417312704	0.7310420964988711
580	0.6846626938031423	0.37795054876890255
581	0.3560299888069658	0.8644074659725769
582	0.5978566482655386	0.17619472124151836
583	0.43168219694950194	0.7395696393814568
584	0.6190394297953457	0.4070368766878326
585	0.5421898634688609	0.9192014531894895
586	0.6461587272897676	0.15995835020899274
587	0.48282789013439226	0.5021325092035536
588	0.17095459010366493	0.023465421613116322
589	0.8138276067374133	0.8689036888019921
590	0.2469135581045209	0.13631614053625402
591	0.786596054181142	0.7407429060933262
592	0.5955785224621857	0.09601563301557214
593	0.3771173607265608	0.9235564580410972
594	0.17128970945651878	0.25168880481827655
595	0.3591583387416533	0.7635800878611307
596	0.11401467021267574	0.14403979404287742
597	0.5016660793658673	0.7559996153319615
598	0.02130230775329718	0.0009818226912600148
599	0.28873629522739247	0.6386475201716051
600	0.5396512190107284	0.17438149176921797
601	0.839821229517909	0.6419754431445179
602	0.06442362170270872	0.042976113788708914
603	0.38536184838863363	0.7608906046170292
604	0.1661005294430515	0.3942395666867576
605	0.9338668504653045	0.9712992178040859
606	0.5690516145091894	0.24864489605833173
607	0.6431076888411313	0.7968769291777218
608	0.2436143903364962	0.1454299689052353
609	0.8678832381054388	0.5745797544600943
610	0.348244766103616	0.06593584536422054
611	0.9387649720950202	0.8661803879347789
612	0.5648414434687465	0.3672347176749672
613	0.5824250463722267	0.5896750083183175
614	0.10096808299948697	0.20678018988789593
615	0.9808348403741981	0.7970721639457697
616	0.1278669202752747	0.06264097309307437
617	0.36208170017573005	0.8926844749344329
618	0.3449454041282968	0.3099961016601195
619	0.5233615246201178	0.8076108457542273
620	0.1174011846114353	0.35060404595931616
621	0.7834551354888987	0.9935915410331873
622	0.15099605350174877	0.2811972279785891
623	0.7151165154493302	0.932208130849174
624	0.603444760461039	0.20935433752858296
625	0.36858591366665655	0.8272346756137172
626	0.480763398486112	0.4626305939293831
627	0.7991427001966691	0.8320754078220376
628	0.5105749684962667	0.1515403379715331
629	0.6777018423573192	0.809972846930815
630	0.23638582852439766	0.17565916017909627
631	0.785285176993207	0.6611833375672098
632	0.7562467519999598	0.3051025293731851
633	0.5404491122092375	0.5801616159941936
634	0.6257454534651243	0.24336946787887664
635	0.2449128317295322	0.9728171424931957
636	0.6682172819919727	0.19195712098926898
637	0.35380001345771817	0.5944812966229057
638	0.3160774951119786	0.2344194748210905
639	0.4400648367402851	0.9204539157267662
640	0.06408291504483943	0.4213338612975163
641	0.9237048023489943	0.913901619729611
642	0.2961233420429906	0.0057377563029066825
643	0.6245579507809116	0.6335201549641476
644	0.3952930127170601	0.4999378937871312
645	0.3057289135543505	0.5598416385962433
646	0.16516324711154642	0.24504474804381665
647	0.2609510472258569	0.8950130753013427
648	0.40633735995623	0.06110695504692809
649	0.4092396414663897	0.831204590345624
650	0.28564928710623355	0.24404022276066206
651	0.2864522629577894	0.5971449910430934
652	0.6300414717220058	0.4393150132913602
653	0.28526710143104084	0.5907436987788652
654	0.7885670589705502	0.31952642964738764
655	0.3417289315507338	0.8704134390989646
656	0.4579240899477195	0.2813364432966141
657	0.23587626767127046	0.8144207842985955
658	0.6296930317246674	0.059482698311002224
659	0.3516847582546372	0.6540184935272657
660	0.4223231827265013	0.2934811036148396
661	0.7920620345272572	0.6977318581537557
662	0.11994518793380476	0.3319730407164003
663	0.6408697393495774	0.9259773224021491
664	0.17329376666302354	0.09511104465609177
665	0.8073568394537157	0.9516363504351675
666	0.578332154844971	0.19158792521554663
667	0.34123922742166635	0.9715621653641273
668	0.6895732461336588	0.3086911565124826
669	0.21582007961307537	0.89504776057295
670	0.6881895979384922	0.257387714186613
671	0.6471230489287507	0.7655723471966545
672	0.3225763776846794	0.16379694938298595
673	0.8069975448178692	0.5646823536136778
674	0.573543201353976	0.19191095593021185
675	0.9898609398467413	0.6074882403958388
676	0.22246803889038624	0.01643262794095829
677	0.203034937927474	0.6374434149126298
678	0.7471220866519103	0.09028802633342847
679	0.886317683630315	0.9377651575190614
680	0.5830807020154047	0.04061828121570249
681	0.6133510263372307	0.5919477995409417
682	0.5655649961990088	0.3520153477681671
683	0.8244236455013942	0.9596129455101368
684	0.2999007548294875	0.12572922611596704
685	0.8162580202639661	0.5106505657306908
686	0.6004994553401404	0.4802522363775499
687	0.6905689692354078	0.8411103202369753
688	0.3214927391742699	0.15533134803192794
689	0.7578464154114727	0.7361867211076198
690	0.0024902862601536846	0.2996279369393817
691	0.8199173173796782	0.686934286032671
692	0.7171332819654777	0.4372438983105885
693	0.39145256595000366	0.8630862941538138
694	0.09661374744738378	0.4771703523121056
695	0.3762271902349821	0.6755327614241058
696	0.24167738503207864	0.46858704436089055
697	0.9064228068510674	0.7395502871128721
698	0.4345331441904756	0.3211613193242357
699	0.42936931968514447	0.8683236023774437
700	0.11068375183435722	0.40466898450284006
701	0.4321155704836333	0.6981296836413469
702	0.4910968717930021	0.22397298925738557
703	0.45931082391795724	0.9086385130563753
704	0.3658881453527988	0.35877860154547747
705	0.5552936856132915	0.970424604687322
706	0.6625082885852097	0.4897989357089206
707	0.5410785233889845	0.5894566681829233
708	0.2765590569404019	0.1139597059063776
709	0.7399772838472841	0.8579932236395234
710	0.177185644586823	0.3736913673271217
711	0.573796659141243	0.8015897771162628
712	0.25181254985921314	0.4386498821107557
713	0.7014844817302677	0.6259952310553693
714	0.7018883797558502	0.1697436971483962
715	0.5581512001165028	0.7473234240534545
716	0.6275659350335385	0.15751354448428379
717	0.5655725604492403	0.7727195446709022
718	0.5249834653737051	0.3412390396489722
719	0.3054727800220017	0.6101834505768474
720	0.34638520557411856	0.24266872698419029
721	0.9274495909239493	0.9964906788187392
722	0.48438320082474773	0.16208065159061746
723	0.8134196697896817	0.517680959745657
724	0.4037604864767155	0.4086758646420066
725	0.5984444998624059	0.7516533917998311
726	0.67431987215428	0.026391928059285252
727	0.25424554747276296	0.9451525136121206
728	0.4586178172397477	0.2022571899901789
729	0.9542100603463595	0.9646365910701984
730	0.41428803853785756	0.20103908690028077
731	0.35557264762230756	0.5384161423873404
732	0.678351513954781	0.12265057205999635
733	0.4013113138846822	0.6751302528536014
734	0.5605808291860304	0.37536414617761255
735	0.6322087523175199	0.5923740761746419
736	0.7590690306241757	0.2154868268629372
737	0.6994693619221407	0.9366227099079844
738	0.6703823696381835	0.2668805456863916
739	0.20634630095561843	0.5515773598745284
740	0.7914720449333105	0.012261243527316112
741	0.26217165626590916	0.8529049005805243
742	0.2577036108918157	0.4895637454791085
743	0.9569219163654122	0.8925826314761534
744	0.007151281896996054	0.38236309842270877
745	0.8581840043375484	0.83772375783901
746	0.6889693106934356	0.3977513551493326
747	0.5518646513668579	0.5200088928363218
748	0.20459615504474496	0.132340815858427
749	0.8421516157066389	0.8476987679857761
750	0.38228960354577696	0.43349416480387193
751	0.3074708869245569	0.8373034359084122
752	0.7422791942600087	0.08813806399171581
753	0.9167759736053187	0.9681542299728465
754	0.3932361200135483	0.45168935005542643
755	0.8853619972142337	0.5433393830700533
756	0.3348624206112789	0.0965000187871265
757	0.7467719201330408	0.6375965153052634
758	0.31839251152633796	0.3692059353023034
759	0.6045936139606483	0.9296866641504284
760	0.15164136226714187	0.2891611937257756
761	0.971991139288731	0.5998227853258311
762	0.23537255059540377	0.20754494381068123
763	0.282767644893121	0.5689296001320536
764	0.11545232018323848	0.4586980934292122
765	0.21127383535395433	0.8822654702052368
766	0.5727565595699157	0.25510691690303877
767	0.6515986561926992	0.7267875215854189
768	0.6356626809478018	0.04892103917278495
769	0.605663938627309	0.6593376781501636
770	0.6334568316033231	0.06031639767869823
771	0.7566113714174715	0.89116903168113
772	0.6222787814873403	0.2724418533380973
773	0.525186295181669	0.6136386907075795
774	0.518216506549985	0.11210141962796816
775	0.34383543815437945	0.6301990987578927
776	0.25745597071032317	0.154436376158128
777	0.338083696095834	0.6938525658907049
778	0.32690978001060994	0.14877446618861861
779	0.393134998372479	0.8397779472665752
780	0.32553759530348636	0.017536809652539453
781	0.9801778739498497	0.6640551574656841
782	0.256255460657625	0.37264593642900773
783	0.9859927559799162	0.9714039925376423
784	0.5090449006847869	0.4013662750787756
785	0.5000728147151288	0.620413104785777
786	0.6859875992668774	0.11645773419191585
787	0.6956693914948591	0.5951683973585946
788	0.2016264641046715	0.44124876742930463
789	0.8342845423815101	0.6189278436206099
790	0.34635080698733045	0.3790903117065637
791	0.4860089338643531	0.6305248657023432
792	0.26422154922006474	0.016540921703757816
793	0.7578951004905116	0.866723850034383
794	0.21492009912498125	0.36310090489760044
795	0.8466224109643041	0.5444795554805267
796	0.23623103551987823	0.1633506289648008
797	0.6352971068682858	0.9741826450945112
798	0.39033719344416196	0.08147449929109224
799	0.8842851300762958	0.5433362363264551
800	0.7107091475163088	0.29730194405581295
801	0.3475075538942134	0.965494932672986
802	0.46827876715060085	0.0668891538715457
803	0.9185640368137097	0.7565061468300089
804	0.3568937752275438	0.3419996070584788
805	0.9374946443870523	0.5859148798034135
806	0.22319271236557672	0.005629946746094738
807	0.6870649393550365	0.9438415652398624
808	0.5459629678134523	0.017615635326679757
809	0.3825645866803873	0.6287291419038372
810	0.01101401004617344	0.32584201587033423
811	0.5333791698965569	0.6428914666778811
812	0.7507855134853872	0.004853798287408284
813	0.4744224878643252	0.7877259172324912
814	0.62379543638608	0.15389613916735528
815	0.3397890502619259	0.5757570309260616
816	0.27356226904196196	0.48564165586629005
817	0.3156781766704774	0.5824861339494762
818	0.5734166513171008	0.36361772057163855
819	0.7594460989574513	0.9453620957467566
820	0.5507978543591351	0.4293575578634726
821	0.4027168275890397	0.5921285335792235
822	0.5538880972987271	0.11840426684711963
823	0.3818380327327596	0.5091813182512862
824	0.3397192927450718	0.46570273363242715
825	0.49753769733414976	0.9435605883286532
826	0.2842463292960978	0.2977330844847714
827	0.24612384579300506	0.5546838277534268
828	0.5053173014927518	0.08677132342125077
829	0.7658532821453595	0.7884801854663042
830	0.4908709556022685	0.12582848675007247
831	0.7186502049304996	0.6500859166180242
832	0.1359525713738062	0.08549367447150918
833	0.3195574391510899	0.5947958595363825
834	0.4113400348207063	0.2317105771952257
835	0.9002661810836312	0.7549369863142179
836	0.14716275323777764	0.2557899448323663
837	0.5702712949666079	0.9985693996834604
838	0.3431458672239224	0.0647979086350699
839	0.597831348735613	0.8780849441938676
840	0.12920861638880954	0.39687837361244627
841	0.4739525129078484	0.7924412993852603
842	0.20950432328281618	0.2313690901346626
843	0.8756215545835832	0.9467133186751397
844	0.6402657966211214	0.41409010953656233
845	0.5413113266145149	0.5251454680143519
846	0.48561236863123114	0.481491876543927
847	0.3163724882129759	0.5036699458768219
848	0.40769063537404693	0.28656610234197094
849	0.4375576686295236	0.7862154084635363
850	0.6877207628553609	0.4171898323952584
851	0.7372787047251119	0.6923580339626878
852	0.5067792100979368	0.04552043452299109
853	0.29980104005534336	0.7908436346844624
854	0.3764703035991086	0.012422930181865632
855	0.9892582236695052	0.6808978804535807
856	0.7586393392581321	0.49265840104266145
857	0.7160685122083549	0.93438943477751
858	0.12137989682557891	0.07624837088060271
859	0.711301478975924	0.899413044528041
860	0.45252969003514204	0.40549845971076337
861	0.5749326701290016	0.964103609563588
862	0.34242997557461613	0.11219213302199227
863	0.679415804526424	0.7494837372499801
864	0.6799759108127724	0.41372204570553794
865	0.8008968322975499	0.8336668924990988
866	0.46348843223778646	0.29696807169188477
867	0.9397633452288224	0.8259879103853709
868	0.05179198675323909	0.11925800639950651
869	0.9930772069854472	0.5127700424378954
870	0.042395634134391624	0.368128628723267
871	0.3595964369108491	0.6633959126654387
872	0.33820212931564875	0.1883784434600732
873	0.2860071009481341	0.8063080270747771
874	0.49893632879816147	0.3285825211817585
875	0.2383940512390938	0.6014494503114212
876	0.22769910480555372	0.4130157689227094
877	0.24882934489573683	0.6901033026227397
878	0.562815464884065	0.31587220425069573
879	0.7347649340715856	0.9832057078261552
880	0.3028644746004818	0.2823931176333181
881	0.35055540802385693	0.6794555708944284
882	0.5976038632239561	0.3094850543700711
883	0.4723034326123738	0.7508965590315848
884	0.6362409339245143	0.22618812388892579
885	0.5903207513436962	0.8661353673781342
886	0.42053555548078353	0.4622550749920513
887	0.22279267959325372	0.7396357076417948
888	0.5153856159032254	0.044115075500047896
889	0.4805252019457339	0.784826778342037
890	0.18336402183365258	0.1224754275574172
891	0.5471067009693604	0.5197889557376846
892	0.3059739658167341	0.39407010332184156
893	0.5758312320690882	0.636384118332394
894	0.7835866833438452	0.3885352464711919
895	0.49150245629458433	0.7441044715441024
896	0.6195281066688316	0.15896794553755766
897	0.642214077239914	0.6570127250254484
898	0.7113048712859863	0.02101238004305722
899	0.48396228091965754	0.7671999184522753
900	0.196414944149206	0.41177577799838017
901	0.9288153917255746	0.541947676249689
902	0.0348274110062123	0.054279352804358805
903	0.9606027424488018	0.7646279634338584
904	0.44512553253674025	0.3300709048117984
905	0.50109057334967	0.8473729961683308
906	0.7960418578712889	0.156610847573443
907	0.24669011691810527	0.5188888879030733
908	0.41336508781408976	0.20728143984619746
909	0.22487766036443824	0.6130220854376471
910	0.4569405913489868	0.0005574151262033311
911	0.3443748071960924	0.8428582861128683
912	0.5047673602716244	0.4760312695272666
913	0.9904618378752907	0.695575880267514
914	0.43745127560619046	0.15014921468573156
915	0.7259181247104354	0.6430014500882362
916	0.3542304350258586	0.6815810064519052
917	0.8887343750015946	0.8359739397543386
918	0.2474215420912818	0.5478053639828613
919	0.7642667450887826	0.5456856730397652
920	0.0753921991860963	0.552347215883451
921	0.6846999628059531	0.3728202810012856
922	0.07111062653639333	0.2271547502769974
923	0.8634468766722814	0.8222564887203074
924	0.2385064972011316	0.7439841090770853
925	0.7244394183533828	0.3520396028933518
926	0.44299898558267564	0.23685063153458608
927	0.7638093861557806	0.20496821375241284
928	0.20454541595842995	0.34524979622432134
929	0.6344460111063229	0.36823605740208076
930	0.036006017584884975	0.5131398260428972
931	0.7090680668626579	0.7676713725424867
932	0.012876741203291686	0.09502217151878806
933	0.645576970276214	0.26571520162554524
934	0.25175475492419824	0.7250680556642687
935	0.9829665325098611	0.5113910037927711
936	0.054691457096792295	0.42672279781281147
937	0.8365205271083109	0.9705932519309364
938	0.24996618554959998	0.6072432097730682
939	0.8885491146378914	0.4604322380791916
940	0.07180349893710464	0.06867944089623483
941	0.5416013182179378	0.6288192133507289
942	0.1996093026762269	0.2689003543498649
943	0.8984811259899501	0.21734832362088147
944	0.09583786945494505	0.6169218666030231
945	0.883888596073637	0.5079273038831862
946	0.1451489985309341	0.45705692004698845
947	0.6084457438058977	0.8045942846369842
948	0.008357794538503216	0.7526779359208366
949	0.6993295299611894	0.6898578709476981
950	0.19054074564672618	0.2523169430241145
951	0.8296724680976824	0.28806120627761433
952	0.03545920023519361	0.059135110329017776
953	0.576301993521136	0.45575261909818354
954	0.008287941450467073	0.528671311164804
955	0.5568981782237035	0.7561216517821522
956	0.3258946380050452	0.16617443205039015
957	0.7013284260874596	0.2662367508706779
958	0.16051315708365793	0.2444085290288249
959	0.7789559971218862	0.6380596478836582
960	0.49673023154992496	0.6037357395798918
961	0.9172432570090148	0.623725856456034
962	0.34981159119979194	0.22958700219765965
963	0.959129294566029	0.6993437786111287
964	0.019864353341542407	0.21186932414095666
965	0.5351667208077626	0.7221543314676184
966	0.2370031449940273	0.6735184062613904
967	0.6745837064785387	0.7111582562947453
968	0.46862603106422446	0.4525051751813871
969	0.7447824805725842	0.445713687416689
970	0.2698245550466753	0.701421631950369
971	0.9476301828656104	0.9910575077738397
972	0.22331752291184526	0.6219835449679528
973	0.938517194635176	0.6589150860563353
974	0.12679087468581418	0.11302346611280134
975	0.6369048520790543	0.4519432179140828
976	0.16418069504379507	0.293487454872947
977	0.7737821352404768	0.43351617682197263
978	0.11006433701349061	0.3567622517991422
979	0.8357145855406367	0.6885060134941166
980	0.0713966414015002	0.17033167241213087
981	0.5470501372498198	0.39980780342936306
982	0.4350958731026888	0.08972038657687742
983	0.6184343517784993	0.4460708713398419
984	0.19300200551129776	0.3979586228677146
985	0.7857710463626661	0.5918462277680705
986	0.262900984975735	0.796461769477117
987	0.5380119397210534	0.9848868504509015
988	0.43706296779901416	0.34925021734491457
989	0.975567809209346	0.9776164974322539
990	0.4062536520873359	0.17151832334065126
991	0.6419009174734371	0.6328967088871627
992	0.26392339805897974	0.36274825157578533
993	0.6697083620088047	0.974087118010037
994	0.27733365539383337	0.6689409785082868
995	0.9872017344565013	0.371317539824593
996	0.1558514588594907	0.35163128172431296
997	0.8343983029614348	0.3347815773171577
998	0.16298360365449294	0.4232697683642004
999	0.8872386330075398	0.8347877393336267
1000	0.1629049833066024	0.028703319172813394
1001	0.9449136707236875	0.35308710202857596
1002	0.3758538604596334	0.781964451514413
1003	0.8813160477225553	0.9686378448165158
1004	0.23473951427996287	0.4452733272816815
1005	0.6053822512343527	0.7168725771967513
1006	0.020737539788249437	0.21767441143461952
1007	0.6609143999851222	0.9616728685702719
1008	0.01855633224699721	0.535819845061792
1009	0.8469277056869499	0.7334463961110093
1010	0.3351750159680842	0.00888266669593829
1011	0.7152358913724874	0.8823758798797543
1012	0.3838944888290865	0.6226609749441616
1013	0.7680042473697819	0.7479391975238454
1014	0.019929963317726285	0.592625450415668
1015	0.5673965589803396	0.3252579396787017
1016	0.09670819950745918	0.57502004227892
1017	0.6678319005823249	0.277454728554568
1018	0.026156473218738374	0.5655595584309073
1019	0.8025583902501832	0.20210543690040256
1020	0.2560305137619594	0.6209646299683048
1021	0.8087305060085781	0.5932457478252315
1022	0.21617779738217202	0.16350949303829188
1023	0.9238502341187189	0.7833972915563161
1024	0.22702952802957566	0.2525233054265287
1025	0.5077017598959604	0.9070540719980095
1026	0.43653407422354973	0.14418682018577764
1027	0.8281007738720494	0.9508405234288202
1028	0.4115015203242355	0.7766001184425293
1029	0.9758878465169258	0.4435881952418646
1030	0.025456191758443603	0.6899891197634407
1031	0.6175359320455073	0.8737432950936079
1032	0.0316717217281699	0.33969016807568225
1033	0.7108289430162255	0.49094752628222776
1034	0.431914572750726	0.225949978588036
1035	0.540811991357534	0.9945894275724365
1036	0.23655597644293924	0.20460082156151974
1037	0.5627715549043618	0.9365404782072978
1038	0.3864428010835589	0.342668171007778
1039	0.9207110783979218	0.948341609873127
1040	0.021645469093079295	0.6710758673585463
1041	0.7432203715851974	0.3246218604924102
1042	0.11970552206887797	0.4594266834807066
1043	0.9762368908466297	0.7388024117485489
1044	0.47194631389189806	0.3246563247992361
1045	0.8069670011923504	0.20390163558578123
1046	0.48674369866259815	0.26026506381516834
1047	0.6724306718581254	0.8711559583785989
1048	0.4489253588338409	0.050259184173815544
1049	0.7172974867042547	0.2843357971514537
1050	0.11790731857375686	0.5614298772095327
1051	0.9704139816006997	0.61132661420495
1052	0.34210902549161376	0.39853345999560985
1053	0.5324557926695647	0.4988877751411248
1054	0.43521242841153307	0.4828108933370552
1055	0.8506901473166731	0.8811750135016307
1056	0.30246343648714086	0.2215384451751942
1057	0.8661874495896653	0.875809090274908
1058	0.1267195212498904	0.3332953188576947
1059	0.8002444776372721	0.6007872099151523
1060	0.40730959063082767	0.5836987028545443
1061	0.527056830162	0.4069773660052858
1062	0.06525533566963299	0.7373095349249121
1063	0.9212229049782068	0.7616555713830786
1064	0.30917293466394274	0.4951443384779912
1065	0.765643905240529	0.41840706984953413
1066	0.1241453644985493	0.5566787650875568
1067	0.6475392876247479	0.40577179876276426
1068	0.43634308245973097	0.653162136261982
1069	0.7108329674248546	0.2091779640183248
1070	0.0322151277898034	0.1332301148892321
1071	0.9484925347537912	0.6462631910096472
1072	0.10169041641202553	0.5698247996820017
1073	0.9131137677461957	0.5939845231304883
1074	0.44088531154140365	0.7022476011839601
1075	0.7433753724091691	0.980695950050331
1076	0.2992323465523182	0.3714216540353946
1077	0.7636337282427085	0.8143895835862447
1078	0.3124106470927495	0.39581770706682184
1079	0.9275208606736758	0.7320790226686565
1080	0.1410697242024303	0.1798999839738926
1081	0.9418777540903005	0.28763337377301473
1082	0.28384516505957463	0.7832071500593522
1083	0.5575515204834517	0.8519957277647878
1084	0.11350058260732898	0.2283068259596248
1085	0.7979911928065069	0.6686627075423368
1086	0.11972311845234018	0.304056964223033
1087	0.5657078302687303	0.34107043261589254
1088	0.08092385706191757	0.33506811444199425
1089	0.9224362591178695	0.437750235357382
1090	0.3010918269463554	0.01329928522632473
1091	0.981783543594171	0.5098946455990476
1092	0.17283960664801273	0.7367304030438018
1093	0.7978125490674748	0.862560206965959
1094	0.29949264448670987	0.45925980415724077
1095	0.8078521436019743	0.45491749182430596
1096	0.029588603592861196	0.18501143590835004
1097	0.8751585922873429	0.9648156669047471
1098	0.4741047490938126	0.4516880792549694
1099	0.7673395285897944	0.37408424284729846
1100	0.0962780104775342	0.1995856408788983
1101	0.8764629574899712	0.9676769620247353
1102	0.0036594846639319	0.19105130663711362
1103	0.6641280518253905	0.28537127068443024
1104	0.4588031738221966	0.14716955180213534
1105	0.7941836664469384	0.8129798455343352
1106	0.42759514195206766	0.5670114047450091
1107	0.8023360261745939	0.550353539821699
1108	0.4112890762619355	0.6350436056931401
1109	0.9397417617146584	0.6140101537140955
1110	0.1604931872622266	0.3308785289032856
1111	0.5614773857760893	0.2939535489820716
1112	0.3606516720932854	0.7071288527490794
1113	0.7201735434156191	0.4204745715282534
1114	0.0633678545710043	0.4930085786638883
1115	0.7949118240549446	0.9876638231685648
1116	0.018034157284929964	0.15153441763500305
1117	0.6000910582054935	0.9721503934344342
1118	0.39415059483398446	0.5221722947405563
1119	0.5060483800076789	0.3029852836772381
1120	0.15167283585428454	0.6175417168584387
1121	0.5106879805440354	0.961420622605675
1122	0.49874249636416473	0.45022443975154
1123	0.7910149881717309	0.7508441598065184
1124	0.14668813924302831	0.02107830309598624
1125	0.9644747309465578	0.9912605484063575
1126	0.25355971177410225	0.25476569585094605
1127	0.7273461137762034	0.21912302349297544
1128	0.2939357531480932	0.6468513203795108
1129	0.6320688221052848	0.9786020414136545
1130	0.15264414967371664	0.5900708079333449
1131	0.6858272883620913	0.20218864483632024
1132	0.12222399968580544	0.050688409099228254
1133	0.7922736330583149	0.6674155241820645
1134	0.3479230669661632	0.2685720862044825
1135	0.5359736100820005	0.9054667846014374
1136	0.4855416598127319	0.6989354954855508
1137	0.8765353279347274	0.9900151269635533
1138	0.40308158147670414	0.572665575258075
1139	0.8758202020406453	0.9015069598469212
1140	0.04003048863560865	0.2557200894896421
1141	0.7408481415105885	0.28894156153584477
1142	0.22283647820082803	0.6922912846259038
1143	0.8362363252624649	0.44277807836922
1144	0.22436862941216096	0.335465838533509
1145	0.8521566991919548	0.7168242056572581
1146	0.34082266880131146	0.4840793073244101
1147	0.8485742643763781	0.5367384676119039
1148	0.3093003712807682	0.30892040949647487
1149	0.5754903666398229	0.298144833487205
1150	0.380401228152878	0.42708950744273333
1151	0.8905229110969786	0.3862832777951968
1152	0.45205149295690245	0.6038462808803691
1153	0.616884346302053	0.7398964673316001
1154	0.08833944653617071	0.05754157184737157
1155	0.6955495615533812	0.9914117477886403
1156	0.1602823269975801	0.624365548459473
1157	0.907738464502813	0.38226070951247804
1158	0.3067629498342158	0.024594254679757645
1159	0.8800008761748744	0.5826974648573588
1160	0.2138325498484821	0.28219395000085923
1161	0.5497202814577946	0.6372091994913823
1162	0.05751750602512312	0.5277311643399368
1163	0.6867035658685976	0.8377758458869906
1164	0.09692388375475358	0.010835477471302113
1165	0.9103732493114691	0.7714364111031028
1166	0.2998180042118584	0.23625117288151937
1167	0.8444226295093324	0.9891220605099336
1168	0.2455549806521481	0.6769933844702254
1169	0.5440868406210906	0.6483209448678255
1170	0.11753881834308516	0.4782125483014714
1171	0.730801040445811	0.3536605384036458
1172	0.09929575152696313	0.18100127086965243
1173	0.5127381178894101	0.32321054267036087
1174	0.3646988491280763	0.3022508379715534
1175	0.8624583736095596	0.28956435547326487
1176	0.16519587318085138	0.40901831490740953
1177	0.9217470630318277	0.7107823643212379
1178	0.21422123797553672	0.09776990258958662
1179	0.9323430723817672	0.4753570871442145
1180	0.32853271231144476	0.056278303748166274
1181	0.7905178287090451	0.6206089498176554
1182	0.1003637440175455	0.5202318153624044
1183	0.7647733052391974	0.6923777131000821
1184	0.4472162092137862	0.6510956502475881
1185	0.652496987917608	0.38845298920193627
1186	0.4354728045805267	0.49454547347235644
1187	0.954372636429194	0.44226281538611245
1188	0.16492228134094117	0.07101416486331384
1189	0.8415371831682821	0.4442091772526505
1190	0.4496104747829844	0.057085179955692934
1191	0.5378484408791517	0.9668593688157366
1192	0.4392939316023852	0.5817323479415435
1193	0.5954196816342403	0.2811686862592032
1194	0.4248844550089653	0.6290154578788749
1195	0.833559394349602	0.4817242880772254
1196	0.17216959772502693	0.729148112259034
1197	0.5756877849963995	0.5963979477976906
1198	0.3176854807442267	0.6981541783878977
1199	0.9238940218573708	0.37642383579497896
1200	0.41092468738200527	0.29375386072261245
1201	0.8141197985653289	0.49346955372670614
1202	0.47815075487761605	0.0777061452826282
1203	0.7949615635378848	0.4648115472526358
1204	0.09891639232395966	0.5277678430710396
1205	0.7146653613082461	0.5732347930989925
1206	0.16837299935058364	0.703385255795545
1207	0.9959725059536405	0.4157362131122786
1208	0.19011824805863237	0.28385547897731905
1209	0.996350436832409	0.4562834321204898
1210	0.2594021253667071	0.4413903764973661
1211	0.5861398507385627	0.35057553248503026
1212	0.03728703562573993	0.1385954172065383
1213	0.6851528468869439	0.9515855393667636
1214	0.06170942990736494	0.30131817099706404
1215	0.8172593581459209	0.6696785079064398
1216	0.20695992286470444	0.04412166801505908
1217	0.995457816262725	0.31268639751949345
1218	0.4649778118266589	0.07708684148899465
1219	0.5746180161548751	0.849692454366517
1220	0.19744113126840024	0.08251742606677137
1221	0.7307898554811931	0.6130528365436393
1222	0.2804743775609726	0.12446231839365929
1223	0.8901817616446343	0.4230534043430788
1224	0.24359695453671187	0.7060816020024561
1225	0.7099967760051205	0.7052750121047284
1226	0.13099985235966782	0.770930168170456
1227	0.9554030695433793	0.6797714924927944
1228	0.011135755766402078	0.007615772973246404
1229	0.9105609491094824	0.5325128044163372
1230	0.09423419983320924	0.017953403486943832
1231	0.8428784495862736	0.4511874624375571
1232	0.17760469466982187	0.38529994457659344
1233	0.9871063139475457	0.6603674728990464
1234	0.06138606472470998	0.19092016234314393
1235	0.5937849463086198	0.6466292627581214
1236	0.4447212377322394	0.31593610728578714
1237	0.791703157304114	0.6052657500055416
1238	0.1546231923293898	0.15677361163401723
1239	0.500382192739094	0.32540128800274504
1240	0.11379886916112653	0.6036136060819092
1241	0.5727018170856178	0.46397858304441547
1242	0.1017169121850453	0.5153565540305731
1243	0.9481612784020024	0.6523644772724335
1244	0.43654718913482027	0.7196247327088569
1245	0.8501447188167248	0.904546894325612
1246	0.23524883807610453	0.35448912026142676
1247	0.9135680011661442	0.3637880691938056
1248	0.24791319854260618	0.5057539002334607
1249	0.6817443416424527	0.70946878027724
1250	0.13780155138042938	0.5539340027028822
1251	0.9623704067691858	0.92597856218784
1252	0.19349461712814608	0.6260647824356789
1253	0.7464404367156601	0.7002327486846774
1254	0.12721905115721105	0.48077247631847186
1255	0.9424832594190317	0.3702072288545136
1256	0.19163172840264336	0.5210922895982945
1257	0.6487873576569376	0.8516001366212836
1258	0.3587974810973772	0.7378579846823172
1259	0.5954349715861538	0.9333200896647461
1260	0.059096314673519224	0.4488790446981093
1261	0.9184988911067561	0.40786718059239013
1262	0.3720679606847676	0.26703796545897335
1263	0.7952602738235586	0.9982098924550563
1264	0.12144578748243534	0.4204782305742555
1265	0.811623572593792	0.8527253382702579
1266	0.3191776603705865	0.4776129502276577
1267	0.6637847220561626	0.6055443098626613
1268	0.03374467153377114	0.2788316922445582
1269	0.9402692987821634	0.630216422585042
1270	0.2299783655371292	0.005387765595362648
1271	0.881936359033215	0.9013486452772591
1272	0.12694431047136984	0.4491891852261435
1273	0.7956935911337584	0.21942514025974283
1274	0.21439758017439886	0.6545397962649324
1275	0.6910503212745698	0.30828351268965853
1276	0.06335669192346138	0.024510958472695778
1277	0.6221333316044879	0.5698683233080926
1278	0.03967079147915947	0.7685253562295972
1279	0.6514291523587893	0.2748913987711922
1280	0.3708524001157777	0.05247881290803456
1281	0.8075078624855244	0.9039484609775389
1282	0.3362055494669629	0.6570976332346308
1283	0.5041915397625159	0.855975537796067
1284	0.33918848612565994	0.37425443825229743
1285	0.7515903452714435	0.5419936756484244
1286	0.11545422524208959	0.3208546443475969
1287	0.5874482544909612	0.6657720337114457
1288	0.09249148277541491	0.583176535500889
1289	0.9221300025375492	0.8274336018797008
1290	0.49129489465254267	0.5238393500483344
1291	0.9568698124208158	0.6499729317408105
1292	0.1736847101864064	0.3299140865762376
1293	0.8901122898456819	0.4559320496350836
1294	0.2732272953507153	0.22899823426094815
1295	0.9082211987779689	0.4369413747224602
1296	0.24186347559445293	0.5462022929315545
1297	0.7949756491497019	0.8099529457276635
1298	0.39363172376213074	0.478095829591981
1299	0.5501173215515662	0.37829111380284863
1300	0.26850355842027035	0.15551601640377832
1301	0.6829916733348271	0.8125488950166031
1302	0.3021534218344361	0.7829550551800364
1303	0.9794012578185003	0.21272796927404997
1304	0.19641147249848123	0.1991185135860638
1305	0.6964864989708082	0.8338502974165982
1306	0.3953184967947994	0.5753322382026839
1307	0.8225391995427132	0.3967839661915478
1308	0.19694200392768824	0.4439139048606762
1309	0.8444775241151257	0.6684686352792165
1310	0.2020008045271895	0.5771074213177837
1311	0.5680565771240611	0.5709389689701608
1312	0.22532163433606722	0.3238787772181782
1313	0.6672096963486362	0.4464075766567116
1314	0.10898446503058395	0.1906471267254582
1315	0.96288740081822	0.2740026865204831
1316	0.34481969953977887	0.5167067099341138
1317	0.799410445311711	0.7356563588321889
1318	0.3733287360615025	0.5498747791334777
1319	0.7709855308857207	0.20251657637149792
1320	0.3502665363097513	0.3506024260167889
1321	0.9652799096249225	0.2980426919290905
1322	0.43130834725261097	0.42128746856504595
1323	0.5837209287532606	0.9837916967214995
1324	0.1315695119619371	0.3994216087706705
1325	0.5358051397209023	0.49971998341881657
1326	0.4893364025791735	0.6510719939156764
1327	0.6181920493301878	0.9745611505957597
1328	0.33029917796429936	0.2296987020230363
1329	0.544815349463731	0.8424000317972007
1330	0.10538547104350937	0.7969131498906159
1331	0.7514121917592023	0.2894593918012862
1332	0.052476834164964015	0.4248378836697777
1333	0.6944367013473622	0.8508212635880003
1334	0.26899386006984044	0.30103534692551853
1335	0.66960209244255	0.5566196210197802
1336	0.27795010556328775	0.6007220477316534
1337	0.7683841609712321	0.2786771031587362
1338	0.1953052493684529	0.2884210439971687
1339	0.8481350415505515	0.6509650042291646
1340	0.33924122699896203	0.19086847675406704
1341	0.8436515746871949	0.8719630173776263
1342	0.2807456293996871	0.6126807938319515
1343	0.6790399570064679	0.972434063673871
1344	0.30655616768350613	0.41839046001098296
1345	0.9678681333040999	0.2852197263924744
1346	0.29844426247298655	0.7492936184491896
1347	0.9897950871797125	0.8673887915970793
1348	0.2205033102044356	0.4355345288025901
1349	0.8698059812537733	0.8690418219083232
1350	0.018801939324800065	0.7053527354831539
1351	0.882363319500243	0.8208649098935181
1352	0.2591407901634062	0.45700318163393394
1353	0.5026582664805517	0.6922389771728659
1354	0.13860005239129924	0.675512546114687
1355	0.7674161162599058	0.697773309051147
1356	0.3839814391406558	0.16518396735010532
1357	0.5265462977262625	0.7531907388431758
1358	0.27452672192525984	0.42561100006190533
1359	0.900497277899178	0.41059764712015157
1360	0.32479152743923945	0.0006292332237091358
1361	0.9657235074964554	0.38839820903993083
1362	0.03736572250738057	0.5388533583808256
1363	0.4214451700804692	0.9026561597447558
1364	0.735390003404938	0.6645620553924543
1365	0.8120041186385143	0.2864859084708083
1366	0.47979227557767895	0.0568999836182706
1367	0.8663745150696563	0.8092738495032041
1368	0.7168347932600017	0.2278666976946454
1369	0.97817628228226	0.41744244199729696
1370	0.7988164056718448	0.0016002404867453636
1371	0.31171946694728275	0.27883120851244236
1372	0.05643363579495935	0.1084776379138825
1373	0.2587733234880986	0.3274881649833572
1374	0.011795032719957544	0.3562508820922922
1375	0.9774560583823408	0.8513086517790562
1376	0.0758135331657833	0.6498384922947581
1377	0.8733894609486798	0.9279916973459585
1378	0.5481383975261597	0.354873630896267
1379	0.5900457339863345	0.7669684063560106
1380	0.27735590508686253	0.39066729449635895
1381	0.48291822965360404	0.23987404650761673
1382	0.2030711058777498	0.06434514717563769
1383	0.9288143789589012	0.39675386817291125
1384	0.5805140363958952	0.7852973828984133
1385	0.22074063422741586	0.7535337834214278
1386	0.3692170025976917	0.21440606548585636
1387	0.42504101802944905	0.7650105956410529
1388	0.023172948942318784	0.5290769075052557
1389	0.9077455154474355	0.23463212869912592
1390	0.6168042863637458	0.28919006771339034
1391	0.46378806339540873	0.818982386721835
1392	0.6372468700293689	0.06281833186728285
1393	0.4597106577623972	0.9075072934206972
1394	0.2463059550541174	0.7446946370036467
1395	0.9424872628005809	0.8824684099119119
1396	0.7815329295566802	0.0939020832807584
1397	0.6188442437735142	0.6521387853615295
1398	0.76154813405434	0.5660479582657786
1399	0.9103971951411717	0.9103840719521407
1400	0.41442604927552695	0.07662082343985031
1401	0.49819904167798845	0.8526164676394627
1402	0.5682836626556875	0.22241306533502564
1403	0.5645147397136432	0.6738299086127311
1404	0.4841703160985703	0.5758365674991358
1405	0.9923249575119574	0.8216153194883341
1406	0.6191329999651748	0.23573187919909558
1407	0.46742112399506097	0.6859012311591
1408	0.07119857665790237	0.2299782993618644
1409	0.34792447222272666	0.9986534002275758
1410	0.4214815007134675	0.6516044863538806
1411	0.5336819344854864	0.5311823330154939
1412	0.6405277265033917	0.7033137485313887
1413	0.9465618705493454	0.7860008920867629
1414	0.14229179836107883	0.7429975445822049
1415	0.8880534167009729	0.5858053471234621
1416	0.7659159410613351	0.14741750246043706
1417	0.9675764854798257	0.5468683380373212
1418	0.0302900701763444	0.15899051583935636
1419	0.24606680448653892	0.690594306873269
1420	0.0046379143341511945	0.31635626980937676
1421	0.45014492492438113	0.7357599691742913
1422	0.0445587301696837	0.3588344903885235
1423	0.4350899883764353	0.6346117667508573
1424	0.2848131888249492	0.08652835959109223
1425	0.9629416147791374	0.6895613013876827
1426	0.38156073798942236	0.21904071871392727
1427	0.42259075393706425	0.7110632839079167
1428	0.40240415604076385	0.4567848433307625
1429	0.7146863397193084	0.6347835091734771
1430	0.08899653805394801	0.17602170134757844
1431	0.8064493265064868	0.6076048300816634
1432	0.6815566170298365	0.18596150570213643
1433	0.8753998876555427	0.6949276954155545
1434	0.7124054659296717	0.28771352855593724
1435	0.5054739174046089	0.6391824893112215
1436	0.3550441586932149	0.12974615425392405
1437	0.2812651807569329	0.8595306975282619
1438	0.1806455379449881	0.45508935378627224
1439	0.9770563754185688	0.5610484097817208
1440	0.22769917517498836	0.09114448537499242
1441	0.9259169137927978	0.5665548224379515
1442	0.7124418291026489	0.34180384140224856
1443	0.9380035978083148	0.6070048863538302
1444	0.1249196515526358	0.30228580165318686
1445	0.9037777148011047	0.6008393674014916
1446	0.5055959603705097	0.40887859684656225
1447	0.3685025427350419	0.658053566129099
1448	0.27609273182406496	0.3348083823429381
1449	0.3279350308714265	0.5743667814012805
1450	0.35547852595690177	0.15297272354308022
1451	0.2670199630763684	0.6486207226508383
1452	0.13225479238419188	0.31753996627252445
1453	0.3577570771733354	0.8404402635616683
1454	0.5528218732453634	0.42262432325191185
1455	0.6590422953322823	0.5916734533844616
1456	0.6986585072293857	0.38021488215321925
1457	0.39570725257536643	0.8559697011396799
1458	0.5036863653751306	0.27877195703873625
1459	0.22754501224567644	0.8250814931578423
1460	0.4129587688616552	0.0449975515163486
1461	0.8905811853710797	0.5734379078612857
1462	0.7873012351079335	0.20778586035831792
1463	0.20789838028713475	0.8556853441505125
1464	0.2022731856614521	0.08391058181179717
1465	0.37907973626202024	0.6944895696121542
1466	0.0380300753822084	0.24897297694371306
1467	0.20813796500942047	0.9675228634566043
1468	0.39215624979538544	0.027598124327252782
1469	0.23638571653623522	0.9145037454742982
1470	0.2226625046775216	0.4920799229493923
1471	0.7119796552871298	0.6336363067599444
1472	0.2357536332487234	0.44502865188704566
1473	0.4157237609272411	0.6451500693877046
1474	0.4724372177948537	0.3995037490983159
1475	0.504427261767712	0.7299286839996182
1476	0.5620184271691208	0.298804324438435
1477	0.5968991609998888	0.6183336883825512
1478	0.506567412645182	0.3438074810804075
1479	0.4827154776013035	0.5743424330566151
1480	0.22963515692440695	0.27984324950088646
1481	0.3065656910008815	0.7471644652720065
1482	0.7496643078391715	0.41860299797470985
1483	0.8438686768126357	0.7407342576868665
1484	0.750422834525082	0.39236547999336463
1485	0.3483044197182418	0.7001471533678878
1486	0.7465246102585805	0.1539529667154526
1487	0.9486025661537065	0.8936135681888036
1488	0.22683561088292362	0.20923213195571244
1489	0.41970739873909035	0.7483830306066674
1490	0.441145258938698	0.2886612656621645
1491	0.34823139149484184	0.9098328689446642
1492	0.35368088850141266	0.2906599873133597
1493	0.3482541167501475	0.7030714513404049
1494	0.7579007343631674	0.08029341425462139
1495	0.5950597259928685	0.8510556524570545
1496	0.7711342139391983	0.44161641082591735
1497	0.7159533380097695	0.554189443952076
1498	0.3874526184259085	0.23310698790654077
1499	0.974156196768958	0.9672677525895175
1500	0.11455182536701028	0.2817545837375854
1501	0.7058638997331973	0.7726267570535151
1502	0.5295106942694381	0.03173777493907143
1503	0.5470718617221808	0.7676500898144187
1504	0.04748578027116599	0.327270651909969
1505	0.5941780809328265	0.5732959228165723
1506	0.372107154814462	0.4781823638234233
1507	0.8453974486198909	0.5980753959716714
1508	0.20532879196238102	0.336962996778971
1509	0.5131442903874148	0.6371705767040998
1510	0.1921377657771018	0.05421541691593729
1511	0.7491547321378912	0.6304504018474413
1512	0.7919067626696924	0.16707591675903738
1513	0.3419436294946095	0.7323659386155114
1514	0.6571573921810379	0.11717822170074366
1515	0.3847908474253066	0.8637519433293039
1516	0.04638065069821362	0.4035955510120045
1517	0.3110532144365389	0.8954877980234747
1518	0.7481224924339109	0.3578742741956168
1519	0.9108336826849824	0.6348216230805113
1520	0.231408396386328	0.10522889552033787
1521	0.9582112528812855	0.5545641641207075
1522	0.6799444281851352	0.19834055070137646
1523	0.5477238352573388	0.5436333200880163
1524	0.3744396438931783	0.32769482824123763
1525	0.7038824172667382	0.9749144571812092
1526	0.12642546797105014	0.377816640289576
1527	0.21182566939367428	0.5584458635491962
1528	0.2124096139779087	0.010240624359200978
1529	0.21235490555420866	0.6674444148931734
1530	0.539599075329806	0.49643807837951826
1531	0.6411750686502211	0.6564158739885007
1532	0.25731851648222215	0.36875389939706416
1533	0.8241618696958068	0.8582646882956965
1534	0.11662834497182165	0.2862787988476406
1535	0.39590451100950685	0.6838230288348185
1536	0.233851009631427	0.10413284701504405
1537	0.35674555719919365	0.9899996082218179
1538	0.07035094701648266	0.032946885002562765
1539	0.895980944217286	0.61811387596855
1540	0.07055091645720805	0.15444973525505834
1541	0.7469682686573103	0.9547516767411526
1542	0.09632070148617872	0.35668463150954915
1543	0.20855920251533927	0.6326859251190063
1544	0.445814584059931	0.08225065146933153
1545	0.9256872441762966	0.9402487067632657
1546	0.6883653338695082	0.3968915662159198
1547	0.4707611072946	0.5191937159882022
1548	0.02172706346068978	0.43965042179829233
1549	0.8406874841040265	0.7939698726052306
1550	0.6447879458317328	0.22876859849318604
1551	0.8947904930422177	0.8369259384416281
1552	0.5357172799004265	0.019721399267693784
1553	0.8462230898520612	0.6651606017348308
1554	0.7179986258422563	0.04402420890467601
1555	0.5630639603920098	0.8418187323905251
1556	0.4462602429719284	0.19900585760814865
1557	0.6049049030625877	0.7394770458869704
1558	0.553587123619375	0.14490166959618606
1559	0.7463254941038998	0.8941472600561626
1560	0.4162509086906532	0.023256341133875813
1561	0.862774518468377	0.6405628231819291
1562	0.4046235094318932	0.295297930879439
1563	0.8598868499081855	0.8950667512172695
1564	0.22547607051459437	0.3007996679559771
1565	0.34279586638199055	0.8652443343268177
1566	0.7758964562757713	0.011763957438914063
1567	0.7935516203648614	0.6274617946542715
1568	0.20783335464353164	0.021045879921186395
1569	0.6649882738329373	0.7500061992343946
1570	0.7642098028305495	0.49457014807038674
1571	0.264603126249663	0.5067652540526095
1572	0.06682736564939287	0.22043951916862775
1573	0.6953078651359257	0.5023932090529423
1574	0.1795947830687662	0.30644430966467345
1575	0.8121471653868065	0.5916793630640349
1576	0.4545220343592841	0.3563708918952641
1577	0.7329504721787962	0.5798242559864739
1578	0.08625112063567393	0.41428782761518007
1579	0.2674264411492454	0.6030890818671157
1580	0.5000968546443917	0.17610813691597538
1581	0.5277850089072164	0.6152892359616345
1582	0.06980201909758543	0.40384224622582315
1583	0.49685115601295127	0.7451349777948533
1584	0.5377155277254789	0.43691675294331206
1585	0.35166992015326853	0.5650429863490523
1586	0.7165832868229634	0.24947905518251906
1587	0.9598771111040698	0.888306816991042
1588	0.7692580339476272	0.49060508439556827
1589	0.7840660461922081	0.8366888650972706
1590	0.3250307421506521	0.09150058989347687
1591	0.7949993570809757	0.8798864777740013
1592	0.23038950341980124	0.037317607561430544
1593	0.4515337779125969	0.88138623186039
1594	0.4847170889742864	0.4139076154609861
1595	0.6758777067263341	0.7796048580559135
1596	0.7029287810526489	0.24636041490411392
1597	0.40368060452846155	0.9682637113384719
1598	0.6129506921622574	4.847534383739527e-05
1599	0.9528106134551211	0.5047834471892554
1600	0.0008263461261877048	0.12597571157272008
1601	0.5808712944016838	0.7528382316293091
1602	0.5256322632197835	0.2702083252480449
1603	0.874658571135618	0.6856462120123532
1604	0.14699152950080138	0.14635568759759338
1605	0.8849273903898974	0.6011836732369724
1606	0.2914923838856224	0.4001409471980621
1607	0.913819143420938	0.6579614522909711
1608	0.022169392097891996	0.2462339927735595
1609	0.26831211129853644	0.9056454458520017
1610	0.78512837260329	0.30617947123005756
1611	0.6876015406187972	0.7043042480885624
1612	0.3341058774513466	0.08845211118021373
1613	0.33537134775495236	0.69882604492355
1614	0.519920922471752	0.24260632686505912
1615	0.2295800546874862	0.9952922962820525
1616	0.24929113076856374	0.14209753796029279
1617	0.45878335759126027	0.5828198382396159
1618	0.4859535148116429	0.11028775675772207
1619	0.7206650053405577	0.6057336721784264
1620	0.6768436793891754	0.038023845287380786
1621	0.9420647540780347	0.6824538492117268
1622	0.5283661820888798	0.14236701239532124
1623	0.6625391347268306	0.9437943960716904
1624	0.31897243490320676	0.3901298049782095
1625	0.9732899941137136	0.5545324784236729
1626	0.12326333746588594	0.42525174768370466
1627	0.9160694469189188	0.5547993034545783
1628	0.2488104543078732	0.36010387338762223
1629	0.6387912717328832	0.7864121489605491
1630	0.545653006746252	0.043404192133739805
1631	0.38917572106092424	0.9526640180386834
1632	0.1341893480402173	0.43728325744268826
1633	0.6067856107436927	0.9219258656809635
1634	0.6334911004677374	0.18478367755865754
1635	0.7539315697336605	0.6114757061877267
1636	0.09517866973841188	0.49855582742939814
1637	0.9205937720573865	0.908669182739752
1638	0.38379005363932406	0.021064080314053157
1639	0.9573413433917181	0.6866389389324141
1640	0.4427469649986126	0.40609348787449234
1641	0.26784145732828224	0.7641923483614398
1642	0.1619704285396285	0.12356541280006422
1643	0.8833903783331062	0.8964439652237468
1644	0.5647418934117753	0.1308755219722338
1645	0.9159516161223393	0.5001991900273759
1646	0.26331680143543984	0.11565945947786627
1647	0.622401117310101	0.9966851444812405
1648	0.5203185059872959	0.3281004171710531
1649	0.6754326828693316	0.6103340610435868
1650	0.18517034842739824	0.3430698509893724
1651	0.5414570795585885	0.8434684491109095
1652	0.19848917124813986	0.320371384968429
1653	0.8764919697849163	0.5352742583609382
1654	0.7893419559744661	0.12148205849464855
1655	0.2532566425059034	0.9354185964134692
1656	0.5711424258135691	0.36737040965076084
1657	0.4640924417592594	0.5839080029920417
1658	0.5003483026491463	0.14929473063827298
1659	0.4065037194254968	0.7813610143678235
1660	0.5208060874467961	0.4132228830114145
1661	0.4969177475701836	0.6002581531822534
1662	0.23585670362957095	0.05083264682674443
1663	0.929410538958239	0.6909344447953245
1664	0.753999099380966	0.4561767346263795
1665	0.6908400212481083	0.6302567596287121
1666	0.1715742246645541	0.05415217635654013
1667	0.9515350967249275	0.5279714826378913
1668	0.6003628373786594	0.1758352779350284
1669	0.8008718458582449	0.5188134726342613
1670	0.16937706787878898	0.2915169606152225
1671	0.8641252209298395	0.8362784051601475
1672	0.19207612332896806	0.23024179499236908
1673	0.7052965962001282	0.8705584268622644
1674	0.5685916559196691	0.2505124822070409
1675	0.7939067437656814	0.851176310418081
1676	0.3122117636796648	0.11532045296148374
1677	0.8078603173728779	0.8723062047307333
1678	0.722348721697368	0.2508186010026998
1679	0.6699360153900615	0.8526844149545139
1680	0.07232777255583889	0.22334889515819462
1681	0.3031807873138208	0.7529703047876907
1682	0.08421002133022953	0.020767591489286696
1683	0.338181970658304	0.7446546453021323
1684	0.10114471223174802	0.07114375109866222
1685	0.822640712054102	0.5712479234922728
1686	0.03152920974755542	0.21667520127977247
1687	0.39324673387269116	0.7881073949129537
1688	0.7032531210867724	0.171524347595776
1689	0.9788150886690349	0.5802457951321041
1690	0.4843376061816385	0.37070520848997573
1691	0.9809906116483107	0.9815457863914681
1692	0.03476123337198143	0.3668211429752528
1693	0.958858214700806	0.5385321157487133
1694	0.2490368659649337	0.42045407906261756
1695	0.8391782722892744	0.5337570252066848
1696	0.6485032827575212	0.21815602429962444
1697	0.8879988732642758	0.9644313996606396
1698	0.36684064872200084	0.13159005181827227
1699	0.9445155137323586	0.5639765859463977
1700	0.20631438754163192	0.3811193860304008
1701	0.9475563940236678	0.9643040606995656
1702	0.49529570660132843	0.16288421035215883
1703	0.9883559319558645	0.6162290489226683
1704	0.026115092770073914	0.09124273820585654
1705	0.7801333270661667	0.9816177613320369
1706	0.45244338830430486	0.2883173173251373
1707	0.5939392379186557	0.9300438859551421
1708	0.2073745005205896	0.15417249302593306
1709	0.46146454789310004	0.5282182151792205
1710	0.1995697653611102	0.22690209255765087
1711	0.3754143282600486	0.6035550479536861
1712	0.6397286700198711	0.2594918321645226
1713	0.6019160047186067	0.7689938178088678
1714	0.06655191095759819	0.14714410862165644
1715	0.8215873536219043	0.6537269410919057
1716	0.42691926086698473	0.012086836107416399
1717	0.7915102298771056	0.7102010069651903
1718	0.41231495451449707	0.16184470682938196
1719	0.5199567391881054	0.8097450626305831
1720	0.7889974259490361	0.4298815333459976
1721	0.2225940961303301	0.7463202203964578
1722	0.7462111263718867	0.0413541490159447
1723	0.9446839742079745	0.9667402291671463
1724	0.3127349692011665	0.4041634834273782
1725	0.3715718969066558	0.6827594115678867
1726	0.49537063834659123	0.16536445551257234
1727	0.3423778683761355	0.9689670393723164
1728	0.6425665554624067	0.18744717028055807
1729	0.40314708470218813	0.8179011093115852
1730	0.23264492402614234	0.4926721690492867
1731	0.9327326320079656	0.5183698822652437
1732	0.7223334667795273	0.15731548907438914
1733	0.6283047133844173	0.6156178609707366
1734	0.6902711844628926	0.4611827095756318
1735	0.4820260550440494	0.7755683652757073
1736	0.7983074225799219	0.026856769204958386
1737	0.5469517915239817	0.8776241247366985
1738	0.2358496094387963	0.3420419106673084
1739	0.23325938715933375	0.8310870517175856
1740	0.7917655630293935	0.4778643874634413
1741	0.5719101047294579	0.9373007993576465
1742	0.5876680112402966	0.37662574258287096
1743	0.7126460992366997	0.6113329771858192
1744	0.5784747197328078	0.06900748102160931
1745	0.24088872306089298	0.6104441681707029
1746	0.736036324327771	0.10275493054682605
1747	0.9414729743217932	0.783982272907279
1748	0.4415960217233577	0.33152191158385985
1749	0.9711327109476409	0.7637087602008261
1750	0.22476442959229398	0.028174695867237254
1751	0.6817173017092362	0.6815812974765649
1752	0.31717015204209914	0.48386370455403044
1753	0.7024185854041826	0.8477557877025546
1754	0.2405058308189985	0.18486988977075763
1755	0.8554867077248162	0.8358130743011667
1756	0.05582878280336683	0.13255484698673137
1757	0.23350205623999698	0.538738782001481
1758	0.03951710770665145	0.2640335696278041
1759	0.3203640226941307	0.6448845629259463
1760	0.3162803790357523	0.24082594782708183
1761	0.9643119914057398	0.9509972972746616
1762	0.08863635175676494	0.32587018337436197
1763	0.7180423886531417	0.8616595678129735
1764	0.42209720676507945	0.0512932626135677
1765	0.4825939247864472	0.7398290428963539
1766	0.1585593834561535	0.20217094519472872
1767	0.3764752654778686	0.8234286213758424
1768	0.03505720778171755	0.143867567277479
1769	0.7705311785278516	0.6915323561087833
1770	0.5230721593570039	0.4905083959754935
1771	0.555015834179778	0.5574052838926333
1772	0.5751515904718749	0.09995393153068793
1773	0.2879807779562563	0.6195230821728852
1774	0.7509753386951449	0.3483271002201152
1775	0.87810136739151	0.8568440456602507
1776	0.5272285277327067	0.3923774682878346
1777	0.5030649349293854	0.6905221874139255
1778	0.333253383211798	0.4262016438287771
1779	0.585723137725974	0.8486732697944945
1780	0.7482270160054405	0.35662994878836823
1781	0.890874363934482	0.9109943221575354
1782	0.3823390793732475	0.3144622191704063
1783	0.6436147986225336	0.7111138114241493
1784	0.7003230898234575	0.015399405582336656
1785	0.959411547017832	0.7977278316445011
1786	0.5113478046945968	0.2818817847509128
1787	0.798816256071803	0.8004040107745596
1788	0.2812999250883541	0.16142673433828586
1789	0.934422655268944	0.7774409884223461
1790	0.669401639883065	0.08582815214204337
1791	0.6416447049798102	0.8249297131047459
1792	0.694101767692139	0.03583673684545807
1793	0.8798975051522658	0.9375385668998721
1794	0.6467290852849135	0.10806897507329971
1795	0.3045542595179104	0.6469222852891263
1796	0.42880205985744974	0.4423684593197173
1797	0.9206264917655328	0.9417960450128426
1798	0.6166654644430642	0.41813360807570654
1799	0.5365705592201534	0.6634678084531236
1800	0.7823043146879727	0.4511723196022833
1801	0.4006185253384018	0.885901147887443
1802	0.2668881830783182	0.32904149049287745
1803	0.9633604059436711	0.949901536911234
1804	0.6469722785482318	0.3915657361314183
1805	0.9202720036085295	0.7123747545915442
1806	0.009271671527916149	0.16212761206354442
1807	0.5038115464271957	0.6969390688850753
1808	0.18841756528789544	0.03070607702908218
1809	0.436748041509929	0.6817154465130985
1810	0.5903963971230727	0.17652184292246975
1811	0.7792678758912592	0.9328122437787136
1812	0.3694395281592492	0.4443500247651311
1813	0.4922195689656749	0.9815260434312041
1814	0.4677532904036206	0.16409962380731713
1815	0.6269662037074211	0.8466600778954821
1816	0.44046364720628967	0.31653313394785704
1817	0.6923816568917263	0.6212218727949741
1818	0.3165186178140391	0.4349938131713392
1819	0.8173747859323667	0.6070509578848149
1820	0.2009625466795093	0.37385700132539007
1821	0.7246086143226927	0.5723319677571145
1822	0.7683177185760145	0.053409828119805824
1823	0.20284380837154078	0.8601611050617721
1824	0.5786888355154449	0.2631590580223553
1825	0.28719602714371495	0.7214579156681276
1826	0.4350299933310602	0.3890902838772853
1827	0.7015328133442676	0.6793716763991287
1828	0.19435770061664093	0.4266747992569533
1829	0.9310751001972866	0.9810862485784143
1830	0.4978500229532943	0.489562746787245
1831	0.3853557531158879	0.6388140011401287
1832	0.616105750079846	0.20750351819239754
1833	0.28440566399786776	0.8625049421586776
1834	0.4441802548250756	0.4474329670064772
1835	0.27596485584199315	0.8556555550523323
1836	0.46478725814001565	0.37906614138952516
1837	0.4023840901761507	0.9417018259838859
1838	0.5195734463637971	0.1834741190750584
1839	0.7726615622865439	0.7712724708235786
1840	0.419348491654929	0.2673849877913729
1841	0.726017126162488	0.8237912901021476
1842	0.6506350762600446	0.44759193986206386
1843	0.8460098173144257	0.8004137380630667
1844	0.49574559364309023	0.4849692688580019
1845	0.5608819696966199	0.8660677773826241
1846	0.326359991237894	0.20764574577729122
1847	0.8997980959234908	0.7905692300820446
1848	0.5623453856914971	0.4611603912085219
1849	0.3479480178987213	0.8092501919634867
1850	0.4525857173034107	0.354964301709181
1851	0.9270464258400455	0.83064601604724
1852	0.12055199379861695	0.16807321944978132
1853	0.8764141404245651	0.6016674275613492
1854	0.65616197305228	0.20390648130021016
1855	0.5994728810382676	0.5753849030658669
1856	0.030067081188562564	0.4131667738605077
1857	0.3180020043175483	0.855230306750407
1858	0.738110955750937	0.20052809470525795
1859	0.2353238368254899	0.5856913480441603
1860	0.2979990131242876	0.43789966994302476
1861	0.6952317077803767	0.8195319530190137
1862	0.15755843113121337	0.4983014099907732
1863	0.9905398786201487	0.5505489447988726
1864	0.07798761652171121	0.12242417956613122
1865	0.7698395975806371	0.2669239473304494
1866	0.3090056621733223	0.5957934206077558
1867	0.6154949743348519	0.32766024756563383
1868	0.2331544946046707	0.7053276271480126
1869	0.7455042645664647	0.5931836212311179
1870	0.383431188163271	0.42093541013481045
1871	0.8171403763869367	0.23401623103280333
1872	0.2337750265326698	0.4912429085853016
1873	0.8334712715969876	0.3820918312760538
1874	0.22668871326109918	0.17080327147761248
1875	0.7628557956707048	0.9162548551393532
1876	0.32928402077918095	0.7104106791975934
1877	0.5905976909769308	0.20421214746105557
1878	0.39402477558615356	0.6658431676688816
1879	0.8014326687691986	0.9218390720156447
1880	0.4901664425686639	0.40955812647397893
1881	0.6111915967655879	0.7249390544411096
1882	0.23313323708328676	0.6142285471467579
1883	0.9478209012997233	0.7483519798020547
1884	0.30071670484939406	0.3672931357141434
1885	0.8629794229244074	0.6587617855861665
1886	0.20683508210068013	0.4592475453843512
1887	0.8421548109156599	0.8737044160194037
1888	0.4730275149237816	0.1923533660953151
1889	0.600093032869661	0.8057811730125631
1890	0.4036826319386602	0.6498696877746671
1891	0.9847690060499482	0.8376258889159798
1892	0.007284365881665866	0.6461662551935875
1893	0.6076047932972137	0.8634240179092435
1894	0.05868846015656487	0.33401260104179153
1895	0.8837117588707266	0.6943093884804341
1896	0.040608292971366644	0.6041964129174868
1897	0.9992067792954538	0.8158124554733467
1898	0.19480600793965258	0.7668836983404287
1899	0.9526013829665202	0.980060220473604
1900	0.09428880174973392	0.4517876735272326
1901	0.7204360999111454	0.5725912549935244
1902	0.42240590950310175	0.6684202613491372
1903	0.7976348903366282	0.3759687391653256
1904	0.23107904834567855	0.6131184715687152
1905	0.7563248733785588	0.353609279301419
1906	0.2869427634461737	0.47330205276245396
1907	0.7201596037927966	0.6854651653004538
1908	0.09677947886190524	0.3534750422417415
1909	0.5569828807295931	0.8916405222463981
1910	0.075613963685074	0.4347857489134157
1911	0.526245481926567	0.5941837687396612
1912	0.27933820553181576	0.3345005085360458
1913	0.9238605070180053	0.24978014670908172
1914	0.17955966946205537	0.28971956794151543
1915	0.5376554363179089	0.2742522865553111
1916	0.21286220599255812	0.4525107997408439
1917	0.8010039192360007	0.7124013052460725
1918	0.2127017327878188	0.6142258100945278
1919	0.905360616803685	0.7060282050753142
1920	0.4709431230933526	0.1496486041403701
1921	0.9349553866341772	0.8001951606232931
1922	0.35199974913994425	0.43908752034462917
1923	0.7351494623910877	0.2817362874675119
1924	0.34134902145162566	0.01986162335032642
1925	0.5067091552782648	0.4389969539066758
1926	0.49123905925102196	0.5520120234119401
1927	0.586038665914448	0.9462306803553086
1928	0.4531301979808409	0.7731977605441757
1929	0.903554950833053	0.8116384714677174
1930	0.40006984219349384	0.23459934856551562
1931	0.6344680288925324	0.6976553002183734
1932	0.10957690287862903	0.1848769020294605
1933	0.7144003464570443	0.8005522973213374
1934	0.42468555036532746	0.13269362358362233
1935	0.7251898212358601	0.8051763084192821
1936	0.4677100570035309	0.6948711991443852
1937	0.676339663625869	0.6156050828691656
1938	0.30969608284837985	0.0525078706068034
1939	0.9903495181778901	0.5591136165966366
1940	0.32173126112040246	0.670262889103854
1941	0.522749108020302	0.34380212274404315
1942	0.2317785454758559	0.03084724901023597
1943	0.6673756718568319	0.7861548595833459
1944	0.2660907742608373	0.45043257885871607
1945	0.6423731043065657	0.23364850115938612
1946	0.0611306151150014	0.7879082112466413
1947	0.8341444943754008	0.6554659099869817
1948	0.34067987744565315	0.46812533837012316
1949	0.9335696499995443	0.8319253134931552
1950	0.06619074678136871	0.722107736549047
1951	0.8993101541390155	0.2486005890637552
1952	0.4133843692025645	0.2788105675110524
1953	0.823274967875576	0.3600734904547141
1954	0.10246107289031692	0.3721212253239669
1955	0.6307103572029189	0.27317435357249187
1956	0.20924840876958783	0.0544686193917789
1957	0.7708995363913657	0.44071154650422706
1958	0.2387189777961085	0.7234762062174811
1959	0.7337299460226847	0.980433582309997
1960	0.4199203550988337	0.6109760254267158
1961	0.9350511826537838	0.20059273036843908
1962	0.40837698218838336	0.5881724433889872
1963	0.9389007093173498	0.21759400798801978
1964	0.28550438096853653	0.1348525458040488
1965	0.9820180666695408	0.2084112066276241
1966	0.30327217412523383	0.11930159901380968
1967	0.8019738705398407	0.7500044201288184
1968	0.15964886853730942	0.5616135002730853
1969	0.8406020920585096	0.49686192529748546
1970	0.025982844252680493	0.5849526593602917
1971	0.5672732105059711	0.8778433643397109
1972	0.06512108378638254	0.10428601155324008
1973	0.8276006436123678	0.2699258529293952
1974	0.08766629588566915	0.2975371652111222
1975	0.6705734116257736	0.5231069100409391
1976	0.022155827916552295	0.22112337588829628
1977	0.6168671800582552	0.8033345487555574
1978	0.48211216242464705	0.2574289604419137
1979	0.7545697012581838	0.8401154495339996
1980	0.07553725923571597	0.7290466834189169
1981	0.7615042658672322	0.6105192060329727
1982	0.4717546919555404	0.34353762374452174
1983	0.932843007003167	0.2732758417372362
1984	0.19603293446519343	0.21894184304397318
1985	0.6419337579867013	0.9093182516366836
1986	0.3808649313463709	0.19675547301884233
1987	0.620242162401544	0.6969515094966998
1988	0.1271161773286762	0.3960059166742406
1989	0.5420431770899647	0.27549802874737145
1990	0.43207204738201344	0.719494825114301
1991	0.72394945781014	0.25421666596649095
1992	0.2808931303049868	0.5445618603732648
1993	0.86835547884676	0.9775985119875075
1994	0.3982444335655978	0.5674990326565953
1995	0.723754069495157	0.46072697636670046
1996	0.09206377808789917	0.05875213309439893
1997	0.9143664257641508	0.6637896376378747
1998	0.015498979914127908	0.5868136146024747
1999	0.9733641348039762	0.48707682692283266
[truncated: 1 more rows]
