# Supplementary material for: A rigorous and versatile statistical test for correlations between stationary time series
Source: PLoS Biol. 2024 Aug 15;22(8):e3002758. doi: 10.1371/journal.pbio.3002758 (PMC11398661; doi:10.1371/journal.pbio.3002758)
Supplement: S1 Data — (ZIP) [file pbio.3002758.s001.zip › figure_data/Fig_A-13BD_data.csv]

nonstationary_x	detrend	retrend	true_cov	detection_rate
TRUE	TRUE	TRUE	0	0.0242
TRUE	TRUE	TRUE	0.3	0.7288
TRUE	TRUE	FALSE	0	0.0261
TRUE	TRUE	FALSE	0.3	0.6078
TRUE	FALSE	FALSE	0	0.2277
TRUE	FALSE	FALSE	0.3	0.9072
FALSE	TRUE	TRUE	0	0.0231
FALSE	TRUE	TRUE	0.3	0.5819
FALSE	TRUE	FALSE	0	0.0274
FALSE	TRUE	FALSE	0.3	0.8527
FALSE	FALSE	FALSE	0	0.0256
FALSE	FALSE	FALSE	0.3	0.3647
