# Supplementary material for: A rigorous and versatile statistical test for correlations between stationary time series
Source: PLoS Biol. 2024 Aug 15;22(8):e3002758. doi: 10.1371/journal.pbio.3002758 (PMC11398661; doi:10.1371/journal.pbio.3002758)
Supplement: S1 Data — (ZIP) [file pbio.3002758.s001.zip › figure_data/Fig_A-18_data.xlsx]

## Sheet: Panel A (unidirectional)
Pearson correlation coefficient
replicate 1	replicate 2	replicate 3
0.00898905	0.172489	0.077911
0.118978	0.0823661	0.150221
0.147279	0.18679	0.195709
0.20929	0.209657	0.101954
0.0681368	0.0912731	0.122429
0.164601	0.126841	0.0848134
-0.0347965	0.205136	0.268669
0.191525	0.173948	0.0267119
0.200068	0.0561751	0.110957
0.157666	-0.0181578	0.176541
0.253542	0.0898068	0.164504
0.064878	0.0413019	0.0921437
0.203589	0.185398	0.168083
0.184635	0.0861479	0.10301
0.0855673	0.156422	-0.0250794
0.0969905	0.0986798	0.155761
0.0978397	0.150107	0.0291296
0.16245	0.146302	0.0952467
0.199559	0.130073	0.137501
0.192392	0.0463591	0.130596
0.119963	0.124973	0.184499
0.262334	0.22759	0.246367
0.18204	0.0716993	0.127132
0.189285	0.0970373	0.292155
0.138899	0.0391888	0.212071
0.0554394	0.0567902	0.147748
0.0528859	0.259545	0.208462
0.0545643	0.141106	-0.063239
0.0973434	-0.0147355	0.0758512
0.100965	-0.0130352	0.0854143
0.173082	0.00611512	0.165322
0.219751	0.119846	0.0577183
-0.0344229	0.145988	0.117133
0.203772	0.0670904	0.0783868
0.321099	0.104504	0.291221
0.118733	0.214829	0.13965
0.114192	0.0506889	0.172015
0.0890275	-0.00056078	0.1402
0.2071	0.194256	0.180898
0.244483	0.161619	0.181336
0.159907	0.0259652	0.141442
0.0973293	0.157399	0.0601473
0.157264	0.0582786	0.171164
0.234695	0.0583344	0.188999
0.018236	0.140827	0.281885
0.0752814	0.283731	0.251838
0.16198	0.282161	0.113208
0.214754	0.236921	0.160445
0.168678	-0.00421394	0.0165895
0.0249362	0.206382	0.191692

## Sheet: Panel B (bidirectional)
Pearson correlation coefficient
replicate 1	replicate 2	replicate 3
0.328546	0.200063	0.263401
0.174623	0.247805	0.177884
0.202829	0.318386	0.259718
0.40448	0.257077	0.260957
0.223205	0.354916	0.234126
0.318647	0.121955	0.239952
0.201973	0.320069	0.288054
0.274772	0.242838	0.264569
0.229936	0.269155	0.234398
0.122063	0.3314	0.332877
0.339392	0.218123	0.343701
0.309997	0.207496	0.244111
0.488042	0.314146	0.265465
0.311488	0.277867	0.443304
0.174559	0.322288	0.271609
0.247064	0.352828	0.204569
0.378231	0.292512	0.413333
0.303076	0.122852	0.266158
0.301723	0.193543	0.249448
0.296032	0.37252	0.298701
0.268895	0.350905	0.312507
0.361682	0.297693	0.27122
0.141226	0.208963	0.443055
0.227391	0.322374	0.319663
0.245085	0.350384	0.207723
0.327854	0.416811	0.221518
0.39385	0.223188	0.224099
0.298376	0.279453	0.309293
0.315131	0.312596	0.146736
0.282719	0.287024	0.355999
0.25211	0.287415	0.217631
0.32046	0.339593	0.332569
0.433003	0.265903	0.273267
0.356144	0.308181	0.233822
0.28732	0.378358	0.317244
0.188845	0.219443	0.257477
0.275847	0.289565	0.397684
0.287595	0.316713	0.209924
0.373643	0.344851	0.286152
0.261429	0.161458	0.246516
0.304589	0.40447	0.251176
0.433782	0.220689	0.269756
0.182892	0.314322	0.418298
0.168543	0.254292	0.268925
0.243739	0.33293	0.332742
0.175722	0.230951	0.351218
0.28954	0.34842	0.332243
0.206128	0.23226	0.375391
0.338948	0.230651	0.373767
0.234621	0.37486	0.336463

## Sheet: TTS Power
Below is the output of print statements from the funciton supp_simulation.py in the code repository supplied with this paper.
detection power (bidirectional case):
8.0% using canonical correlation analysis
100.0% using median pairwise correlation
detection power (unidirectional case):
4.0% using canonical correlation analysis
76.0% using median pairwise correlation
