# Supplementary material for: A rigorous and versatile statistical test for correlations between stationary time series
Source: PLoS Biol. 2024 Aug 15;22(8):e3002758. doi: 10.1371/journal.pbio.3002758 (PMC11398661; doi:10.1371/journal.pbio.3002758)
Supplement: S1 Data — (ZIP) [file pbio.3002758.s001.zip › figure_data/Fig_A-10B_data.xlsx]

## Sheet: Sheet1
	False positive rate
	overall	trimmed length not a mult of 35	trimmed length is a mult of 35
beta
-1	0.0485	0.04662	0.0485163
-0.75	0.04983	0.0780968	0.0483482
-0.5	0.05538	0.0700577	0.0487847
-0.25	0.06828	0.0875402	0.0477283
0	0.08292	0.101576	0.0470217
0.25	0.09571	0.110765	0.0483904
0.5	0.1044	0.115623	0.0465732
