# Supplementary material for: A rigorous and versatile statistical test for correlations between stationary time series
Source: PLoS Biol. 2024 Aug 15;22(8):e3002758. doi: 10.1371/journal.pbio.3002758 (PMC11398661; doi:10.1371/journal.pbio.3002758)
Supplement: S1 Data — (ZIP) [file pbio.3002758.s001.zip › figure_data/Fig_A-8_ii_logistic_map.csv]

t	mean	standard deviation	autocorrelation (k=1)	autocorrelation (k=5)	autocorrelation (k=20)
1	0.4999976192621157	0.3533639457943046	0.0008246142233515244	-0.0003641149708269336	0.001448821926978174
2	0.5005356872280475	0.3534216305505015	-0.0014656872760755138	0.0011757957924990198	-0.0007876428265782398
3	0.5003714563928741	0.3534420858444899	-0.00144945226713592	-0.0005736930368161833	1.4801832161721301e-06
4	0.500314215896178	0.3535687046847978	0.00011297401506933771	0.00031327991155328557	0.0002444565570370566
5	0.4999562893435394	0.35338783696062603	-0.00045588235201406266	-0.0005090145774780362	-7.056314599234016e-05
6	0.5004681391106742	0.3536174201456205	-0.0013514485629534695	0.0004089281209651062	0.0012723109254345552
7	0.4998180040613149	0.3536444517236512	-0.0002624382372695782	0.00033426636463481453	0.0007704716430581767
8	0.49974227457022585	0.35369723017822385	-0.00022981411150164175	0.0005245943871874938	-0.0019937802407965404
9	0.49959281176742154	0.3535473782977939	0.0008164088973412992	-0.001858134579890397	-0.0018581256874951662
10	0.5000163419859996	0.35361643716882957	0.0005881921121043508	-0.0016910765851825959	-0.0004265032350441412
11	0.4998216603878506	0.35358641879112407	0.0017495788300718005	-0.0009227349765100171	0.0006565852040210272
12	0.49990645056580224	0.35360254366919025	-0.001478653127526323	0.0014278800408031717	-0.0005447877506308768
13	0.4998609294367269	0.3536851076957007	-0.0005733128811266367	-0.00015755982262233309	-0.002103844394659123
14	0.4996273010146362	0.35359346755859167	0.0013440207904363685	0.00021662356009587754	-0.0017166358031844374
15	0.49988608318142996	0.35356853624168083	0.0013371457845200393	-0.0003961128398886964	-0.0006729830281317776
16	0.4999571088114948	0.3532779728621782	-0.00040485506250228864	-0.00010236280720271539	0.00010107224002500275
17	0.5007786882029439	0.3533985456358106	-0.001955300887352727	-0.002520505965275357	0.0017325232376400113
18	0.5004354463487056	0.3536230262224881	-0.001100045237500009	-0.0008779553046368768	0.00025549141039383155
19	0.49980226284690726	0.3536056777670239	0.001148490613208039	0.001163958028880895	0.0002321400996079601
20	0.4998519422037677	0.353437928083494	0.0014468815467109054	0.0010966205107613499	0.00029534724745649654
21	0.5003264362837434	0.35338325586205144	0.00047873474078994927	-0.0001361407056459093	-0.0007801457402482691
22	0.5004806716627539	0.3533309152572134	-0.0003255170365826941	0.00043818739994430476	-0.0007281573192642589
23	0.5006281331130104	0.35359225169818415	-0.0014321028458526674	0.0009040922456662213	0.0005333433864996105
24	0.4998884999512013	0.35362323601206	-0.0008233617210390801	-0.0010666279782640601	0.00045927251064422796
25	0.4998023780803919	0.3536757452013386	0.0007250161767910152	1.80046287668199e-05	0.00010746957114770401
26	0.49965371280741905	0.35354996528120136	6.68564300031254e-05	0.0004172352529422454	0.0009442506993393716
27	0.500009208539366	0.35355576392043625	-0.00035669912270865707	-0.0002546140991519418	-0.0005362543627680451
28	0.4999932868553583	0.35356761011015386	0.0003617307144437407	-0.0007107250650742789	0.0006563770030159618
29	0.49995978014371206	0.35340039809411145	0.0002491025075550747	0.00020739337022828908	0.0005633192674952517
30	0.5004326280371469	0.35332700931163413	-0.00023900531393249042	0.0005835090465165631	0.00020242433771600266
31	0.5006393492955116	0.3534949911436745	-0.00347379916721698	0.0004492918280040066	-0.0001463604626747749
32	0.5001635298752475	0.3535991508913537	-0.00044128561596551105	0.00035741044190775394	6.871348746769718e-05
33	0.4998704549875747	0.3535394285543601	-2.734004981344716e-05	-0.000829272752754652	0.0012353309398116204
34	0.5000394227021853	0.3535071993241322	-0.0004921215540789416	-0.0018142419777760982	0.0009614680040606704
35	0.5001306338874353	0.3535436367703045	-0.0003814765657139611	-4.911926545192217e-05	-0.0016263171572407102
36	0.5000275193360576	0.3533801737278778	0.0009442865944199493	0.0004904296455454467	-0.0005714143648122218
37	0.5004898082349644	0.3535496269885574	-0.00016128505252472881	0.00013605129136860504	0.0002616914387574617
38	0.5000096853765794	0.35342846939920874	0.0002608183483629067	-0.0007693641696109126	-0.0002273355808362719
39	0.5003532676973039	0.35324497772818886	-0.0015954886359389687	0.00039108386805484575	0.0006906100134556233
40	0.5008714436469816	0.35356554499285164	-0.0015968829527076853	-0.00023255959250756972	-0.00034096761306226574
41	0.49996258391951165	0.3535656114279239	-0.00015831390637315916	0.0005351213233622398	0.001198335231278124
42	0.4999654280625414	0.35341548183726795	0.000863114041509295	0.0001425283407887774	-0.0009977218010558458
43	0.5003899840100514	0.3534989784129615	-0.0015990076941780394	0.0025282263583635096	-0.00030049919112810696
44	0.5001532806938583	0.35349883940129895	0.0002333581154015463	0.002184885755211878	0.00021542439461520448
45	0.5001541881878542	0.3533665460743102	-0.0008165600572924486	-0.0010955799340706318	0.0005289909995692598
46	0.5005282413660601	0.35362180123771014	-0.00035081707637335367	0.0010274895125323845	-0.0013561996330011302
47	0.49980537060182656	0.35361386385166527	0.0004863190285239836	0.0011440644268913924	-0.0012318163748309173
48	0.49982878964517324	0.3537648589767229	-0.0012264138336841816	-0.0003731803182221443	-0.00021950265223203477
49	0.499401580960775	0.35349821170610957	0.0014958186668248528	2.6807070079898396e-05	0.0007153625553939839
50	0.500154624860944	0.35359931929534744	-0.0002196487091264674	7.940311585579451e-06	-0.0002819509896135262
51	0.4998699899400772	0.3535528860308157	0.0011157990843361464	0.0013831044240587393	0.0008823881233721256
52	0.5000013595066612	0.35342072316353207	2.709430801275997e-05	0.0004844571703810507	-0.00041468891074216915
53	0.5003751697468712	0.3535842405349746	-0.0017492956569208683	-0.0006297844000905518	-0.0006240802203565253
54	0.49991217637186475	0.35370964312503017	2.3880046333444522e-05	0.00028843972505901097	-0.00020817547834450296
55	0.49955792258949666	0.3536283729786659	6.570019586054745e-05	-0.0011252367950169617	0.0008357279213195327
56	0.49978711356809896	0.35339831727603344	-0.0003499359659723259	-0.0001678288361319577	0.002527828906629273
57	0.5004383361033404	0.35367462890219425	-0.0013884380661983175	0.000745148393126173	0.0009446614495226576
58	0.49965625892942256	0.3537197777371586	0.0016077732020406898	-0.0007841363999773756	-0.0010754050176772475
59	0.4995288027186058	0.35354951229034975	0.0017144512478869198	0.0013510730392193536	-0.0009314763564146475
60	0.5000100813295112	0.3533598698268322	-0.0006862676383643995	-0.0007026103336798212	-0.0004149123061690891
61	0.5005472091773242	0.3535424154324878	-0.00019605264546714487	-0.0019565366888629433	-0.000917310162123959
62	0.5000298442091138	0.3536676831709589	2.7510910735296835e-05	0.0004963806299371444	-0.0006151044672166209
63	0.4996766759592375	0.353637274766928	-0.0010760635585727344	0.0014579716606564245	0.0009343684667499863
64	0.49976229342794004	0.3532139828093706	0.0006146028871872642	0.0006329320242589986	0.0005890684662844716
65	0.5009593033741092	0.35345142456649314	-0.001247674002278291	0.0011261177150122858	-0.00010360165120725973
66	0.5002846808358119	0.3536410434394245	-0.0008643739312866248	-0.0003191107248174183	-0.00015905474613738042
67	0.4997517254075874	0.35369223794561333	-0.0008466155956710615	-5.7280224343262744e-05	0.0006621482638381655
68	0.4996069567070014	0.353407501430429	0.00025585559810917664	0.0012992641616527956	-0.0004273081224945184
69	0.5004119337986846	0.35343823005961067	-0.000540050328440613	0.0014518483708537825	-0.0016890095982356286
70	0.5003249913715011	0.3536649187081924	-0.001633142098335747	0.0022698877292248805	-3.437587597418226e-05
71	0.49968407862294456	0.35375424164833164	0.0008157920593423551	-0.0008957325174780269	0.0008382459009848581
72	0.49943134683798923	0.35360657539501206	0.001598577198138162	0.0007178264037728159	-0.00027836644832734974
73	0.49984826588397174	0.3535634791109678	0.00017868664798642326	8.522779304746563e-05	-0.00160369406506818
74	0.4999713728628248	0.35372270473961775	0.000896351274481075	0.0009739832084358433	0.0009307791043755585
75	0.49952098932870453	0.35348449327145	0.0007809524147684772	-0.0007684652272732139	0.001958423146007149
76	0.5001939342616122	0.3536596837778936	5.373568051546779e-05	0.00011406660831226173	-0.000589777081067804
77	0.4996991618384901	0.3535356972424284	0.00014285925081907597	-0.0010886873996031278	-0.00039808083124381736
78	0.5000496810868419	0.35367957644237485	-0.00028288588820466067	0.0016338667678476415	-0.0008386497826208746
79	0.4996430189573277	0.35345357091137763	0.00019382177888845352	-0.001548215929046978	0.0019254021313716105
80	0.5002817830981235	0.3533877903209376	-0.0008196671795344265	0.0002759781195404951	0.0003011389151067801
81	0.5004679610014826	0.35359091857735353	3.114587344628151e-05	-0.001496858567266654	0.0004004857141628451
82	0.4998929732484976	0.3534871861984725	0.0004616315852390685	0.0006042970851175436	0.0019603325168484564
83	0.5001871909550433	0.35346654864213906	0.00022870617016417763	-0.0008784366681663128	0.001758915135658033
84	0.500245455802243	0.3537988952277565	-0.0005765328104873688	-0.0001202107772848132	0.000749306628805918
85	0.49930512594827253	0.3538428219623495	0.0019943493897721797	0.00022593580175847794	0.0004789529274547706
86	0.4991790979830929	0.3535017241654619	0.0010966705946585287	-0.0005224252750575171	0.0008800300671142418
87	0.5001434285276974	0.3537499617588957	-0.001206913607971877	0.0005551572821749363	0.00034978175835435687
88	0.49944377593534894	0.35341453119527527	0.0006145952669225927	-0.0006910690080551683	-0.0006584053230168441
89	0.5003914390192549	0.35348970938576607	-0.0012281613091435512	0.001156272105248653	0.000602613856992517
90	0.5001794885354435	0.35345255714655227	-0.00032188159602896673	-0.0002892911474732103	0.0007805045585495243
91	0.5002850305217154	0.35370721642748537	-0.00013429075686379228	-0.0005939999209704602	-0.001362719311383537
92	0.49956449521888685	0.3534904708593395	0.0016968665535290158	-0.00024718781387667065	0.0012787623757820929
93	0.500177189388912	0.35358650079106535	-0.0011642769656040222	0.0005527755304425878	0.001786812483936848
94	0.4999062202490018	0.35359349284831043	0.0011101751931769947	0.000249535230502857	0.0004378808388824985
95	0.4998865320827605	0.35364131961878237	0.0014768534425489992	0.0016103933296101245	-0.0003213934103260933
96	0.4997512167332718	0.35356200532454407	0.0018467958115212309	-8.200494878663274e-06	-3.6077516792556205e-05
97	0.49997538599109276	0.3537435198218194	0.0011647021489292796	0.00044702284196563045	8.384086363789707e-05
98	0.49946208631288236	0.35364834362092507	0.0020145746054268656	-0.0005573448200263965	0.0003780910999753751
99	0.4997302388121649	0.35336012480388324	-0.001052313388950486	8.286631441975525e-05	-0.0008752434794162213
100	0.5005461977099428	0.3535587279513435	-0.0014156682258510281	0.0007472290590360589	-0.0005389041602831983
101	0.4999837102299578	0.3535846409409384	-0.0005187967943809646	0.0012045630578190905	0.00016046139217164925
102	0.4999116057012442	0.3536665337612872	0.0009562364506357069	-0.0004961917926468063	-0.0014928894921164906
103	0.49967990033489695	0.3535778045727085	0.00017813113308062363	-0.000325705507959603	0.0005938978180908491
104	0.4999305345989922	0.35333964857250794	-5.048311322617009e-05	-0.0009445272217795839	-0.0006631313422898963
105	0.500604351684859	0.35355939298688627	-0.0024647307505539008	0.0015194226732130804	-0.0011732115839213748
106	0.4999815615591422	0.3533988060959283	0.00021991648621552074	0.0013750775129892547	0.0018897657791497558
107	0.5004371340399855	0.3535670794547165	-5.4668719692521106e-05	0.00022832081321119056	4.3076840656646e-05
108	0.4999605169587728	0.35346955665303587	-0.0003006067838678282	-0.0006279371710683616	7.062113425993135e-05
109	0.5002370838423829	0.35363761581295944	-0.0006906075586300228	0.00044108481172954296	0.0020191501554811093
110	0.4997615218935092	0.35361375312411014	0.000613546704855643	0.0007808366757731856	-6.511906099844193e-05
111	0.4998290269186943	0.35358064016100305	0.0011844569087856225	-0.0009844361515022216	0.0006539540757188033
112	0.4999228066861634	0.35353548932730583	0.0007052848578621684	-0.0004769561035300927	0.000116246555933927
113	0.5000506073091789	0.353606562461813	0.0018878849282878722	0.0004835525123859255	0.0002777392079233555
114	0.499849585691361	0.3536527500507847	0.0004991145352988589	-0.0006263085380393668	-0.0010796816044266384
115	0.49971883902821224	0.35366306179388457	0.0014102718847523736	0.0008968719842318805	0.0009253122283522399
116	0.4996894386843316	0.35341800480714997	0.0006407725463199381	0.0005530370378263773	-0.0003467636085685409
117	0.5003824697192101	0.3534304158426083	0.00032165213818835975	-0.001456529028015896	-0.0007984455999091623
118	0.5003471794969395	0.3534698463845931	-0.0012642370357301357	-0.0012683857509455596	-0.00048320267402198006
119	0.5002357886529958	0.35344501300016956	-0.001380095988960299	0.0004015436145931616	0.0001308903462400464
120	0.5003062687560847	0.35351954475029196	2.072660838307153e-05	-0.0009836710596486113	-0.00020772787222093987
121	0.5000953507159815	0.35372229717527526	0.0009337580451895097	-0.0008422997639828394	0.00013798002769928956
122	0.4995221095571489	0.3535196289396913	0.0005149204496057894	-0.0012654485547208983	0.0011121300385483924
123	0.5000945743002706	0.3533960353573883	-0.0008647589903877435	0.0016089217882700013	-0.0007321654146774564
124	0.5004449329975252	0.3534395629370092	-0.0007560416286321427	-0.001002409572823218	-9.343610225636484e-05
125	0.5003211095420946	0.35356042438241514	-0.0020924030992236498	0.0013855659482330987	0.0007807818543259772
126	0.4999796927967536	0.35351479548020204	-0.0007589213378653083	-0.0024299211338007815	0.0008812030755494318
127	0.5001091558568337	0.3535388913343736	0.0005274992759112086	0.00012712380554092504	0.0008960561471648367
128	0.5000409615962433	0.3538148064992052	0.0005253646146842976	-0.0008937180758498078	0.001231090685820504
129	0.4992603240963108	0.3535773370887963	0.0013140828895089728	-0.00011608340488424242	0.0003494124548556446
130	0.4999300783070132	0.3535381602150367	3.411138834707427e-05	-0.0007901300024171659	-0.0016672569724077882
131	0.5000430575308958	0.35348397752277505	0.00038755384647965374	0.0007840147943931654	0.0001924310606017705
132	0.5001963031229091	0.35365238088465106	0.0007898961765770499	-0.0010186579088349913	-0.0004490509091585758
133	0.4997198198388066	0.35381151865732247	-0.00015871220898171231	0.00018702073257619733	-0.0009557332064969076
134	0.4992693230579057	0.3534214323816201	0.0005745098911007217	-0.001112116246089966	-0.00012859587570138273
135	0.5003710289781208	0.35350215485405484	-0.0013455786279347973	-8.897730542325906e-06	0.0008123904390423619
136	0.500144355404149	0.3532647604728705	0.00012721140990033884	-0.00018407078374529118	-0.0004041988012165654
137	0.5008159526782509	0.35335316879164574	-0.002073501235459362	-0.000218598054353236	-0.0017636036130202143
138	0.5005634893045181	0.35373488899367717	-0.00010670761405760603	0.0012133760066451826	-0.0015603986947814316
139	0.4994852431537385	0.35342296220928276	0.001665081827894144	-0.0014287917445528252	0.0010218513975009296
140	0.5003677792344202	0.35368137356165286	0.0002884200229636885	-0.0005392627355538058	-0.00039689458568739405
141	0.4996374029359093	0.35351287254166136	-0.00045825328718921457	-0.0012654331505088116	0.0004978444662017068
142	0.5001140698828491	0.3535887000494374	-0.0005703008257893683	-0.0006064876166417013	-0.00017733862225587305
143	0.4999000727416438	0.35354406398145566	0.0004244598649634113	6.189929484516396e-05	0.0007449251142355054
144	0.5000263393520781	0.3533671935984749	0.0010135262085876628	0.0013511459026480034	4.5578139034583986e-05
145	0.5005265031783058	0.35361717707259127	-0.0018874405954733447	0.0006712814133785582	0.00040089759302392895
146	0.4998184594944593	0.3537206467938568	0.0012121877172706383	-0.0007400260723455563	0.0016636406959093274
147	0.4995266842991217	0.35346327698485513	0.0011357600666848486	-0.0005133515582343185	0.0031876345931455127
148	0.5002539511814993	0.35339927731484616	0.0010804297788169844	-0.002589551201515921	-0.0001993601037949598
149	0.5004355452085671	0.3536324373067624	-0.0015120443264372912	0.00030989721381422756	-0.0007517704366674167
150	0.4997756383394001	0.35343568304214684	0.0005128723850516384	-0.00023134741036220734	0.0016144743672033934
151	0.5003326704575056	0.3533862557368455	-0.0008455753485864657	0.00031751448637685776	0.00045799779722126066
152	0.5004721743466378	0.35347460786710694	-0.0004481793423563165	0.0005797058242537437	-0.000934352347115178
153	0.5002219145783254	0.35388898319633055	-0.001073740214254517	8.365174038154575e-05	-3.613891145824173e-05
154	0.4990501533047487	0.3534267123286332	0.0015790553926226835	0.0003860258501023295	-0.0009857497199368137
155	0.5003546272153163	0.3533422772649343	0.00013021158035678764	-0.0009090563128710482	0.00018746428175734291
156	0.5005964373470739	0.3534011499523424	-0.0008122490560805146	-0.0007603925401541698	-0.0008770299231313205
157	0.5004290858994123	0.3536216370354168	-0.0014031693670227064	-0.00047912585955277494	0.00012321140373718916
158	0.49980621482273113	0.3535560855516023	0.0014532465502242655	0.000332529578683003	-0.0008445069462966439
159	0.4999922272669326	0.3534220415304707	-8.280113320992572e-05	0.0006778732312875898	0.00045629210006640987
160	0.5003714420000757	0.35366788270502186	0.00019072258819124164	-0.0007230626325530386	-0.0016307910868486892
161	0.49967556309515	0.35343848104283526	-0.001319851581030874	-0.0010661154168415884	0.0017247251166799308
162	0.5003245394353124	0.35363425946738325	-8.911386236064665e-05	9.26343337891145e-06	-0.0020587731420628878
163	0.4997708208204418	0.3534409032620888	0.0004923215507793687	0.0007342032452160871	-0.0005742239812451057
164	0.5003179015127296	0.3535290686324492	-0.0013360683912194743	-0.0008462812574824121	0.000696176661810157
165	0.5000683862820048	0.35345985840537875	-0.0002395449841819042	-0.0012513047931445912	-9.610307896703797e-05
166	0.5002644952774642	0.35357867667298665	-0.0006297695369915795	-0.0003350199408275316	-0.0009400594939528096
167	0.4999281977777109	0.3534923592208675	0.0013343554749325247	0.0006158160313015497	-0.0006042359397283706
168	0.500172587267624	0.35378796742178886	0.00029199304885564674	0.000493621167903552	0.0005093060281133792
169	0.4993361772847773	0.3534511178222485	0.0018184767151084062	-0.002099294385202456	0.0008062278426738972
170	0.5002874665984229	0.35368537867253247	-0.0021242133110861428	0.00040920064860127027	0.0008942696676305458
171	0.49962628110488855	0.3538068316462328	0.0011246053314188215	-0.0008616750090674829	-0.0010036271041250582
172	0.49928234485856676	0.35369143533718883	0.0010271981862042003	0.0003913532563492749	-0.001062024091096411
173	0.49960741416086857	0.35358203656809384	0.00020970611041948162	-0.001098166419638489	-0.00036628465165227894
174	0.4999183571708721	0.35365981594310536	-2.35996457160067e-05	-0.0021819318429274867	0.0003229273920336676
175	0.4996989116861492	0.35354822175448986	0.0006453141897232291	-5.424275263279684e-05	-0.0007051434181520561
176	0.5000142569602612	0.35390301058197565	-0.0005466495490241106	0.0015087653731789108	-7.741421286210842e-05
177	0.49901063559101244	0.3534190869233033	0.00398142592043401	0.0009037001573020631	0.001019562869094067
178	0.5003758806254592	0.35344207106459774	-0.0003964201037224402	-0.0011571794905994044	-0.00014040989427091289
179	0.5003142444612932	0.35374148698459834	-0.0013229923590880894	0.0005198148693803154	0.00021102481512201522
180	0.49946744654537534	0.3533241587687526	0.0012988601026801844	-0.00022838577158863023	0.00036932721236838364
181	0.5006470208686851	0.353435672508495	-0.00042508497853078667	0.0014758264261573114	0.00011877109746612151
182	0.5003312270498534	0.35329988996154865	-0.0019811074991707327	4.930132828928095e-06	-0.0004938573736915926
183	0.5007163121671959	0.3534999718023201	-0.0014105361259689948	-0.001098762849341008	-0.0004544897754649526
184	0.500149027330552	0.35374126298554903	-8.737901330543791e-08	-0.001687958690953091	-0.0012099666353934508
185	0.49946838660897336	0.35362168975820263	0.0009931385366949768	-1.5591399845122148e-05	-0.0006028781117903276
186	0.4998056716790239	0.35371636377048643	0.0006538209807830262	0.0007661045332675342	-0.0007617997673939626
187	0.49953878494995424	0.35357365229710347	0.0014304571748448547	-0.0005666168256544246	8.180885919624002e-05
188	0.49994183872785813	0.35340080130201995	-0.00038824501159279997	-0.00018028803524065782	-0.0021902970034853027
189	0.5004314810254269	0.35326203753110386	-0.000752941681050773	-0.001222091145118098	-0.0005187967020730685
190	0.5008229866539907	0.35354289896544877	-0.0021046697615381073	-0.0004541788181450795	0.00012897229314602483
191	0.5000269651362952	0.3532782668895758	-8.052927799468982e-05	-0.003012479056475766	-6.66497692972083e-05
192	0.5007778616655163	0.3535574716164402	-0.0015918998412963248	-0.0009664124279433662	-3.7219204246176305e-05
193	0.49998603678167736	0.3536499746517624	-0.0007055776306145625	-0.00016038682124144832	-0.0004582044481141432
194	0.4997267809353454	0.35377780524996416	0.0004859214332528003	-0.0006370229936812721	-0.001713969000803078
195	0.4993647594554445	0.35348768159272503	0.0006187198204774255	0.0034665698124366055	0.0006355431549085235
196	0.5001842217266032	0.3536210095588019	-0.000511852388451662	-1.2510133850565035e-05	0.00037237474122799215
197	0.49980859064387656	0.3536002088852186	0.0017042793099801155	-0.0007367461997414993	-0.0012007542701626733
198	0.49986742255515243	0.3537607027414444	-0.0014489268416751713	-0.00015594817241113297	0.0002497809506417562
199	0.4994133904764022	0.35359343679461225	0.0014011623745228564	-0.0008228184466822783	-0.0006804581153123492
200	0.49988534938016516	0.35364142795859366	0.002469037600044104	-0.0012122170039504554	9.500821674836216e-05
201	0.4997509091465686	0.35358835588975657	0.00021302440665815414	-0.0011971563000348414	-0.000537017302710194
202	0.49990085013170227	0.35361690675239565	0.0009181366464049152	-7.458397750181295e-05	0.0006946618465363304
203	0.49982029371268477	0.3536191045588774	0.0014784328732849708	-0.00045386435163564693	0.0007959086538350012
204	0.4998139863865121	0.3534836515509874	0.0004874363549122253	-0.0006828801152297841	-7.154366184181142e-05
205	0.500197093940463	0.35354399544143345	-0.00040248401903249226	0.001518500971051283	-0.0018676603688156615
206	0.5000264177651451	0.35342720254000326	6.326117979931776e-05	0.0005532154630916653	0.00010690413536366047
207	0.5003568472273965	0.35354473343308374	-0.00181344160097559	-0.0014072450817863257	-0.0016443823307929128
208	0.5000239764871445	0.3532812314729684	-0.00012317345657347688	-7.236155675209695e-05	-0.0009363845510377824
209	0.5007694836562838	0.35367605352542175	-0.001875783105156143	-0.0011077433902225615	0.00044368101621983865
210	0.4996506282303426	0.35386762246861386	0.0022469259879095696	-0.00024377116010069244	0.000573312138680049
211	0.4991103348311087	0.35357538411725387	0.002829243951582713	0.0006846393855558403	-0.00041116599795768216
212	0.4999346249688944	0.35348275454741773	0.0005263191081819924	0.0012852910372340165	-0.0009598551684561377
213	0.5001997518547012	0.3534718163216428	1.8818149129210566e-05	3.938091497421971e-06	-0.0007007102359433267
214	0.5002305406619013	0.35369104555348135	-0.0010594063722028767	-0.0006126922561368197	-0.0007072666272949983
215	0.4996103645851534	0.3536611128361889	0.002423298754187852	0.0004589476405076138	0.00014201106287098857
216	0.49969466180684796	0.3537845758000995	5.1539140399666654e-05	-0.0009447618624990193	-0.00010501510138715571
217	0.4993455227781256	0.35356118976302015	0.0015294271561386488	0.00034027126190438247	-0.0006803853117408135
218	0.4999762270116947	0.35352230266463924	-0.0005232308169571543	-0.0004978011351063241	0.001007547229626677
219	0.5000879238141449	0.35350781371839857	-0.0002937050476326512	0.0013201898659510373	-0.00030321000007051406
220	0.5001288716377639	0.3535639160047073	-0.0012287855861592852	0.0005414254521855883	0.0005959102055475445
221	0.499970162766069	0.353597251044024	0.0013706157907996583	-0.0013166786693349392	0.0001370664712914745
222	0.49987593265539576	0.3536716817685886	0.0011654091033101131	0.0007589720188751057	0.001558876767569038
223	0.49966530448908825	0.35348076732687583	0.00029091931214260804	-0.00018440147062691577	-0.0005761918029512643
224	0.5002049404356721	0.3535897578572129	-0.001358321033653238	-0.0011313442736587958	0.0004487544120756981
225	0.4998969645515816	0.3534551957059673	0.00011948255867268948	-0.0012260210401965736	0.0012742910095238993
226	0.5002776560486109	0.3535772909096712	-2.059035168681104e-05	-0.0001877670948479954	-0.00013030441590991713
227	0.49993208904038583	0.35359265383617255	4.869127023818365e-06	0.0004285507475139735	0.00025602229722075507
228	0.4998889221647767	0.3535015436303819	0.000880094516427266	0.0003344062439477799	-0.002251949407258893
229	0.5001465852506071	0.35347740373210007	-6.47240430055009e-05	0.000337493491782114	0.0012879054007669027
230	0.5002148142543128	0.3534434720606378	-0.0015180678411081917	-0.0003200958043645435	-0.00023422474245866212
231	0.5003106636502291	0.35351583462043035	-0.000500788802830859	0.0011244441649524673	0.0004070941073331415
232	0.5001058326428679	0.3536893742666358	0.001027816901751272	0.0004486123506368462	-0.001224855130851583
233	0.4996152613213092	0.35358926853758305	0.002029019992346012	0.0007803387135722202	-0.0008618853777605923
234	0.49989792460482463	0.3535641659939127	0.0007760105253427962	-0.0011602675035484713	-0.0004397323322518937
235	0.4999694804225707	0.35364328824715624	0.00068115251348188	-0.0007704816059426392	-0.0013521850200251388
236	0.4997456949851766	0.3533920297684381	0.0008858719335767393	0.0005450401160029373	0.0008390351040076688
237	0.5004560345004111	0.35368045579782154	-0.0010075390513540276	-0.0015666124199128102	-0.0005124379609838594
238	0.4996397088767188	0.3535129377029726	0.0003777209561584592	0.0005882543015600576	0.0007726633353043296
239	0.5001138922676828	0.35356281282666213	-0.0003778306242742061	-0.0008236375780905716	0.00019804847556156613
240	0.49997329765860016	0.35358481281760135	-0.0008715716913587591	-0.000739583079528624	0.000761483762281122
241	0.49991111772690705	0.35358202442296827	-6.180166546237421e-05	0.00199657553085586	0.0007378422500322561
242	0.4999189764195879	0.3535845724158024	-0.00027181738218716385	-0.0012049535414348448	0.0023323593822783344
243	0.49991177433885425	0.3537292931634162	0.001572996267281709	-0.0006404624374839729	-0.000441549545927941
244	0.4995023174973707	0.35367613199742626	0.0012344433965638774	-0.0008288782604240784	-0.0003267609531871185
245	0.4996517838698631	0.3536160739941575	-0.0004917064420678905	0.0004883275220535976	-0.0020356951729640443
246	0.4998222038339409	0.3537468351258046	0.0016271983789044504	0.0007591276627759534	-0.0015695115378163136
247	0.49945258010800087	0.35345391565147555	0.0011435810104642688	0.001440211645617344	0.002006024691868281
248	0.5002801193684059	0.3534098430746993	-0.001567973938699573	0.00019039434926472362	-0.0007278457780177612
249	0.5004056174042235	0.3536881618743585	-0.0014459984540080833	-0.001379912007122544	-0.0002931970521324385
250	0.4996180784978358	0.35342516895960746	0.001207038738974307	0.00026758255691533014	-7.697389085778839e-05
251	0.5003620163273567	0.35362748483427564	3.319708945025054e-05	9.805975823509571e-05	-0.0013040224277321181
252	0.49978988365585103	0.353627405237421	0.0016752301054850276	-2.298534012654816e-06	0.0006785253039316267
253	0.49979045646468273	0.35343084565974847	-0.001326783157429157	0.0013097322907174905	-3.6938001783531335e-05
254	0.5003463737109677	0.3537160539790266	0.000586030223588278	-0.00011818547301461774	-0.0009771019052049197
255	0.49953933273103474	0.3536293205924973	0.0014084733114237175	0.0006345719578141575	0.0007996803432329281
256	0.49978436561182443	0.3536710431322136	0.0008518144061495675	-0.00010468324087550158	0.00046419266621887227
257	0.49966698700632983	0.3533822320970905	0.000922643338106322	-0.0015954961369519492	-0.0006756519602823036
258	0.5004835485616967	0.35357480909943867	-0.0009702895435193934	-0.0007514925085750079	0.0011893945675405856
259	0.49993848220433557	0.35352238500330385	-0.0001854601433001136	4.871391760470289e-05	0.0014180798227174311
260	0.5000876780685463	0.3535132076991913	-0.000351112985125427	-0.00032190437867207305	-0.0004664086866346781
261	0.5001136171791386	0.3538444583523494	-0.0014927866890116076	0.0004427749753371055	-0.00012862191485358366
262	0.49917634553787654	0.3536186048794368	0.0009807727634121507	-3.4450633648791366e-05	0.00028508208123778
263	0.49981281550579115	0.3534759234449169	-0.0001062609862200404	-0.001997624320802836	0.00010064855272966682
264	0.5002189460269135	0.35370801460233287	-5.647497473727069e-06	0.0008253187879942625	0.00017105366855046057
265	0.4995623698748529	0.35357435823933586	0.0015098286288017667	-0.0010462418115478195	0.0007745561120604029
266	0.4999399267020614	0.3537835690821778	0.0007560736349491053	0.0008647690773409386	0.0010496048213369665
267	0.4993487305546992	0.3536616777050267	0.0018828276601381352	-0.00042529342287946634	-0.0008623854971229012
268	0.49969197428390155	0.3538214124170712	-9.562806912672327e-05	-0.0012589807834278832	-0.00015518865232785136
269	0.4992412529413878	0.35347500847969004	0.0019744670579237575	-0.002254343868920906	0.00016066065228387505
270	0.5002193707327364	0.35353704661282703	-0.0006557453686040768	8.007548625247178e-05	-0.0004900338403225702
271	0.5000460341950452	0.3536726594679646	-0.0010099804541264783	0.00012129366168369515	0.0005475054486960805
272	0.4996625913028406	0.3536632787185759	-4.4534700569970665e-05	-0.0015429726237780746	-0.001066330942542563
273	0.4996886857655919	0.3535167942486804	0.0012199284414019468	0.0005240565434334951	-0.0011902433158107772
274	0.5001031170703344	0.3535895458876293	-0.0008424581870156931	-0.0009973706134628578	0.0004676651602321111
275	0.4998976896233993	0.3536350120309632	0.00020591438000445804	0.0004894148049546533	-0.000459947709326247
276	0.4997690711937897	0.353438549590056	0.0010797947518796946	0.001806056154747089	-0.002546306311247464
277	0.5003245533422559	0.35358762002728417	-0.000498311575899296	0.0005323614718366201	0.0013465080874045575
278	0.49990275851427624	0.35345754853483985	-0.00030325340774077145	0.0015828565105768548	-0.0012451718508020315
279	0.5002710077113387	0.35352959172495735	-0.0005143382520607799	-0.0006205085307991559	0.0006419263888181099
280	0.5000670173184214	0.35361963731496315	0.0007427751740791742	-0.0005008902191118392	-0.0005441310843572584
281	0.49981259045565174	0.35362474315234504	0.0005320649483513333	-0.0018963711350611068	0.00035933354562429345
282	0.49979802363240255	0.35362557747411644	0.0005338005063456081	0.0009921333592748788	0.0006471129178841516
283	0.49979564064657855	0.35340545032346676	-4.9037185502905454e-05	-0.00020410108785626083	-0.0007078039845996588
284	0.5004181836756894	0.3536608969048058	-0.0006030533852746704	0.0014241510561495447	0.000723988900504731
285	0.49969518049160677	0.3534695243610519	-0.00021838753626384202	0.0006735130539096728	-0.0003616254519935918
286	0.5002368097321562	0.353459845056945	-0.0003149281763022406	-0.001491968994871326	-0.0005397499950548035
287	0.5002643274138846	0.35341439764874855	0.001269787100323536	0.0008391211087141132	-3.8237527329749386e-05
288	0.500392774662362	0.3537061903623372	-0.0014284647013357154	-0.00024249176115649786	0.0011672891789694286
289	0.49956710650970665	0.35352380665391214	0.0015897453506567823	0.0003276460993078705	-0.0018496388860916905
290	0.5000829229286136	0.35351064110016117	-0.0012576797173720622	-0.0007233733960067543	-6.984607300566716e-06
291	0.5001208790109637	0.3536492539614154	-0.00020925302075646416	0.0007572304878833791	-0.00023336067292149598
292	0.49972876224319585	0.3533285588258576	-0.0002349089478530341	0.00043461005945943015	-0.0002480489928459812
293	0.5006354237924872	0.35347056748744576	-0.0016066727932502035	0.0003774590215457382	0.001080911275308687
294	0.5002326166268277	0.3536391681133303	-0.00043071407530360814	0.0005015554911313974	-0.0011205212392837772
295	0.49975713866246635	0.3536517202527114	-0.00025496313864022444	-0.00037577367295289494	-0.00011291362315939478
296	0.49972160712267455	0.3533350121394215	-0.0007412322822110103	0.000899221810907814	0.0015301871897339771
297	0.5006171667753632	0.3534995466266022	-0.0007353148463834	-0.0008866752445302166	0.0006530995211042549
298	0.5001507585598322	0.35338090483169915	-0.001620573084516545	0.0002058165382685648	-0.0012270462367718184
299	0.5004876534887449	0.3535321850614207	-0.0009579794804206004	-5.8965080253697814e-05	0.0004944206978433364
300	0.5000590252790891	0.3534620818213484	0.0005412401536557253	0.0004398485212850225	-0.0015195847010455402
301	0.500258212922139	0.3534774071651176	-0.0005145805713246621	-0.0014549336299567812	-0.0006832949425173664
302	0.5002146237996498	0.3536160047329377	-0.0002799858968835243	0.000762882803311823	-0.0003300494139099485
303	0.49982270053335826	0.3536561522929699	0.0009675640114237088	-0.0013110022898482874	0.0004935054979251664
304	0.49970917804092335	0.3533971202837633	-0.0007463072790915645	-0.0006822534046814051	-0.00023226937472772675
305	0.5004415631909259	0.35341057339799753	-0.0009756692675948488	-0.0013753863718523735	-0.0005972026775860497
306	0.500403086529788	0.35375719903674024	-0.000191067433963278	-0.0009344915814314053	-0.00039767382605332717
307	0.49942272660371884	0.3535414499832279	0.0008346252534516839	-0.0009312319498324083	0.0002480726606248042
308	0.5000324395967309	0.35371663519757074	0.0007340106035814011	-0.0006542304351694702	0.0016326176275027284
309	0.4995381637287249	0.3537629045456502	0.0004062537847587785	0.0005547522692253494	-0.00029784397033315286
310	0.4994063762987344	0.35364638717362096	0.0011764909584073462	-0.0011639988350149993	-0.0009246688499405793
311	0.4997355217997864	0.35377447581658106	-0.0003506779586682945	0.0010750690048316057	-0.00034030536225704993
312	0.4993742012479396	0.35359222090192327	0.000802834637694403	-0.0009631683104087713	-0.0006727007184570806
313	0.49988859877426967	0.35372004274554997	0.0003223545207979655	-0.0005412437463976436	0.0021982834143098183
314	0.4995284757994129	0.353638534839881	0.0011102145646400287	-0.0016598138575942105	-0.0007496163203764223
315	0.4997582573649222	0.3536703522449946	-0.0012321396475666875	0.001836136797020633	0.0014769543794935422
316	0.49966889401359954	0.35363994275419575	0.0008940339834445807	-0.0001333232072683884	0.0007231974145200577
317	0.4997547250305395	0.35352765135260367	0.0003534657862440485	-0.0001386467904878188	0.00022723981096254425
318	0.500072558277205	0.3535944017532872	-0.00031951661677940933	-0.00013784660095323217	-0.00041334113849386407
319	0.499883975136125	0.3535577005626715	-0.00043430567718279043	-0.0006835488159595288	0.0008064567642800413
320	0.4999877556442693	0.3534682920101341	0.0013154212941080498	0.00011070910509068969	0.00017566015168857618
321	0.5002406655740572	0.35365102146663224	0.0007559593447393728	-6.266201263402748e-05	0.0014053545675068886
322	0.4997235883827563	0.353417046929287	0.0004959297841521438	-0.0005657569219279163	0.00044400633037477343
323	0.5003852581455996	0.35342630234052125	8.142490407088723e-05	-0.0001402798567039337	0.00017148442524102413
324	0.5003588015602712	0.35353663672150404	-0.0007234591457668813	-0.001525499069950588	-0.0006735996753429124
325	0.5000468710283504	0.35371468372166986	-0.0001280832625633099	-0.0004040793731309796	-0.00024118889890807253
326	0.49954368129114296	0.3536380675817779	-0.0002349517324008345	0.00035682256908524016	0.0009368167255921166
327	0.49975963572104726	0.35364643334357887	0.0005850425876763827	-0.00045953596199854084	-0.0011369756022011545
328	0.4997365696335159	0.3534338250984409	0.0005963609089882052	0.00042242485075528655	0.0005672843259216617
329	0.5003378475229067	0.35347235223515705	-0.00046809386558764224	-0.0007578390193570132	-0.00017784171978698743
330	0.500228728257585	0.3535705240641284	-0.0009358606575752459	-0.0003499478929834577	0.0005443240857227653
331	0.4999513287856074	0.3535232824707398	0.0002955718291962379	0.0011841232651096981	0.0020591833244887445
332	0.5000851455289059	0.3535977358509278	0.00026153761880479007	0.0006419376034865476	-0.0001595984493028315
333	0.49987453580534563	0.3535249361478703	0.00023957401061245148	-0.00011643121934063525	0.0009481708389017928
334	0.5000804151215203	0.3534748243451108	-0.0002573621724574328	-1.2382717876852023e-05	0.00019299034193397666
335	0.5002221683504056	0.3534203460536359	0.0005608426834001203	0.000747420198644606	-0.0010483262585752283
336	0.5003760385462095	0.35352260689268167	-0.000616514975935466	0.000307720617852324	0.0006720840409875877
337	0.5000865000432572	0.35360387950980376	-0.0019353800641494566	-0.0002333633543052863	-0.0004620337722323691
338	0.49985715565343486	0.353754210177152	0.00018892754932748143	-0.0005528786378846569	-0.00028557548991263383
339	0.4994317535097282	0.35335212937300886	0.0014420077596746152	-0.0004114284428619854	0.001977354899018966
340	0.5005677990539469	0.35348260650440233	-0.0007575134985134027	-0.0005976762881743265	-0.001065244372768599
341	0.5001988980123532	0.35333052149982813	6.766120811618805e-05	-0.0007143162776385966	0.0014526425415589638
342	0.5006300120649606	0.35347419114263395	-0.001172596621111032	-0.0011386169619913144	-0.0005756908818011817
343	0.5002223971234345	0.35367957542095035	-0.00041153507087600226	-0.0008234195512563908	0.0007321198329748369
344	0.49964283387830327	0.3535913664284602	7.411433425087846e-05	0.0009053719650359279	-5.7943166366807386e-05
345	0.4998920720784634	0.35342292724189517	-0.000608234445382045	0.00021800565529626426	-0.0005069512712914815
346	0.5003688914053352	0.3535075055527416	0.000525589130245012	0.0007080300606642993	-0.00037701487450001836
347	0.5001292297480376	0.35375446445866826	0.00030666547533222434	-0.0012391172980638703	0.00031725543727758926
348	0.4994310487009324	0.35340638457153983	0.0010971984695219651	-0.0005093019682334756	0.00034627644685518666
349	0.5004144145539688	0.35351993760357125	-0.00019355763964807034	0.0003975352931940254	-0.0010598541634332167
350	0.5000939279093785	0.3536410729241556	0.0007661496175257742	-0.0011698495009492009	-0.0005182826965216474
351	0.4997519308743995	0.35341828505805367	0.0007347363731302695	0.0011461975199711187	-0.000867742378937933
352	0.500381816993333	0.35352206971772643	-0.0016103835843450575	0.0010087344263062816	0.0005129014438293368
353	0.5000880017531142	0.3536396375631452	-0.0012031522975050391	0.0003553638353093922	0.0007839098305301906
354	0.49975599599959514	0.3534409686888569	0.00024938614883192453	0.0003479790807272885	9.700982540102432e-05
355	0.5003176884573212	0.35369615780515296	-0.0003475968380416183	-0.00011565310668232051	0.00044255527213195225
356	0.4995957081116658	0.35366366937224564	-0.001443283406645538	0.0007957207561294809	-0.0010260357881099141
357	0.4996873820569116	0.3536240020204411	0.0017242285261595818	0.0003553221178938335	-0.0005331448458256107
358	0.499799869860275	0.3537476208165685	-0.00039995808677409015	2.1329426993156228e-05	0.0020181674037424357
359	0.4994503228581776	0.3537910548486984	0.0024671691299225753	-0.0005870232517289745	0.0003121015368698257
360	0.49932634945634	0.3535333055699521	0.0015837623967379407	0.001837957847934023	0.0008236297699074313
361	0.5000549921909118	0.35355207121173604	-0.0009670550356797944	-0.001770658705839315	0.0008239026794442883
362	0.5000037196710017	0.3535614831890458	0.00013684139301021198	-0.00013190167786285815	0.0008676515237361295
363	0.4999771103653046	0.35346185399266855	-0.0010241264860639488	-0.00273296579355545	-0.0007763532211267415
364	0.5002588689925203	0.3535865540219986	4.987844559922339e-05	-0.00035217672721542633	-0.0009939627503545594
365	0.49990592720677174	0.3535842650093851	-9.286965047032935e-05	0.0002051182464261646	-0.000552812211267805
366	0.49991263475233	0.3532864262125901	0.0013445240178539826	-0.0007945304208468498	0.0008727376552914326
367	0.5007547736849985	0.35349226164270153	-0.0001118053700934524	0.0009955844659588582	0.000914588541837892
368	0.5001706051016493	0.35365277884250984	0.00033445635369057017	0.0006947073444950637	0.0005385930474145042
369	0.49971873164348013	0.3534150099983321	-0.0001814557049606952	-0.001234874304678815	0.0016881083665739283
370	0.5003910063839624	0.353638450898944	0.0001321727689423433	0.00143373593994454	-0.0026150488002504046
371	0.4997587726392116	0.3536671181419093	0.00010189318123353195	-0.0006742042095319025	-0.002361084855941054
372	0.4996780454182289	0.3535579509901837	0.0006519425978247522	-0.001292457559740198	-0.0002565198646090383
373	0.49998668654748035	0.3536316386454532	-0.00033171098245744567	0.0009888081567886277	0.0005104455040234269
374	0.49977865588673437	0.35350700637054294	0.00017091174128333326	-0.0012130253610696435	-0.0005731191420154782
375	0.5001309898148817	0.3535156418011743	-0.000501329469062925	0.00010108604788447148	-0.0007643629513502675
376	0.500106695374289	0.353554391281738	-0.000788749621930584	-0.0006054787901650116	-0.00015653908158047098
377	0.49999712408598707	0.3535730504086902	-0.0003752806868350508	-0.0009586965538192365	-9.20745059158387e-05
378	0.49994439206569197	0.3535661147865491	0.000679085191034155	-0.001206278059342468	-0.00019341223457047623
379	0.49996399753000964	0.3536053764282432	0.0007729332177105801	4.9415659120081784e-05	0.00014856899113967697
380	0.49985294585945034	0.3536927466292854	0.0004554865888639432	0.0003637707006140753	-0.0007748886732025567
381	0.49960567742764717	0.35359410579762296	0.001671319666986255	-0.000490398982050601
382	0.49988421141955347	0.35354689021601393	0.0006399727483035522	-0.0014491917329324958
383	0.5000183320463614	0.35354120824010554	-0.000724872743096683	-0.0005307579913589783
384	0.5000344549602492	0.35357976453514794	-0.00045350385166631637	-0.0022869142324834597
385	0.4999253956965002	0.3536994027334569	-4.992955592734257e-06	0.0015678183307238636
386	0.4995869077607751	0.3535313653431551	0.0017284646078562223	-0.0009720640137261754
387	0.5000616122936261	0.35366864196103714	0.0007495208396796966	0.0012450370546113413
388	0.4996739515894438	0.3534837484105249	0.00188453397590617	0.000126202180081005
389	0.5001965332083148	0.3536102934376467	-0.0010300986374055167	-0.0016005152736876355
390	0.49983888699855794	0.3535852267621582	0.0004987047653933882	0.0015351426827309761
391	0.4999098458326159	0.35365088076122864	-0.0004336700131042806	0.0020892632414355825
392	0.4997241856361333	0.3534642918437662	0.0002997411498268864	-0.0005334871514453798
393	0.5002516732712866	0.3534429410689621	-0.0011754128253537578	-0.0010158993440625823
394	0.5003120962763468	0.35340024300855555	-0.000866880493037828	-0.0013283016006584564
395	0.5004326833496329	0.35345580136274934	-0.001074741297052178	0.0006026557291875059
396	0.5002752370725425	0.353632402009111	-0.0012936692687808633
397	0.49977619397528134	0.3534706949145933	0.0003341802504322177
398	0.500233670989831	0.3534371694293986	-0.0009098612634645798
399	0.5003284506544121	0.35356197119578353	-0.0004149519619319877
400	0.4999752985772783	0.35347110495111267
