# Supplementary material for: A rigorous and versatile statistical test for correlations between stationary time series
Source: PLoS Biol. 2024 Aug 15;22(8):e3002758. doi: 10.1371/journal.pbio.3002758 (PMC11398661; doi:10.1371/journal.pbio.3002758)
Supplement: S1 Data — (ZIP) [file pbio.3002758.s001.zip › figure_data/Fig_A-8_viii_chaotic_Lotka_Volterra.csv]

t	mean	standard deviation	autocorrelation (k=1)	autocorrelation (k=5)	autocorrelation (k=20)
1	0.35570166749166376	0.08140072041111317	0.9553744617261891	0.14439505402871952	0.3639961826926178
2	0.3557217483422209	0.0813370975212916	0.9552112042192015	0.14303565571498852	0.3641026392507473
3	0.3557258833925947	0.08125699414160023	0.9550277445455623	0.1424089309741141	0.3638216556539715
4	0.3557093107775697	0.08118624509907947	0.9549089173200099	0.14266132097228412	0.363253159739408
5	0.3556769598932503	0.08114806337198928	0.9549224854504872	0.14380022408570525	0.36260257679108726
6	0.3556401385162251	0.08114289593849829	0.9549652945199146	0.14560620338818311	0.36207081189416945
7	0.355607505435526	0.08115534100594578	0.9549779044203096	0.14776163109366597	0.36184983481857697
8	0.3555859272873032	0.0811892420988224	0.9550787272409601	0.1497663447950423	0.3619656103964804
9	0.3555866965668654	0.08125276470709882	0.9552968325491766	0.1509388189706364	0.3622424439625414
10	0.3556196795451132	0.0813272320971021	0.9555131426064124	0.1507835302091805	0.36255821131431293
11	0.35568347303541414	0.08137846520002918	0.9556043107897022	0.14928406271443181	0.36292199135846614
12	0.35576434230553555	0.08138569657538476	0.9555587844193737	0.14697946815485707	0.3633148124971853
13	0.35584382760802397	0.08135226914847521	0.9554386944926485	0.14462825272010824	0.36356080981949984
14	0.35590618958426495	0.08129240222054676	0.9552679278330134	0.14285054920772483	0.36345772763046347
15	0.35593993804395163	0.08121960729835745	0.9550498187559073	0.1420990872680188	0.3630093638649468
16	0.3559385308681875	0.08115744904099806	0.9548912632027412	0.14254891715986537	0.3623979800129602
17	0.35590451216099894	0.0811315973293809	0.9548440540445727	0.1439532898433751	0.3618670220277191
18	0.3558484149579295	0.08114906719820034	0.9548949531458669	0.1458406941723605	0.3616631762210871
19	0.35578543339998525	0.08120329331299837	0.9550314996822394	0.14765024564946067	0.36187633613271636
20	0.35573193362493816	0.08127678626032217	0.9551982146430159	0.14877595945025174	0.3623999680673817
21	0.3556995152212127	0.08134629812670477	0.9553377771532986	0.1489073878715173	0.36298267504672227
22	0.3556918465124156	0.08139405870715825	0.9554360267076046	0.14815378940195473	0.36333730592959285
23	0.355705707215112	0.08140993892959195	0.9554675258277198	0.14679427792532498	0.3633827738443497
24	0.3557313704996739	0.08138472082818586	0.9553661792746081	0.1453039066387753	0.36324539945303963
25	0.3557539288453626	0.08132584899200904	0.9552137972248441	0.14427595794477868	0.3629462900092777
26	0.3557620601315328	0.08126128800261077	0.9551055783466045	0.1439664529810305	0.36233942918227285
27	0.3557516068678566	0.08120894162392628	0.9550166898218931	0.14427797822624017	0.3615097135116531
28	0.3557228411326401	0.08117845594891082	0.9549840200779248	0.14504038027717953	0.36084462235548015
29	0.35568219470169465	0.08117911514355361	0.955039328692625	0.14606059411880418	0.3606813559324161
30	0.35564072142488456	0.08120491736300753	0.9551306580598882	0.14708588523303032	0.3611090068072259
31	0.35560844255790935	0.08123821525283789	0.9551941207352104	0.14783135488540206	0.3619550919364765
32	0.3555917545372342	0.08126611242222867	0.9552422900476192	0.1480649902460508	0.3629054106007482
33	0.35559490321989407	0.08128812635882116	0.9553245572955507	0.14759241189281744	0.3636608158303804
34	0.3556197434963149	0.08129923727352775	0.9553881636444671	0.14640421374803253	0.3640656183163203
35	0.3556613641001691	0.08128532193855746	0.9553558572749263	0.1449227106695536	0.3640732338075893
36	0.3557084717088878	0.08124308005591305	0.955245310579173	0.14384035906028628	0.36373692138974134
37	0.3557496184251682	0.08118519687695966	0.9550938356791734	0.14375717728550783	0.3632051092542839
38	0.35577737215267785	0.08113196396838686	0.9549645440818093	0.14483324433571637	0.3626258293771677
39	0.3557909605219585	0.08110746331938336	0.954932568056438	0.14658545767748749	0.3620352640644486
40	0.3557962962366966	0.08112710331559395	0.9550194761012103	0.14825353279020906	0.36145365057498074
41	0.3558023805472016	0.08119043860891532	0.9552216258443218	0.1493366872183077	0.3610235525157849
42	0.35581751440436404	0.08127608285522687	0.9554221291960137	0.14965771926768054	0.36094289914292466
43	0.3558431257336053	0.08134518495638378	0.9554743910631306	0.14919481793258252	0.3613422972540683
44	0.3558723452390835	0.08137779689391131	0.9554128088603184	0.14802558005527153	0.3621527096512534
45	0.35589802766988193	0.0813870745295841	0.9553857862900343	0.1462788107843702	0.3630962442630686
46	0.35591775761468797	0.08138719313036175	0.9553995794247528	0.14419321281282577	0.36384216015183696
47	0.3559271412024487	0.08136399471531888	0.9552924311663614	0.14235108609906208	0.36419598067696635
48	0.35591388564606613	0.081306349648767	0.9550525754900414	0.14156491514368735	0.36409950345393693
49	0.35586752695590984	0.08123892791176077	0.9548356431948708	0.14223236854992294	0.3635023503303364
50	0.3557913695926737	0.08120139931400548	0.9547729066734278	0.14404722907272632	0.36241480146151683
51	0.3557025164801301	0.08121476950194159	0.9548767164626647	0.14624516814773342	0.36110203657553924
52	0.35562256018594024	0.08127105389101366	0.9550715195700984	0.14802797529680653	0.36009050347988586
53	0.3555678034622302	0.08134287820875485	0.9552443972584618	0.1489794345557822	0.35989286105246854
54	0.3555451534141236	0.08140409832427568	0.9553708590164092	0.14915985493138909	0.36066286612073206
55	0.3555557539532784	0.0814416109596956	0.9554432227494557	0.14879659555833083	0.3620103923366157
56	0.35559617820678546	0.08144604955313631	0.9554298993039143	0.1480390003097679	0.36334141008458737
57	0.35565645582140687	0.08141885197536256	0.9553539377720994	0.146982539786694	0.364225571240924
58	0.3557224092247215	0.08137548027079443	0.9552841518419295	0.1457612075385762	0.3644336684880388
59	0.3557810085907707	0.08133304497392975	0.9552527003786301	0.1445257053874641	0.36399939790129937
60	0.35582300347592904	0.081292725208689	0.9551903525807772	0.14347334810976112	0.3631850692237058
61	0.3558417085370698	0.08124889176370656	0.9550777933610474	0.14296058147022547	0.3622889420250648
62	0.3558352052956675	0.08120966983022526	0.9549843353918409	0.14335105775386273	0.361526911543825
63	0.3558088786955039	0.08118930319094927	0.9549447622052171	0.1447021118257634	0.3610388057238614
64	0.3557725458096152	0.08119367452120561	0.9549488666482858	0.14666880914498714	0.360936624714535
65	0.35573672216783714	0.08122521582180948	0.9550209620005479	0.1486903041405639	0.3612593866202321
66	0.3557119577530268	0.08128546704503631	0.9551979892987352	0.15011669700602828	0.3619076480389317
67	0.3557072738307786	0.08136198698601954	0.9554102592086909	0.15035316899110104	0.36268542684392846
68	0.35572457307648564	0.08142358303518285	0.9555340420059933	0.14920404253653766	0.36336466170198933
69	0.3557563705321315	0.08144604246837499	0.9555519050197453	0.14694631457061821	0.36372413878672155
70	0.355790714083165	0.08142360731234607	0.9554751554675869	0.14419178448761955	0.36368707601289374
71	0.355814592347774	0.0813590390535588	0.9552970853485835	0.14182059358900478	0.36335366685979076
72	0.35581587636961454	0.08126552818704882	0.9550635825507686	0.14064092036909334	0.36287461283113265
73	0.35578738375242547	0.08116773646122402	0.95482783215772	0.14109724878388563	0.3623585380774631
74	0.35572966118621524	0.08109616679593928	0.9546910958109118	0.14312790454219318	0.36183903568948717
75	0.35565402601719875	0.0810813860248791	0.954749822136747	0.14603748767009728	0.36141458346574346
76	0.3555808038816093	0.0811270893884051	0.9549375087317145	0.14882253442608723	0.36132567137187516
77	0.35552978292123777	0.08121094137764352	0.9551950235720031	0.1506308295042637	0.3617440486135039
78	0.3555151020505086	0.08130355166891233	0.9554449856498601	0.15096723170939463	0.3625316847045046
79	0.3555414857824734	0.08137072631201235	0.9555936381863388	0.14987301714816442	0.3633407534665801
80	0.35560255963530873	0.08139033725568873	0.95561815616853	0.14781868666084666	0.36387480778620385
81	0.3556837534436884	0.08135675641136672	0.9555037019603151	0.1454739998808631	0.3640743323226221
82	0.3557654347738806	0.08128167573905547	0.9553023574860743	0.1435660693755675	0.364017348297659
83	0.35582930303906524	0.08119305416697262	0.9551040012947027	0.14264101689790074	0.36379968098735666
84	0.35586410982715166	0.08111868337272789	0.9549522396135984	0.1429132333636054	0.3634890886885607
85	0.35586697567854547	0.08107718253861007	0.95487603191274	0.14421405469024642	0.3630415661101998
86	0.35584343105725436	0.08107966253122716	0.9548998919331374	0.1460503855083159	0.3624570077487408
87	0.3558060396594275	0.081126656729262	0.9550207434629635	0.14785051640714428	0.3619387205307109
88	0.35577047851268734	0.08120587935743374	0.9552070579993983	0.1490783099273159	0.3617341365827092
89	0.3557502391478072	0.08129303642009363	0.9553696334451831	0.1493900509163848	0.3619166411799761
90	0.35575118507388487	0.08136071507811336	0.9554486763763937	0.1487808763558416	0.3624138558208067
91	0.3557712353369951	0.0813965798502368	0.9554719394841418	0.14745861762018703	0.3630694403293811
92	0.35580350810149797	0.08139778931751077	0.9554161168207801	0.14575606085117707	0.36367019451973975
93	0.3558366116948237	0.08136717061589963	0.9553048746349233	0.1441617424102921	0.36399705112621594
94	0.3558585891593284	0.08131837300734161	0.9551679784080461	0.14318662828977682	0.36390367995237194
95	0.355860323955569	0.08126581903936572	0.9550292999877934	0.1431634581039761	0.36341322631707024
96	0.35583787125791844	0.08122600217097323	0.9549306754563621	0.14401909795642456	0.3627374710750447
97	0.3557946391679534	0.08121299361864168	0.9549127070913329	0.14533847057989815	0.3621247794220144
98	0.3557413517190194	0.08123564861862628	0.9550156033533852	0.14661099258582788	0.36167840573776683
99	0.3556932328271288	0.08128681739446407	0.9551859488224658	0.14740135926490228	0.36150336507580155
100	0.3556621896165908	0.08133931208327387	0.9552956061292285	0.14762806409311055	0.36176015210541496
101	0.3556509976572671	0.08136890425440857	0.9553138497009849	0.14758576605338716	0.36241211060442047
102	0.3556566977465725	0.081374337179861	0.9553020902591605	0.14745779811125956	0.36317995255419205
103	0.3556753524415828	0.08136372749336244	0.9552719075994981	0.14712875651881016	0.3637898257894236
104	0.35570141983577663	0.08134433121359648	0.9552544408034359	0.146495247785605	0.364054731097748
105	0.355728849599621	0.08132588535528963	0.9552774411544618	0.14561784314268456	0.363855125080388
106	0.35575184200718285	0.08130577254475557	0.955266177583847	0.1447304628901707	0.36326625726817463
107	0.3557630643637151	0.08127443351536155	0.9551685086371651	0.14423225632630482	0.3625925326456749
108	0.3557569620709756	0.0812370378545245	0.9550561809384649	0.14442691969365196	0.36209110202014866
109	0.35573579120891663	0.08121336420749738	0.9550138869032283	0.1452554087792442	0.3617747562421597
110	0.3557087750573536	0.0812146553543948	0.9550428563078218	0.14641468440727953	0.3616129029659791
111	0.35568595120569435	0.08123899048731517	0.9551180271250723	0.14752951529123132	0.3616777782339807
112	0.35567465646708013	0.08127743346080217	0.9552116913144404	0.14820573593367842	0.3620599834689876
113	0.35567862842931375	0.08131820023529646	0.9552951248976809	0.14822146276469902	0.3627456262070601
114	0.3556983769930571	0.08135078911896314	0.9553711501251503	0.147578335130809	0.3635721463746409
115	0.3557320428325889	0.08136507388393004	0.9554003342018793	0.1463643797193199	0.36428342898129085
116	0.35577307432831595	0.08134922512836518	0.9553273334553148	0.1449029903697328	0.3646426680969402
117	0.3558102023627444	0.08130686476323469	0.9552113652543917	0.1437899311396098	0.36443669448068655
118	0.355834019375093	0.08125719274367825	0.9551102218195753	0.14348350206225188	0.3636490750948698
119	0.35583972888603693	0.08121321842888307	0.9550002201567662	0.14412916588379535	0.36259114545226084
120	0.3558257827666208	0.08118625195418938	0.9549252026215129	0.14560519656821608	0.36162689649872937
121	0.35579680984861095	0.08119529009455395	0.9549820503148091	0.14744069555167397	0.361005506245368
122	0.3557645647345446	0.08124525676694408	0.9551394014995468	0.14889186091553883	0.3609007058080533
123	0.35574077883162547	0.08131597563179022	0.9553091076905558	0.14930652852190046	0.36139177497105224
124	0.3557317243437281	0.08138086587633685	0.9554336170582527	0.14854674570297008	0.3623777689248828
125	0.3557374649557073	0.08141926036155668	0.955492242955091	0.1470162327758607	0.36350123648145594
126	0.3557526579151961	0.0814185252343965	0.9554436639840282	0.14530203741613204	0.36432596287716185
127	0.355766687981116	0.08137277746508473	0.9552548635238809	0.1439431959001133	0.3646437738964184
128	0.35576724056166364	0.08130199326202077	0.9550653833421705	0.143264783050519	0.36445045340119187
129	0.35574964401818177	0.08124281895254293	0.9549902455197877	0.14319628069827522	0.36383501393833406
130	0.3557178591708988	0.08121147207693019	0.9549928251475038	0.14353679461965702	0.36301987351060777
131	0.35567838804460006	0.0812009099051866	0.9550060075678597	0.14424597490334123	0.362310315807375
132	0.35563784390967285	0.08120286964327607	0.9550209573390653	0.1454417897307207	0.3619285226455407
133	0.3556040374059058	0.08121512787025037	0.9550459078972328	0.1471651506644686	0.3619282115115002
134	0.3555855892252738	0.08123956768634218	0.9551106051744166	0.14903061986939206	0.3622414593135304
135	0.35559041418372744	0.08127734133443686	0.9552125083462075	0.150328652635531	0.3627143083151093
136	0.35562255979438806	0.08132602337725654	0.9553714047698071	0.15046236187246134	0.3631673275249529
137	0.3556814320731598	0.08137780288940548	0.9555588963014273	0.1491768965619994	0.3635444195427892
138	0.35575963375348296	0.08140440699549951	0.955606982424191	0.14680302888393504	0.3638948295853069
139	0.35583986969790243	0.08137946941307987	0.9554733992206971	0.14419513541721052	0.364204006770857
140	0.35590241025738273	0.0813098006933749	0.9552424167820692	0.14226981973185063	0.36432669168759396
141	0.3559336345747599	0.08122303474338546	0.9550071563166455	0.14170148869861035	0.3640988914739833
142	0.35592875798540513	0.08115203937609496	0.9548577785661129	0.1426269725463559	0.3634882275530103
143	0.3558915948922053	0.08111947300484029	0.954797772183657	0.14456008302757853	0.3626648940136239
144	0.35583145536610544	0.08113512203906888	0.9548561107788702	0.1467592869983522	0.3618919288898487
145	0.35576357682374715	0.08120214346356043	0.9550679240904497	0.14850457503515307	0.36141824581316423
146	0.35570714505220025	0.08129938048085357	0.9553220570642942	0.14928344646214162	0.3615053620313746
147	0.3556753122822206	0.08138280892222789	0.9554598152516443	0.14901432270136947	0.3622471075413305
148	0.3556689611241025	0.08142161374293438	0.9554626809114233	0.14801987731547606	0.3633319779710554
149	0.3556810639997251	0.08141687227282125	0.9554093803356807	0.1466813698721676	0.3642232459356887
150	0.35570261069516257	0.0813833240755594	0.9553351507515062	0.1452422284795508	0.3645515743617992
151	0.3557236718581	0.0813321385370574	0.9552302544623023	0.1439912356828754	0.36425969242848405
152	0.3557342109833789	0.08127457481424145	0.9551225620825196	0.14324761653998166	0.36353308672813706
153	0.3557279925962793	0.08122412969711255	0.9550310509445092	0.14321385425032995	0.36274199795011364
154	0.3557046192540371	0.08118842852736599	0.9549553543043243	0.14398482644190438	0.36224436534364224
155	0.3556699541306533	0.08117647597733825	0.9549561729229942	0.14541728147665087	0.3620881949115582
156	0.3556361478759075	0.08119268661526627	0.9550190012197132	0.14709938627210414	0.36217243853360137
157	0.3556155366460586	0.08123020905818296	0.9551207234476412	0.14859028832989457	0.3624545483542471
158	0.35561691653636884	0.08128208857383594	0.9552627603885099	0.14946727218485845	0.3628265878062812
159	0.3556448328412191	0.08133593310464128	0.9553917287233046	0.1494312487955748	0.36314413718696137
160	0.3556974442737841	0.08137556230366445	0.9554699402403315	0.1485227768169867	0.3633950503269726
161	0.3557670544973913	0.08138971964042396	0.9554801686592321	0.14702633310795482	0.3636611211302508
162	0.35584160390393865	0.08137219150127037	0.9553957196287055	0.14531748906634365	0.3639361051799212
163	0.3559061013330708	0.08132662366891698	0.9552418731386795	0.14390370964618635	0.36403052284594734
164	0.3559474414125965	0.08127273309682667	0.9551089663022659	0.1432796137830447	0.3637503192070758
165	0.3559594747213909	0.08123143180548827	0.9550175714896486	0.14362955740834174	0.36313441451184897
166	0.35594171305952776	0.08121058584629541	0.9549392182525486	0.14481687647614838	0.3623787056209735
167	0.35589782654183155	0.08121836882830476	0.9549352593111328	0.14648141200735465	0.3616804461189206
168	0.35583869760652337	0.08126493362929864	0.9550624546747426	0.14800186991767472	0.3612104789198949
169	0.3557804762280659	0.08134043873305516	0.9552510534533113	0.14867858388401098	0.36115058411944045
170	0.355735980069546	0.08141432648312116	0.9553899218704237	0.14825830592113226	0.36162411383581994
171	0.3557094314550162	0.08145943371256015	0.9554497162423301	0.1470452462192984	0.3625036057142042
172	0.35569799776862177	0.08146369391978131	0.9554164102788163	0.14547110467443117	0.36339010957803397
173	0.35569362776629376	0.08142384185800332	0.9552652618544348	0.14399949720331656	0.3639332256307
174	0.35568604460414943	0.08135589042702003	0.9551077942074884	0.1431224559361159	0.36399393562170473
175	0.3556703186554102	0.08129032059962105	0.9550331931741286	0.14302719862772897	0.36358507642064636
176	0.35564697854177413	0.08123876331225789	0.9549706012919779	0.1435966084621705	0.36292865039734673
177	0.35561681396849437	0.08120218278674791	0.9549225223332869	0.14471245415476033	0.3623559664350449
178	0.35558433432247866	0.08119221743346353	0.9549759141473757	0.14622422305813304	0.3619873280248785
179	0.35556078768643995	0.08121358284576208	0.9551089779916083	0.14783029055919306	0.36180144751191806
180	0.35555722051647926	0.08124895621490195	0.955215904466747	0.14911194345916956	0.36185565327682095
181	0.3555777415871625	0.08128195690210054	0.9552860860515722	0.14975604605045476	0.3621561184605498
182	0.3556214053393689	0.08131220576220204	0.9553830197706842	0.14962716486652317	0.36255767713950016
183	0.35568538637153724	0.081340932359681	0.9554994712553231	0.14869796200877045	0.3629092191597182
184	0.3557625501807717	0.08135008520116524	0.9554971529826807	0.14715529495393062	0.36320075721881095
185	0.35583797927849287	0.08132525352282226	0.9553755789985936	0.14545281850878491	0.36346474569694753
186	0.3558959676410012	0.08127958090607887	0.955235193546325	0.14402739541005283	0.36357844878192824
187	0.35592728139846963	0.08123459131448987	0.955125518562693	0.14322293863533522	0.3633555611208049
188	0.35592966180509344	0.08120224867464573	0.9550406193202398	0.14329513613574518	0.36276343429704205
189	0.35590556242516697	0.08118668443796596	0.9549683842245363	0.14423954647534576	0.36200450706396203
190	0.35586062785243544	0.08119221841754991	0.9549273507609993	0.14579006757758645	0.36144251472418243
191	0.35580459222259203	0.08122809109864688	0.9549960616416786	0.14750000538996821	0.36129114129265916
192	0.35575284038812377	0.08129701072131497	0.9551816780383594	0.14867704180029204	0.36151129165436835
193	0.3557205357700235	0.08137566756788628	0.955349363451947	0.14877469119535872	0.3619708736755841
194	0.3557129873287664	0.08143256634770449	0.9554297215664319	0.14791238824030364	0.36248919205673114
195	0.35572593325582313	0.08145520995550137	0.9554507773487869	0.14659631193175968	0.3628755047747731
196	0.35575058610586774	0.08144004844885147	0.9553617913453373	0.14532103577999392	0.36305705718240117
197	0.3557743257117713	0.08138974154448479	0.9551866444587903	0.14452623914676035	0.36300347364711766
198	0.3557863683676434	0.08133166815330846	0.9550722788203668	0.144350248710795	0.36258738495636944
199	0.35578398984252974	0.08129285034195197	0.9550455726225714	0.14458312698644005	0.36186122467424947
200	0.35576884253160046	0.08127722112858225	0.9550536964032007	0.14501094499474673	0.36117423928852155
201	0.355743795721578	0.08127919010361136	0.9550827269999356	0.1455586988585414	0.36081412338660473
202	0.35571412875867997	0.08129270587495378	0.9551187337649287	0.14623626117198962	0.36086493636467637
203	0.3556866082683216	0.08131078943523798	0.9551554942138674	0.1470229533762734	0.36132155931633547
204	0.35566749130070285	0.08132870920722705	0.9551888756024314	0.14776235005313965	0.3620639860880542
205	0.3556606868793515	0.08134398624535158	0.9552281105929952	0.1480879526287419	0.36280977938488296
206	0.35566724634208324	0.08135818757455081	0.9552970992871748	0.14762333467826583	0.36331254867729623
207	0.35568578517870814	0.08136726383663488	0.9553620871021552	0.14636287655985233	0.36352766478158743
208	0.3557115958711096	0.08136041076570849	0.9553861790354939	0.1447564691833991	0.3635129497612479
209	0.35573683897593433	0.08132398359327692	0.9552761254306772	0.14351248556768093	0.3633025455827161
210	0.35575038129616404	0.0812567891084588	0.9550655609239777	0.14332812848816823	0.36284201023016693
211	0.3557448970111225	0.08118862393968149	0.9549102648043893	0.14435601204446022	0.3620961525063016
212	0.3557235136412848	0.08115483171728885	0.9548961844053117	0.1460883055500621	0.36121212743533915
213	0.35569687130333816	0.08116976090162269	0.9550154857602443	0.1478122177792663	0.3605100073856119
214	0.35567689675981506	0.08122415091832456	0.9552051587370076	0.14898704398542895	0.3603390987536628
215	0.35567182743915354	0.08129086717450887	0.9553588352471729	0.14929501264195133	0.3608378058922026
216	0.355683411964672	0.08134211480274126	0.9554223312243714	0.14875066980763904	0.3618313435473652
217	0.35570888089072916	0.08136586279355365	0.9554335171061681	0.1476587542879309	0.36291201929982125
218	0.3557442893220306	0.08136408138571186	0.9554214682741758	0.14628788551938343	0.363604029412829
219	0.3557828897134984	0.08133448015960786	0.9553190119457542	0.14481632615529844	0.3636725659780447
220	0.35581248959418255	0.08128184822630809	0.9551667674231674	0.14360180395373948	0.36323612585553544
221	0.3558230121633763	0.08122959428623452	0.9550755338251496	0.14300998191150457	0.3625305543983414
222	0.3558131586476442	0.08119444181497475	0.9550323313754042	0.1431418960903699	0.36175806736406996
223	0.3557867774698251	0.08117263019417939	0.9549599309553649	0.143990117115471	0.36116496542862814
224	0.3557492468396797	0.08116589907934968	0.9549297269812967	0.1454916061664106	0.36097362687550105
225	0.3557107018541773	0.08118782031234863	0.9550080030101407	0.14737736804021273	0.36114533978348395
226	0.35568370226449686	0.08123604513778462	0.9551372569719793	0.14919442621325232	0.36148484076247667
227	0.3556764277222927	0.08129560937441999	0.9552701228657224	0.15038955011286242	0.36184834748418
228	0.35569124452156226	0.08135339292612061	0.9553895504818765	0.15047900042908663	0.36210831176223857
229	0.3557258628630654	0.08140157196040017	0.9555153467181333	0.14922844517640532	0.3621712170176142
230	0.3557747941132929	0.08142869092767989	0.9555852617957541	0.14682388705961907	0.3620786403692546
231	0.35582714505338686	0.0814139815478046	0.9555002963749832	0.14403384428215188	0.36200656994827113
232	0.3558668215230808	0.08135195423366227	0.9552821877844654	0.14191207594330355	0.3620700918705667
233	0.3558793552924836	0.08126210492395831	0.9550028788689587	0.14130995365067506	0.36221317740272013
234	0.3558575337167445	0.08117853289453435	0.9547834037813588	0.14253568879821224	0.3622917641305292
235	0.3558054447910931	0.08113852032097497	0.9547304294943653	0.1450347027388208	0.36215122950872003
236	0.3557375724099798	0.08115933053919433	0.954841258016866	0.14763823230125814	0.3617816304384748
237	0.3556723948961733	0.08123320130070188	0.9550825667034422	0.14930946601254555	0.3613782877968526
238	0.35562767383837934	0.08133515711587747	0.9553859605439096	0.14956379040741624	0.36120296664851775
239	0.3556152709466577	0.08142125313134019	0.9555717382032517	0.1484843443157343	0.36136394374966385
240	0.35563418579294676	0.08144845417244037	0.9555308422704438	0.14675204574986253	0.36180576786969393
241	0.35567243920506314	0.08141155664723	0.9553593873029823	0.14529752812220892	0.3623849645150701
242	0.35571672557041845	0.08134178885698891	0.9552016671197748	0.14455639157476954	0.3628923944919534
243	0.3557568066235677	0.08126923560896192	0.9550651095152545	0.14442843665713087	0.3631181027738312
244	0.3557835404329246	0.0812127907099243	0.9549901938049337	0.14475874695509042	0.3629627902882807
245	0.35579252914610576	0.08119042422249091	0.9550439076414123	0.14533653966010923	0.36251614614001965
246	0.35578628354682806	0.08119821110387626	0.9551135098627043	0.1459168249356391	0.3620012309841239
247	0.3557683081969618	0.08121453863510679	0.9551368669779627	0.14641093473051822	0.36159650941353316
248	0.35574372982549834	0.08123327594740969	0.9551706584360876	0.1467944401705152	0.36134846445295565
249	0.35572120212027364	0.08125427284302913	0.955227242710701	0.1469784610051371	0.3613382200114005
250	0.355707855643669	0.08127175033828483	0.9552710034829546	0.14690356940783433	0.3616678528096346
251	0.3557049125971497	0.08127584388147358	0.9552591479587047	0.14666677074812023	0.36227224822926335
252	0.355708309274883	0.08126646435642582	0.955237096206299	0.14640452178787242	0.36292930847641847
253	0.3557135823863716	0.08125048288257335	0.9552174969486279	0.1460363270073546	0.363444797927133
254	0.3557168844145292	0.08123084492361164	0.9551950583465386	0.1454555311763955	0.3636974656328565
255	0.35571556094588785	0.08121075178689702	0.9551896860945001	0.144808868156662	0.36361148423384254
256	0.3557091227080182	0.08119146337348358	0.9551929973116166	0.14438956752034227	0.3632275957901017
257	0.35569728381213483	0.08116644355963254	0.9551264035317982	0.14444954249473624	0.3627337290635429
258	0.35567807746516833	0.08113455634128024	0.9550182198620674	0.14516051461607335	0.3623123275608705
259	0.35565336653461627	0.08111702129226965	0.9550047452586253	0.14646066955700662	0.36199006846867976
260	0.35563265081177053	0.08113076011616792	0.9551050531054883	0.14786287351176866	0.36179070122384427
261	0.35562615926375774	0.08116726150297278	0.955218434236709	0.14872192524721148	0.36183093011896633
262	0.35563772164013213	0.08120766812334411	0.9553047589124306	0.14871293292734397	0.36217934113176437
263	0.35566675105542234	0.08124508876464215	0.9554125094676179	0.1478930180598103	0.36275547576373807
264	0.35571168079163845	0.08126780761383248	0.955460260455915	0.14652829780654872	0.36346461660269397
265	0.3557652323410145	0.08125488513838149	0.9553625735826393	0.14505734803162032	0.36421013901090404
266	0.3558145437201264	0.08120776653957798	0.9551899212463971	0.14401288065219506	0.36475722469972105
267	0.35584910943152004	0.08115395284647701	0.955071445524821	0.14374914685370327	0.364772499318357
268	0.3558653446071946	0.08111845336064669	0.9550277449265762	0.14420342460164653	0.3641442520277702
269	0.3558637486692798	0.08110496043517161	0.9549917964452002	0.14511608781842072	0.36315583146097286
270	0.35584636873593783	0.08111450435778199	0.9550088479902452	0.146288365375209	0.36221973141837754
271	0.3558204098809757	0.08115377299797535	0.9551239581004959	0.1474689828480354	0.36161573268598596
272	0.35579671001237123	0.08121154221289355	0.9552431372975233	0.14831879145569635	0.36153300976727504
273	0.355782107497845	0.0812646917369566	0.9553038425807058	0.1485938774997937	0.36199123237159503
274	0.3557779552511477	0.08130360636876029	0.9553427710058211	0.14822323445196733	0.362701799070764
275	0.35578306258778974	0.08132990961886354	0.955394123895928	0.1472521453596401	0.36339314734330397
276	0.3557938297217944	0.08133790756582031	0.955393693458306	0.14583540480217608	0.36396389492030595
277	0.3558019113879683	0.08131715961535628	0.9552973986951454	0.14432957783687073	0.36430002155604796
278	0.3557970953612835	0.08127280348885975	0.9551664937631613	0.14319984537597993	0.36427837193038226
279	0.3557737611157066	0.08122315527250627	0.9550599900206281	0.14278747113427123	0.36386900657937876
280	0.35573273086348617	0.08118156326518286	0.9549781487539293	0.14319627045458047	0.3631865746048743
281	0.35567948970421115	0.08115573565054258	0.9549286830330337	0.1443043567302582	0.36244510261160107
282	0.3556234241603809	0.0811539856436391	0.9549516235050834	0.14585117088736713	0.3618837065744436
283	0.35557711537332465	0.08118064099034406	0.9550570148885406	0.1475066605545122	0.3617559445367733
284	0.3555528981885078	0.08122663225905603	0.9551934948696778	0.14887227840826664	0.3621783399296915
285	0.3555581276184883	0.08127420470489227	0.9552991244958363	0.14958194136633376	0.3629554622471813
286	0.3555931934537681	0.0813113244708542	0.9553848712543986	0.14943614263464752	0.36372283879497513
287	0.35565382531771045	0.08133597268416287	0.9554677558241176	0.14841949575311375	0.36421431321436387
288	0.3557317660913237	0.08134018484258873	0.9554832527213758	0.14673497306497055	0.36439456511758933
289	0.35581299426405	0.08131469553301143	0.9553886315013809	0.14499911372655375	0.3642621602102594
290	0.35588091063569394	0.08126521680983732	0.9552305238690317	0.143934071503405	0.3637237664893665
291	0.3559233340645698	0.08121354797187107	0.9550833677690649	0.14381417382977946	0.362868805484635
292	0.3559360055748507	0.08117841151979062	0.9549551579184937	0.14456557930384692	0.3620382997968892
293	0.3559215396606565	0.08117755756274543	0.9549568118346413	0.1458880415638109	0.3615336608093599
294	0.35589105646370006	0.08122157129614387	0.9550810698380623	0.14717194243976367	0.3614866349183292
295	0.35585723533255575	0.08128912134234456	0.9551898295309172	0.14795156603746262	0.36193940938905816
296	0.3558272901740861	0.08135699818177836	0.9552900052571763	0.14810192903767896	0.36274037274353516
297	0.35580627444603163	0.08141355487291871	0.9553697063263913	0.14763050149128507	0.3635261215317013
298	0.3557959037251355	0.0814448947123695	0.955378262072502	0.14665297272033787	0.3639438764096276
299	0.35579248238200556	0.081445408552824	0.9553260318432961	0.14537133028614235	0.3638487837278178
300	0.35578969899825863	0.08142088146975562	0.9552397858560642	0.14413666071289055	0.36337543571180625
301	0.3557813185651882	0.0813828315775407	0.9551597400325265	0.14340396629784802	0.362812423492937
302	0.35576328298918913	0.081340719427618	0.9550688734600185	0.1434518315898901	0.36238770032956175
303	0.3557334245721585	0.08129886809651825	0.9549522677628105	0.14428244337357413	0.36213653810629326
304	0.35569300425388084	0.08127305131837083	0.9549178917096512	0.1456224278391609	0.3618997929250478
305	0.35565100365528896	0.08128365669612621	0.9550276053261938	0.14707300896783365	0.36156297779151164
306	0.3556205217143517	0.08132515510933647	0.9551939228375748	0.14823600511526186	0.36137922023167396
307	0.3556098193278795	0.08137086912432558	0.9553001372515275	0.14880564461954388	0.3617055660314399
308	0.35561865508436175	0.08139819185218533	0.9553190068506634	0.14872643334819136	0.36253203754612934
309	0.35564265696361846	0.08141044072870798	0.9553746124793351	0.14802347821849854	0.3634440483262434
310	0.3556796933210639	0.08141317141738222	0.9554306236170871	0.14666054714370552	0.3640176201100865
311	0.35572423618557436	0.08139114845078921	0.9553768793460397	0.14490158703792114	0.3641222499264005
312	0.3557641406722133	0.08134005912705541	0.955245773985474	0.1433726816809888	0.36383342926514534
313	0.35578772353810817	0.08127541241992897	0.9550946049941285	0.14272036979245212	0.3632928775627473
314	0.35578911769462385	0.0812161701740196	0.9549630538411551	0.14328153041489722	0.36268679911104057
315	0.3557700412475504	0.08117877662291813	0.9548847453916075	0.14487281321792894	0.362192879084357
316	0.3557388144313475	0.08117644639032012	0.9549083289110614	0.1468539104439204	0.36194394058150703
317	0.3557080058045656	0.08121619888822729	0.9550606903098106	0.14842502524778378	0.3620159362617884
318	0.35569065265801414	0.08128654923703467	0.9552785535210836	0.14904079952337176	0.36243456473645824
319	0.35569467453679104	0.08135644980384597	0.9554416534765631	0.1486636113960088	0.3631324882795503
320	0.3557188928422525	0.08139400735014815	0.9554717420066426	0.14774176638283318	0.363848776061242
321	0.35575404232352964	0.08138807707968992	0.9553848034142713	0.14678430412615254	0.3642080641602378
322	0.3557883590876256	0.08135303679532066	0.9552704268501139	0.1459287202795041	0.3640190288561113
323	0.3558131262586369	0.08131190563111212	0.9551842908619415	0.14509300010590984	0.363406807789612
324	0.3558237114508837	0.08128164456799362	0.9551739616702701	0.14429205033997738	0.3626243717068448
325	0.3558192921789462	0.08126404382107574	0.9551755667529861	0.14367516528335303	0.3619361636473232
326	0.35579899279454885	0.0812429634202373	0.9550869524020734	0.14359731835325787	0.36164377117391244
327	0.35576167548551135	0.08121655407283869	0.954980131364096	0.14435698968448232	0.36185104869275964
328	0.3557130908314386	0.08120403650791243	0.954959885247371	0.14575052683810605	0.3623158575056181
329	0.35566591193306885	0.08121666095808136	0.9550270419186082	0.14717326512065884	0.3628203409974609
330	0.3556322155806484	0.08124984044273877	0.9551583390691378	0.1480518190859033	0.36337324585265174
331	0.35561909251028934	0.08129050421979268	0.9553044059047171	0.1481017135795813	0.36389431071030703
332	0.3556271854047967	0.08131945206138495	0.9553974345423951	0.14738103920709786	0.36413108664250504
333	0.3556512507506737	0.08132024300772829	0.9553901656012571	0.14622091718612862	0.3640022938611187
334	0.35568267553378347	0.08128856865303302	0.9553032475233807	0.14506406180756987	0.36365804439955696
335	0.35571295258384106	0.08123650654497325	0.9551946109828819	0.14432497583655562	0.363282359216302
336	0.35573550657664377	0.0811807789445842	0.9550959609188044	0.1442996769292913	0.36297949499915344
337	0.35574594975745066	0.08113639567460211	0.9550288710238338	0.14501023705833058	0.36277617355543573
338	0.3557431579863617	0.08111384872938364	0.9550015391703675	0.14616772395226124	0.3626196910381369
339	0.3557300323883898	0.08112096101530505	0.9550508110102961	0.14737865369633912	0.3624147487443335
340	0.35571434473537	0.08116038642182355	0.9551897677632903	0.14827996506207736	0.3621464332954694
341	0.3557059195338092	0.08121746325755824	0.9553318023424866	0.14859491362033161	0.3619989757194931
342	0.35570994734026445	0.0812648603624026	0.9553846527184001	0.14819500885779596	0.36225200303040267
343	0.3557247424057237	0.08128795173643473	0.9553728762021119	0.14723239658624046	0.36291107237829123
344	0.35574627626387406	0.08129081720965828	0.9553580483340068	0.14603920104244034	0.3636533645170897
345	0.35577088808739643	0.0812783335327765	0.9553258033070262	0.14481830331950488	0.3641282330505286
346	0.35579273923759047	0.08124566512818433	0.9551948055483256	0.14378028138628068	0.3641647952592392
347	0.3558029452314677	0.08120051019631873	0.9550543787879711	0.1434095442821163	0.36379704160337517
348	0.35579810395142275	0.08117037090577953	0.9550188839989268	0.1439558304919635	0.363195562610428
349	0.3557828169315772	0.08116377362312291	0.9550017769099368	0.1452345866245668	0.36257794638882096
350	0.35576217415704914	0.08117262580570726	0.9549723755356929	0.1469129935375161	0.362101623934886
351	0.35574254624964075	0.08120767271475932	0.9550751321062504	0.14846369068737142	0.36179305128316797
352	0.35573558582443016	0.08127334837116545	0.9552649144500502	0.14923853412514929	0.36173584925937624
353	0.3557492272150418	0.08134403353351677	0.9554206782943964	0.14897664455658285	0.36205726908505637
354	0.35578203823309845	0.08139228276592467	0.9554762755355967	0.14794622256889764	0.36261659095923204
355	0.35582520616327784	0.08140520188703554	0.9554324877030338	0.1466747266870507	0.3631307008092524
356	0.3558666581813499	0.08138693669847848	0.9553206261797254	0.14560541292269394	0.3634526956101607
357	0.355895025201153	0.08135105947908049	0.9551872143764758	0.1448867548239469	0.3635434537147687
358	0.3559030448167602	0.08131701136719784	0.9551058443146849	0.14443449511915618	0.3633618699865418
359	0.35588930014270725	0.08129841681371429	0.95508842813339	0.14413579304027943	0.3628997785095555
360	0.355856146408653	0.08129555551190233	0.9551028529569563	0.14400163970893864	0.36219972447976956
361	0.3558079053880547	0.08129831943037928	0.9550834284151251	0.1442362762575763	0.36146919920913867
362	0.35574978879936525	0.08129966844699092	0.955042316592936	0.14507077376830974	0.3610719740159849
363	0.35568968174382987	0.08130528507194519	0.9550337994821471	0.1463321488565198	0.36122990889850487
364	0.3556379385776116	0.08132147112383163	0.9550719833925927	0.147526007421155	0.3618733118457156
365	0.3556038621591482	0.08135019222378548	0.9551865839580151	0.14820213910080285	0.3627136494810499
366	0.3555939027194776	0.08138673957179761	0.9553461560388672	0.1480969728784562	0.36340298541938104
367	0.35560804194248835	0.0814085450208227	0.9554090617583068	0.14730234729564115	0.36372198136195155
368	0.35563694331964135	0.08139669301069848	0.9553570513009682	0.14619506992556347	0.3636311170774257
369	0.3556690633461124	0.08135831808075711	0.9552645815204097	0.1451748123249007	0.3632439027437157
370	0.35569705952708475	0.08131035268699514	0.9551833089282868	0.1445776328464	0.3627489776597714
371	0.3557177044722326	0.08126670217034691	0.9551296560369875	0.14450394580569353	0.36228932201584324
372	0.3557294969929121	0.08123128198894236	0.9550547300932993	0.14489694299046713	0.3619713638067121
373	0.3557308461714064	0.08120967879620633	0.9550114077858859	0.14575000341309008	0.36181696586923573
374	0.35572493446328834	0.08121744631565946	0.9550796196965003	0.14685769605673968	0.36177856903044614
375	0.35572066167603683	0.08125175147854043	0.9551718688367749	0.14786835755538266	0.3619054253982797
376	0.3557246280180647	0.08129333546191496	0.9552344252541018	0.1485938595198075	0.3622654102354721
377	0.3557393173969641	0.08133477208435143	0.9553122272459657	0.14880124803372893	0.3627509003189379
378	0.35576540201193213	0.08137142070362754	0.9553743583572676	0.14819014273881026	0.3631599511199249
379	0.3557998270701156	0.0813932933378539	0.9554028838141371	0.14676882042280212	0.3633960952536455
380	0.3558368001152034	0.08139551993646413	0.9554046262858973	0.14492321364233282	0.3634738454105353
381	0.35586878056758325	0.08137073833015065	0.9553089623578667	0.14329364770561046
382	0.3558847312666222	0.08131676168114718	0.9551086915721071	0.1426199261652639
383	0.3558752502379046	0.08125480360375	0.9549170178783023	0.14332547887383493
384	0.35584056180908497	0.08121882889461535	0.9548488514063792	0.14512284435772868
385	0.35579107648433406	0.08122925695961887	0.9549192751351515	0.14716939866308962
386	0.35574110912695933	0.0812832301425302	0.9550950808800636	0.1486360629939616
387	0.3557037317850722	0.08136184282054842	0.9553188679137544	0.14903551415297414
388	0.35568694681857876	0.08143191200088053	0.9554667019310801	0.14835282437572445
389	0.3556895535998036	0.08146042225693388	0.9554639835724588	0.14703279961170987
390	0.3557031727531043	0.0814405143187684	0.9553681987686384	0.14562810442692736
391	0.35571843022102234	0.0813877416540024	0.9552402090731178	0.14446675695048924
392	0.35572694768873586	0.0813226903591902	0.9551228901941673	0.14371635132941354
393	0.3557225769855897	0.08126427504148889	0.9550489178476996	0.14351941988488212
394	0.35570349029027737	0.08122393431849713	0.9550165697305024	0.14396400917487928
395	0.3556724811688804	0.08120185621812169	0.9549947243811452	0.14494304979341402
396	0.3556360164185237	0.08119646665030048	0.954997850019011
397	0.35560434070245467	0.08121078680923172	0.955077729145822
398	0.35558958504861726	0.08124322795312588	0.9552216609193376
399	0.3555991460127678	0.08127503880474285	0.9553195672135686
400	0.3556302810514959	0.08128775264534012
