# Supplementary material for: A rigorous and versatile statistical test for correlations between stationary time series
Source: PLoS Biol. 2024 Aug 15;22(8):e3002758. doi: 10.1371/journal.pbio.3002758 (PMC11398661; doi:10.1371/journal.pbio.3002758)
Supplement: S1 Data — (ZIP) [file pbio.3002758.s001.zip › figure_data/Fig_3E-i_data.csv]

time	x	y
1	0.4669973022906449	0.5442338197806308
2	0.8325778021568956	0.9425648029129357
3	0.44256031954046976	0.20571830184601098
4	0.821738212844	0.6209134721000971
5	0.4957911694149972	0.8944437426058564
6	0.8441536584640703	0.35877370889252275
7	0.38494911201918325	0.8742095118600992
8	0.8148605640464888	0.41787551668701983
9	0.4567840026362318	0.924371163114189
10	0.8493754363898937	0.26565464048501963
11	0.36926499956016484	0.7413125594004195
12	0.8053695627398014	0.7287193449673521
13	0.4889199483505747	0.7512123527032804
14	0.8389417711437109	0.7101909446272742
15	0.4098923230406825	0.7821151138274379
16	0.8174719413259106	0.6475620376905007
17	0.4583047666035665	0.8672566911239835
18	0.8392371994375517	0.43746558673371905
19	0.39943002114694665	0.9351398991982794
20	0.8221261888812262	0.23048241887770263
21	0.43494121438913236	0.6739690391707462
22	0.8501611101357358	0.834992138958028
23	0.3885569626659302	0.5235650139780358
24	0.7990873720678041	0.9478898224416169
25	0.5200761844308771	0.18769988642222435
26	0.8242918216538112	0.5793808284253721
27	0.4914499022992656	0.9260549994983063
28	0.8462704702502061	0.26021312212949327
29	0.37696936502415557	0.7315085621642359
30	0.812212882459031	0.7463343854496628
31	0.47441683831129394	0.7194136080715203
32	0.8373018964862301	0.7670591406535417
33	0.41655936935414534	0.6789817784948889
34	0.8186792468621801	0.8282689872738647
35	0.4639655525626039	0.5405099935779268
36	0.8320264872574866	0.9437639735972019
37	0.4441825780296684	0.20167943580144324
38	0.8221751024316578	0.6118183957097681
39	0.49512963072718663	0.902487256247396
40	0.8446240366270247	0.33441523252208344
41	0.3830937138885206	0.8458104021612803
42	0.8143539835958952	0.4955776298768033
43	0.4602565984541824	0.9499256820414751
44	0.8466623296977793	0.1807541464301513
45	0.3739616729900799	0.5627119229181431
46	0.8126406781360003	0.9350554159508537
47	0.4871670624477755	0.23076178319695254
48	0.8288707849767664	0.6745409739283178
49	0.4773268537225697	0.8342347039965864
50	0.8410030974533718	0.5254912180483944
51	0.39784970933879943	0.947530751649155
52	0.8175719605763483	0.1889216600477007
53	0.44455071706171195	0.5822750123675824
54	0.8558402936314344	0.9242771248916739
55	0.38198845724313896	0.2659579009158888
56	0.7909501459162601	0.7418523242539516
57	0.5576821000158738	0.7277283223612535
58	0.8219829374729954	0.7529312825392102
59	0.452326431507234	0.7068979119896669
60	0.8329882360149669	0.787334365254401
61	0.428032156889649	0.6362680576666317
62	0.8231717607978352	0.8794378625471012
63	0.45708425584300777	0.4029022521696109
64	0.8283561160658298	0.9141737039918114
65	0.4642632591714322	0.29814854310247274
66	0.8280883724159254	0.7951727595237136
67	0.473563735419551	0.6189175597335926
68	0.8348974354722215	0.8962627331506282
69	0.43077970866042214	0.35330821600077744
70	0.8196207495270418	0.8682297779270767
71	0.4884911431699402	0.43474595646154784
72	0.83212415607525	0.9338192572471506
73	0.45275114611679107	0.23484323775781582
74	0.8249076364250734	0.6828291874615189
75	0.48615019925543196	0.8229792552062111
76	0.841132886013491	0.5536007226844764
77	0.39847574767428956	0.9390824576052671
78	0.8168652454754969	0.21738506260861135
79	0.4468770745087899	0.6464894292203937
80	0.8554084016733491	0.8684552190813963
81	0.3775957891351706	0.4341148558203848
82	0.7897677286911946	0.933504761550439
83	0.5468363315647748	0.23587976250976833
84	0.8162748212289914	0.6849139005627938
85	0.5056415600005735	0.820066027638882
86	0.840256511487995	0.5607194042155724
87	0.40088269040770347	0.9359899850164825
88	0.8181368859545727	0.22766838526824412
89	0.4441844331203401	0.668174868146859
90	0.8539835034636779	0.8425254121503891
91	0.3793738459818877	0.5041700997185831
92	0.7921094477892985	0.9499339190196808
93	0.5364164568648129	0.18072598035924678
94	0.8194024271333219	0.5626435814532564
95	0.5031285826994589	0.935087970470295
96	0.8466575351258717	0.2306541402177509
97	0.37523000907116927	0.6743206697090117
98	0.8118587372600473	0.8345267556263661
99	0.4798591352391601	0.5247490291263703
100	0.8335346807545185	0.9476724451177478
101	0.44190150712202575	0.1884396511527288
102	0.8213081897630231	0.5811345662994333
103	0.4981869622924497	0.9249852921753308
104	0.846037128703163	0.2636725054516651
105	0.3776468793875795	0.7377673982179255
106	0.8126464886809962	0.735173324509778
107	0.4729281973415418	0.7398353282682709
108	0.8376664917434755	0.7314202581949129
109	0.41396116484795037	0.7464897235685993
110	0.8188126577522991	0.7191227014652868
111	0.45813118894520566	0.7675439184697082
112	0.8359192554910247	0.6779969564215217
113	0.4158934141778584	0.8296049173177646
114	0.8220438408738651	0.5371702742238083
115	0.4438100146792565	0.9447498087136821
116	0.8401092446949383	0.19835090906674416
117	0.39077065103322106	0.6042297385687333
118	0.8254903512481234	0.9087174140719952
119	0.45431752744273973	0.3152102866503444
120	0.8264112660831582	0.8202404949925781
121	0.4760455656016494	0.5602948963942525
122	0.833944462717481	0.9361851967814642
123	0.4379583527374801	0.22702140161311843
124	0.8205269063533733	0.6668342023263877
125	0.4967910412282137	0.844232125949648
126	0.8418362332725723	0.49971612516390546
127	0.3949474443853538	0.9499996937772942
128	0.8166377013007471	0.1805010472812974
129	0.44651142478615574	0.5620975930042785
130	0.8569268251458786	0.9353467779836848
131	0.38094369463996214	0.22979809501705206
132	0.7897581408015921	0.6725655360656267
133	0.5629922778091748	0.836840315897055
134	0.8232469849648876	0.5188466860282144
135	0.4403972267929527	0.9486502492178648
136	0.8397164188253486	0.1851092247316418
137	0.3914149227325811	0.5732064386733908
138	0.826487032192358	0.9296351058796843
139	0.45454699350251976	0.24857196802385914
140	0.8255128004579894	0.7097789899990978
141	0.48362502443911726	0.7827725463488421
142	0.8397348224753632	0.6461508107192894
143	0.40529873986703374	0.8688317739991589
144	0.8174224387174397	0.4330598654568067
145	0.4513302251415972	0.9329722698718889
146	0.8471640848956724	0.23763305138354018
147	0.3741317836310204	0.6884216202400142
148	0.8106595646419406	0.8150897134992858
149	0.48140966504229293	0.5727301952983642
150	0.83455119146605	0.9298992110290749
151	0.43546698432277886	0.2477093397549997
152	0.819930174091516	0.7081278064619388
153	0.49644595676326153	0.7853947014738986
154	0.8398010720793833	0.6404894846083722
155	0.40491577871763135	0.8749982779150011
156	0.8174220381788742	0.4156299079309778
157	0.45082708630066415	0.9229504127442059
158	0.8477993639169182	0.27022920376612225
159	0.3733769313213152	0.7493804485525893
160	0.8087933595888159	0.7136756891428955
161	0.4806539206989806	0.776502259503373
162	0.8393869504454673	0.6594767018602115
163	0.40667915617378564	0.8533552899423988
164	0.8176997275135932	0.47553214846494823
165	0.451955252176442	0.9477250321167829
166	0.8454290325152494	0.18826072334089763
167	0.3772523165352282	0.5807107688746266
168	0.8151633423148176	0.9252459327931329
169	0.4800148236859311	0.2628304072430132
170	0.8291888982173525	0.736252220231643
171	0.473927736936574	0.737902576055353
172	0.8377277949907391	0.7349289843636624
173	0.41397362792174275	0.7402718147622607
174	0.8186739997824996	0.7306239291172295
175	0.4589599577674153	0.7478878926104183
176	0.8355722895022661	0.7164960522492297
177	0.41837789494177446	0.7718919455698955
178	0.8217058008731115	0.6690841257500245
179	0.44934201296386317	0.8413601219935296
180	0.8359534284323948	0.5071984150277379
181	0.4096397408831404	0.949803094720136
182	0.8256457197723388	0.1811732687247156
183	0.42542194220062385	0.5637281586124068
184	0.8478258881464849	0.9345671428395131
185	0.40376569769800685	0.2323753137843481
186	0.8048517412641472	0.6778327038463006
187	0.5310261878761477	0.8298270118823131
188	0.8356361231564308	0.536613740484581
189	0.4113760322038422	0.9449058492293655
190	0.8254352700235686	0.19782338422168913
191	0.4263257361058553	0.603019312931715
192	0.8475686399490694	0.9096706804196941
193	0.40107611594138404	0.3122457476969663
194	0.8042645097408027	0.8160436948200893
195	0.5258680610736463	0.5704422552649717
196	0.8297448204023739	0.9311439769581011
197	0.4471070862978457	0.24363651030445896
198	0.8235760818341851	0.700255492374272
199	0.48847949717209854	0.797611403540964
200	0.8403294279703747	0.6134243194330344
201	0.40258994815272864	0.9011127102923814
202	0.8170936398012748	0.33861265583922046
203	0.4494513361591286	0.8510256755499743
204	0.8508379229829262	0.4817677053977997
205	0.37178613947058403	0.9487368170474465
206	0.7995527653573572	0.18481402229928062
207	0.4850819781169981	0.5724996379511982
208	0.8652560890287746	0.9300264494883916
209	0.3585220832255091	0.24729356041354947
210	0.7716004947154855	0.7073299304878505
211	0.5977349160905575	0.7866543397108318
212	0.7992880219538513	0.6377513001947989
213	0.4986170405874401	0.8778934013196411
214	0.8431939393880289	0.40734699350847625
215	0.3887392803434945	0.9173785974747103
216	0.8158385052046506	0.2880214042061664
217	0.451017856838271	0.7792472847160431
218	0.853612344134632	0.6536796251191254
219	0.37083657512793605	0.8602537767283313
220	0.7923680025226065	0.45682542214129995
221	0.5076595721804185	0.9429166321415475
222	0.8516034785025062	0.20453445649507843
223	0.36201337028032077	0.6182604278850969
224	0.8009544942716909	0.8968549905464483
225	0.5084725264873572	0.35152324261783796
226	0.8291461447386288	0.8662276795656587
227	0.46667343977268144	0.440333689535822
228	0.8306881462570308	0.9364717393032508
229	0.455680727108307	0.22607119900046113
230	0.8254520948680222	0.6648594455352291
231	0.48562217433063	0.846721180227704
232	0.8419894244950668	0.49318080808973036
233	0.3943582894425947	0.9498232947624254
234	0.8164904074803505	0.18110421325848924
235	0.44686621600773585	0.5635608133543489
236	0.857025868047134	0.9346480874217876
237	0.3805652338819306	0.2321079523822117
238	0.7895042214494299	0.6772886331279648
239	0.5633305493465843	0.830561214141748
240	0.8228086075414922	0.5347712780795071
241	0.4419418185313356	0.9454056412387267
242	0.8395685873626523	0.19613249606033098
243	0.39205282279791687	0.5991252521880059
244	0.8265264943970718	0.912661900638924
245	0.45231228015908526	0.3028985918920689
246	0.8257597662880789	0.802373932703109
247	0.47856986429279846	0.6025660183222916
248	0.8349934240839176	0.9100248051649431
249	0.43191405408430933	0.31114270476791167
250	0.8194698135990723	0.8144651037429553
251	0.49228942826852173	0.5742244544061429
252	0.8346966587658797	0.9290647753988195
253	0.43499318979090035	0.2504329903454502
254	0.8197957161752234	0.7133219692299262
255	0.49652706043850064	0.7770762022866925
256	0.8395394193650139	0.6582693568802586
257	0.40625682907342847	0.8548130805562955
258	0.8175001205059729	0.47160917589137674
259	0.45229687753893916	0.9469370522044464
260	0.8457047066086895	0.1909396311938398
261	0.3766259832089539	0.5870304160469209
262	0.8145346992997559	0.9212176853942594
263	0.4809220659359837	0.2757875137421902
264	0.8294227222678144	0.7589692918231474
265	0.47230790214626645	0.6951526423919465
266	0.8364692976061645	0.805278695436276
267	0.4206120569383841	0.5958586888283566
268	0.8190704478879487	0.9150822247492115
269	0.46987414818238665	0.2952856374495313
270	0.8288261675958334	0.7907497131091099
271	0.4720826839414904	0.6287654964424871
272	0.8349422574352613	0.8869938983184953
273	0.4298496063448898	0.38089574612416555
274	0.8196488301428633	0.8960938714929869
275	0.4861661135873399	0.35381665086964903
276	0.8307651350622078	0.8687956280607287
277	0.4626866352207798	0.43316118194851205
278	0.8299289822467907	0.9330237751256244
279	0.4580647314692544	0.23746355866862018
280	0.8261064878856549	0.6880835444976089
281	0.48317393631083494	0.8155734050990205
282	0.8407626890619865	0.571571018777996
283	0.40001239518150455	0.930534839230103
284	0.8171451268655394	0.24563105839461538
285	0.4469281888434945	0.7041264778769144
286	0.8541638956067872	0.791663047912349
287	0.3758438311358633	0.6267441326334195
288	0.7912941927758227	0.8889565144034083
289	0.528423027141872	0.37510875363197477
290	0.8251979511144699	0.8907282710064366
291	0.47390812657410714	0.36985938929801854
292	0.8304049128740197	0.8856410014952381
293	0.462200772025924	0.3848678682698492
294	0.8290648688130823	0.8996294505244306
295	0.46409904952385017	0.3431259486394584
296	0.8287372088509763	0.8564840216369746
297	0.4683253422130624	0.4670927408066105
298	0.8313771889359658	0.9458850267110405
299	0.45182903030272054	0.1945088632286001
300	0.824140620434812	0.5953656283456478
301	0.49123473812234425	0.9154405083349111
302	0.8454846677920145	0.29415489933083666
303	0.37984211371495535	0.7889856192159076
304	0.8132940464001424	0.632651785168314
305	0.46729621103542635	0.8831333147883059
306	0.841693039444367	0.3921936797774346
307	0.3920278173875711	0.9058356298162648
308	0.8188219440090444	0.3241302779722156
309	0.44506217892814687	0.8324653953207054
310	0.8500106125784797	0.5299736914741386
311	0.37546355672583703	0.9465859957137699
312	0.8008187793209739	0.19213160404289475
313	0.4824738328664541	0.5898247929290364
314	0.864655069987889	0.9193397249859717
315	0.3585938800013825	0.2817859411850205
316	0.7720481223920656	0.7690539732348721
317	0.5942091361794932	0.674917846048809
318	0.798238345599968	0.8337342391078516
319	0.5098140817636896	0.5267615390589927
320	0.8321579477424029	0.9472785161033371
321	0.44501396200114696	0.18977933032310781
322	0.822262658131189	0.5842999171998381
323	0.49590888144878775	0.9229953910483815
324	0.8459654677845807	0.270084616776942
325	0.3779954100769612	0.7491278829180987
326	0.8126930055845811	0.7141541322204351
327	0.4718996958310915	0.775724429081067
328	0.8385353933925178	0.6611089489900948
329	0.4088310170416384	0.8513668449101667
330	0.818880573513088	0.4808570931319243
331	0.44938635240286773	0.9486074866432326
332	0.8444248438582365	0.18525502712503927
333	0.37969757138715654	0.5735552877897728
334	0.817311551455817	0.929440554625022
335	0.4757194913835437	0.24920707816474344
336	0.8287213003628963	0.7109910593578725
337	0.4761457520194104	0.7808345369099622
338	0.8391548747227787	0.6503014589385548
339	0.406884787531227	0.8641559914755793
340	0.8181936731289874	0.4460835727152635
341	0.44993005585020823	0.9389534717016289
342	0.8461548617463647	0.21781542878813148
343	0.37616883640934684	0.6474130975259008
344	0.8131369125933237	0.8674236389757132
345	0.479164910170855	0.43699950418301
346	0.8319167496063528	0.934917562601891
347	0.4530547289476863	0.23121751221363487
348	0.8249296130490836	0.6754727021856154
349	0.4863987956851481	0.8329954569931776
350	0.8414976144580222	0.5286332973632382
351	0.39673145862676745	0.9468845102720118
352	0.816702083355098	0.19111809101998778
353	0.4466170111713097	0.5874494719584811
354	0.8564902387037945	0.9209398414458947
355	0.37988701013477694	0.2766766695573192
356	0.7895197355416412	0.7604814223039589
357	0.5597799604636998	0.6921678288111253
358	0.8199220210932859	0.8096717971660685
359	0.46002228695509806	0.5855928365517618
360	0.8321595314274103	0.9221606920578889
361	0.4401144938395152	0.2727653303085764
362	0.8218624129092834	0.7537847385828725
363	0.48999849779420823	0.7052545645572074
364	0.8377145558811158	0.7899081421680384
365	0.4167408741779554	0.6306224225977703
366	0.8178190119169819	0.88516357431582
367	0.4698952641702364	0.3862662798769948
368	0.8302345499234702	0.9008456354465314
369	0.4612388360265217	0.3394265508651725
370	0.8281910033526808	0.8520214362451909
371	0.4699063270417057	0.4791074520107174
372	0.8317932716008996	0.9483413054663589
373	0.4498444517256643	0.18616228048834024
374	0.8235348659599212	0.575722366084539
375	0.4933070539081595	0.9282112684433244
376	0.8464424252259212	0.2532134163970048
377	0.37635402129421736	0.718566252183535
378	0.811961063073946	0.7684694149444847
379	0.4760362511390069	0.6761118583095912
380	0.8364081556513295	0.8321415307784213
381	0.42235288759717615	0.5307916134222347
382	0.8187525029328813	0.9463971308628514
383	0.47593025035655856	0.19277248591817459
384	0.8279303626895287	0.5913227674461867
385	0.4826556508738199	0.9183085781546848
386	0.8454065799170374	0.28506814708038253
387	0.37979561948843055	0.7744563346820517
388	0.8136014108187232	0.6637601373409958
389	0.467779666312291	0.8480939461886211
390	0.8403171257840072	0.48955629758196667
391	0.39837810191778883	0.9495855305032534
392	0.8193526135443302	0.18191683289601096
393	0.4402441401582479	0.565527775459364
394	0.8544935482831435	0.9336832204447193
395	0.38684615123919847	0.23529168435784878
396	0.7940675467565959	0.6837321289936018
397	0.5536512237489241	0.821721518146818
398	0.8270704986724736	0.5566820060929651
399	0.432624948565129	0.9377911707040528
400	0.8350286561292095	0.22168778524358465
