# Supplementary material for: A rigorous and versatile statistical test for correlations between stationary time series
Source: PLoS Biol. 2024 Aug 15;22(8):e3002758. doi: 10.1371/journal.pbio.3002758 (PMC11398661; doi:10.1371/journal.pbio.3002758)
Supplement: S1 Data — (ZIP) [file pbio.3002758.s001.zip › figure_data/Fig_A-13A_data.csv]

t	x	y
1	1.6243453636632417	0.3882435863499246
2	-0.5281717522634557	-0.0729686221561705
3	0.8654076293246785	-1.3015386968802827
4	1.74481176421648	0.2387930991048972
5	0.31903909605709857	0.7506296245225899
6	1.462107937044974	-1.060140709497654
7	4.677582795986493	0.6159456453315844
8	1.1337694423354374	-0.09989126731403086
9	-0.17242820755043575	0.12214158207862824
10	0.04221374671559283	1.5828152137158222
11	-1.1006191772129212	2.144723709839614
12	0.9015907205927955	1.5024943389018683
13	5.900855949264412	0.3162721408256669
14	-0.12289022551864817	0.06423056574093122
15	-0.2678880796260159	1.530355466738186
16	-0.691660751725309	0.6032464731440226
17	-0.6871727001195994	0.15479435850128043
18	-0.671246130836819	0.9873354010810986
19	-1.1173103486352778	1.2344156978170922
20	1.6598021771098705	1.7420441605773356
21	-0.19183555236161492	0.11237103591516373
22	-0.7471582937508376	2.6924546010277464
23	0.05080775477602897	0.36300435343064663
24	5.190915484667466	3.100255136478842
25	0.12015895248162915	1.617203109707419
26	0.3001703199558275	0.6477501535064814
27	-1.1425181980221402	0.6506572775871224
28	-0.2088942333747781	1.5866231911821975
29	0.8389834138745049	1.9311020813035573
30	0.2855873252542588	1.885141164270728
31	-0.7543979409966528	2.252868155233288
32	0.5129298204180088	0.7019071648972843
33	0.48851814653749703	0.9244282869789443
34	1.131629387451427	2.519816816422199
35	2.1855754065331614	-0.3964963354881377
36	-1.4441138054295894	0.49553413705354876
37	0.16003706944783047	1.876168921116225
38	0.31563494724160523	-1.022201215824003
39	-0.3062040126283718	1.8279746426072463
40	0.2300947353643834	1.7620111803120246
41	-0.22232814261035927	0.7992419310700025
42	0.1865613909882843	1.4100516472082563
43	0.19829972012676975	1.1190086458074588
44	-0.6706622862890306	1.3775637863209194
45	0.12182127099143693	2.1294839079119194
46	1.198917879901507	1.185156417483944
47	-0.3752849500901142	0.3612695925457776
48	0.4234943540641129	1.0773400683485594
49	-0.3438536755710756	1.0435968568342469
50	-0.6200008439481293	1.6980320340722188
51	-0.4471285647859982	2.224507704805499
52	0.4034916417908	1.593578523237067
53	-1.0949118457410418	1.1693824330586682
54	0.7405564510962748	0.04629939819206541
55	-0.26621850600362207	1.0326145466933585
56	-1.3731173202467557	1.3151593920422917
57	0.8461606475850334	0.14048405916801365
58	0.35054597866410736	-0.31228341123743175
59	-0.038695509266051115	-0.6157723547032947
60	1.121417708235664	1.4089005379368278
61	-0.024616955875778355	0.2248383808308404
62	1.2737559301587766	2.9671017492547347
63	-1.857981864446752	2.2361640304528203
64	1.6276507531489064	1.3380116965744757
65	-1.199268032335186	1.8633453175440216
66	-0.18092030207815046	0.3960793722067427
67	-1.2300581356669618	1.5505374959762155
68	0.7928068659193477	0.3764692703202084
69	0.5205763370733708	-0.1443413896231427
70	0.8018610318713447	1.0465672984241456
71	-0.18656977190734877	0.8982541274708548
72	0.8688861570058679	1.7504116398650083
73	0.5294653243527092	1.137701209997386
74	0.07782112791270591	1.6183802619985244
75	0.23249455917873788	1.6825514068644851
76	-0.31011677351806	-1.4348377641071388
77	1.038824601859414	3.1869796469742577
78	0.44136444356858207	0.8998447667165003
79	-0.13644474389603303	0.8809458122251901
80	0.0174094083000046	-0.12201872874688835
81	-0.5170944579202279	0.002973172349737041
82	0.2487991613877705	0.7033588476291373
83	0.4952113239779604	0.825296840257499
84	0.986335187821242	1.2135339013354418
85	2.1906997289697334	-0.8963609228910925
86	-0.646916688254908	1.901486891648711
87	2.528325706806398	0.75136522228454
88	0.043668993178389105	0.7736857574863948
89	1.3314571125875918	0.7126921365239811
90	0.6800698398781045	0.6801984011013288
91	-1.2725587552459943	1.3135477204634323
92	0.5031848134353261	2.293225882532262
93	-0.11044702641731631	0.3826379362876391
94	0.5627610966190263	1.2407370922377323
95	0.28066507712263905	0.9268872962527223
96	1.1603385699937696	1.3694927163757238
97	1.9046587083409812	2.1110566985605046
98	0.6590497961002102	-0.6274383406162574
99	0.602319280295629	1.4202822036470595
100	0.8109516728035557	2.044442094707259
101	4.599121808211073	1.8240056184504077
102	-0.5623054310190898	2.9548780750090344
103	-1.3319516665172482	-0.7606885603987834
104	-1.6507212658241002	0.10944441583695153
105	-1.119115398559728	2.956078903703642
106	-0.32649949807818424	-0.3426757893774359
107	1.114382976779792	0.4134760611784075
108	-1.2368533765413974	1.8758389276492995
109	0.6233621765780327	0.5650433170447723
110	1.4075400002412286	1.1291015797107256
111	1.6169495988573002	1.5027408819999044
112	1.5588055406198593	1.1094026964254282
113	-1.2197443969790327	3.4493686490613973
114	-0.5457741679825677	0.8011621371111033
115	4.299601495078745	0.7966055510354415
116	0.24266944108179458	1.201830178874004
117	0.6610202875986929	2.792158208975567
118	4.879535428211493	-0.23312073544642664
119	-1.1823181265096336	0.33424548180087343
120	3.325804192381068	1.8250298244389858
121	-0.4982135636310781	0.6890150216971491
122	-0.0018914828380037015	-0.3966204245954319
123	-0.861316360776042	1.6747115256879723
124	0.6185391307862932	0.5568280692993622
125	1.8105349141254563	-0.3057269225577375
126	-0.34498721015497946	0.7691602568645306
127	-2.79308500014654	2.9375288136160798
128	0.36633201454005826	-0.0445893819077916
129	2.0511734428574444	1.5856620001723825
130	0.4295261400219645	0.3930016017999539
131	0.1062227240352178	-0.5256803162293577
132	0.7950260944248447	0.6255616811567793
133	0.13404819655462313	2.202054862199706
134	0.28474811084905793	1.2624674454632685
135	0.27649930482218366	0.2667283961046871
136	0.8360047194342688	2.5433591108044835
137	0.7588056600979309	1.8849088144648833
138	-0.8772815189181883	0.13221277712707435
139	-1.44087602429184	2.232253070828436
140	-0.2541798676073683	2.399843942480986
141	-0.7819116826868007	0.562491017171419
142	0.0954250871912577	1.9214500686595115
143	0.060750195799506745	1.2111247550077167
144	0.01652756730561561	1.1771877202759604
145	-1.1164700178847444	1.0809271009732786
146	-0.18657899351146628	0.9431755191141526
147	0.4923365559366488	0.3193218589911142
148	-0.0845080274046298	0.7026381172264964
149	0.41730200497486253	1.7847706510155894
150	-0.9554252623736892	1.5859104311026155
151	2.0657833202188343	3.528843074167375
152	-0.8301718953151139	4.119422400155829
153	4.72090227845671	6.622849085954001
154	0.013352676347176594	4.305306404712773
155	0.6218035043055724	4.4001954689291525
156	1.1234121620219353	5.3052670402440105
157	1.3887793963702684	4.338655756846982
158	3.0308571123720305	5.824584625033458
159	0.6545801525867004	4.9488115523923355
160	4.274402880865573	4.13223132237641
161	4.86402267389941	4.20273021450687
162	0.28267571224842025	4.17390256815268
163	5.6210827008390085	5.956121704124697
164	-0.7058405074022839	6.1926860677546935
165	-0.23794193575218264	6.155287886088225
166	0.4381663472912375	6.1223283216570925
167	-0.9970197955296825	4.893206013220775
168	6.451429260590936	4.381963152318421
169	-2.037201225680795	3.0574108185235445
170	-2.506440652676061	2.885836078083174
171	4.588360836811518	6.278528082841722
172	4.557770720486827	5.323527353601432
173	-0.10999149016360682	5.008548945436025
174	-0.16819883974471597	4.825819655692009
175	0.46116409997701746	3.8240173285586847
176	1.0101271773347245	5.920017933247763
177	-0.19505734087590118	5.805393424232181
178	-0.7013444262571769	4.462776976124662
179	0.15626385027008327	4.8097789749151385
180	-0.44873803267162277	4.327551961213404
181	-0.5574947217860433	5.939168744196488
182	-1.9433234056683528	5.352494364369333
183	-0.2364369518129867	5.727813499999649
184	0.5150736136393657	2.2174655323470773
185	0.5846466104774262	5.324274243448421
186	0.02186283662655242	4.531326183722109
187	0.8532812219556223	4.586970690288968
188	1.8347176266496867	5.564382855494314
189	2.1378280674394823	4.214466003079765
190	3.244074359767148	5.714789597485815
191	0.8527040617252863	5.035360097054757
192	3.4612067542553566	4.552104815283881
193	0.6179855339203347	4.815823674346254
194	-0.11598518547239624	4.8245410313382475
195	-0.9339146556265013	4.4669796739164
196	3.5734445794794683	6.767959948311026
197	-0.4753728751379821	5.477610181817557
198	-1.0218859446413093	5.794528239601083
199	-1.8731609776353015	5.920615118054956
200	-0.03536792487871091	7.110605053600709
201	-1.3065340728440185	5.076380480159592
202	0.3672318138838647	6.232899192376237
203	4.577143038609225	5.086464406524287
204	-2.1424667290773685	4.169831135977292
205	0.45161595055524156	6.104174326303213
206	-0.28173626906561283	7.0563555231982935
207	1.7602492264490932	4.9393475082251905
208	-2.4135030011737877	3.2224336241940126
209	-0.7778588266274128	6.115841107924169
210	5.310272287783767	2.905752183777188
211	4.771234171129837	6.613361374563116
212	-0.3748046873026527	4.250030382724334
213	7.054624102518115	5.053409536798348
214	-0.4791570987860799	5.350167158828279
215	0.017164726374088564	4.570857721764906
216	1.208456328551963	6.1157018027844865
217	0.8408615581411037	4.897112782426462
218	6.146900376399483	4.950297420841324
219	0.46664326722884075	6.033686867939501
220	0.8088443602656821	6.789754683206271
221	0.4512840160401709	3.3159400141317628
222	-1.1601701049822761	6.350106818681726
223	-0.3312831699326283	5.386539145133091
224	-0.8514556565308268	6.000881423680301
225	-0.38483224883279044	6.45810823860952
226	-0.5322340208981775	6.118133396717695
227	5.674396104820869	4.277608094585849
228	1.0989963327471792	4.098365509524002
229	4.177532811095748	5.721711292112692
230	-0.625342001465988	4.406156932745491
231	-0.3439007092103924	3.9998308101274844
232	1.0449944096738975	5.60851469848485
233	4.930671303309517	4.89160793282646
234	5.450155512767179	6.765335100519072
235	0.8709698025322423	4.4915428657245995
236	0.7774192052488628	4.881228827896911
237	-0.19899818380372442	6.866471375152125
238	4.5810621023218765	4.520815084872594
239	-1.9521052872452325	3.5976708545468634
240	5.451122938734598	4.305079098814761
241	0.515413801783241	3.885128947634063
242	-0.7673098263317347	5.674570706956004
243	1.460892380463078	5.5924728014240195
244	1.197830841721251	6.704594171372407
245	1.0400891531540952	4.081559961699974
246	-0.10534471250754213	5.630195670684911
247	-0.4148469012882354	5.451946037321223
248	-1.5791562853944654	4.171372021143594
249	0.528879745585174	2.7629134888875293
250	-1.1077125022845524	4.982281682089858
251	-1.719394474619523	1.057120996082092
252	-0.7995474906917599	0.7084054044991672
253	-0.25898285340053234	1.1892931975586576
254	-0.5637887345823027	1.0896864073225903
255	-0.6011568006493835	1.5560735100773853
256	1.693809113288081	1.1968697792502914
257	0.1698692553475717	-0.16400797116120214
258	0.6933662256603845	0.24193267144376773
259	-0.8088471964721285	1.5574394528580333
260	0.18103874435787085	2.1071754509490623
261	1.4428769284963092	0.4603184377975076
262	0.12837699015594436	2.760415183575322
263	0.9665392502290573	1.7130490503032691
264	1.3062060651354486	0.39539703083562405
265	0.6365834094146309	2.4092533893640082
266	1.6209122856217475	0.19381518261777586
267	-0.2516742076314244	1.382715173724364
268	-0.2889973430098159	0.6081837601919515
269	0.684001328181953	0.6465900171329857
270	-1.7879128911997157	1.3618473158395683
271	-0.4244927905709274	0.2684690182696666
272	-1.5657381506559054	2.0138224669717055
273	-2.2271126318500145	-0.6993336047222958
274	-0.27584606256114336	2.2289555856506973
275	1.3097059056826534	-0.15498263492936437
276	-0.17763219598355098	-0.5104563750875688
277	1.0112070637749084	-0.47656266052018026
278	-0.14319574500723764	2.032983778949751
279	-0.22241402852990858	2.4701603438257402
280	-0.870008223190852	1.3691904695468737
281	0.8532821858237332	0.8602882695589276
282	6.386314264246319	1.548129584688193
283	-1.6374495930083417	4.958602704037963
284	0.6486436440906672	1.1073432938235896
285	-1.3988128186664763	1.0817678188056163
286	-0.45994283084068716	1.6443536660303222
287	0.37167029121186534	2.853009485069379
288	0.14225137252631778	1.5135054799885475
289	0.3724568515114425	0.8515101969406064
290	-0.1834001973200239	2.101000202668482
291	0.7800271353386294	0.37055839594622
292	-1.1134361029729902	0.9325899750531457
293	1.1614399816743937	0.972470613732022
294	1.7464350892279725	0.22492971292656516
295	0.14164053766580517	-1.516303860965749
296	-0.5956678809102903	0.6908786813581378
297	0.5109377744920892	2.710661838671135
298	0.03494358936374005	2.4539175816088177
299	0.6616810764659825	1.9863521802120643
300	-0.466154856825928	2.3849913436486387
301	-1.072964278711645	1.4951586112003166
302	-0.952062100706259	0.4818544476012452
303	-1.4614036047221062	0.4836520913539778
304	0.35111689651096534	0.9312295369213616
305	-1.3477649412536636	2.470739856691369
306	0.33722093830845856	2.008065433075763
307	0.7852269196346882	0.3351322330327867
308	-1.9450469586120391	0.08457563176829386
309	1.2251558492732308	-0.053546073700315056
310	0.8160436843240609	0.38759302687117625
311	0.3931092448539835	-0.8239198526251938
312	1.167075165999964	0.9603312999095179
313	0.8858257989659072	1.1898616493830956
314	0.7980637952989431	0.8980679607363999
315	0.7433565435138623	-0.5095726842240433
316	-1.0807106924455065	1.7254740044815358
317	-0.039178256209496685	0.7712458287797874
318	-0.17961229465135792	1.5017251093451653
319	-0.593343754242419	1.510307596745256
320	-0.9157918490686792	0.5927479569800342
321	0.9849516717192109	2.0712524278458906
322	-1.0971543602553622	1.8386347472283773
323	-1.039182322034903	1.7330232317190783
324	-1.8988120593192948	-0.11711069243911254
325	-0.5089722778228615	0.8335140451140406
326	1.4236144293489872	1.903999174003527
327	1.5754679085723808	2.206607898035568
328	-0.2828635516348445	0.7336731156812799
329	1.0689716222012626	1.0403714310228394
330	-0.15699367249331792	-0.3352027230151915
331	-0.10646012155553987	-1.7909964066938464
332	-0.45611755514868535	0.02010974833819934
333	0.6925743475393558	0.5213276435843385
334	-0.3290515493410809	2.3471054646704976
335	-1.0490677451686161	1.3166588951566545
336	-1.895266947476466	1.089729117444651
337	0.41026574539684446	1.8598709717969122
338	-0.8986831933186461	1.3196569419445936
339	0.31815419967868935	0.9807683659023627
340	0.15001627872780374	1.4635343217316654
341	0.39788042488185116	0.003989110911600369
342	-1.1958615103244818	3.505980285318673
343	1.9197922864280879	-0.3916938760540336
344	0.4502177420378455	1.6274370827531106
345	0.7513372351604846	1.14039543644735
346	-0.9268719392086243	0.8175795936369025
347	-0.49112513779081807	1.1343731160397543
348	-0.26837130412057664	0.8683243737129817
349	6.018552474767882	2.2305581999547246
350	-1.181103172771823	0.5400698955654187
351	-0.7907999537751678	2.2237222119601094
352	4.940632097451501	2.448989404158236
353	-0.4775808546567209	1.0259999941856581
354	-1.3486964467972422	2.30253553648618
355	-0.36261208757725877	-0.48515645132545426
356	-0.5924612851532695	-1.304907937770138
357	-0.03181717269879145	1.112487742414196
358	0.28807816700515054	2.498108183577034
359	-0.30097615395533844	1.8074559170052702
360	0.3122386890129999	0.8066783595259961
361	-2.076802021923554	1.947501167345676
362	-0.5039739491423175	1.0179558916508264
363	-1.2704607763854796	1.2829955338110017
364	0.10803081731234535	1.0294176189707656
365	-0.13479312929572362	2.0492182907525676
366	0.9662208625783415	1.7259168525208213
367	3.3210787561703645	0.39977466962268515
368	-0.37951751553387963	-0.01480369085867106
369	0.43598619629640983	0.31251260693982563
370	-2.698361741666047	-0.2133381258287046
371	0.07225189915588459	2.009787334947559
372	-1.5569415578650314	0.3875578717156557
373	4.8606481945490785	0.27146251057529847
374	0.5311637934562251	1.0040008419753754
375	0.3212659144838316	0.27478507425463383
376	1.5365363280210986	0.999624991241644
377	1.2935496206633084	0.5610023363337224
378	0.5900394641608302	0.32061621700276566
379	-0.9509092510507696	0.29564966847654117
380	-0.04586668606976747	0.7812665410322909
381	1.5392070096550627	-0.14870422963694585
382	-1.0903383324548148	2.7001881466455258
383	0.6087836589081088	-0.8814108671660597
384	5.497269098645977	1.2373326993395966
385	-2.1444440467284505	0.6304375746625668
386	-0.017454951836177974	1.7314025171250655
387	5.954495666547688	1.0957467711101347
388	1.0334508032642373	0.8537267253886462
389	-0.857496824739772	0.06581815685205095
390	0.542645294566316	-0.9581690855990108
391	0.6778075711198115	-0.10657306739188521
392	-0.3592240957107388	1.5053819027529176
393	1.2179409008013473	-0.9406809643648932
394	-0.806178211953457	1.0490616923731029
395	-0.596086334587662	1.861623101341204
396	-2.0863905654565262	1.361801640571047
397	0.425920176502816	1.0490803971416305
398	1.1022367325853422	-0.2295742535464289
399	1.108616757989675	0.29707959708983134
400	0.7255505180787332	0.675795780514789
