# Supplementary material for: A rigorous and versatile statistical test for correlations between stationary time series
Source: PLoS Biol. 2024 Aug 15;22(8):e3002758. doi: 10.1371/journal.pbio.3002758 (PMC11398661; doi:10.1371/journal.pbio.3002758)
Supplement: S1 Data — (ZIP) [file pbio.3002758.s001.zip › figure_data/Fig_6C_polar_plot.csv]

bin edges (radians)	average speed (body length / second)
[0×π/14, 1×π/14)	5.235755187577967
[1×π/14, 2×π/14)	4.835184739294729
[2×π/14, 3×π/14)	5.2060044661947185
[3×π/14, 4×π/14)	5.258473394418742
[4×π/14, 5×π/14)	5.12954576803872
[5×π/14, 6×π/14)	5.985125175536284
[6×π/14, 7×π/14)	6.44192995486783
[7×π/14, 8×π/14)	6.323695900811069
[8×π/14, 9×π/14)	6.404459340525854
[9×π/14, 10×π/14)	5.45201811015596
[10×π/14, 11×π/14)	6.137210892896498
[11×π/14, 12×π/14)	5.112114280814378
[12×π/14, 13×π/14)	5.575765774470148
[13×π/14, 14×π/14)	4.907234754315967
[14×π/14, 15×π/14)	5.546276067669983
[15×π/14, 16×π/14)	4.991747188982902
[16×π/14, 17×π/14)	5.626696530585865
[17×π/14, 18×π/14)	5.451742731575442
[18×π/14, 19×π/14)	5.254888458259277
[19×π/14, 20×π/14)	5.638011495893913
[20×π/14, 21×π/14)	5.876352535991928
[21×π/14, 22×π/14)	5.36700649851164
[22×π/14, 23×π/14)	4.812224733963321
[23×π/14, 24×π/14)	4.760067802212207
[24×π/14, 25×π/14)	4.269039797473639
[25×π/14, 26×π/14)	4.359682053324525
[26×π/14, 27×π/14)	4.023840331637875
[27×π/14, 28×π/14)	4.65382393647529
