# Supplementary material for: A rigorous and versatile statistical test for correlations between stationary time series
Source: PLoS Biol. 2024 Aug 15;22(8):e3002758. doi: 10.1371/journal.pbio.3002758 (PMC11398661; doi:10.1371/journal.pbio.3002758)
Supplement: S1 Data — (ZIP) [file pbio.3002758.s001.zip › figure_data/Fig_3E-ii_data.csv]

delta	lower 10%	upper 10%	mean
-79	-0.14158563484950268	0.1475879666521878	-0.0032327041796030133
-78	-0.15510799072747533	0.1431452627384176	-0.01064940841837862
-77	-0.1287567955555849	0.14911814027900094	-0.005445101822343052
-76	-0.11916541558776368	0.15586353522493462	-0.0010334917799202014
-75	-0.16133762864284706	0.16711822208947144	-0.0016251653275532404
-74	-0.15284392316492557	0.15807747935574756	0.0019102166944775928
-73	-0.15037715453643052	0.1429856224071055	0.0021687965433560964
-72	-0.14040676490561274	0.1471880441930242	0.0035436316743196507
-71	-0.1448111602221284	0.14530928255737746	0.005952197941039072
-70	-0.1364175698396951	0.13697756316692852	0.01035489341007504
-69	-0.12301687272817652	0.13530539692427374	0.010008861964507515
-68	-0.1127979680519809	0.15310264301723128	0.014551364501730587
-67	-0.11287025356352896	0.14002104683469943	0.010196580407383402
-66	-0.12573507545205445	0.15205001975493174	0.008027640795954513
-65	-0.15383248991593015	0.15380819959706862	0.005762750482289072
-64	-0.18000506099734626	0.129318981445164	0.0005275495348923014
-63	-0.17304892987602244	0.10450349534609991	-0.0044878916439351595
-62	-0.1384784075815724	0.1340776760781355	0.002862348236883533
-61	-0.15258989670760595	0.12360833652804765	-0.007951248051973987
-60	-0.16378850000380255	0.1420056926094667	-0.010732042953446763
-59	-0.1446097910412042	0.16999103445444624	0.005510543305614333
-58	-0.09752881390223439	0.1390748869000046	0.00931248702125926
-57	-0.10204659864855609	0.15844601218796953	0.01622113364402068
-56	-0.1433920085521952	0.15587347802692986	0.006837451529919797
-55	-0.13867966101149565	0.14609765308536765	-0.003919947784052307
-54	-0.14359824823074618	0.1308355358398033	-0.004257311148468661
-53	-0.14464747064102643	0.1135095141800791	-0.014639475035943697
-52	-0.132010949306754	0.12944183137167686	-0.013485963978046996
-51	-0.11455536078845727	0.1399385110576075	-0.004326713055415973
-50	-0.13054163691275206	0.127222562354641	-0.004349932956698817
-49	-0.17075329513388332	0.1458535181013298	-0.005323754319452043
-48	-0.14482916321240116	0.14274265018096627	-0.0007383964258619938
-47	-0.10847561364290162	0.15645456734406463	0.006817583600963899
-46	-0.13318185044121675	0.16550006080875496	0.007622385495724322
-45	-0.1504874369974996	0.12115263579970523	-0.008756063922447035
-44	-0.164173156631221	0.12344318409113042	-0.02220113067223415
-43	-0.17430509839824423	0.12188434664071479	-0.021042239431453433
-42	-0.1439587349644349	0.12033644771981858	-0.020304850299318215
-41	-0.18430394277684561	0.1306639636185923	-0.019981743508114495
-40	-0.15024316842943486	0.1271014353727377	-0.004904559622081598
-39	-0.1503298635879146	0.13917855850993746	-0.006835192110771394
-38	-0.17130778831391044	0.13417585129327603	-0.019513807098329727
-37	-0.1567093262734655	0.12562772875877085	-0.012471844630616655
-36	-0.14456300397502383	0.10732790892874089	-0.009089645642995083
-35	-0.1434328231768414	0.12375552058289398	-0.00556920249424824
-34	-0.11455050555882434	0.12051036442036601	-0.005789896893462742
-33	-0.14856380279026019	0.15360494162293808	-0.0010685705028732298
-32	-0.14279216819695043	0.1436619553750182	0.004702975919995042
-31	-0.15102358431155655	0.1438656376141419	0.00379792994904376
-30	-0.14784611883627613	0.14906061631618284	0.002225626541949202
-29	-0.13984142165545718	0.12472665280312212	-0.0064791659495375175
-28	-0.13514858150675485	0.12231885112836145	-0.010934727775541695
-27	-0.10619838704843433	0.1409113209603085	-0.004561894522076128
-26	-0.13980723070789952	0.1650851512775852	0.009621248451987821
-25	-0.12041140914479292	0.18138208452047952	0.015094735269431331
-24	-0.16396697512254438	0.1659518659188188	0.00933256937503307
-23	-0.16012106357896252	0.15452710398996572	-0.005169819309785752
-22	-0.17598888318523281	0.12885549329881477	-0.014691088252749163
-21	-0.16204649175685207	0.14731329300274032	-0.0070502843567352615
-20	-0.16234166838813707	0.13550726276524624	-0.005098089202197317
-19	-0.14486928786230546	0.14747499944586748	-0.007787182159200398
-18	-0.14410783305737623	0.15863214547762403	0.0004849855037518522
-17	-0.1446858836805101	0.16920533889234776	0.01343410963265019
-16	-0.15168493216059015	0.17411928100405158	0.008893977371311302
-15	-0.171311056301923	0.18047551968857564	0.016305483887152517
-14	-0.16818944446994957	0.22542760628621702	0.035356514940229435
-13	-0.09326697847706439	0.23054141099989753	0.05869323258507872
-12	-0.04453607227271318	0.2191484500895345	0.0827260108897833
-11	-0.04893634689719461	0.2591881403488777	0.12513272425196267
-10	0.00025261898816357454	0.3152554888452978	0.17169997980528984
-9	0.1171339276319874	0.38967763935496486	0.2508279306224883
-8	0.14152671589540808	0.4814488757008056	0.32743101574866545
-7	0.22841706400505507	0.5625071552517706	0.40222139500627924
-6	0.3235722175378706	0.6029732427659348	0.45388887763828206
-5	0.35473712888648995	0.6290201462131265	0.49384653756716096
-4	0.5024668799317211	0.7079181757381949	0.6080593623181361
-3	0.802354178903618	0.8970015349730006	0.8478753758524499
-2	0.9492801134633946	0.9790845608775397	0.9653752004700792
-1	0.8581558855502285	0.9367191687025661	0.8961698642191647
0	0.7497023541385683	0.8798475300017886	0.8150689647927877
1	0.5221998524334355	0.7367407528747939	0.6234904417777186
2	0.3568843080332665	0.6123164495076929	0.4818076456363165
3	0.1875926021587315	0.49524679374680214	0.3422355830167628
4	0.05486917361534815	0.3653006468463061	0.21873815512974396
5	-0.010796632495287086	0.26564380691282685	0.13545729037956425
6	-0.07314460067458645	0.2632593871056739	0.0775881830674454
7	-0.11212226805722911	0.19356806828224626	0.04199257104229864
8	-0.13486936780574532	0.1779618500720934	0.022606888395170808
9	-0.14624797349750643	0.1653526761837023	0.01847823495904708
10	-0.11141716143345931	0.1645393725783518	0.017902435181153288
11	-0.14006717640521696	0.19570786660249123	0.016626888888419858
12	-0.13037173846223438	0.1742473705177527	0.010194455721483298
13	-0.15886466633329427	0.17948013312768837	-0.0023458793538728025
14	-0.16079773109741366	0.1878212390175799	-0.004904625305174171
15	-0.14567464903379154	0.18076161437575908	-0.00032203779255450207
16	-0.14291473209104158	0.18087436215425903	0.00842356071790174
17	-0.15296806299521928	0.1895028008378524	0.01388409962285736
18	-0.1498999707613929	0.14979861218448345	0.010954773796021411
19	-0.12004610504015988	0.16033101074699516	0.009883439148408243
20	-0.11187524341306554	0.16912202515799604	0.015081186274983569
21	-0.11737757223739272	0.14255325323252932	0.009072051658926331
22	-0.12254398814990917	0.12960227190219722	0.00649343828828231
23	-0.16126480833350684	0.13855118646891368	-0.008708468925687265
24	-0.1622409879167377	0.1571382143554817	-0.0054044315618956085
25	-0.13893471306010757	0.15268859321444964	-0.0006692899434661537
26	-0.1305238524041742	0.14516916182538786	0.001092784397638677
27	-0.15245625946713032	0.1489108242780651	-0.003819485680535497
28	-0.13136567560383636	0.14735316015514868	-0.006205622028129401
29	-0.12224014684447432	0.12275449528065978	-0.0006844875414896471
30	-0.10714626235564105	0.12069684780260825	-0.0026499642430497
31	-0.12022284223342805	0.18048363331119563	-0.0031174553911494578
32	-0.13685223842869795	0.13072904706000912	-0.012887775883365786
33	-0.1359863398233159	0.12900955423452629	-0.016778949484153812
34	-0.15125358214892903	0.14909732178428292	-0.022243565987794343
35	-0.16821368479027532	0.13128904620415655	-0.015622968486771851
36	-0.15123223032429398	0.13778053836251974	-0.010489498072528669
37	-0.1317638589631456	0.16546874560179764	0.0016207716230832543
38	-0.12723003156181104	0.14782358595108797	0.00590818204172428
39	-0.12476710877844391	0.1656680377140826	0.00949043808233523
40	-0.10942322150546836	0.16291356834618415	0.009367414994557484
41	-0.11727768780047129	0.13670153345348451	0.011096781652750552
42	-0.11737503470259447	0.13079154746736701	0.007555655735809468
43	-0.11890512320461859	0.14485861215145418	0.00965724308753867
44	-0.146054266162853	0.13008286244643827	0.0006653641423977211
45	-0.1482895352323479	0.11539609152972158	-0.003649818909178953
46	-0.11751588651208086	0.13102638948705936	0.004907271492448652
47	-0.16937355199131185	0.14996004869716137	-0.0023517568318540062
48	-0.13363778418984248	0.15777109532626726	0.007178349481326885
49	-0.1103888493250105	0.1477401519466765	0.00823991863800732
50	-0.12907289385735937	0.13207646279085564	0.004442219977310552
51	-0.1095851092787663	0.14991603753825217	0.012560067539407924
52	-0.11287866845828279	0.13839850552990474	0.013541799082183692
53	-0.12242394636080053	0.13988985741027807	0.01710878048104421
54	-0.13970065795691497	0.15108721705917905	0.025776439515352075
55	-0.12323958223441603	0.17180301114791058	0.02336078326365436
56	-0.1300785331103818	0.13629677853017952	0.0058823386372382335
57	-0.12733021382252438	0.13477817393085165	-0.0021634628991349524
58	-0.15389637070055034	0.14848296678790252	-0.00804041381329052
59	-0.13750052130833842	0.16095111914554053	0.0006501146917355238
60	-0.12858253926794974	0.1510794271178891	0.005894463091196695
61	-0.13531493313572976	0.16786706255907402	0.00645622829069974
62	-0.15748460727007493	0.17842352410805803	-0.0059629569894649025
63	-0.14316926013918466	0.15620601557612018	-0.005985636332519488
64	-0.16152621989713392	0.1527366853682527	-0.017379682064330056
65	-0.17126487618784053	0.18300172549948815	-0.015055291371565265
66	-0.16843769660262375	0.16707041861372768	-0.011505725010271202
67	-0.14973157155982972	0.1346901262510781	-0.01386455586206933
68	-0.13359492544816526	0.10751318025385687	-0.017236856453824768
69	-0.14729442561047887	0.1297957866177028	-0.00680068401462123
70	-0.16822928634165957	0.11988359087758418	-0.014796761611492768
71	-0.1618823959993477	0.12888605031011865	-0.015157422931271432
72	-0.14407249322061186	0.12837569940610083	-0.007527584623307025
73	-0.11546191308348398	0.1258157033156304	-0.006520716046546063
74	-0.11392463641345318	0.12158762402179484	0.0012683067325167852
75	-0.12618932548414385	0.1243238429792798	-0.003952184788546976
76	-0.14409633208675002	0.12307675823611472	-0.008731547068101773
77	-0.15368498839412445	0.13529467854290464	-0.012319178457939929
78	-0.1517515191662973	0.1148355619752457	-0.01439567569835197
79	-0.15785853806841196	0.11382913486856841	-0.01800325403664179
