# Supplementary material for: A rigorous and versatile statistical test for correlations between stationary time series
Source: PLoS Biol. 2024 Aug 15;22(8):e3002758. doi: 10.1371/journal.pbio.3002758 (PMC11398661; doi:10.1371/journal.pbio.3002758)
Supplement: S1 Data — (ZIP) [file pbio.3002758.s001.zip › figure_data/Fig_A-11C_data.xlsx]

## Sheet: Sheet1
	False positive rate
	odd length only	even length only
beta
2		0.0491
4	0.992574	0.052105
6	0.971309	0.0439938
8	0.954394	0.0507571
10	0.928305	0.0435742
12	0.854365	0.0508635
14	0.717137	0.0432282
16	0.580927	0.0456912
