# Supplementary material for: A rigorous and versatile statistical test for correlations between stationary time series
Source: PLoS Biol. 2024 Aug 15;22(8):e3002758. doi: 10.1371/journal.pbio.3002758 (PMC11398661; doi:10.1371/journal.pbio.3002758)
Supplement: S1 Data — (ZIP) [file pbio.3002758.s001.zip › figure_data/Fig_6C_stats.xlsx]

## Sheet: full_results
fish_id	mutual info	u (mutual info)	Pearson corr	u (|Pearson corr|)
obj2	0.0906588	0.00599401	0.169584	0.021978
obj5	0.153861	0.001998	0.0576167	0.274725
obj6	0.126642	0.001998	0.136118	0.00599401
obj12	0.136686	0.000999001	0.0920838	0.380619
obj16	0.14499	0.000999001	0.0470324	0.693307
obj17	0.118282	0.000999001	0.0958897	0.0899101
obj18	0.134081	0.000999001	0.117564	0.046953
obj19	0.098858	0.0639361	0.0794856	0.0659341
obj23	0.110476	0.012987	0.0797586	0.373626
obj27	0.116212	0.003996	0.175852	0.001998
obj28	0.101066	0.376623	0.10784	0.291708
obj32	0.121664	0.002997	0.163497	0.00699301
obj33	0.101804	0.00999001	0.196185	0.001998
obj34	0.101638	0.00899101	0.18671	0.00899101
obj35	0.093539	0.10989	0.0541328	0.300699
obj39	0.158068	0.000999001	0.0951795	0.145854
obj43	0.12852	0.000999001	0.101328	0.010989
obj44	0.168086	0.001998	0.143399	0.024975
obj46	0.114245	0.003996	0.101464	0.0539461
obj47	0.164551	0.000999001	0.154751	0.00799201
obj51	0.122962	0.000999001	0.0565424	0.474525
obj53	0.147361	0.003996	0.208847	0.00599401
obj55	0.118072	0.000999001	0.154257	0.013986
obj56	0.0897523	0.100899	0.149843	0.00799201
obj57	0.13136	0.012987	0.0744643	0.295704
obj58	0.151084	0.000999001	0.114834	0.0529471
obj62	0.106964	0.00699301	0.0820934	0.0859141
obj63	0.156425	0.000999001	0.0601731	0.442557
obj67	0.152929	0.000999001	0.106174	0.047952
obj68	0.0869841	0.010989	0.0913479	0.163836
obj70	0.133078	0.003996	0.11897	0.144855
obj71	0.15425	0.000999001	0.110425	0.00599401
obj74	0.120702	0.001998	0.0769053	0.0909091
obj75	0.103792	0.262737	0.0835976	0.0849151
obj77	0.146553	0.000999001	0.14906	0.016983
obj83	0.0995264	0.004995	0.0738971	0.0679321
obj84	0.100953	0.0869131	0.0992887	0.0669331
obj86	0.124583	0.023976	0.109298	0.0539461
obj87	0.110097	0.000999001	0.084262	0.122877
obj90	0.10278	0.483516	0.108548	0.045954
obj91	0.127203	0.0989011	0.0812997	0.0649351
obj93	0.112213	0.00899101	0.0547694	0.523477
obj95	0.0887836	0.045954	0.0824078	0.038961
obj96	0.0897538	0.00699301	0.110687	0.023976
