# Supplementary material for: A rigorous and versatile statistical test for correlations between stationary time series
Source: PLoS Biol. 2024 Aug 15;22(8):e3002758. doi: 10.1371/journal.pbio.3002758 (PMC11398661; doi:10.1371/journal.pbio.3002758)
Supplement: S1 Data — (ZIP) [file pbio.3002758.s001.zip › figure_data/Fig_6D_data.csv]

u (mi_pooled)	0.000999001
u (|Pearson corr|_pooled)	0.020979021
n_detect (mi; FDR <= 0.05)	35
n_detect (|Pearson corr|; FDR <= 0.05)	10
