# Supplementary material for: A rigorous and versatile statistical test for correlations between stationary time series
Source: PLoS Biol. 2024 Aug 15;22(8):e3002758. doi: 10.1371/journal.pbio.3002758 (PMC11398661; doi:10.1371/journal.pbio.3002758)
Supplement: S1 Data — (ZIP) [file pbio.3002758.s001.zip › figure_data/Fig_A-16_data.csv]

lag (kyr)	power (obliquity)	power (precession)	power (eccentricity)
-70	0.615	0.023	0.09
-69	0.618	0.024	0.09
-68	0.615	0.027	0.088
-67	0.621	0.028	0.09
-66	0.613	0.03	0.09
-65	0.602	0.031	0.1
-64	0.6	0.031	0.115
-63	0.594	0.032	0.135
-62	0.6	0.032	0.172
-61	0.599	0.037	0.208
-60	0.6	0.034	0.247
-59	0.602	0.034	0.314
-58	0.61	0.033	0.385
-57	0.63	0.034	0.478
-56	0.633	0.036	0.555
-55	0.64	0.039	0.628
-54	0.646	0.038	0.704
-53	0.644	0.041	0.761
-52	0.643	0.033	0.813
-51	0.64	0.039	0.851
-50	0.642	0.047	0.871
-49	0.643	0.052	0.885
-48	0.643	0.054	0.896
-47	0.639	0.048	0.896
-46	0.639	0.045	0.887
-45	0.642	0.046	0.886
-44	0.646	0.04	0.87
-43	0.648	0.043	0.849
-42	0.646	0.04	0.81
-41	0.648	0.036	0.772
-40	0.65	0.041	0.722
-39	0.649	0.043	0.662
-38	0.656	0.042	0.591
-37	0.665	0.044	0.525
-36	0.673	0.041	0.455
-35	0.674	0.037	0.383
-34	0.669	0.039	0.314
-33	0.67	0.039	0.264
-32	0.67	0.039	0.221
-31	0.679	0.047	0.191
-30	0.678	0.049	0.165
-29	0.684	0.052	0.146
-28	0.682	0.058	0.13
-27	0.679	0.06	0.126
-26	0.68	0.067	0.116
-25	0.687	0.071	0.11
-24	0.687	0.082	0.112
-23	0.689	0.098	0.12
-22	0.7	0.11	0.129
-21	0.699	0.127	0.131
-20	0.699	0.143	0.142
-19	0.705	0.161	0.152
-18	0.708	0.184	0.172
-17	0.704	0.208	0.192
-16	0.702	0.243	0.228
-15	0.704	0.278	0.272
-14	0.704	0.314	0.341
-13	0.708	0.346	0.425
-12	0.702	0.386	0.514
-11	0.699	0.436	0.611
-10	0.703	0.467	0.721
-9	0.699	0.496	0.808
-8	0.696	0.529	0.885
-7	0.705	0.566	0.937
-6	0.711	0.591	0.959
-5	0.723	0.613	0.975
-4	0.736	0.624	0.986
-3	0.736	0.651	0.991
-2	0.743	0.67	0.997
-1	0.742	0.682	0.998
0	0.733	0.674	0.997
1	0.725	0.675	0.996
2	0.724	0.674	0.997
3	0.712	0.656	0.996
4	0.711	0.643	0.993
5	0.708	0.612	0.98
6	0.705	0.587	0.963
7	0.71	0.55	0.935
8	0.704	0.515	0.871
9	0.7	0.486	0.784
10	0.7	0.449	0.663
11	0.696	0.404	0.524
12	0.696	0.372	0.421
13	0.707	0.322	0.328
14	0.705	0.282	0.262
15	0.702	0.25	0.215
16	0.71	0.213	0.176
17	0.715	0.18	0.147
18	0.71	0.154	0.124
19	0.705	0.131	0.108
20	0.702	0.11	0.101
21	0.704	0.099	0.096
22	0.689	0.081	0.095
23	0.689	0.071	0.097
24	0.693	0.063	0.095
25	0.688	0.058	0.095
26	0.687	0.055	0.098
27	0.682	0.047	0.108
28	0.679	0.043	0.11
29	0.679	0.039	0.125
30	0.674	0.037	0.146
31	0.674	0.036	0.168
32	0.667	0.034	0.201
33	0.663	0.033	0.24
34	0.673	0.029	0.29
35	0.661	0.028	0.337
36	0.661	0.028	0.396
37	0.653	0.026	0.461
38	0.653	0.027	0.533
39	0.651	0.028	0.607
40	0.65	0.025	0.667
41	0.656	0.027	0.714
42	0.641	0.025	0.754
43	0.641	0.027	0.785
44	0.642	0.026	0.816
45	0.64	0.024	0.835
46	0.638	0.022	0.851
47	0.636	0.024	0.853
48	0.636	0.026	0.841
49	0.633	0.028	0.823
50	0.637	0.026	0.8
51	0.634	0.029	0.767
52	0.617	0.03	0.722
53	0.602	0.032	0.654
54	0.596	0.03	0.571
55	0.588	0.028	0.477
56	0.598	0.03	0.402
57	0.596	0.033	0.31
58	0.597	0.033	0.23
59	0.594	0.032	0.172
60	0.599	0.031	0.133
61	0.596	0.03	0.106
62	0.606	0.029	0.083
63	0.601	0.027	0.077
64	0.598	0.023	0.066
65	0.599	0.023	0.057
66	0.585	0.029	0.047
67	0.583	0.03	0.045
68	0.586	0.035	0.045
69	0.579	0.032	0.043
70	0.577	0.032	0.043
