# Supplementary material for: A rigorous and versatile statistical test for correlations between stationary time series
Source: PLoS Biol. 2024 Aug 15;22(8):e3002758. doi: 10.1371/journal.pbio.3002758 (PMC11398661; doi:10.1371/journal.pbio.3002758)
Supplement: S1 Data — (ZIP) [file pbio.3002758.s001.zip › figure_data/Fig_A-1B_data.csv]

trial id	prey (x)	predator (y)
0	4.5611398549224775	1.816259710339314
1	4.594911372097035	1.8894093549825397
2	4.611539230730667	1.9667489449688866
3	4.609535813124493	2.0479366354861464
4	4.5877938605667286	2.132419887494693
5	4.5469441493832	2.218564199722875
6	4.48787749999708	2.3047970386904746
7	4.411690765569208	2.3896481413984327
8	4.31968683199809	2.4717495153288516
9	4.213374617919897	2.5498354384449917
10	4.094469074708469	2.622742459191274
11	3.964891186475308	2.6894093964932795
12	3.826767970069586	2.7488773397577493
13	3.6824324750781403	2.8002896488725826
14	3.5344237838254733	2.8428919542068396
15	3.3860745150499048	2.8755623817461267
16	3.2398995293833646	2.897749075948677
17	3.097185257618128	2.909745830354718
18	2.9591028214141826	2.911910954394763
19	2.826708330506886	2.904667058259313
20	2.700942882706959	2.8885010528988526
21	2.582632563900491	2.8639641500238535
22	2.472488448048939	2.831671862104772
23	2.371106597189125	2.7923040023720507
24	2.278968061433239	2.7466046848161185
25	2.196438878968836	2.695382324187388
26	2.1237542165477485	2.639514425129078
27	2.0598980988661246	2.5802200718657615
28	2.0039711114739465	2.518476915617282
29	1.9556755650505635	2.4549900336265487
30	1.9147143848483854	2.390406220901276
31	1.8807911106928836	2.325313990213984
32	1.853609896982591	2.2602435721019996
33	1.8328755126891008	2.1956669148674535
34	1.818293341357068	2.131997684577284
35	1.8095693811042095	2.0695912650632327
36	1.806410244621302	2.00874475792185
37	1.8085231591721844	1.9496969825144899
38	1.8156646332041029	1.892610503319618
39	1.8278240724336463	1.8375760393454788
40	1.844984749488416	1.7847354965518125
41	1.8671243705529892	1.7342216426060013
42	1.8942221921468285	1.6861530293207894
43	1.9262590211242816	1.6406339926542826
44	1.9632172146745812	1.5977546527099504
45	2.0050806803218455	1.5575909137366235
46	2.0518348759250773	1.520204464128496
47	2.1034668096781646	1.4856427764251232
48	2.1599650401098813	1.453939107311424
49	2.2213196760838856	1.4251124976176792
50	2.2875223767987207	1.3991677723195313
51	2.3585663517878155	1.3760955405379862
52	2.434446360919484	1.3558721955394115
53	2.515158714396925	1.3384599147355378
54	2.600681010772803	1.3238153904389973
55	2.690582426573989	1.3121194325204926
56	2.7847788058750886	1.3035314558671591
57	2.8832809528614014	1.2981470996678572
58	2.985966775795751	1.296071612365195
59	3.092581287018483	1.2974198516555298
60	3.2027366029474633	1.3023162844889669
61	3.315911944078082	1.3108949870693603
62	3.4314536349832516	1.323299644854313
63	3.5485751043134055	1.3396835525551762
64	3.6663568847965005	1.3602096141370494
65	3.783746613238014	1.3850503428187815
66	3.8995590305209475	1.4143878610729688
67	4.012475981605824	1.448413900625957
68	4.121046415530689	1.4873298024578403
69	4.223686385411108	1.5313465168024611
70	4.318679048440173	1.5806846031474107
71	4.404627116979377	1.6353634734624438
72	4.479879150932685	1.6952327319639198
73	4.541997233056838	1.7603263929611832
74	4.588937924489885	1.8304986257633158
75	4.619065819985656	1.9054187251055308
76	4.631153547913762	1.9845711111491742
77	4.624381770259593	2.0672553294817226
78	4.598339182624319	2.152586051116786
79	4.553022514224893	2.2394930724941045
80	4.488836527894048	2.3267213154795514
81	4.406594020080295	2.4128308273651315
82	4.307568686630024	2.49621945086733
83	4.193954059240508	2.5754218353665665
84	4.068037419441213	2.649084946605795
85	3.932066748580704	2.715988164075517
86	3.78832130525769	2.775070680664408
87	3.6391116253210223	2.825431502659315
88	3.4867795218696944	2.8663294497452583
89	3.3336980852528413	2.897183155005429
90	3.1822716830697413	2.9175710649211926
91	3.0349359601698147	2.9272314393720853
92	2.894157838652625	2.926062351635817
93	2.7624355178678766	2.914121688388269
94	2.640190272606607	2.8924318246412963
95	2.526367934987638	2.8625311427615916
96	2.4214493105347756	2.8252561141845525
97	2.3257401882702533	2.7814519124201054
98	2.2393699215168557	2.7319729821768846
99	2.1622914278979195	2.677683039362237
100	2.0942811893373317	2.619455071082218
101	2.034939252059531	2.5581713356415934
102	1.9836892265895074	2.4947233625438394
103	1.9397782877528007	2.4300119524911423
104	1.9022771746755038	2.3649471773843973
105	1.8709112476045444	2.2999900904364545
106	1.846033204071951	2.235230086761469
107	1.8273666104717023	2.17109179089372
108	1.8146600490170552	2.1079545576461767
109	1.807688363185967	2.0461517661171045
110	1.806252657721097	1.9859708196900636
111	1.8101802986298052	1.92765314603391
112	1.8193249131841533	1.8713941971027936
113	1.8335663899209032	1.8173434491361609
114	1.8528108786415192	1.7656044026587523
115	1.8769907904121654	1.7162345824806038
116	1.9059826918046878	1.6692983513647195
117	1.939731794898527	1.6248926845817457
118	1.9783153828692193	1.583073961534389
119	2.0217942322563904	1.5438962075725118
120	2.0702122822834514	1.5074112278564962
121	2.1235966348575985	1.4736686073572431
122	2.181957554569813	1.4427157108561721
123	2.24528846869486	1.4145976829452227
124	2.313565967191292	1.3893574480268527
125	2.386749802701444	1.3670357103140391
126	2.4647828905514375	1.3476709538302782
127	2.5475913087511786	1.3312994424095852
128	2.6350842979943585	1.3179552196964943
129	2.727154261658453	1.3076701091460592
130	2.823676765804724	1.3004737140238523
131	2.9244890957801895	1.2963893309112453
132	3.0291781049716158	1.295467887193414
133	3.137390768455389	1.2979251851589375
134	3.248711074742226	1.3039897733110133
135	3.3625966312772304	1.3138751292929827
136	3.478378664439896	1.3277796598883302
137	3.595262019544103	1.3458867010206836
138	3.71232516083812	1.3683645177538137
139	3.8285201715046036	1.3953663042916356
140	3.9426727536605974	1.427030183978206
141	4.0534822283575345	1.4634792092977267
142	4.159521535581234	1.5048213618745412
143	4.259237234251906	1.5511495524731378
144	4.350949502224145	1.6025416209981471
145	4.432852136286934	1.659060336494343
146	4.503012552163648	1.7207533971466435
147	4.559371784512046	1.787653430280109
148	4.599910348283048	1.8597502363996736
149	4.623464817785808	1.9365810714915226
150	4.6289134341253115	2.017287814874208
151	4.615494955929613	2.1009295009133497
152	4.582882817717902	2.1864909564538118
153	4.531185129900503	2.2728828008197057
154	4.460944678778873	2.3589414458143905
155	4.3731389265456055	2.44342909572047
156	4.269180011284428	2.525033747299795
157	4.1509147469702015	2.602369189793464
158	4.0206246234689225	2.67397500492182
159	3.881242344739266	2.738235420135402
160	3.736282506768902	2.793654439236042
161	3.5877429192671606	2.839732589712213
162	3.437442266206606	2.876149152915497
163	3.287179538175842	2.9026840905495552
164	3.1387340323795114	2.919218044670127
165	2.993865352638294	2.925732337685032
166	2.8543134093889106	2.922308972354167
167	2.7217984196841183	2.90913063178951
168	2.5980209071927143	2.886480679455115
169	2.484661702199534	2.8547431591671186
170	2.3825590733629642	2.8147397495765563
171	2.289154083470047	2.7686295593603956
172	2.2043837987941894	2.71735790334987
173	2.128471582048874	2.6616787224035257
174	2.0615144065323894	2.602331811614618
175	2.0034828561278286	2.54004282031111
176	1.9542211253030923	2.475523252055672
177	1.9134470191108863	2.4094704646456835
178	1.8807519531887231	2.3425676701132323
179	1.8556009537589204	2.2754839347251137
180	1.837332657628603	2.208874178982832
181	1.8251593121897012	2.143379177622598
182	1.818166775418951	2.079625559615332
183	1.8153145158778954	2.0182258081666626
184	1.8163813853260318	1.9593038740234001
185	1.8226475514492886	1.9022752463660968
186	1.8340602168101452	1.8472896719790817
187	1.8505329749277073	1.7945018441497504
188	1.871992731601766	1.7440466740168645
189	1.8983797049127984	1.69603929057055
190	1.9296474252219666	1.6505750406522979
191	1.9657627351711193	1.6077294889549647
192	2.0067057896827905	1.5675584180227722
193	2.0524700559601996	1.5300978282513065
194	2.1030623134872517	1.4953639378875192
195	2.1585026540285375	1.463353183029727
196	2.2188244816293343	1.4340422176276122
197	2.283899296937565	1.4074507207010851
198	2.35351703184535	1.3836971671518399
199	2.4278823577503035	1.3628078803413333
200	2.5071275427082225	1.3448180018320322
201	2.5912970171727707	1.329775764011679
202	2.6803473739954757	1.3177424900932908
203	2.774147368425732	1.3087925941151604
204	2.8724779181107962	1.3030135809408558
205	2.9750321030957925	1.30050604625922
206	3.0814151658237097	1.3013836765843712
207	3.191144511135401	1.305773249255703
208	3.3036497062695855	1.3138146324378843
209	3.4182724808628464	1.3256607851208593
210	3.5342667269496326	1.341477757119847
211	3.650798498962259	1.3614446890753422
212	3.7669460137309034	1.3857538124531146
213	3.8818348983614106	1.4145438508775607
214	3.9950974819519622	1.4475967751925136
215	4.104630663471322	1.4853591776674007
216	4.208141535820403	1.5282921596336285
217	4.303518744227657	1.576700947072976
218	4.388832486249075	1.6307348906175931
219	4.462334511768187	1.6903874655500015
220	4.522458122996061	1.7554962718030946
221	4.567818174471302	1.8257430339601375
222	4.597211073060057	1.9006536012547666
223	4.609614777956008	1.9795979475709906
224	4.604188800680377	2.0617901714431888
225	4.580274205081925	2.146288496056113
226	4.537393607336952	2.231995269244886
227	4.474903003002638	2.318025063180586
228	4.3931287026966634	2.4036444485007618
229	4.294782485133457	2.4868581312693947
230	4.182559051998929	2.565839244528406
231	4.059032604479343	2.639005773475438
232	3.9266568432613056	2.705020555463854
233	3.7877649685317722	2.762791280002739
234	3.644569679978046	2.8114704887568993
235	3.4991631767877793	2.8504555755468615
236	3.353517157648969	2.8793887863488754
237	3.2094828207499626	2.89815721929491
238	3.068790863779453	2.906892824672657
239	2.9330514839264836	2.905972404925529
240	2.8037543681705017	2.896017602406521
241	2.6818804792031443	2.877457526902449
242	2.567954569020267	2.8506998716535144
243	2.462544086371709	2.816518606657337
244	2.3660334233280604	2.775706022550058
245	2.278623915280663	2.7290727306063367
246	2.20033384094161	2.6774476627393557
247	2.1309984223437466	2.6216780715008166
248	2.0702698248406683	2.562629530080941
249	2.017617157106723	2.5011859323084735
250	1.9723264711370097	2.4382494926506766
251	1.933500762247379	2.3747407462133348
252	1.9006452735999178	2.3112614692716975
253	1.874248436517783	2.2478142265317835
254	1.8540693498059801	2.1848160432970554
255	1.839862479399328	2.1226558621594656
256	1.8314059341494557	2.061677806114613
257	1.828501465824805	2.002181178561741
258	1.8309744691106282	1.9444204633037394
259	1.8386739816089888	1.8886053245471413
260	1.8514726838387618	1.8349006069021254
261	1.8692668992356334	1.7834263353825164
262	1.8919765941521012	1.7342577154057832
263	1.9195099897553647	1.687443953039973
264	1.9517421881870993	1.643087853119237
265	1.9887401589036267	1.6012558257100007
266	2.0305708286160247	1.5620059647523608
267	2.0772823682771646	1.5253941274607128
268	2.1289041930817136	1.4914739343237493
269	2.185446962466132	1.4602967691044624
270	2.2469025801086757	1.4319117788401408
271	2.3132441939293944	1.4063658738423725
272	2.3844261960901325	1.383703727697043
273	2.460384222994529	1.363967777264336
274	2.5410351552880175	1.3471982226787333
275	2.6262771178578257	1.3334330273490154
276	2.715989479832976	1.3227079179582595
277	2.8100328545842856	1.3150563844638425
278	2.9082490997243653	1.3105096800974385
279	3.010380529805494	1.3090731267557676
280	3.116008579842852	1.3108761334145238
281	3.224696027444805	1.3161726933826614
282	3.3358933181103088	1.3251974819577674
283	3.4489369911496115	1.3381645594756149
284	3.5630496796842532	1.355267371310161
285	3.677340110647065	1.3766787478735496
286	3.7908031047821713	1.4025509046161089
287	3.9023195766449876	1.433015442026353
288	4.010656534602222	1.468183345630981
289	4.114467080831873	1.5081449859948772
290	4.212290411323233	1.5529701187211118
291	4.302551815876885	1.6027078844509401
292	4.383562678104704	1.6573868088638024
293	4.453520475429859	1.717014802677325
294	4.510508779086807	1.7815791616473187
295	4.55250288643852	1.8510474892816704
296	4.578010307990969	1.925254989286639
297	4.586123891299994	2.0034092698160864
298	4.576146916446561	2.084520558292357
299	4.547769146520389	2.16755528402515
300	4.501066827619962	2.2514360782115146
301	4.43650268885252	2.335041773935852
302	4.354925942334063	2.417207406169917
303	4.257572283189353	2.4967242117728152
304	4.14606388955191	2.5723396294910033
305	4.022409422564014	2.642757299958292
306	3.8890040263767043	2.7066370656958423
307	3.749098684306277	2.762410312874793
308	3.6057276602057344	2.8089927540558803
309	3.460511463602292	2.8461599587860884
310	3.315032392116943	2.8737785039597195
311	3.1708555770070816	2.8917956359942574
312	3.029528983166504	2.9002392708303657
313	2.892583409125406	2.8992179939318907
314	2.761532487050385	2.8889210602858566
315	2.6378726827444385	2.8696183944024702
316	2.523083295646966	2.8416605903151195
317	2.418626458833767	2.8054789115803715
318	2.325220014484772	2.7618865792599245
319	2.2404356530465166	2.7129300345662855
320	2.164029336439349	2.659552421702839
321	2.096050998791351	2.6025022302500957
322	2.036464340679621	2.542499571842202
323	1.9851468291302723	2.4802361801669406
324	1.941889697618436	2.416375410965732
325	1.9063979460682576	2.351552242033633
326	1.8782903408529	2.286373273219338
327	1.857099414794541	2.2214167264251765
328	1.842271467164375	2.1572324456071166
329	1.833166563682613	2.0943418967747625
330	1.8290585365184813	2.033238167991355
331	1.8291896265894085	1.9743593764210416
332	1.8341136245952911	1.9174829041926238
333	1.8441730994369259	1.8625620851822202
334	1.8592892505615668	1.8097568193072635
335	1.8793935347788728	1.7592087329583779
336	1.9044276662609083	1.7110411789993805
337	1.9343436165421422	1.6653592367672796
338	1.9691036145194487	1.6222497120722768
339	2.008680146452107	1.5817811371977648
340	2.0530559559618013	1.5440037709003291
341	2.1022240440326208	1.5089495984097474
342	2.15618766901106	1.476632331428989
343	2.2149603466060177	1.447047408134216
344	2.278565849888799	1.420171993174782
345	2.346963271802606	1.3959913879052417
346	2.4198133117407408	1.3746449510975154
347	2.4972516665254396	1.3561871543692907
348	2.5794094313820666	1.3406601103527598
349	2.666319724025376	1.3281188877874563
350	2.7579176846595153	1.3186315115202565
351	2.85404047597802	1.3122789625053786
352	2.9544272831638194	1.3091551778043822
353	3.058719313889232	1.30936705058617
354	3.1664597983159686	1.3130344301269867
355	3.2770939890951296	1.3202901218104184
356	3.3899691613672083	1.3312798871273939
357	3.5043346127620874	1.3461624436761839
358	3.619341663399042	1.365109465162401
359	3.7340436558867367	1.3883055813990002
360	3.8473959553232278	1.4159483783062787
361	3.9582615277747117	1.4482458979412023
362	4.066151976838549	1.4850393107865363
363	4.169373319212688	1.5265137298444058
364	4.265477180200022	1.5731016949169554
365	4.352255548896437	1.6250683519755738
366	4.42774077819081	1.6825114531608925
367	4.490205584765009	1.7453613567827868
368	4.538163049093894	1.8133810273203759
369	4.570366615445315	1.886166035422022
370	4.585810091880113	1.9631445579053306
371	4.583727650252121	2.0435773777571513
372	4.563593826208163	2.1265578841335766
373	4.525123519188053	2.211012072359944
374	4.468271992424598	2.295698543930832
375	4.393143469388487	2.379550722073014
376	4.301061240356188	2.4615043442316957
377	4.194381263002241	2.539871676626837
378	4.07543489504255	2.613145569151386
379	3.9465162504954345	2.6800144571528386
380	3.809882199681639	2.7393623614332387
381	3.6677523692243286	2.7902688882491766
382	3.5223091420490853	2.8320092293117893
383	3.375697657383916	2.8640541617867616
384	3.230025810759245	2.8860700482943256
385	3.08736425400792	2.89791883690926
386	2.9497463952652065	2.8996580611608906
387	2.8191683989687943	2.8915408400330915
388	2.6971008550188276	2.8741164640399113
389	2.5828996386734455	2.8484601250582156
390	2.476985206298219	2.815371814345324
391	2.37980070732294	2.7756225732890667
392	2.2916115256382317	2.72999929197628
393	2.2125052795955438	2.679304709192808
394	2.1423918220071587	2.624357412423504
395	2.0810032401461873	2.5659918378522275
396	2.027893855746572	2.505058270361845
397	1.9824402250030824	2.4424228435342323
398	1.94384113857132	2.3789675396502714
399	1.911117621567715	2.315590189689853
