# Supplementary material for: A rigorous and versatile statistical test for correlations between stationary time series
Source: PLoS Biol. 2024 Aug 15;22(8):e3002758. doi: 10.1371/journal.pbio.3002758 (PMC11398661; doi:10.1371/journal.pbio.3002758)
Supplement: S1 Data — (ZIP) [file pbio.3002758.s001.zip › figure_data/Fig_A-23AC_data.csv]

t	x	y	x_tilde	y_tilde
1	10.544709396114524	15.817064094171785	9.692030690484806	15.7773285317391
2	11.897637863178058	17.846456794767086	12.97419545708118	18.16873620818669
3	8.706073052345246	13.059109578517868	8.566129722335923	13.293735596581081
4	2.1890842440560903	3.283626366084136	2.3091708650296967	3.630789342934213
5	-5.164060341225619	-7.746090511838429	-4.985155628555201	-9.426739015473913
6	-10.54470939611452	-15.817064094171782	-9.239788235256615	-14.771281528887485
7	-11.897637863178058	-17.84645679476709	-13.59460846511873	-18.135563318852494
8	-8.70607305234525	-13.059109578517875	-8.47001508083756	-10.986725751165023
9	-2.1890842440560974	-3.283626366084146	-2.585964487185502	-3.8481324785780595
10	5.164060341225614	7.74609051183842	7.0735686597745815	8.20631949680733
11	10.544709396114516	15.817064094171773	10.722606774514032	16.1325558241951
12	11.897637863178058	17.84645679476709	13.11630425382175	17.242325472196885
13	8.70607305234525	13.059109578517877	8.713688838152923	12.984191261283007
14	2.1890842440560987	3.2836263660841483	2.206310285852208	3.426032649858756
15	-5.164060341225612	-7.7460905118384185	-4.629823024844569	-7.82538212556444
16	-10.54470939611452	-15.81706409417178	-11.181140356355316	-16.263607861942475
17	-11.897637863178058	-17.84645679476709	-9.977164002015424	-16.031152108028156
18	-8.70607305234525	-13.059109578517877	-8.278398497408595	-14.387743510253165
19	-2.1890842440561005	-3.2836263660841505	-0.6073235500857721	-4.153359017700266
20	5.1640603412256105	7.746090511838417	4.139349659556451	7.456044228996651
21	10.544709396114518	15.817064094171776	10.917747171018268	16.286061166289404
22	11.897637863178062	17.846456794767093	11.856660984648197	18.058211708957206
23	8.706073052345252	13.059109578517878	9.553990670312338	15.208327754916027
24	2.189084244056102	3.2836263660841527	3.20469285017075	3.536349680807101
25	-5.164060341225629	-7.746090511838443	-6.0304599586705825	-8.414136490893862
26	-10.544709396114529	-15.817064094171794	-10.09271355440318	-15.906126612214182
27	-11.897637863178057	-17.846456794767086	-10.802509902769291	-17.491103972407032
28	-8.706073052345237	-13.059109578517855	-7.48795466034016	-15.02509941999076
29	-2.1890842440560823	-3.2836263660841234	-2.547534677449333	-3.183733583456047
30	5.164060341225627	7.7460905118384416	5.952208281881127	7.774961633202847
31	10.544709396114527	15.81706409417179	10.152725094855061	16.15083993396234
32	11.897637863178057	17.846456794767086	11.26764440468174	17.331061990353955
33	8.70607305234524	13.05910957851786	9.919898525108728	13.086955628939736
34	2.189084244056084	3.2836263660841256	2.295796474029782	3.6313027563762743
35	-5.1640603412256265	-7.74609051183844	-4.328623711963612	-8.513911945686361
36	-10.544709396114527	-15.817064094171789	-9.620715423435728	-15.99281988587119
37	-11.897637863178058	-17.846456794767086	-11.722951684040154	-16.064061067508494
38	-8.70607305234524	-13.05910957851786	-9.045513849161347	-15.638857431920643
39	-2.189084244056085	-3.2836263660841274	-2.1514391070985193	-4.114650066262103
40	5.164060341225625	7.746090511838437	5.470288574719988	7.902462684962904
41	10.544709396114506	15.817064094171759	9.334430005069398	15.424180217541988
42	11.897637863178058	17.846456794767086	12.813247901557006	19.39300351673414
43	8.706073052345241	13.059109578517862	10.272402288149891	12.405456335651785
44	2.1890842440561284	3.2836263660841927	0.4795703682964758	1.8367534812664268
45	-5.164060341225624	-7.746090511838435	-5.496407645620482	-7.841519401671386
46	-10.544709396114525	-15.817064094171787	-11.464262084931647	-14.58887788131953
47	-11.897637863178051	-17.84645679476708	-11.572299270646226	-17.118792064263637
48	-8.706073052345243	-13.059109578517864	-8.573095074386263	-12.648094204058568
49	-2.18908424405613	-3.283626366084195	-2.1660711313726195	-4.275823384070236
50	5.164060341225622	7.746090511838434	4.82820637058602	9.459028283960318
51	10.544709396114506	15.817064094171757	10.028131454847033	14.513840721915365
52	11.897637863178058	17.846456794767086	11.585008443796482	17.513753743313508
53	8.706073052345214	13.059109578517822	8.098639561178455	12.53906811291791
54	2.1890842440560894	3.283626366084134	1.5214272971205847	2.0724834753438834
55	-5.164060341225659	-7.7460905118384895	-4.790916958903703	-7.637057244087199
56	-10.544709396114524	-15.817064094171785	-9.429660011326506	-13.903510858906078
57	-11.897637863178062	-17.846456794767093	-12.95438832148097	-16.518064308291446
58	-8.706073052345246	-13.059109578517868	-6.7969569858246635	-12.869029271452204
59	-2.189084244056133	-3.2836263660841993	-2.5269136828432583	-2.721179047681734
60	5.164060341225619	7.746090511838429	6.116282544435426	8.43736355858813
61	10.544709396114543	15.817064094171815	10.69031447642779	14.772111907471636
62	11.897637863178058	17.846456794767086	11.655399706558208	18.807592974660334
63	8.706073052345216	13.059109578517823	9.01799662868861	15.160087990025835
64	2.189084244056092	3.283626366084138	2.212657932782295	3.7004683964432963
65	-5.164060341225579	-7.74609051183837	-6.033295639671167	-6.970535327113071
66	-10.544709396114522	-15.817064094171783	-10.852279910253245	-14.729406400251452
67	-11.897637863178064	-17.846456794767096	-11.54801740598597	-17.40330809596403
68	-8.706073052345246	-13.05910957851787	-8.011159107757575	-13.261262145957836
69	-2.189084244056052	-3.2836263660840777	-0.803090022430007	-1.0473306799533995
70	5.164060341225617	7.746090511838426	4.6092694703960815	7.926891869318719
71	10.544709396114541	15.817064094171814	12.431498136574898	16.871847067835773
72	11.897637863178058	17.84645679476709	12.811093754440906	18.46736868899397
73	8.706073052345278	13.059109578517916	8.724042325662694	12.109527621790455
74	2.189084244056095	3.2836263660841425	1.4870871327947426	4.098011199228251
75	-5.164060341225577	-7.746090511838365	-5.363615721959065	-7.859964552204216
76	-10.54470939611452	-15.817064094171782	-11.006801845488065	-14.707335016811559
77	-11.897637863178051	-17.84645679476708	-12.374420185120082	-17.292524229640602
78	-8.706073052345248	-13.059109578517873	-9.43724882020828	-11.90343286525039
79	-2.1890842440560547	-3.283626366084082	-0.9898822045565927	-1.6885815636089423
80	5.164060341225614	7.746090511838421	5.778231436839444	7.588292182518375
81	10.5447093961145	15.817064094171752	9.882307020600702	17.38131746147171
82	11.897637863178069	17.846456794767104	11.159548838543637	16.281498629030246
83	8.70607305234522	13.05910957851783	7.94386880522724	11.627783945660713
84	2.1890842440560982	3.2836263660841474	2.9906402152939515	4.006151813829907
85	-5.164060341225651	-7.746090511838476	-3.6621003081160315	-7.447580001951108
86	-10.54470939611452	-15.81706409417178	-11.502396962191145	-15.669553650519155
87	-11.897637863178064	-17.846456794767096	-13.177384288662694	-19.817778144823045
88	-8.70607305234531	-13.059109578517964	-8.480925170330723	-13.113610424776047
89	-2.1890842440560574	-3.283626366084086	-1.8473887562837636	-2.8966715495780817
90	5.164060341225611	7.746090511838418	4.4636638035826985	6.109802549099619
91	10.544709396114499	15.817064094171748	10.017654871606403	16.738513342854933
92	11.897637863178058	17.84645679476709	11.136929534308608	19.104735967131415
93	8.70607305234528	13.05910957851792	7.681846742923632	14.367571932060946
94	2.1890842440560174	3.2836263660840257	3.4608670873993255	3.3623286188555817
95	-5.164060341225649	-7.7460905118384735	-5.58913821828778	-7.976799409478205
96	-10.544709396114518	-15.817064094171776	-12.698074516150479	-15.382894460129648
97	-11.897637863178064	-17.846456794767096	-12.27760356586922	-17.354970205994217
98	-8.706073052345312	-13.059109578517969	-6.946941236395165	-13.006237655731931
99	-2.1890842440560605	-3.283626366084091	-1.2135374832491088	-3.786207272672288
100	5.164060341225609	7.746090511838413	5.8823035915610635	10.364219721262877
101	10.544709396114538	15.817064094171807	10.493921462115088	15.519749146255462
102	11.897637863178081	17.84645679476712	12.860230745672688	18.437765472793533
103	8.706073052345342	13.059109578518012	7.3638068135456995	14.268101958731856
104	2.189084244056188	3.2836263660842815	4.085992359902506	3.378388174183507
105	-5.16406034122557	-7.7460905118383545	-4.005205536330472	-6.584301552527073
106	-10.544709396114516	-15.817064094171775	-9.528402488314237	-15.379277456454107
107	-11.897637863178076	-17.846456794767114	-12.545702479079859	-17.98388793832057
108	-8.706073052345314	-13.059109578517972	-8.084427354932405	-11.41874233748914
109	-2.189084244056315	-3.2836263660844724	-1.5207416794830477	-3.130409800196464
110	5.164060341225606	7.74609051183841	4.059382480296	6.295475435152758
111	10.544709396114456	15.817064094171684	8.102385872178381	15.913533413571635
112	11.89763786317807	17.846456794767107	10.6546827550834	16.19840972564032
113	8.706073052345285	13.059109578517928	7.7261053241858795	10.867353606409301
114	2.189084244056274	3.2836263660844116	1.8047297824663682	2.881631449925884
115	-5.164060341225643	-7.7460905118384655	-4.5350706541346915	-7.949688075037728
116	-10.544709396114476	-15.817064094171712	-10.593370437478885	-15.908506178232562
117	-11.897637863178065	-17.8464567947671	-10.51893049475892	-17.913954543236024
118	-8.706073052345374	-13.05910957851806	-8.085357424995106	-12.608773663588302
119	-2.189084244056234	-3.283626366084351	-2.620858132276134	-2.269119805334179
120	5.164060341225527	7.746090511838291	5.608940310217076	6.876231272173464
121	10.544709396114495	15.81706409417174	11.270139254143885	16.021990234982347
122	11.89763786317806	17.84645679476709	12.84047378922601	16.809253007349486
123	8.706073052345346	13.059109578518019	9.576290787715529	12.172446451644579
124	2.1890842440561933	3.28362636608429	0.7760538809202764	3.4551866940835376
125	-5.16406034122541	-7.746090511838115	-4.706908095890307	-6.337350197786758
126	-10.544709396114515	-15.817064094171771	-10.452030828756813	-14.71667985217407
127	-11.897637863178078	-17.846456794767118	-12.952174266729209	-21.02822063497187
128	-8.706073052345317	-13.059109578517976	-7.915133895196608	-13.883721715909633
129	-2.1890842440561533	-3.2836263660842295	-3.1856027958108477	-2.084853512070158
130	5.164060341225447	7.746090511838171	5.606420526447135	6.915470262643975
131	10.544709396114534	15.817064094171801	8.908055330148708	15.11703403699454
132	11.897637863178073	17.846456794767107	11.706051344568728	15.388975428088271
133	8.706073052345289	13.059109578517932	9.585534637210056	13.44130718118626
134	2.18908424405628	3.28362636608442	2.1131572318141574	2.1297584826433775
135	-5.1640603412254835	-7.746090511838226	-4.127957208448547	-6.328388656042958
136	-10.544709396114472	-15.817064094171707	-11.955387203421546	-15.405226185041906
137	-11.897637863178067	-17.8464567947671	-10.918072233016776	-17.985407526758177
138	-8.70607305234526	-13.059109578517893	-7.983716995835531	-12.744974059391641
139	-2.1890842440562395	-3.2836263660843596	-1.838654490415291	-3.5793494849350282
140	5.164060341225521	7.746090511838282	5.497277900516945	7.878575877119747
141	10.54470939611441	15.817064094171615	11.098168285553397	14.363617705160781
142	11.897637863178062	17.846456794767093	12.577430003260982	18.526207384374995
143	8.70607305234535	13.059109578518024	8.60245760774393	12.642588081443618
144	2.1890842440561995	3.2836263660842993	-0.027226967764500287	1.249196456403685
145	-5.164060341225558	-7.746090511838338	-3.0444555314884965	-5.811145567181049
146	-10.544709396114431	-15.817064094171645	-9.623563227001384	-13.874461591799367
147	-11.897637863178057	-17.846456794767086	-12.591848102338131	-17.916949762424288
148	-8.706073052345323	-13.059109578517983	-9.325092171808306	-12.387661841553205
149	-2.1890842440561586	-3.283626366084238	-1.5030560642309314	-2.5221182316444968
150	5.164060341225442	7.746090511838163	5.9645768075150905	7.452337887236876
151	10.54470939611445	15.817064094171675	10.892184332336807	16.465017734148173
152	11.897637863178073	17.846456794767107	12.543092893593892	18.310941071933527
153	8.706073052345292	13.05910957851794	6.879502440522735	11.652232689484624
154	2.1890842440561187	3.2836263660841776	3.696135850955114	3.8909536679832715
155	-5.164060341225479	-7.746090511838219	-5.303232844543136	-6.137546807972306
156	-10.54470939611447	-15.817064094171705	-10.736947134021976	-16.187198593028192
157	-11.89763786317809	-17.846456794767136	-11.568100940220326	-17.247813742832506
158	-8.706073052345264	-13.059109578517896	-7.429788432186859	-12.010691049196264
159	-2.1890842440562452	-3.283626366084368	-1.3807411113767207	-3.552995472998264
160	5.1640603412255155	7.746090511838274	4.197581956911989	7.81132541773254
161	10.544709396114488	15.817064094171734	10.237374045307334	14.879143290720535
162	11.897637863178083	17.846456794767125	11.940383803858474	18.25614436831603
163	8.706073052345355	13.059109578518033	9.25530394304439	14.322499558120956
164	2.1890842440563727	3.2836263660845595	1.1296271869998251	3.704323596149282
165	-5.164060341225399	-7.746090511838099	-6.470292487963345	-7.9907377433133036
166	-10.54470939611451	-15.817064094171764	-9.722891527358083	-15.566848198118231
167	-11.897637863178057	-17.846456794767086	-11.30013604233029	-16.065885077000694
168	-8.706073052345324	-13.059109578517988	-9.79524902355741	-11.722720113231446
169	-2.1890842440561644	-3.2836263660842464	-2.387919753113933	-2.2100148324123596
170	5.16406034122559	7.746090511838386	5.396782657327665	7.446981593991495
171	10.544709396114445	15.81706409417167	10.572699025484726	13.876465395401938
172	11.897637863178073	17.84645679476711	11.591171441890271	18.11602284119458
173	8.706073052345415	13.059109578518122	8.94386738656662	14.740361879238893
174	2.189084244056292	3.2836263660844374	2.3545529939667325	2.7215281127572095
175	-5.164060341225474	-7.746090511838211	-3.783534684358491	-7.077194984732858
176	-10.544709396114385	-15.817064094171577	-11.212427165300058	-15.851396636132751
177	-11.897637863178069	-17.846456794767104	-13.16921369875044	-17.724062751986576
178	-8.70607305234527	-13.059109578517905	-7.546997343701034	-12.308622577587453
179	-2.189084244056084	-3.2836263660841256	-2.734825200980973	-2.5763829029764107
180	5.164060341225511	7.746090511838267	5.796999318927902	7.285757075412353
181	10.544709396114486	15.81706409417173	11.432777596390357	16.56367170526693
182	11.897637863178083	17.846456794767125	12.222728236117607	17.010446422477397
183	8.706073052345356	13.059109578518036	9.5639561297253	13.441799364148373
184	2.1890842440562106	3.283626366084316	2.2438703078643676	3.1294254365996093
185	-5.164060341225394	-7.746090511838091	-3.7948247732101175	-6.355258825903577
186	-10.544709396114424	-15.817064094171638	-9.91389515212599	-15.657544894225662
187	-11.897637863178058	-17.846456794767086	-11.7039276802727	-18.612577935185193
188	-8.70607305234521	-13.059109578517816	-9.133835896178702	-11.331570862911972
189	-2.18908424405617	-3.2836263660842557	-2.6616876133659595	-2.948013984200402
190	5.164060341225585	7.746090511838378	5.9125262205260825	7.716361912526166
191	10.544709396114444	15.817064094171666	10.194498260879627	16.09816177675881
192	11.897637863178073	17.84645679476711	12.978614400425151	16.11550663106822
193	8.706073052345301	13.059109578517951	9.48325505693123	11.486725085999808
194	2.1890842440562976	3.2836263660844462	0.8547170418382026	2.049720407736464
195	-5.164060341225468	-7.746090511838203	-4.214270950640044	-5.94727495708792
196	-10.544709396114381	-15.817064094171574	-9.967928767570518	-18.46918536688117
197	-11.89763786317809	-17.846456794767136	-14.781280970185822	-17.892725062830134
198	-8.706073052345273	-13.05910957851791	-8.5046626799309	-12.543543381136105
199	-2.1890842440560894	-3.2836263660841336	-2.4050179270209644	-2.2371427788064455
200	5.164060341225506	7.746090511838259	5.42259589649447	6.62719098170583
201	10.544709396114484	15.817064094171725	11.205514540253787	15.327998947493372
202	11.897637863178062	17.846456794767093	11.590319921747522	17.444450218631836
203	8.706073052345364	13.059109578518044	7.695006828119801	11.718131870152652
204	2.189084244056217	3.283626366084325	3.5059385692751732	3.1664093610644297
205	-5.164060341225543	-7.7460905118383145	-5.357502363626788	-8.118031551652289
206	-10.544709396114502	-15.817064094171753	-10.337790179480939	-17.416761164429232
207	-11.897637863178058	-17.846456794767086	-11.526148576165328	-16.694212405095513
208	-8.706073052345216	-13.059109578517823	-8.282252897922556	-12.591662949345498
209	-2.189084244056008	-3.2836263660840124	-1.861557265098015	-3.4168666600181483
210	5.164060341225733	7.7460905118386005	3.5874530117287877	7.860054107174688
211	10.544709396114603	15.817064094171904	10.415228719412825	17.34997416014135
212	11.89763786317803	17.846456794767047	11.208605578399805	17.38450400591269
213	8.706073052345305	13.059109578517958	8.312690106342005	13.392154929921166
214	2.1890842440561356	3.2836263660842038	2.8273888525119224	4.197686600306942
215	-5.164060341225617	-7.746090511838426	-4.202181160260702	-8.186035405284738
216	-10.544709396114541	-15.817064094171814	-9.683321315387202	-15.26891952372616
217	-11.897637863178048	-17.84645679476707	-11.16605583892969	-16.76077618980319
218	-8.706073052345396	-13.059109578518092	-8.644879704218557	-13.229966298537246
219	-2.1890842440559273	-3.283626366083891	-1.5243562159031412	-4.298101323972432
220	5.164060341225808	7.7460905118387124	4.934416433032188	6.677407713166775
221	10.544709396114644	15.817064094171965	9.596628220357236	16.112570236097056
222	11.897637863178064	17.846456794767096	11.395764286255295	16.63861144130875
223	8.706073052345248	13.059109578517873	9.259859857416446	14.965545987775876
224	2.1890842440560547	3.283626366084082	3.3570267397550495	4.124842720623902
225	-5.164060341225691	-7.7460905118385375	-5.500856298650139	-7.628594161860884
226	-10.544709396114582	-15.817064094171872	-8.694322631691163	-13.322344736392681
227	-11.897637863178081	-17.84645679476712	-12.226777818616604	-17.16059437235259
228	-8.706073052345337	-13.059109578518006	-7.794837118987478	-12.9099912002414
229	-2.1890842440561817	-3.2836263660842726	-2.3695837188605053	-3.677935533527819
230	5.164060341225882	7.746090511838824	4.297559297067515	7.094871506796423
231	10.54470939611452	15.81706409417178	9.479829761632828	14.524598647909734
232	11.897637863178053	17.84645679476708	12.447200562013176	17.186844010360932
233	8.706073052345193	13.059109578517788	7.564560820177598	12.996820826084752
234	2.1890842440559735	3.2836263660839604	2.1210727376324012	3.8605542620147175
235	-5.164060341225765	-7.7460905118386485	-5.974109941200983	-10.044691517592875
236	-10.544709396114458	-15.817064094171688	-12.932578203043533	-16.023636602435676
237	-11.897637863178069	-17.846456794767104	-9.912223903486375	-17.53837262687079
238	-8.70607305234528	-13.05910957851792	-6.577552166764912	-11.987020381614686
239	-2.189084244056101	-3.283626366084152	-2.260203339994387	-4.404278754871155
240	5.164060341225649	7.7460905118384735	6.089226657086403	7.6524834062791625
241	10.544709396114559	15.817064094171839	11.019140780508065	15.713617942633107
242	11.897637863178042	17.846456794767064	10.746448853574288	17.026473460924105
243	8.706073052345134	13.059109578517702	7.640405554638754	11.606518851369485
244	2.1890842440558926	3.2836263660838387	2.4874604365062862	3.0101096441074393
245	-5.164060341225532	-7.7460905118382986	-5.22662053790513	-8.351030756100435
246	-10.544709396114497	-15.817064094171744	-12.398813525823195	-15.822302770117313
247	-11.897637863178058	-17.84645679476709	-11.133157888407744	-17.73584718882337
248	-8.706073052345225	-13.059109578517836	-9.989154865187649	-14.658732732235325
249	-2.18908424405602	-3.28362636608403	-1.9768916518667343	-3.7931898212621187
250	5.164060341225416	7.746090511838124	3.520823865125931	6.2173666898191335
251	10.544709396114598	15.817064094171897	12.384294395353677	15.859337055790274
252	11.897637863178032	17.846456794767047	11.204995634758188	18.471942434963978
253	8.70607305234508	13.059109578517619	6.4042783428157	12.87747704760604
254	2.189084244056147	3.2836263660842206	1.8727954316711264	3.254909753986717
255	-5.164060341225606	-7.74609051183841	-4.87819616397935	-5.518782839139743
256	-10.544709396114538	-15.817064094171805	-9.827914811545018	-15.722143021576585
257	-11.897637863178048	-17.84645679476707	-12.810523129357923	-16.589444718786385
258	-8.706073052345168	-13.059109578517752	-8.15092131593643	-14.154884914808633
259	-2.189084244056274	-3.2836263660844116	-1.8702431338640348	-3.2817009228903316
260	5.16406034122549	7.746090511838235	6.084825169667346	8.220204859970758
261	10.544709396114476	15.817064094171712	10.679170564520163	15.432207391841114
262	11.897637863178021	17.846456794767033	11.537198834737247	19.228703004731265
263	8.706073052345257	13.059109578517884	7.191428295503782	12.675892423558572
264	2.1890842440560663	3.2836263660840994	1.7297855437161616	2.1233912544131224
265	-5.164060341225681	-7.7460905118385215	-6.400443922919708	-8.333369010039807
266	-10.544709396114575	-15.817064094171863	-10.782788248823458	-16.964350888328735
267	-11.897637863178037	-17.846456794767057	-12.238389476653026	-18.999106074098705
268	-8.706073052345346	-13.059109578518019	-8.394028507538644	-13.540049950222329
269	-2.1890842440561933	-3.28362636608429	-2.558852634729865	-3.4816777956097025
270	5.1640603412255635	7.746090511838346	3.1839049025389565	7.104573081880322
271	10.544709396114515	15.817064094171771	9.8581343533513	14.15985924366891
272	11.897637863178055	17.846456794767082	13.242651520031556	16.70918057978711
273	8.7060730523452	13.0591095785178	9.108066775219719	12.836349404649265
274	2.1890842440559855	3.283626366083978	1.8524475209148532	3.598864515766926
275	-5.164060341225755	-7.746090511838633	-4.958935402191418	-8.339312032877164
276	-10.544709396114616	-15.817064094171924	-11.56291630841667	-15.347251434856219
277	-11.897637863178073	-17.846456794767107	-12.265700988691687	-16.931613473411588
278	-8.706073052345289	-13.059109578517932	-9.591155670986812	-13.101140472783833
279	-2.1890842440561125	-3.2836263660841687	-3.0439070317329495	-3.4870303030638556
280	5.164060341225637	7.746090511838457	4.232547016052408	6.516246319620493
281	10.544709396114552	15.81706409417183	10.270029632589525	15.78708944765456
282	11.897637863178089	17.846456794767132	12.916214843824928	17.79117022670746
283	8.706073052345143	13.059109578517717	9.158148181034758	12.342272912090534
284	2.189084244055904	3.2836263660838565	1.3939072033354007	4.190093715847398
285	-5.164060341225829	-7.746090511838744	-5.9918585469301116	-7.333810466473404
286	-10.544709396114492	-15.817064094171737	-11.925235902301182	-16.21769046964797
287	-11.897637863178062	-17.846456794767093	-11.834944511358104	-17.33662713446881
288	-8.706073052345232	-13.059109578517848	-10.414819480359196	-14.299635288147226
289	-2.1890842440560316	-3.2836263660840475	-1.6307032790345457	-5.9628427803342605
290	5.164060341225712	7.746090511838569	5.236330268054141	6.3201819371185755
291	10.544709396114431	15.817064094171645	10.894097342173897	16.53240935569615
292	11.897637863178078	17.846456794767118	12.180285532363206	19.50418661121727
293	8.706073052345323	13.059109578517983	8.019822253544634	13.426127426565946
294	2.1890842440558234	3.283626366083735	1.0744723761080588	2.629312180664283
295	-5.164060341225595	-7.746090511838394	-5.876586919357055	-10.013194917200664
296	-10.54470939611453	-15.817064094171798	-10.484848757526786	-16.962138913502386
297	-11.897637863178051	-17.846456794767075	-13.253576474511263	-18.078384900018975
298	-8.706073052345175	-13.059109578517765	-9.00719033357936	-12.128828646750433
299	-2.189084244055951	-3.2836263660839258	-2.49424315575536	-3.5964324895889126
300	5.164060341225479	7.746090511838219	5.54450606172448	6.488158570819509
301	10.54470939611447	15.817064094171705	11.181930865655545	16.682921535138316
302	11.897637863178067	17.8464567947671	13.821819357923875	17.91004065086328
303	8.706073052345264	13.059109578517896	10.182440378000898	11.604191849146089
304	2.189084244056078	3.2836263660841167	2.0496559747012086	2.7296380576320454
305	-5.164060341225669	-7.746090511838505	-4.993915431437378	-6.566798371523447
306	-10.54470939611457	-15.817064094171855	-8.092791149936133	-14.436482740905474
307	-11.897637863178039	-17.846456794767057	-12.383888720561691	-16.21423196435875
308	-8.70607305234512	-13.059109578517681	-8.323276506090666	-12.791689874734926
309	-2.189084244056205	-3.2836263660843077	-2.369618473689447	-4.62246105990323
310	5.164060341225553	7.74609051183833	5.223923479864798	8.614276092559775
311	10.54470939611451	15.817064094171764	10.843836256854596	15.29822011072143
312	11.897637863178057	17.846456794767086	13.786144069025529	19.48089093562327
313	8.706073052345207	13.059109578517813	7.829051005723016	12.254757075462416
314	2.1890842440563323	3.2836263660844986	2.8640045055441896	2.283935479745302
315	-5.164060341225744	-7.7460905118386165	-4.555251395862313	-9.873433703752882
316	-10.54470939611461	-15.817064094171915	-8.730590168845977	-14.275819232829916
317	-11.897637863178028	-17.846456794767043	-13.61781128491876	-18.59866662774675
318	-8.706073052345298	-13.059109578517946	-6.770878222435542	-12.481027147068302
319	-2.189084244056124	-3.2836263660841856	-2.282787730329665	-4.4292734847358215
320	5.164060341225627	7.7460905118384416	4.4857317263416245	6.716058685589334
321	10.544709396114548	15.81706409417182	10.31730312668261	15.505542598047183
322	11.897637863178046	17.846456794767068	11.895235316790863	17.017306720295693
323	8.706073052345387	13.059109578518079	9.168466385966747	13.76681610959882
324	2.1890842440562515	3.283626366084377	2.612564395714467	2.043727495377852
325	-5.164060341225511	-7.746090511838267	-6.109136778581076	-7.448418336556308
326	-10.544709396114486	-15.81706409417173	-11.287119036692621	-15.15986352095938
327	-11.897637863178062	-17.846456794767093	-13.063077860609395	-19.471811837148994
328	-8.706073052345474	-13.059109578518212	-7.536469355969088	-13.121267143376919
329	-2.189084244056043	-3.2836263660840648	-1.7996222142457787	-3.420779194347962
330	5.164060341225394	7.746090511838091	3.928719016189055	7.001184448605315
331	10.544709396114587	15.817064094171881	9.058206172517947	14.703964329141492
332	11.897637863178035	17.846456794767054	12.655263152510141	19.38211454927592
333	8.70607305234533	13.059109578517994	9.211658093699986	11.917197251462467
334	2.189084244055835	3.2836263660837526	2.61781131349243	4.459076135001028
335	-5.164060341225585	-7.746090511838378	-4.4804428057905135	-6.889595158884152
336	-10.544709396114525	-15.817064094171787	-11.841401836886583	-15.842392360060265
337	-11.897637863178096	-17.846456794767143	-12.432755813177971	-18.304288145170865
338	-8.706073052345184	-13.059109578517777	-7.243755682058218	-12.849177097555883
339	-2.1890842440562976	-3.2836263660844462	-1.3733492806777194	-1.8967696492752553
340	5.164060341225776	7.7460905118386645	4.6854011966293365	8.22989800054029
341	10.544709396114463	15.817064094171695	12.521543215805279	15.809938823191384
342	11.897637863178069	17.846456794767104	12.22085132996363	17.56567530553524
343	8.706073052345038	13.059109578517559	8.071157351764116	12.565571596580856
344	2.1890842440560894	3.2836263660841336	1.3458142873189807	6.264825565014492
345	-5.164060341225659	-7.7460905118384895	-4.242804494592674	-8.139894291658793
346	-10.544709396114403	-15.817064094171604	-8.050123272777022	-14.214699172439623
347	-11.89763786317804	-17.84645679476706	-11.419447153034833	-18.565564166606688
348	-8.706073052345364	-13.059109578518044	-9.839630232734173	-12.47068384802142
349	-2.1890842440558815	-3.283626366083822	-1.7676939531336067	-2.5613238862466607
350	5.164060341225543	7.7460905118383145	4.805726212641691	9.046610674378798
351	10.544709396114502	15.817064094171753	10.895571929670162	16.86896206440836
352	11.897637863178103	17.846456794767153	11.77037356127436	18.072904556698184
353	8.706073052345216	13.059109578517823	9.971318929735885	12.542104803424902
354	2.189084244056008	3.2836263660840124	-0.18811120182701746	2.0994099100763877
355	-5.164060341225426	-7.746090511838139	-4.802860647334526	-8.578137097767605
356	-10.544709396114603	-15.817064094171904	-10.821273088958208	-16.164010354247583
357	-11.897637863178074	-17.84645679476711	-13.208167117407799	-18.32348240665753
358	-8.70607305234507	-13.059109578517607	-10.476339067006053	-13.619001234450812
359	-2.1890842440561356	-3.2836263660842038	-1.9888366462003786	-2.5010075893428256
360	5.164060341225617	7.746090511838426	4.709943862904033	7.5662369939230905
361	10.54470939611438	15.81706409417157	11.148846065066682	16.558835140702634
362	11.897637863178048	17.84645679476707	11.343676970123017	17.502128539253658
363	8.706073052345161	13.05910957851774	8.693584179991639	13.78874726763155
364	2.1890842440562626	3.283626366084394	2.2401364705366364	4.302897127771821
365	-5.164060341225808	-7.7460905118387124	-6.015212329665761	-9.730305941992489
366	-10.54470939611448	-15.817064094171721	-10.585289995332895	-15.21876039526016
367	-11.89763786317802	-17.84645679476703	-12.196330092306217	-17.997484242290408
368	-8.706073052345248	-13.059109578517873	-8.781500931122537	-14.034621100072139
369	-2.1890842440560547	-3.283626366084082	-3.571419968939672	-2.568161455570241
370	5.164060341225384	7.746090511838076	4.161855224334425	7.699381756651895
371	10.544709396114582	15.817064094171872	9.25921316439587	15.41076740901084
372	11.897637863178081	17.84645679476712	13.138863326052768	16.839187363151893
373	8.706073052345337	13.059109578518006	7.413151312627873	13.111156102290213
374	2.189084244055847	3.28362636608377	2.428214841541332	2.231463535252839
375	-5.164060341225575	-7.7460905118383625	-3.4958838556083203	-8.529190985356024
376	-10.544709396114682	-15.817064094172023	-8.113633024246495	-13.953365905073138
377	-11.897637863178053	-17.84645679476708	-10.265607209070298	-16.96383751812204
378	-8.706073052345193	-13.059109578517788	-8.897254703426277	-12.469291771319904
379	-2.1890842440563087	-3.2836263660844636	-2.0602304953581654	-4.296287034382727
380	5.164060341225765	7.7460905118386485	6.692015347979468	7.184531412015409
381	10.544709396114458	15.817064094171688	10.605761912964654	16.266702150752852
382	11.897637863178069	17.846456794767104	12.12193141082712	18.34312404336432
383	8.706073052345515	13.059109578518271	8.275082883844629	12.269910788912945
384	2.189084244056101	3.283626366084152	1.4536994760562303	2.322112817451816
385	-5.164060341225957	-7.746090511838935	-4.353596882007784	-7.624444829835008
386	-10.544709396114559	-15.817064094171839	-10.890939293506248	-18.704374077611778
387	-11.897637863178042	-17.846456794767064	-13.544793510270278	-18.129349321255905
388	-8.70607305234537	-13.059109578518056	-6.26724295266019	-11.718432869094785
389	-2.1890842440558926	-3.2836263660838387	-1.7279440869781637	-3.6494610171578037
390	5.164060341225532	7.7460905118382986	6.487601428165061	9.584312721761114
391	10.544709396114497	15.817064094171744	9.574012322291951	14.712098874491886
392	11.897637863178105	17.846456794767157	11.525292099919039	17.123682155019956
393	8.706073052345225	13.059109578517836	8.579717826976136	12.131893567518572
394	2.189084244056356	3.2836263660845333	3.020516691554466	3.95021442293763
395	-5.164060341225723	-7.746090511838585	-5.6925373573591855	-7.3186404841686965
396	-10.544709396114598	-15.817064094171897	-11.934676070100634	-15.18091679249708
397	-11.897637863178076	-17.846456794767114	-11.74547634181686	-16.978239149548426
398	-8.70607305234508	-13.059109578517619	-6.977795229251323	-11.604024535918146
399	-2.189084244056147	-3.2836263660842206	-2.7982769639183536	-3.383729395706188
400	5.164060341225607	7.7460905118384105	5.062851295893013	6.382590024512225
