# Supplementary material for: A rigorous and versatile statistical test for correlations between stationary time series
Source: PLoS Biol. 2024 Aug 15;22(8):e3002758. doi: 10.1371/journal.pbio.3002758 (PMC11398661; doi:10.1371/journal.pbio.3002758)
Supplement: S1 Data — (ZIP) [file pbio.3002758.s001.zip › figure_data/Fig_A-8_v_autocorr_coinflips_w_noise.csv]

t	mean	standard deviation	autocorrelation (k=1)	autocorrelation (k=5)	autocorrelation (k=20)
1	0.15442089752460708	0.39146233086091575	0.18273109847090455	0.1492125584051469	-0.06039195792975889
2	0.15449255913802365	0.3910807214819779	0.18381642979900642	0.14970966370401514	-0.05989906852383874
3	0.15437212558124672	0.3914504872884649	0.1830074366085981	0.150192848198749	-0.06142704599113237
4	0.1541873712917273	0.3908016893363465	0.1831079618683032	0.15012580656957294	-0.06030666741225357
5	0.1542157882284391	0.39120474975027214	0.18397882009344177	0.15039306512306294	-0.06008710673408653
6	0.15486902591317414	0.391445896035489	0.18364810550684152	0.14859505440315046	-0.06083013791064519
7	0.15410724325441175	0.39089818827049067	0.18268520590203136	0.15104931836481353	-0.06055350159570641
8	0.1538490228121445	0.3910985525022686	0.18268152761989545	0.14990108441767575	-0.0610666805796617
9	0.1539376481713218	0.39055383585597203	0.18488098658233149	0.150928344200717	-0.06128522299667138
10	0.15484224110181052	0.39183560550635405	0.1856516036385632	0.1498748880693126	-0.06111051429322657
11	0.15473259975536732	0.39170635167496665	0.1859442143787632	0.15089182245598604	-0.0617228779417529
12	0.15536280760773338	0.39170989007110363	0.18510201852971928	0.15007011828219008	-0.06191862243723711
13	0.1543230439801629	0.3910597260253779	0.18745660736768607	0.1509489352294015	-0.061894256782942914
14	0.1553309000583162	0.39183177181317025	0.1825970385329188	0.14883807362367255	-0.06143458485349582
15	0.15458382077926938	0.3914367711112173	0.18258275016072384	0.1486310903346316	-0.06106873530264599
16	0.1538967641943417	0.39055815711931846	0.18368048513051297	0.1509656868801941	-0.05993847805724885
17	0.1543498209276953	0.39105559878690294	0.18257669728354226	0.15108120426474458	-0.061298994656167796
18	0.1543500283520895	0.391129699871725	0.18315123002553743	0.14941828395038248	-0.06080449817385196
19	0.15475835010415367	0.39135443524421637	0.18455387282645452	0.14966461630841155	-0.060194094447361915
20	0.15502414180999471	0.392306141879752	0.18347897154837506	0.14995602364495508	-0.06132639062434803
21	0.1543430974839196	0.39104291720783696	0.18278060007938288	0.14920678599155743	-0.060763947579561196
22	0.15397699651477972	0.39099189732185996	0.18363893933325232	0.1485681706217629	-0.0618039934899193
23	0.1539619839564342	0.39088512328176955	0.18489698756617168	0.15026732865111214	-0.06085430653615666
24	0.1544834783427346	0.39155707272579826	0.18300497813022262	0.15161685950334444	-0.06209555247917479
25	0.1548772630051021	0.3917146560677193	0.18438556821403096	0.14900112762412607	-0.06124773254359951
26	0.1540795322524203	0.39079941448389693	0.18323880179624838	0.14945196931367283	-0.06247619486711051
27	0.15422692679243932	0.39098460695431847	0.18491389034908232	0.14987262949459476	-0.062125712209475825
28	0.15486094916438192	0.3917217812099345	0.18448420049036215	0.15209673160309867	-0.060712066991978876
29	0.15406981614294252	0.39099427801090214	0.18488182869575925	0.14967901037986456	-0.062111133981224
30	0.15411605145387533	0.3907802421311723	0.18356839390663618	0.15017486599018315	-0.0608216746879607
31	0.1535933744161859	0.3907388149482143	0.18158566059367187	0.14878349085028347	-0.06086158489154666
32	0.1536963444614834	0.39080075944408443	0.18387429962164137	0.14994334317170244	-0.06139123572727687
33	0.15464749620944426	0.39148113438586557	0.18455354449832492	0.15122018200675513	-0.0631752260813428
34	0.15377737994993476	0.39082760638514663	0.18257126023923112	0.15114013282941127	-0.06157949080682308
35	0.15417165447684272	0.3907286726804878	0.18344445163923065	0.15028681521149712	-0.061566106186872215
36	0.1539760103086847	0.3910075466163107	0.18465552026761703	0.14998014100542018	-0.061311660828434436
37	0.15453639856869428	0.3914661698099295	0.18349210962758553	0.15005909546419677	-0.06210275804080981
38	0.1541138779280833	0.3910587306543368	0.18270474390470534	0.14963655358920838	-0.0607414453049475
39	0.15443329977816866	0.3911370030167462	0.18310064207451593	0.1489972490788969	-0.06083993663395353
40	0.15435730288037455	0.3909874937241852	0.18429475915945703	0.15051972769212127	-0.06156714084073287
41	0.15451460711427858	0.3915476985475783	0.18343550134322312	0.15139499192354613	-0.062212690898887625
42	0.1538731399082968	0.39124210231052076	0.18395007438823527	0.15188543265464305	-0.06091723115799056
43	0.1549907506395764	0.3913889542201791	0.1840686108081491	0.15096101911073037	-0.06107791619259905
44	0.15457960919149802	0.3912656978905063	0.18350357058034858	0.15040396850504326	-0.06025956136065579
45	0.1546155004351478	0.39133316969487314	0.1843588176364511	0.14896540756980114	-0.06255327422579395
46	0.15432607192066347	0.39117184598484467	0.1826798125807215	0.14828538293259824	-0.06058389477508596
47	0.15401649506952028	0.39094379769643617	0.18420117874983827	0.14999623686517177	-0.06060854052913852
48	0.15476511121888278	0.39162456855761507	0.18366620919387097	0.15084992391130703	-0.06169610925764262
49	0.1544180667713245	0.3912506781969568	0.18374200273993835	0.1529984221463568	-0.06179813050316846
50	0.1544679555754417	0.39129983769146365	0.18452542307607558	0.14959192031172197	-0.060443741133209807
51	0.15435229845832243	0.39134446226979214	0.18406398219746362	0.15004732059601256	-0.062128773136694425
52	0.15400607808766634	0.3910963215982272	0.1833046542228847	0.1502272143668233	-0.05993503766048572
53	0.15485418472499504	0.3918122175851808	0.1847933785147462	0.15154602534443745	-0.060054901009222866
54	0.15522693082448918	0.3916456165034238	0.1866927869354489	0.1513077803449269	-0.05991108605956267
55	0.15481716132272738	0.3919039592113888	0.18551612762706546	0.15089351943163293	-0.061036273059736836
56	0.15473010496832387	0.39151987167634433	0.1839116075746346	0.15143842571433053	-0.06122551063432754
57	0.1550224852590533	0.39198498669508064	0.18433723001680774	0.15260144917584384	-0.06116266354951571
58	0.15437465694881414	0.39141543540572726	0.18636691694326885	0.15065319841530908	-0.060501284337375935
59	0.15472517075697714	0.3914058991736084	0.18226936675863664	0.15200417692255838	-0.06100752060551986
60	0.15463683310308582	0.3915411005775419	0.18468023899747626	0.1531259396256292	-0.06112247906493626
61	0.1543708955248934	0.39145079875959365	0.1828963639369802	0.15126830077671102	-0.06227676223823279
62	0.15506987687326304	0.3915976446071804	0.18454878675902206	0.14767969639491144	-0.05981507155581032
63	0.15483565325075213	0.39195758002080067	0.18583912008007392	0.15263390600160273	-0.061412363634012965
64	0.15428792361155844	0.3909327498721607	0.18354106273486678	0.1521168397130834	-0.0601680409741862
65	0.15482974998734073	0.39146570414234355	0.1836649021356845	0.14867676206765817	-0.06086039235881587
66	0.15437002541215078	0.39075415202555586	0.1850782690095743	0.15095556131830876	-0.05974473845568267
67	0.1540756463184957	0.3907260646481725	0.1831585044417112	0.14812897257937005	-0.06150392857442094
68	0.15413073382653839	0.39116761342631434	0.1854638803789626	0.1509519330417336	-0.06276080926474034
69	0.15443493307231834	0.39129041330154773	0.18424277453451723	0.1504042047679123	-0.061421673952923764
70	0.15438933733792104	0.3912678979890735	0.18253057020049193	0.14957730855374515	-0.06114388233467769
71	0.15414832293280153	0.3909975876659211	0.18279556884432915	0.15001134278199366	-0.060341195310938275
72	0.15436186753728104	0.39110261315249006	0.18311107917216554	0.1469824932466462	-0.05880747428792004
73	0.15428282573093885	0.3908737832474429	0.18361411029438707	0.14826000919826973	-0.060616238640737514
74	0.15435324289577368	0.3909596008285924	0.1825196636249204	0.15101617293327993	-0.06199123454352686
75	0.1540165010649925	0.3908558062881123	0.18297295873479447	0.14977646994852634	-0.061477079466710556
76	0.15389602950028744	0.39079746867321197	0.18385367709995126	0.14997554733671734	-0.059121993783045446
77	0.15485834587416414	0.391484186140513	0.18389014682739	0.14883129869376724	-0.06034455119370676
78	0.15433017429826584	0.3915132026086784	0.18524178789959717	0.15078628543645717	-0.06091060882873431
79	0.15466696882683656	0.3913696263278803	0.18400302655359763	0.15059618927994425	-0.06163346351185573
80	0.1542567743379407	0.39114541525818847	0.18250622121107013	0.1517494040137241	-0.0620315175422181
81	0.15435938364699403	0.3911980134637232	0.18421649473580318	0.15097613631364726	-0.06225439470498348
82	0.15477883280568125	0.39176768165019754	0.1827556061279109	0.15211876491914708	-0.06278693522177407
83	0.15378367160962866	0.3911035987516245	0.18583295094583474	0.14880387296747274	-0.06224218412608497
84	0.15513377772032055	0.3917408582539285	0.1855100504415567	0.15103964954476765	-0.061130671692955975
85	0.1547024793799625	0.3914558756989419	0.18543941710429235	0.15034898489576715	-0.061702312204926286
86	0.15406208352848566	0.3911922584407885	0.18408144462913045	0.15035622968229143	-0.06186692793370709
87	0.15443223949257748	0.39138216140143106	0.18266121391424034	0.14873020107770488	-0.06132000573165694
88	0.15486797702764685	0.3916778619602759	0.18528041972565362	0.14988735747821247	-0.05973475140329725
89	0.15452010185102816	0.39108975511490995	0.18466412411716515	0.15075487009293806	-0.06083803901567656
90	0.15448512414451598	0.3912962325452807	0.18484295878067883	0.15061791289022133	-0.06118423144815785
91	0.15479898641982864	0.39139608894044586	0.1839692796614032	0.14989313079805353	-0.06063781105800456
92	0.1548412135851175	0.39183578628272525	0.1838036048272693	0.15037025409730365	-0.061766862297375394
93	0.15497031240181242	0.3915610111785582	0.1847530796127192	0.14923685703898265	-0.06051099470089417
94	0.15420577969086097	0.3911502421136421	0.1843016602323749	0.15086292815586583	-0.06148892008828818
95	0.15453316819975269	0.39140469602334826	0.18506928866951752	0.15021104814202546	-0.061026061564895734
96	0.15419337066112856	0.39094827226035395	0.18616221078581732	0.150558096518219	-0.06231872457887777
97	0.15455652565313477	0.39121197799399127	0.18402268557081056	0.15200273322663244	-0.061623173215486396
98	0.15423661756495113	0.3913394653391967	0.18296863861832263	0.15068796367545104	-0.06091726893007795
99	0.15366706550259515	0.3906671910424123	0.18415538440840803	0.15072401294761165	-0.06178230727958667
100	0.15397366828440187	0.3913040974745287	0.18267759078018306	0.14764726343071463	-0.061796439773073815
101	0.15370259258240684	0.3905319989686618	0.18546011707546253	0.14784976709587155	-0.0602182427089153
102	0.15449412214502542	0.3916835732470619	0.1824807224239818	0.14996187895353902	-0.06096200558905888
103	0.15341850964780787	0.39039831364053523	0.18482268885114414	0.15233569457112975	-0.06244173318455854
104	0.15402038880400712	0.39103199082201956	0.18518751373649783	0.14985085334141252	-0.062325802332618814
105	0.15399701942045216	0.390579983942778	0.18287610936066054	0.1516085674733951	-0.06154492975444481
106	0.15410023499566866	0.39081548654114323	0.1820923274510274	0.15109809450048012	-0.06112458995712622
107	0.1538943387667531	0.39069761286076155	0.18233899355706593	0.14965625267945998	-0.060450397714266475
108	0.15406078386998018	0.3910065876290844	0.18389728387023996	0.15312938398184348	-0.06127483809390011
109	0.15427622100420743	0.39100808687528105	0.18488277355310506	0.15069637812541958	-0.060617112386420806
110	0.15459295464781234	0.39145125532269537	0.18479199800610244	0.1515574327037103	-0.06143910883200512
111	0.15389715085808472	0.3905850438673899	0.18161700048700768	0.1524073053417849	-0.06055073008516748
112	0.15407645760005811	0.3909091509713671	0.18384368749902477	0.15043745899346667	-0.06134560910777108
113	0.15420362557841172	0.3913803996657492	0.1844921709391795	0.1502075404109624	-0.059477719167792764
114	0.15415891976954604	0.3912727983023163	0.182905130539514	0.15132423485180194	-0.062119175670084986
115	0.15435490475240202	0.3912126245185796	0.18269162238121203	0.14960088427975882	-0.05997558485817006
116	0.15459641799329876	0.39145308482844016	0.1847266619452395	0.14864575500958058	-0.0597909268513121
117	0.15473004225397827	0.39129292139711414	0.18451882802176414	0.15235286963512032	-0.06051009619058167
118	0.15481516119542274	0.391753696394671	0.18497354379685138	0.15136750209740635	-0.061380978270496336
119	0.15466405923943083	0.3915175856484774	0.18544889263214012	0.15120660455903523	-0.06031344730930957
120	0.15469470620799203	0.39167571149554725	0.1847164578085612	0.15261620436538822	-0.06160513824946157
121	0.15469690788808935	0.3915897515866283	0.18368471256368585	0.15139362987300028	-0.05974711500131529
122	0.15453029881467786	0.39146100141739126	0.1830012507507383	0.15257549940277926	-0.061153452810614184
123	0.1547532585209756	0.3920033680537077	0.18449976279662417	0.1506971949920552	-0.061874281478147435
124	0.15458714472636997	0.39107407547811	0.18797584940688805	0.14914513621872932	-0.06091407690571746
125	0.15452377890366747	0.39149254100676145	0.18366865818877962	0.15065002660292962	-0.06350250537751824
126	0.15471131463799265	0.3915202003358897	0.18608704284017794	0.1512185006261569	-0.05977947621346017
127	0.1545973161703706	0.39142547497915803	0.18588042563838458	0.15015844239666473	-0.06230730802439414
128	0.15451166379000206	0.3913485356393658	0.18280879616521678	0.15184023948419734	-0.06108394363169135
129	0.15427072218769824	0.3910496952030907	0.18446351890154056	0.15112071414281525	-0.06174999406459649
130	0.15423640509083114	0.3913196728087499	0.1820605443678725	0.15198268478568785	-0.06179251926420834
131	0.15506380124893665	0.391681555495226	0.18350914278087785	0.15265838206323906	-0.06192860058530168
132	0.15466401576289218	0.3912996553137009	0.18706257437453566	0.15136076621977287	-0.06087695131363567
133	0.1545248490708688	0.39135249678910894	0.18688434273610038	0.15121440987338786	-0.06154381548286686
134	0.15486095277102047	0.3917807107208827	0.185480252027032	0.15200633355050303	-0.06010270477477508
135	0.15489209394523978	0.39162462001841447	0.18401811107561686	0.1515175913878977	-0.06308206516590321
136	0.1547021904533047	0.3915145907342387	0.1847203996744183	0.15157163901150705	-0.05939662963481162
137	0.15504800465427923	0.39172117857110045	0.18471196723085526	0.1497540939626931	-0.05989192823580874
138	0.15441936912690232	0.39120583990465835	0.18350311647551443	0.1508499191448154	-0.060462677275149736
139	0.15479732160926596	0.3913107620567303	0.18431506061180455	0.15046603193921693	-0.060708895517797526
140	0.15464505123987576	0.39133707163968173	0.18430195096030558	0.15401020424397108	-0.06002021648737056
141	0.15423786511684945	0.3913298876552941	0.18436658435760178	0.14867498662284592	-0.06166795068844712
142	0.1548711698518295	0.39170447400334174	0.18385789930139793	0.15035291709564355	-0.061767186115481675
143	0.15416730288116504	0.3913807609009174	0.18503785203326148	0.1523150447717284	-0.060724337173247225
144	0.1549012894232113	0.3916641358246581	0.1853549206904613	0.1498699801780846	-0.061102280195935305
145	0.1539087803048638	0.3906294982390449	0.18233111729321724	0.1490801096849882	-0.06109748540200169
146	0.15373698855952161	0.3907748326183921	0.18407969804832533	0.14883780096050012	-0.0600107514089824
147	0.15468324034071146	0.3918844292918366	0.1839709315553369	0.14921046651012823	-0.05879785827812184
148	0.15450123535487192	0.39131666125887016	0.1849665654810638	0.15128346365831893	-0.06192736386457645
149	0.15423412611946594	0.3910785306012374	0.18217060698222398	0.15145888225449114	-0.06190528049568756
150	0.15387081671481279	0.3907635390509547	0.18504002251331284	0.15107127022649924	-0.059557614115464334
151	0.15478662126005055	0.39149359034371195	0.1852920394547781	0.15314877661616033	-0.06168806761108445
152	0.15429727906237473	0.3910883487156276	0.18438172324166235	0.15143198548411888	-0.06057475597990515
153	0.15433714276289995	0.39120097154296996	0.18361260279068636	0.15208449539144728	-0.060621010513763805
154	0.15493496423911712	0.39144395254210634	0.1840848411158049	0.15083688222837777	-0.06227965201838364
155	0.15500310254284055	0.3918246598631811	0.1849865521927027	0.1525349110361429	-0.059817190081505225
156	0.1548305517580799	0.3917959725413373	0.1849310065246172	0.15116074507285482	-0.06098598959746487
157	0.154581144493536	0.39148008960239455	0.18332007622518484	0.1506180647603224	-0.06097819069256502
158	0.15471248024401257	0.39184376303745855	0.18529303791924176	0.15221742674484393	-0.060710540921567156
159	0.15399084501567706	0.3909061748163651	0.18452985705072233	0.15195592066401506	-0.06096062843443031
160	0.15466784488783825	0.39138930727238336	0.18336198152230632	0.15254148078033508	-0.06175213845604758
161	0.15391079331760169	0.3911656235817409	0.18629824105098486	0.15223855581594517	-0.06120073774100495
162	0.1553431222484311	0.39233858764294305	0.18676822797407766	0.1511138925820279	-0.0617749980501796
163	0.15508658606153541	0.392001308804578	0.1845159275281206	0.15085797564648235	-0.06133158060589807
164	0.15505900154297161	0.3916314703546401	0.18324831598059407	0.1494075613124096	-0.06061022327447065
165	0.15469038667856058	0.3915007082916286	0.1838678423129775	0.15120886855387078	-0.06106590480491118
166	0.15452837641342831	0.3913168113518063	0.1839215565038302	0.14955820152243834	-0.06064345642119479
167	0.15451427518528413	0.391447501832165	0.18374026859770903	0.1489155619829825	-0.06169877533899656
168	0.1546612623479901	0.3914089807760998	0.18337789086634132	0.15279990491350715	-0.0599119696227
169	0.15388820494983046	0.3907983364407239	0.18313880292532747	0.1511784591298295	-0.060357572218392365
170	0.15458390115326834	0.3915365266063728	0.18408284160991076	0.14973326431450668	-0.06051232601040681
171	0.15441951589459454	0.39092377163714703	0.18212046428901216	0.14826436726608885	-0.06022415603609531
172	0.15371992759337713	0.3905182926424903	0.1839326609105026	0.15048710473526622	-0.06076307062187677
173	0.15442005207042603	0.39184221300498784	0.18585533109284133	0.14794645878601267	-0.06190639018419223
174	0.15429893753947263	0.3910294832576885	0.181218272403459	0.15107252853033834	-0.06191377055895528
175	0.15418628903021137	0.3912733003389543	0.18308818764832946	0.1497439865704964	-0.061079167200009984
176	0.15400446175822172	0.39103710304669653	0.18301779131964355	0.15227921638389805	-0.06093657022872157
177	0.15422725410906432	0.3910043748801714	0.1856898839128366	0.14904610856715328	-0.06068046079327099
178	0.15365302754804702	0.3906189224363826	0.18448210009568528	0.14859363969244463	-0.06170061153979792
179	0.15375723632194882	0.3904661103706756	0.1852122077360489	0.1529642074220571	-0.061609042888853306
180	0.15458611444061096	0.391551015994415	0.1837658366176155	0.1519727695512263	-0.06148505535022277
181	0.15449764060528048	0.39102255489724436	0.1852492463593715	0.14993512473917847	-0.06081066442078243
182	0.1545895464622404	0.3912774624065425	0.18044640739820406	0.15072010489984655	-0.0617293923001758
183	0.15406427354189955	0.3910243657763371	0.18439476692672205	0.15004890335063306	-0.0621058596698792
184	0.1544205593646002	0.3911895598041778	0.18512496954227928	0.15096677282093016	-0.06111733015208221
185	0.15421950865184098	0.3910109006384362	0.18057404427734716	0.14918331193450654	-0.06222469816790219
186	0.15422336217020835	0.39106889668195677	0.1830356168159614	0.1502211659487792	-0.06120790495638897
187	0.15406313341186295	0.3910747014360515	0.18497054931389614	0.14936739036475322	-0.062431253661707056
188	0.15397711471957917	0.3905059695540456	0.18344780003850453	0.1500343964141091	-0.060738197788695256
189	0.1546446461358935	0.39169317643616725	0.1854873942856882	0.15117401360741167	-0.06082348467862001
190	0.15411707538206168	0.3911979849614657	0.1823197443012392	0.1504054980180072	-0.06145306516022352
191	0.1539433809232213	0.39110729905777775	0.1830087016851172	0.15072713628096507	-0.060942236167941734
192	0.1542965628679821	0.39117864711022005	0.18281832836332074	0.15150159646873615	-0.062194823611462474
193	0.15403745078045308	0.39083114933008106	0.18295757739254662	0.14819005664331467	-0.06095597166499723
194	0.153962688926633	0.39110298482588157	0.18374553223444814	0.14960321217775405	-0.06211770727775577
195	0.15442531140109164	0.3911165466453155	0.18298985756402333	0.1492392764372128	-0.06020680224184513
196	0.15461697290424814	0.3911690877573464	0.18336377926823805	0.15007756167511196	-0.06082445503430124
197	0.15491486161037105	0.3914071378843184	0.1823795463296037	0.15041777613687948	-0.060560396801429404
198	0.15399614168434544	0.3911461117247742	0.18324539538133452	0.15133171596678302	-0.059528086370268345
199	0.1541690649937259	0.39108953831083576	0.18389129816942823	0.14918257783466887	-0.061151321462096495
200	0.15506510198088744	0.39176201328942367	0.18503175350165116	0.14997165388787834	-0.05921389746962147
201	0.15429866091914377	0.3915672079263407	0.18423989781469624	0.15262647445700178	-0.06031901486471857
202	0.15520649454815158	0.3915838637779942	0.18559973820599449	0.15069103653876184	-0.060969748319731586
203	0.15515331842275787	0.3917670400388214	0.18587175243765294	0.15050404083939004	-0.06086176864513324
204	0.15466771114065955	0.3912574956347238	0.18413525175969545	0.15151041682061275	-0.06042744770239672
205	0.1546058250063664	0.3913558365815205	0.18313723986728894	0.1505828141755115	-0.061391378735371205
206	0.15534929945634607	0.39187018559455905	0.18323825419344653	0.15179275878670312	-0.06271028411162752
207	0.1544284040975325	0.3911209801525001	0.18310106494595946	0.15323262077116445	-0.06090068681408941
208	0.15539095724678395	0.39209848933767444	0.18479487591195273	0.1501791394289603	-0.061976003706983945
209	0.15467822602571532	0.39150185599090603	0.18357476334517328	0.15069698156892478	-0.06080286835457534
210	0.15493821621578913	0.39147518923389973	0.1842984247010899	0.15055526378402737	-0.062089001137840646
211	0.1545225620084677	0.39149961509262887	0.18396786219835218	0.15081591540659972	-0.061330890460342825
212	0.1548586458699831	0.391433171480055	0.18313036687331705	0.15164858516730162	-0.061743712166129346
213	0.15470900837301246	0.39167434820268077	0.18534508377594944	0.15118212695513333	-0.062345642120010016
214	0.15399478138657532	0.3907214911166731	0.18366147418527762	0.14786778076271606	-0.062452188810978256
215	0.15429372953303466	0.3912220863374045	0.18370382522516257	0.14909150923786205	-0.0616705776699426
216	0.15473141682408503	0.39153754912410305	0.18396896623131784	0.15146936287887774	-0.06162378449043627
217	0.15461378485043828	0.3916416847946291	0.18270015940676315	0.1515372550520372	-0.06072616970136739
218	0.15458954648795772	0.3915276952215863	0.18466590364604965	0.14835251648314188	-0.060925681781725506
219	0.1541121888075372	0.39103580311415503	0.18251107331771335	0.15035570183772576	-0.06039433091967001
220	0.154192795473961	0.3911481847774246	0.18667852942440308	0.15219991514356918	-0.058997658232543056
221	0.15484257496820497	0.39116207965479344	0.1851213279516063	0.14967300912199558	-0.062223403191002835
222	0.15434514074594413	0.39101251695802913	0.1801848531939276	0.15239188304095674	-0.062390202759458155
223	0.15456966774322853	0.39134145767529616	0.18340080384507562	0.1517070306442352	-0.062223382484374215
224	0.15460900994064686	0.39125836477553266	0.18424590908560787	0.1520159147813895	-0.06193950937142767
225	0.15432898754840285	0.3910604609131052	0.18395124688852818	0.14969249144990301	-0.06234598190070637
226	0.15377433799552792	0.3904941047175996	0.1825558963130618	0.15073911327421957	-0.06165809405367369
227	0.1546525413893049	0.3910794309312535	0.18430582243997984	0.15135820076008277	-0.059706403644232735
228	0.15436029618292163	0.3914365517667865	0.18415123971276154	0.15134327477369722	-0.060755424616275824
229	0.15416055861951367	0.3910431404390252	0.1852874884233486	0.15114318068239826	-0.061626011240583686
230	0.15410965427146106	0.3909610400655225	0.18393538080168786	0.15000387855058206	-0.06082928486480303
231	0.15377768481865994	0.39095549451412814	0.18478026755965218	0.14792012528242363	-0.05913694106970398
232	0.1540784550377301	0.39122377454519536	0.18465507657251032	0.15154565162594932	-0.060181155908374764
233	0.15489513532515725	0.3915740406759086	0.18378965042299716	0.14994010426994359	-0.06103812380237311
234	0.15482484085101453	0.39163574374969246	0.18507214589603702	0.15016312393319323	-0.06108722286650906
235	0.15408153268150465	0.39088631562792936	0.18530296847955766	0.1504726755215739	-0.06215510375363529
236	0.15475051530714612	0.39107126546596355	0.18248798030614133	0.1487730404319548	-0.0615376163310742
237	0.1544486607412092	0.3912143146589543	0.18133335852599305	0.15025396124065213	-0.06174581951955165
238	0.15493638760635758	0.39138669743606663	0.18499456205944956	0.15135742877090944	-0.06162145894238532
239	0.15425070069912022	0.39066622537731793	0.18318840272187403	0.14976165308410735	-0.06076801689865094
240	0.15440773113422238	0.39109891196916546	0.18177760158046188	0.14807258051802613	-0.060610628014734616
241	0.1546346010942502	0.39113306169130363	0.1849947116396559	0.1499427156528733	-0.061478668529484824
242	0.1546665059332635	0.3914753088219164	0.1848155321654012	0.14898510253820677	-0.06213428753972229
243	0.15450732610521126	0.3914696994109655	0.18609739880887283	0.1512982120076508	-0.06152927163980365
244	0.15451661733692948	0.3916151286834614	0.18230440916566057	0.14982356952666528	-0.0616203139844782
245	0.15441617191141832	0.39131886975205893	0.18361994105746307	0.14987560649949339	-0.06171065043548929
246	0.15492420159521744	0.39172858334079097	0.18488716701822117	0.15063858064572014	-0.060577259259161124
247	0.15384219144325992	0.39077668998904835	0.18247622626646195	0.14981755653060197	-0.06075907615595613
248	0.15441027509213445	0.3908630229879517	0.1819787185472056	0.15144691888255074	-0.060247650468519806
249	0.15460615912646947	0.39129778755608563	0.18320747068320836	0.15160980701278717	-0.060764080322754085
250	0.1548148995132684	0.3911077670681787	0.18572780891518528	0.15053182400358087	-0.0613318001457376
251	0.15443278099424976	0.3912807266218653	0.1845375655584565	0.15096830588532106	-0.060799221040204424
252	0.15461510780106116	0.3914586000215281	0.1842123196605887	0.1492616239541599	-0.06144805935530537
253	0.1551729237110691	0.39176097630610085	0.18639478625823636	0.15164732706641001	-0.06161955606994124
254	0.1550349134301397	0.3913850623847036	0.18402852001032877	0.14902742178280676	-0.062096303300087176
255	0.1544494104137753	0.3911514959138248	0.18485563483188544	0.15205552028600935	-0.06100178403692946
256	0.15458407195449472	0.39135748154129163	0.18488945062194126	0.14971746934087238	-0.060976663394801636
257	0.15415344432121217	0.39058719582531465	0.18456878681750555	0.15041138621973354	-0.06008616510016055
258	0.1541366018677818	0.3910870123037453	0.18502286623695002	0.15203964705680714	-0.060616733257114835
259	0.1546701845672534	0.39120898239332524	0.18359452001981105	0.1502752564217993	-0.06154710203543717
260	0.15451078509626415	0.3913665759820658	0.18532528324179326	0.15310859776312102	-0.06217834974661697
261	0.15405938825945267	0.39131414709785634	0.1847884887537705	0.15096551086903467	-0.06089549916259223
262	0.15481919686641035	0.3913869302686036	0.18636905261977624	0.15227770082928935	-0.0618115525334434
263	0.15412557362516568	0.3912515343520081	0.18527968359335123	0.1511857631831608	-0.061150594913509486
264	0.1549179424318194	0.39150714232120903	0.18384406624829494	0.15010468475052033	-0.06040208872851569
265	0.15472977795256895	0.39148507529621634	0.1835773254718308	0.14919411161410168	-0.059656881723553205
266	0.15485230355273336	0.3916934397509978	0.1835191460776227	0.15045340553692665	-0.06099557976048715
267	0.1541855531426126	0.3911527759985565	0.1849955808317428	0.15247925335131235	-0.06211863025631641
268	0.15443556498682337	0.39131561163197387	0.18504565977374995	0.15084265993428456	-0.059261160612837704
269	0.15403370952991172	0.3908887040595314	0.18521199206141306	0.14878065864126294	-0.06087066141739405
270	0.15437567454134307	0.39148179349731094	0.18383676268648325	0.1517792263282652	-0.0614335693572218
271	0.15388997167708	0.3906869447134129	0.18420587473066516	0.15098092914484326	-0.0612291659171739
272	0.1540891052792613	0.39080741131780555	0.18373325958998463	0.14975964565635733	-0.059870409793275015
273	0.1541766745755482	0.3912159203043074	0.18297674852286344	0.15080016490764533	-0.062235754320225614
274	0.15428335564586676	0.39114216886766334	0.1850410265131381	0.15094836396584732	-0.060854966426979136
275	0.15459359150410143	0.39130048617558916	0.18473847394078952	0.15072026765725152	-0.0623201295346751
276	0.15429680863981465	0.39108493264137856	0.1829810392406292	0.14797381540505972	-0.06233731372232526
277	0.15426691599871384	0.39091187847881015	0.18417152886511934	0.14892443905011657	-0.06075837732025307
278	0.15509498391339782	0.3915922701015404	0.18409909932539173	0.15011023539666246	-0.060195402208725976
279	0.15486594632775577	0.3913657970738681	0.18534271476606096	0.15183533448690462	-0.06161088154695349
280	0.1545274151109123	0.3910704642609973	0.18345214049529474	0.15206645593080495	-0.06123207426502883
281	0.15417157814186566	0.3909932540991157	0.18439244325969903	0.14920269033961397	-0.060787104206319185
282	0.15522244839066116	0.3918386047267094	0.18337696756394095	0.15193168576888297	-0.06026694225246902
283	0.15457566570157188	0.39141774449498	0.18497110543049577	0.15077843857071652	-0.06156853461467394
284	0.15480698526671022	0.39173059494237794	0.18324065189659686	0.1504921314493547	-0.06283240924589592
285	0.15490328126760358	0.3916805167982919	0.18437245303764463	0.15183752835563497	-0.0623384875644949
286	0.15399833574078775	0.3907416320647805	0.1830213394982217	0.15024376394157724	-0.060958421843039685
287	0.1544977069231294	0.39158785729228435	0.18674854167773663	0.1501560850894629	-0.062324178702654054
288	0.1547391557381072	0.39162405618246077	0.1833792980562187	0.15017282150137856	-0.06108217437720469
289	0.15490907238571008	0.3916415006136947	0.18205844663656243	0.14987687174395303	-0.060777604007573614
290	0.15415424983846335	0.391197307534182	0.18372466922574787	0.1489388224733124	-0.062185230370695024
291	0.15426496358926522	0.39092638162642135	0.18405667655978578	0.14968914198048347	-0.06023503589634705
292	0.15459183548046604	0.3916071959954624	0.18418227342702095	0.14975973680331497	-0.0620718828369821
293	0.1541527442621186	0.3911580433583577	0.18364207920398984	0.15142579296421102	-0.06206795860920494
294	0.1541999125429893	0.39071440067949964	0.18402263458320686	0.14934878046812264	-0.06251925051956765
295	0.15492187754720801	0.3913450528321772	0.18627946319261246	0.14952951203681497	-0.06214742091572747
296	0.15453674928994765	0.39130911899978305	0.18504434165790035	0.15273562930924328	-0.06074309521932672
297	0.15442988545279954	0.39137098734417114	0.1851733512813334	0.14970547902607365	-0.06132629412620983
298	0.15496594643630526	0.39170211887347994	0.18382437659980724	0.14958096624759415	-0.06161275601633589
299	0.15445084468028014	0.3913295300229193	0.1830631885306967	0.1500384487847681	-0.060883114934466846
300	0.15440878535666022	0.3916288346989742	0.18586487421822986	0.14872312722113454	-0.062366643932320054
301	0.15442935196585153	0.391339872125613	0.1853734868462711	0.1517551477781688	-0.05913096652133863
302	0.15421504635711739	0.3913214891397301	0.18338463504175373	0.15096689212678438	-0.061055138313218515
303	0.15431628222797428	0.391489597636673	0.18136050180705332	0.15105116213808273	-0.06098883548372411
304	0.15457368102593877	0.39127703653516477	0.18346030156659077	0.15166413830024386	-0.05917768796457722
305	0.15496814486055926	0.3918200982285171	0.18428425285652472	0.15044733334184748	-0.061796905050721974
306	0.15456738186995048	0.391226507787968	0.1865277371593709	0.15073060944580913	-0.059673641222869556
307	0.15482937417405523	0.391488047717421	0.18557707617517788	0.15175762612887722	-0.05934374498071206
308	0.15423047810581647	0.3910341983997097	0.1830190954827903	0.1514641451519587	-0.0604357906895533
309	0.15447373430567818	0.391446533190395	0.18390741003912592	0.15019078638595867	-0.06200529108647065
310	0.1541636010155453	0.3912901630776781	0.18413369101495894	0.1496247667640665	-0.061196000839349375
311	0.15446104196825533	0.39126867054918746	0.18504790944141233	0.14998620373360344	-0.06143417382431146
312	0.1550502502128662	0.39198725846688726	0.18390639245444257	0.14938997338037047	-0.06013461750880944
313	0.15432482235964656	0.3911991091510671	0.18570884485913391	0.15070411542541134	-0.06299092805910278
314	0.15434955210061332	0.39103902917209066	0.18603351286972694	0.14921683431207627	-0.06080353282383153
315	0.15403552648999602	0.3908800213153172	0.18411361243706048	0.15155696655927722	-0.0612127475476673
316	0.1546826425853145	0.391344054794664	0.18518008561446145	0.149854397371706	-0.060966355576625324
317	0.15426466633805844	0.3912787850032028	0.18467897192771104	0.15045072647447838	-0.061761788990726485
318	0.15447553793988844	0.3908347510016088	0.183060326270588	0.14872165351557678	-0.06049074726943282
319	0.15448083559276055	0.39126280231056143	0.18618517382154323	0.15004299046905994	-0.059934630782457664
320	0.15523874605032428	0.3916660850333399	0.18626358127317186	0.15125011895865467	-0.06005981283664303
321	0.15413899250519686	0.3911901678879416	0.18295973851018552	0.1497029549870151	-0.06154338108323385
322	0.15497449740676966	0.39158207133874645	0.18397958804393905	0.1503638359966461	-0.061037996504499044
323	0.15314428508294387	0.39056481464428017	0.18287824320615506	0.1486235722253569	-0.059679295976511004
324	0.15402761772933427	0.3910386254097406	0.18255935144553886	0.1499263721304032	-0.06015133238837653
325	0.15450465116013082	0.3915859894891723	0.1838442445959886	0.15100980566998198	-0.061062419029206456
326	0.15459700468494122	0.3915390424238288	0.18355291699228662	0.1502763303378903	-0.059979745995432605
327	0.15486067684042587	0.3918109356844642	0.1820827783695106	0.1475642312205888	-0.060031509222857764
328	0.15352476460135178	0.3903975418184224	0.1831678825860648	0.1516022762602763	-0.061493025141012805
329	0.15447959654507146	0.3912459518114415	0.18299880410871774	0.1498071936225635	-0.06156954070914647
330	0.15424457999514987	0.39086296077306903	0.18369404375559473	0.15228027629390614	-0.059872890263616516
331	0.15515013172841557	0.39165440492437015	0.18388854449326833	0.15045676977559225	-0.061286577024452796
332	0.1536596948109089	0.3902400740771141	0.1828521369024582	0.15009751696544438	-0.06051885657879311
333	0.15452165580823476	0.39135698336420266	0.18656755984613682	0.15141197699336906	-0.06145256685898041
334	0.15396130761715932	0.3911104735325352	0.1854159112834093	0.1511251589800275	-0.06120886569454463
335	0.1541774982963443	0.3911961240081858	0.18248941521437248	0.1511530860558898	-0.06147324637562059
336	0.15480361362686362	0.39175091998658806	0.18603680558232583	0.14968595831985654	-0.06255391015955995
337	0.15481940661004295	0.3915037796669797	0.18629902634476722	0.14982312712831763	-0.06206641133008462
338	0.1539361245266825	0.3909215668753941	0.18522552485987603	0.15083685574871622	-0.062176448205734314
339	0.1543966613891198	0.3911305248768648	0.18302013225692731	0.14838286964122824	-0.061395107867100965
340	0.154538961203474	0.39113395589160355	0.18404345589665552	0.15193187021248397	-0.06182806919520549
341	0.15414116013916226	0.3912097333681322	0.18414986557968258	0.15029290677512264	-0.06167621894661126
342	0.15399038425545108	0.3908695959615831	0.18129835779498063	0.15024407315183727	-0.06123580308616089
343	0.15455007919805364	0.39147501593491263	0.1854545009961703	0.14918826416945172	-0.060448267872911327
344	0.1539650420138583	0.39081294141044326	0.18409374248596727	0.1524373477317286	-0.06134720501565124
345	0.15401096724801877	0.3908681582244528	0.18572953560791286	0.15099326284200013	-0.06249387154511971
346	0.15443878949950401	0.3912932167575371	0.1844668587147249	0.15022404091021607	-0.06209883700978649
347	0.15453765746797377	0.3915244973060814	0.18615950625662112	0.15217548376534532	-0.06124263361274516
348	0.15454493634876984	0.3912342194632692	0.18598758185246148	0.15173172978700902	-0.061906681411106626
349	0.15437458577338053	0.39116265187070814	0.1823708555364846	0.1497987142329907	-0.06109624571962486
350	0.15425433203283687	0.39132798199108565	0.18243327119298794	0.15163447257385848	-0.06124725442338204
351	0.1554438424332687	0.39184401443945965	0.18509897984609597	0.15089884668004924	-0.05948101559831513
352	0.1550229184940388	0.3915956923115842	0.1858580489423818	0.15342961888153703	-0.060739811561743115
353	0.15421951235454798	0.39099573630313694	0.18277588028550446	0.15044675931928927	-0.060242058005660036
354	0.15477378574673434	0.3916548626229789	0.184322103388397	0.15018998003121828	-0.06230070069180755
355	0.15533175607445593	0.3917758973660179	0.18663787343381336	0.15104465505998185	-0.06222415926923512
356	0.15446765978365967	0.3913318938535977	0.1837599266849085	0.15211583115229696	-0.06071682645934336
357	0.15434270481819404	0.3914555042476146	0.18439804041612454	0.15302246979106002	-0.060256708520109115
358	0.1545457856258899	0.39132827348456733	0.18653015690289745	0.14978451999482434	-0.06184920450828403
359	0.1550001942576949	0.39199132448310703	0.1858490936233608	0.14905501280525035	-0.06046167029137955
360	0.15445389826056602	0.3919439711415886	0.18573865214821425	0.151065179114762	-0.05903784079663282
361	0.15482329769853032	0.39168800322495384	0.1847602485663721	0.1505257906460622	-0.06290559546221647
362	0.15448769981516103	0.3912390422177075	0.18565986102903206	0.1527207776953234	-0.06160105801572206
363	0.1544442459277554	0.39143048815720705	0.1831549594910834	0.15011446045362145	-0.06085343977136328
364	0.15463746834654335	0.39155401198991047	0.1832358347405376	0.15035766747855817	-0.06020852381180048
365	0.15450314426869183	0.39128380777880406	0.18454033185142318	0.1519072653958837	-0.061619283179918403
366	0.1544483717776984	0.39125379879919764	0.18524687151268046	0.15161921255520536	-0.06127466389103336
367	0.15476362763408932	0.3912565306398121	0.18315795281962635	0.1513776177363744	-0.06111439403488553
368	0.154277915100708	0.39082093815785385	0.1836236293419626	0.15238665313203703	-0.05955347354284215
369	0.15457765421335484	0.3915373393692782	0.18493412310935553	0.15017075056568388	-0.061504422593417304
370	0.1542867110132365	0.39115414904365164	0.18204412625945102	0.15125440785590255	-0.06305284403595068
371	0.15436383052950037	0.39092193813570847	0.18240870709936957	0.1495906672138605	-0.060778975769198024
372	0.15456463715829152	0.3912574473094515	0.18496300887098008	0.15082087246187892	-0.06159568541311778
373	0.15460055288779162	0.39134047232148844	0.1850395757362938	0.15027577180651566	-0.059783536498337786
374	0.15475338151980797	0.39142359850411823	0.18510817814983072	0.15092747272357646	-0.062393858738991004
375	0.15441820128587255	0.3909551762262013	0.18329288787484013	0.1514052589989847	-0.06028766961274884
376	0.154769160262686	0.39150528857526457	0.18287370755196672	0.14990730344384265	-0.06089462437740081
377	0.1544820558983897	0.3914067676805832	0.18310452305866562	0.14875118472580579	-0.06144073616243896
378	0.15457521215714287	0.39116321848190694	0.18449037148272743	0.1516048837213508	-0.059449818893962926
379	0.1546327371609533	0.39133269681798	0.18517937920226968	0.15237404586886388	-0.06099924713996758
380	0.15450373816764207	0.39123141342633	0.18449715120491678	0.15130223135871046	-0.0613386938389415
381	0.15492200044283833	0.39168120049758925	0.18482727167309904	0.1522463072033198
382	0.15433368839839673	0.3913639790556395	0.18517828006394355	0.15296541357614382
383	0.15466479125322782	0.3913208814060501	0.18262581210907305	0.14958455295066475
384	0.15420075117235738	0.3913529116006858	0.18443115679762348	0.15094289910281056
385	0.1552254119788927	0.3918218604396854	0.1840826506978697	0.15032729407789247
386	0.15420228416568882	0.39138129655644455	0.18504299195181922	0.1495830257067339
387	0.1548352488638701	0.39168247034386683	0.1839707556021301	0.15043474158197193
388	0.15530204827791677	0.39195269358838497	0.18382580252834832	0.15174263331611915
389	0.15406211182108417	0.39103370512736724	0.18508655911549743	0.1499995303436708
390	0.15425341286524333	0.3911239108419093	0.18315947705845292	0.1508487859932376
391	0.1541230830961778	0.39101746472518023	0.18206579308738788	0.14915188394923917
392	0.15492808111909231	0.391290477800698	0.1827808635344128	0.15190026786313493
393	0.15456262325834164	0.3912267590758326	0.18332657625411886	0.14836434471399826
394	0.15516428025656007	0.39133826483225514	0.18518043404679121	0.15197552316086074
395	0.15472067099891035	0.39197363645554223	0.1847219225349814	0.15157932753318415
396	0.1542134674118335	0.3907978862456115	0.18493572124266852
397	0.1544145984600421	0.39113690166107556	0.18595030551525535
398	0.1545873046498576	0.3912445791053409	0.18217607662246682
399	0.15417835147400422	0.3912488422269432	0.18407911675641264
400	0.15487619897365038	0.39162869992754284
