# Supplementary material for: A rigorous and versatile statistical test for correlations between stationary time series
Source: PLoS Biol. 2024 Aug 15;22(8):e3002758. doi: 10.1371/journal.pbio.3002758 (PMC11398661; doi:10.1371/journal.pbio.3002758)
Supplement: S1 Data — (ZIP) [file pbio.3002758.s001.zip › figure_data/Fig_6A_data.xlsx]

## Sheet: Sheet1
	position (body lengths)		velocity (body length per second)
	x	y	x	y
0	-7.6423	0.0514822	4.99968	-1.75376
1	5.31769	16.1994	-3.26401	-2.64446
2	-0.590935	-4.54291	0.501855	-0.783907
3	11.8482	-3.68819	11.156	-1.99108
4	9.44733	19.2289	-7.39269	1.99892
5	-14.0457	7.53573	-0.795305	-3.87821
6	16.9358	-17.2295	9.23892	4.79427
7	-10.4934	14.0775	-3.54507	-1.26897
8	-7.16945	15.0874	-6.92602	-4.25964
9	19.4684	-14.352	4.84614	2.47233
10	-7.60358	-6.29476	7.19018	-7.8458
11	-10.8104	-4.59536	2.50656	-6.20757
12	-12.5195	-6.29798	0.535825	-6.08207
13	12.9297	10.8054	-1.67062	1.99445
14	18.9595	13.7433	-3.33564	8.00302
15	-8.70112	-7.32255	0.99504	-3.36586
16	14.6487	6.30505	-1.77378	2.77696
17	20.6747	-9.88368	0.794778	1.3455
18	1.18436	17.3375	-9.72396	-2.5495
19	-5.30001	-3.31464	5.14396	-8.05263
20	11.2469	-8.90075	1.94092	1.77371
21	6.62567	-6.65009	3.06818	-0.857224
22	13.7222	-7.64364	4.60931	5.46998
23	-11.5904	0.215821	0.329387	-5.25208
24	8.68117	-12.2902	3.49881	-0.686411
25	6.78382	-9.85607	6.20294	1.64945
26	24.3047	-4.33267	-0.611567	3.12281
27	17.1777	11.7909	-5.11918	8.57334
28	17.6283	-1.89043	1.78523	0.912203
29	17.2934	10.2378	-2.27853	2.9912
30	15.1388	-10.6971	3.93469	1.64981
31	22.9177	-9.96284	2.42305	4.89791
32	-12.6211	9.17266	-5.55082	-7.36834
33	-8.04274	-9.62293	4.41922	-4.56521
34	20.1168	-12.4141	1.26636	5.31436
35	1.3871	-8.05898	5.3114	-5.16984
36	-8.9374	8.23951	-4.93369	-8.80298
37	17.6709	13.604	-5.87131	4.92296
38	-6.83832	-1.50818	-2.61823	-0.920247
39	21.9735	2.18551	1.17625	1.36543
40	21.644	-2.57193	0.448523	1.68945
41	-3.28554	-2.4271	1.07217	-8.40259
42	-1.33786	-11.063	1.63251	-2.57162
43	4.72875	-14.2437	11.7468	-5.71607
44	-7.70449	-1.19783	0.561223	-1.15924
45	-0.408312	10.0147	-7.00267	-2.98081
46	22.494	2.683	1.11339	7.84659
47	-7.3601	11.0062	-5.06196	-2.99738
48	-2.51811	-13.1061	9.62708	-4.58942
49	11.7439	-11.7352	3.02903	1.45078
50	10.0137	18.0501	-7.40309	2.52703
51	16.7045	-3.41841	2.44839	3.16531
52	-3.41187	10.9706	-2.14651	-1.26635
53	22.3241	-8.63392	1.28847	1.63286
54	14.624	13.6401	-3.88084	3.29062
55	-4.23688	9.15477	-4.16076	-1.63005
56	-4.42071	-5.88654	2.42805	-0.9281
57	16.3594	-4.85936	11.3213	4.73827
58	19.8069	7.24775	-5.94626	10.8042
59	-3.88428	-11.6182	7.4311	-5.11177
60	9.10402	15.5751	-9.60054	5.16781
61	17.0385	4.55816	-3.50844	4.62764
62	-1.67535	17.1246	-6.22285	-1.08127
63	19.3514	-0.208044	1.9417	11.0418
64	-0.113417	-2.95455	0.573868	-7.62649
65	16.5159	1.87842	-1.76036	3.6311
66	8.72208	9.38898	-5.37533	1.3449
67	0.6055	13.9175	-3.5684	-2.31911
68	20.086	2.62248	-4.4659	10.4036
69	-4.99878	-10.1384	1.90387	-1.65249
70	-6.99173	2.83956	-7.04919	-3.80149
71	2.96392	17.4531	-9.00216	-8.64134
72	14.7372	10.9871	-1.82212	2.16938
73	10.236	-16.0834	2.97685	0.592671
74	11.149	-6.28584	2.16651	1.38057
75	8.79403	11.4054	-3.77355	-0.610108
76	11.5934	15.2665	-4.96884	4.12891
77	20.577	-8.09579	5.27264	1.18274
78	16.7141	-14.2549	4.21248	1.75882
79	-12.1986	11.0234	-8.06333	-5.01922
80	-8.7989	10.5829	-0.946075	-0.95277
81	-5.92742	-12.3669	8.2306	-8.52448
82	-6.84515	6.0596	-3.89592	-2.0856
83	-6.48239	4.56043	-2.19881	-2.29461
84	3.57088	12.0411	0.760928	-7.14887
85	-2.87581	6.23397	-1.00448	-0.411343
86	23.9865	2.35285	0.225332	4.84354
87	8.71573	-3.7812	0.99856	-0.436856
88	11.2426	-5.84312	2.99727	-1.26198
89	4.2513	-6.8111	2.79542	-3.86591
90	12.809	-7.76589	-1.69447	-0.2436
91	7.03939	-9.76071	9.62423	-2.73367
92	-11.9041	4.13215	0.320254	-3.22153
93	-4.01055	14.0451	-6.78485	-2.5402
94	12.0009	18.5531	-4.9878	2.49058
95	7.91764	16.3534	-12.262	2.57875
96	23.9793	-3.44725	-0.268338	2.22835
97	21.2603	-5.97365	3.12238	8.64502
98	20.2092	11.4173	-2.44363	4.48963
99	21.7506	7.24416	-8.96112	9.57175
