# Supplementary material for: A rigorous and versatile statistical test for correlations between stationary time series
Source: PLoS Biol. 2024 Aug 15;22(8):e3002758. doi: 10.1371/journal.pbio.3002758 (PMC11398661; doi:10.1371/journal.pbio.3002758)
Supplement: S1 Data — (ZIP) [file pbio.3002758.s001.zip › figure_data/Fig_A-10A_data.csv]

t	x (beta=-1)	x (beta=0)	x (beta=0.5)
0	-0.817690784872806	0.6858036409526344	1.0201222449866885
1	-0.9550894731013633	0.5104434991009833	0.9216037002181352
2	-1.07958477759262	0.4795487231059107	1.066504195104181
3	-0.9702286931164403	0.16894041718803182	0.9249224131995996
4	-1.0080642277538645	0.0032505536914297726	0.8578344982513851
5	-0.8482775578590798	0.027794154557702413	0.7651760465945858
6	-0.7924848586951936	-0.1193451741581802	0.7283327925948608
7	-0.7196278127688427	0.04435020750171858	0.5851947378708132
8	-0.566616274176618	-0.012452060665870637	0.5443163542032051
9	-0.4327804175379282	-0.07056046537216802	0.5969998382723246
10	-0.30613554153868794	-0.020598109282279918	0.47208037380762186
11	-0.0816003830366196	0.058462515547398834	0.487157496247102
12	0.06781293991610153	0.014345080257692414	0.4981045337161728
13	0.3006786408242159	-0.13681435742022038	0.47089102116313564
14	0.3497445129341817	0.022696485377620344	0.47846043915190695
15	0.6153669046200446	-0.015458397310680508	0.5251741009062018
16	0.7484366942904611	0.010715753748857264	0.4949920429601591
17	0.8586682386329603	-0.06385678849767557	0.437022419755734
18	0.9531075018599691	0.04998335311481902	0.5522537437457234
19	0.915560275034355	0.04927793371037185	0.4881671043873402
20	0.9899766471033425	0.007223729697160501	0.42539545638283066
21	0.9478667091185243	0.0006886886871345651	0.5279880477168681
22	0.9434021861665508	0.13182035484428634	0.5474672102026941
23	0.8041968424142462	0.27641190887986233	0.4967862427449368
24	0.7756867175956609	0.4078152188171721	0.4086407889858349
25	0.6494377377953426	0.5669862369767077	0.42238529478582176
26	0.446148083496288	0.736338159763642	0.47833100321034355
27	0.3561360953433569	0.918712479756226	0.4457534438530402
28	0.17706498262481704	0.8905523069722827	0.5022883964908272
29	0.03302933467490192	0.9501303592743027	0.5573913942808686
30	-0.1822218405214716	1.0387199101081657	0.6286223925271663
31	-0.38560828306849165	0.966789537409018	0.5525890008677238
32	-0.4594170412654021	0.9094569071650423	0.6865382710102654
33	-0.6348885249858617	0.8350427431232853	0.8444767218460754
34	-0.8105681302607048	0.8637161736640089	0.8671321000321355
35	-0.8486995211230653	0.6264061752412045	0.9365998069119684
36	-0.9544977375056288	0.5141082965031326	1.0746243957966042
37	-0.9666250174627247	0.2908548004715366	0.9516370924388352
38	-0.981238285912764	0.1892138842092538	0.9817617277376189
39	-1.0573375186049079	-0.005309711144729298	0.8488178035737437
40	-0.9789961266717194	-0.008381872790513242	0.7957338241485971
41	-0.8571155662349909	-0.02100046709659366	0.644293226102046
42	-0.7310320780102589	0.0019102629142793881	0.6164477875526537
43	-0.5235093442807732	-0.00894338671791507	0.418317101434896
44	-0.3917047060132781	-0.010126304590402714	0.549686929408872
45	-0.23790394475569954	-0.03464300540260758	0.5300675043264628
46	-0.09241232191917428	-0.033607749123715405	0.5213581936091001
47	0.057119667141550846	0.042715593913034415	0.5160567289559618
48	0.2785686123160837	-0.006211010609797213	0.5606841773523321
49	0.4408843240074501	0.059643916994761986	0.47027102650308766
50	0.6386777495755429	-0.021110384923373623	0.538313105166719
51	0.7964677387041105	-0.028104850733904514	0.4698435567476705
52	0.8045636592335482	0.053190354695528456	0.5371547153856077
53	0.8747172217678807	-0.00707416568171866	0.46687190848967985
54	0.9515198712233918	-0.01445892817235249	0.48733131276259284
55	0.9565910461267738	-0.01731780191031841	0.45225590156684203
56	1.0353337572015004	0.07000836681360036	0.5213020957435637
57	0.976160836216696	0.07790727992328506	0.4901242511920686
58	1.0026803821097077	0.28452503634330856	0.49533424566165374
59	0.6977602910578264	0.47563451510204185	0.5240704184809427
60	0.7440162245121278	0.5977753599143727	0.5263886003598702
61	0.5149516690341321	0.6601077599854381	0.41515296144292335
62	0.3193850355388317	0.8456977993774542	0.48411658514829503
63	0.20617509482060384	0.9790010203939037	0.49324647370986524
64	0.00697237873281002	1.0155607688960262	0.526936237209788
65	-0.2264590749950148	1.0101170737569665	0.40732066108679066
66	-0.3225012300241001	0.9676209468597285	0.5511012248628453
67	-0.5440314406963007	1.0017542405482678	0.7447905033720523
68	-0.566226558318251	0.7957891051625767	0.8381053656650529
69	-0.8024233756253593	0.8455167874691352	0.9021208694986849
70	-0.9217096639227009	0.733050490333333	1.026810669177468
71	-0.966825797464141	0.4824173310234739	0.9301811457135936
72	-1.0339450729326778	0.3704757699194358	0.9374283820617594
73	-1.0239949409653668	0.10426124586852402	0.9216264830234825
74	-0.9608848535851383	0.012214742553667458	0.8396890420640001
75	-0.9946543159660887	-0.029570586525664796	0.7567029329168536
76	-0.7670184389437443	-0.06551640727444613	0.6752767001765294
77	-0.7574055578652833	0.013447676929375863	0.5402054226782789
78	-0.5224337364404077	0.08245723171394237	0.4919345881986776
79	-0.3955852388790919	0.0479770221033547	0.49622855798629617
80	-0.2541874575467442	-0.02004169459330769	0.43143753234903087
81	-0.011180498432906957	0.07352279936209934	0.4271612536567771
82	0.08511223255446856	0.04680532143738198	0.5552430132786315
83	0.22565083755066312	0.10259977874132958	0.49522476382151903
84	0.4399354202119522	-0.013270913780797615	0.46989455525473667
85	0.5313029435496978	0.048635203935863326	0.5519033212558779
86	0.7207684089506702	0.09621317713021128	0.5203563638713667
87	0.906896213603344	-0.09426422437180482	0.5896098233498372
88	0.8276722139930903	0.038375966056855164	0.5132830157457066
89	0.939341014672038	-0.053586146603416956	0.5357073926005747
90	1.0089208341204303	-0.03074844759581869	0.5183849595872144
91	0.9719043163532284	0.004280038351944665	0.5835723983518786
92	0.9814305822953121	0.0924585367898187	0.47772429775331854
93	0.9480531242722876	0.33889215860406374	0.501049573559128
94	0.8006135725781603	0.4311020914601312	0.5001471334839005
95	0.6348905186679253	0.576597189812988	0.47184762032878197
96	0.5190829056407605	0.6809169770574691	0.5297403641666802
97	0.45199594897380585	0.7738573857517087	0.539965194199467
98	0.20911816479195006	0.8564153724641267	0.4508781979851035
99	0.02998007473080736	1.0148730738296552	0.5133014456592909
100	-0.09118464638104527	0.9554971715532411	0.4922654213724343
101	-0.32955772488551904	1.0746084765392243	0.5298051229221927
102	-0.47584058165324333	0.9879858427223609	0.7010050912404638
103	-0.7133117011869428	0.9522970652665501	0.8028098419939873
104	-0.7027910598377449	0.7828583867917709	0.8735292559072748
105	-0.9533403814562297	0.7449068480459994	0.9393079343970632
106	-0.8714845649496876	0.5087945953651126	0.9504986685970416
107	-0.9177454815550689	0.3656492240975313	1.048878410797757
108	-1.021421730602039	0.12082664217976685	0.9943749123123544
109	-0.9628380051975177	-0.05369655690901566	0.8011845202019483
110	-0.9514224615696981	-0.03129467452408021	0.8177611681062078
111	-0.8802366777953095	0.021901218362591603	0.6480970663577699
112	-0.7150254009460686	0.019073312273081025	0.6418519103634492
113	-0.5714257544834463	0.03858469065736977	0.5504489348254733
114	-0.4027212591916891	0.013618021211518129	0.48580772504828296
115	-0.30812448758361144	-0.08096921004713153	0.5450068547299526
116	-0.11308755600986695	-0.026503862083926667	0.5007428825872211
117	0.07266858094821628	-0.02200240225813846	0.5234679394889078
118	0.2525075422556058	0.023603515637021965	0.5957881531607875
119	0.443958411797882	0.040917869837343246	0.48040073607943606
120	0.5709944623071641	-0.03644689254547067	0.5081142084852135
121	0.7439561069585054	-0.07414253781552782	0.48499220462110904
122	0.7511943886921734	0.023052789348623964	0.5242903802951084
123	0.8805521534472438	0.06883191803086446	0.47045035631907267
124	1.0206282206273345	0.06949901160973093	0.45126474116670473
125	1.0714021340254014	-0.016753150435085077	0.638855442278596
126	1.0473244598838052	-0.009439832101533022	0.560751511560244
127	0.9989667802744546	0.04465521477137589	0.5198609497706732
128	0.8310829720387198	0.31440545011556403	0.5205089093165857
129	0.8148172235074919	0.4130449835884223	0.5708881084431806
130	0.6539484487555058	0.6112225703980876	0.47881039055809305
131	0.46564464219018287	0.714466132155966	0.4781789076658968
132	0.3488011427987812	0.8726538166481626	0.5063131564680515
133	0.1778633062121306	0.997299329049266	0.41164193051819387
134	0.07983833034551667	0.9637001303232824	0.434703336570085
135	-0.0988651878277407	1.0113143971866634	0.4995944490387251
136	-0.413416179492565	0.9915997031971522	0.5662091424018137
137	-0.47887101127232634	0.9474223997076232	0.7010712121732995
138	-0.5705764193571995	0.852986455247023	0.9380808113140586
139	-0.8085074473525837	0.7285847354294664	0.8795415199656164
140	-0.9018499874954118	0.5440733041170241	0.9888334527571769
141	-0.973148083064211	0.5256004432179305	1.0169757415894385
142	-1.0709094497858624	0.35779281951962005	0.957177170759742
143	-1.018171241119181	0.2325616232076528	0.9189811911138708
144	-0.9129176010589022	-0.00047078266190078363	0.857385517720877
145	-0.936625178594179	-0.08809557888575242	0.7292875936915405
146	-0.8270740664166158	0.0334537948809531	0.7493532783544397
147	-0.7315734676299525	0.11770072150806254	0.6101623623028234
148	-0.5296475735539232	-0.020922107821922838	0.39371565293619937
149	-0.4122339818197982	0.03981485076656377	0.5193046075296666
150	-0.32730611429529033	0.05540920875102463	0.4222671822821992
151	-0.20641561596897662	-0.054018651034464876	0.525824708236499
152	0.09676160845455024	-0.047703556612656135	0.55398414560319
153	0.3340950599937516	0.026544288713067594	0.5369434691291568
154	0.34721625019242847	-0.035188177010569865	0.5270509739408666
155	0.5746628564621002	-0.070190635323008	0.4858656793581808
156	0.6557669215423023	0.014197228954221139	0.4608835558040268
157	0.7809797802795808	0.11305830890164024	0.5456049537974526
158	0.9932560121113573	-0.07933930890815277	0.5128218201824891
159	0.9935937892673754	-0.04447847717319909	0.5898395103331169
160	1.0462383213504276	0.022638251800461227	0.5596752221659654
161	1.048637795896452	-0.03223036271364901	0.6332222249165966
162	1.0201022765223984	0.051761988172538326	0.5101588470233591
163	0.7881172511508164	0.23801212464680754	0.4649515048006145
164	0.8764578489297348	0.39806538714124845	0.391603679548518
165	0.6330767076424275	0.5616964560892818	0.5396248663905575
166	0.5258381367579836	0.6807044693745614	0.4958696988133734
167	0.33991631563535385	0.86507664136745	0.5320680713521411
168	0.08118743283443955	0.891508202042971	0.5201093123471422
169	-0.0866062454529133	0.9361005937376055	0.4513060224594637
170	-0.13877600778662616	1.007221204566037	0.4578152375776111
171	-0.36759872227858675	1.0269355538887122	0.5698573763772978
172	-0.5312422750913723	0.9714006447283068	0.6827873647621951
173	-0.6652976113872773	0.9113039521956686	0.8213224109983966
174	-0.8250329166733488	0.85299182156375	0.9204523110732926
175	-0.8908374622813628	0.5656343581335205	1.0329102415248674
176	-0.9956726316960887	0.4632993071705008	0.9911740403154647
177	-0.8708669619369624	0.3158390767996142	0.9331827532762965
178	-0.9497324663436008	0.12795241169207283	0.915442692210004
179	-0.9938816700864952	0.019431914060377788	0.855605374417883
180	-0.9179182998150046	0.0014575118309827573	0.7491255965868614
181	-0.7871785623098816	0.057528932573613606	0.6976411651241152
182	-0.677887179863052	-0.008887236398549157	0.5250776286948119
183	-0.5886333974667117	-0.060785302964517174	0.4888666435456905
184	-0.4053206052052131	0.07375986981240576	0.4956084468647623
185	-0.15311415667162598	0.061734596892402606	0.5375164330821834
186	-0.11552942914521862	0.014808613125919119	0.4638493695650982
187	0.0797702062722147	0.09347264108521769	0.5082314623360074
188	0.2949684772893477	0.14632938738184453	0.49304986941770046
189	0.3134676419394835	-0.02831368703559722	0.5533817374243729
190	0.5770400862572005	-0.029748663299945577	0.3775630677466849
191	0.6904317008549121	0.04434763141390474	0.5346847300324153
192	0.8469021188931447	-0.014388626574705061	0.5223027963345931
193	0.9201239419607612	0.04384055795946508	0.5231542845588502
194	1.0446003148262533	0.042191962072621964	0.5328580686575337
195	0.9780316007411896	-0.025176173187984242	0.5838933378799808
196	1.0661337269834619	0.05607630000699067	0.5730999780534763
197	0.9916038072248735	0.1175203173481222	0.5518070188297833
198	0.8590454987225064	0.23986511415250078	0.4883467623525341
199	0.8257649916581349	0.4804242092647859	0.5244359596433229
200	0.7023351969872833	0.73350743479982	0.5462500937733232
201	0.5777296993044212	0.7538355058398014	0.5620050268577543
202	0.35600093639975094	0.7588126261678805	0.538982034636432
203	0.1479125212637115	0.9015074607528842	0.41294286214976
204	-0.018685366236490836	0.9513826194386432	0.4317661041851222
205	-0.20319725725456103	0.9615135608328307	0.4706704773109013
206	-0.35148008936263697	1.0242455867462419	0.5922482904358972
207	-0.519710410184128	1.0547673755833384	0.7222970024334229
208	-0.6681403684318984	0.9005636813095748	0.864445420392988
209	-0.7924861254652205	0.7430115078027774	0.9251724511454875
210	-0.9162349163072389	0.6973851385031096	0.9255685957904893
211	-0.9560692235654435	0.46712923653130645	1.0017459108530242
212	-0.916407460926409	0.4114466831001767	1.0250392914623858
213	-1.0945936283587623	0.2062699357068532	1.0107515211271512
214	-0.9384176560728997	-0.010547975313793758	0.859525411060359
215	-0.8802824742242488	-0.0376300418310935	0.8708193085059541
216	-0.8052073025554874	0.022805945570394906	0.6285521787544239
217	-0.6798610605625542	0.06050942675761966	0.44875795863807005
218	-0.6214416062299947	0.06953549380786737	0.5751488373805427
219	-0.3796591623538184	0.008981411867215417	0.45698493480365204
220	-0.19450997205252735	0.016216105553600504	0.5135724124077483
221	-0.07004671954001987	-0.008630935502248404	0.5050013679611082
222	0.1523112527179926	-0.04585837382621277	0.5151734494886588
223	0.278486193497788	-0.039997289651442385	0.3957313460126139
224	0.3550133231969041	0.0693749274355663	0.5016051942871494
225	0.5934747837857791	-0.03472904277705921	0.5769641784658105
226	0.710772714163521	0.07781953638526012	0.48744833391042014
227	0.8123241440348504	-0.029013304822702327	0.47901302816435765
228	0.8841042024055049	-0.08183274624842655	0.5564572556458287
229	1.0878930262751008	-0.02884225673260576	0.5165451135415949
230	0.9634851297464646	0.016390536416338836	0.4319501815803416
231	1.0600531142937064	-0.008317991585848014	0.5054204775139615
232	0.913059911799347	0.10169139825883419	0.5789522937418301
233	0.9329179048442422	0.3612316371858348	0.4714725118785553
234	0.7681202318715463	0.4361042905609285	0.4788251686266155
235	0.7076610883072082	0.5753998469908822	0.5184752318236983
236	0.584053939044938	0.6879563622086086	0.5540474353198851
237	0.30903364056071747	0.815286522125951	0.4273182079392746
238	0.2638536169193495	0.9958618058026637	0.44129670293328516
239	-0.015368005777532098	1.0299318149504817	0.5007310486311315
240	-0.2375901299090786	1.0811681692237456	0.4882704048541381
241	-0.30862627028797585	1.0055238966840143	0.5460440404234248
242	-0.5047268135201876	0.9248765371414879	0.6487097334263182
243	-0.6767199191055533	0.8913555658005032	0.857562522779504
244	-0.8254443877897465	0.7795849595826676	0.9932916756889103
245	-0.9108138163835637	0.7409852643687221	1.046310785793869
246	-0.8681199867666054	0.5639427525934119	1.0079425531486588
247	-1.0044945145255373	0.2728346036648802	1.0579804758538869
248	-0.9950721576817212	0.13503669315577738	0.9336520892484093
249	-0.9135095889084435	0.0012375843656079466	0.9185550117102325
250	-0.94788242159697	0.08640768914443671	0.8406597448552812
251	-0.9160797106677528	-0.03334273461778139	0.7604072696748774
252	-0.6432593630967862	0.008971282725687974	0.4715472402547506
253	-0.628986158539208	0.020745969237564197	0.48616165770333875
254	-0.35749514167068897	0.027172057394069415	0.4326588601061148
255	-0.2799538625604522	0.03092578126805916	0.5365849414453367
256	-0.11677526048633607	-0.027482795331037414	0.478721496216575
257	0.013183965898734162	0.04904238485091834	0.5508923541416584
258	0.21836231896397826	-0.03158638285295683	0.5002316661791206
259	0.45697539642985846	0.04631596149476116	0.415828661926799
260	0.6364332457945052	-0.017336974847672396	0.5115771957054055
261	0.7874625091055731	-0.02237245274453998	0.582949798075512
262	0.9004684837789818	-0.00328898461431147	0.49430542633879926
263	1.0108300580136356	-0.04105030872079208	0.5024522812668468
264	0.9938744950119311	0.02166743300362807	0.48720744812259814
265	1.005082755829709	0.10274104096974926	0.33743185727588404
266	0.9978542962709761	-0.11045940095002538	0.4811723664544105
267	0.8704115281255603	0.09349445188578427	0.5231259258208204
268	0.9703746396089212	0.13429729468443802	0.5001392814355012
269	0.8830507902869712	0.44138466200015347	0.4650904663003508
270	0.6323809854324591	0.4710319961637695	0.5671292129865383
271	0.5124785779648857	0.6783752641319025	0.5474753531461283
272	0.3235919450865948	0.8348022859493427	0.49111009059947036
273	0.14531245420448152	0.8456690827894824	0.4958172787170204
274	-0.05148421331856058	0.9777563681307884	0.5388308836028892
275	-0.12247038744852705	1.030471076836811	0.5588700724829029
276	-0.32676374199132296	1.0321800582806098	0.5117841747416317
277	-0.5133754204245805	0.8894380896867176	0.7298536975353829
278	-0.5401871539369157	0.9259785979839964	0.7664953760445384
279	-0.8551038753549626	0.7644031541631433	0.8760477720025008
280	-0.8275773527239904	0.6954273614037155	0.9254453814199672
281	-0.9988961478287735	0.5807401274170212	0.9986955628392203
282	-1.028312025187166	0.33766135217556875	0.9408267518615326
283	-0.9226292639335523	0.2157977623019341	0.9945737557218367
284	-0.8983347585909934	-0.02229976052042163	0.8949923341028088
285	-0.970448720986092	-0.05707719533896275	0.8558233377893655
286	-0.7868449811268706	0.05829817912028004	0.6846995238782805
287	-0.696601359418145	-0.06939359357446297	0.6294057585992205
288	-0.6440931340936698	0.05827203520289951	0.5589080499775574
289	-0.4994935795742604	0.050197890552233365	0.4915848101344722
290	-0.34535498637523765	-0.0625962112997327	0.502298867639088
291	-0.05494238553890891	-0.024766927727998007	0.5218986104970023
292	0.13446630861501463	-0.0027030737252159245	0.5137951188446973
293	0.39151254279793346	-0.06448950072032646	0.46899234807822765
294	0.46795911592381245	0.0001691661640340943	0.4512881267555687
295	0.5596621947599686	-0.02884237244344383	0.4920698079450727
296	0.7128480796375054	-0.014261274652123243	0.48403662214025206
297	0.8464185117851143	-0.06612150883909558	0.537812137883994
298	1.0097991501695205	-0.054970212811211144	0.46245022396273694
299	1.0337692268585397	-0.012477398570411469	0.5160855952253331
300	0.9906488582135866	0.02041847242286949	0.5101322846623483
301	0.9780535466335502	0.03978947152244074	0.4220579515366848
302	0.9049380793212672	-0.021556271994878612	0.601381071806912
303	0.9161664501783928	0.23403294565229998	0.45743352361192385
304	0.7887645770689715	0.5237548798512086	0.5782434177196099
305	0.6544825602338432	0.5889421578339891	0.4809618035319172
306	0.5806724702306783	0.6398512300155625	0.5460156368903621
307	0.34197808856237466	0.7905372916207718	0.5279209931778445
308	0.1767301298861462	0.9274684230296562	0.46388187861221925
309	0.058661326618953666	1.0161042838611596	0.47283950320030665
310	-0.19452493759232195	1.0572418122153833	0.4553586898052371
311	-0.36661607425764514	1.0854535484016854	0.639893292803735
312	-0.4744208855244482	0.9770537095348039	0.66469664542572
313	-0.6267564146620371	0.9259062012166123	0.8119808613395163
314	-0.7221567503309777	0.877594490377548	0.9045027054489351
315	-0.9978547450764662	0.772382070379231	1.0123993394109219
316	-1.0705770970914361	0.5246462238910506	1.0652019042383627
317	-1.0495636377877058	0.3776599720471832	1.039737864607369
318	-1.0172975235399953	0.2833445256189579	0.9746553218495333
319	-0.9151335778566685	0.029759670948188075	0.9279863708218812
320	-0.9383136570359913	-0.03585819227155229	0.8931724570371237
321	-0.823273726010908	0.027335692125523472	0.7188866213124333
322	-0.7354676546865071	-0.018750932150454546	0.6055711171141115
323	-0.6062911621955119	0.05029441764198748	0.5658167020087062
324	-0.5039809352777469	-0.023463917765683323	0.44289335100671173
325	-0.17516970702412316	0.10311901870632989	0.4964845033016451
326	-0.13047557840289875	-0.0020830885667138675	0.46651363787983074
327	0.13447981771948286	0.0011682022015471244	0.5680716146131525
328	0.27542630402968843	0.015418072738144868	0.5879037078115643
329	0.4585511857897516	-0.0711260718211605	0.4958354121468817
330	0.5849659935166563	0.03250305255303513	0.5337027435971519
331	0.6446672421877928	0.055513117880852586	0.5882285416545081
332	0.9259711602140537	-0.1317924285441079	0.537925345462372
333	0.9680055037501074	-0.00910493472755736	0.49213932810333644
334	1.018017161268898	0.008594700588829982	0.5807762804686112
335	0.9422936933283659	-0.008823969102660846	0.5227393436548788
336	0.9918302750577443	0.03646608973793733	0.48211028090569596
337	1.0486018418599035	0.056977203678406044	0.5240604869164879
338	0.859158648989657	0.24430815233636657	0.5782012798826616
339	0.7492267855663728	0.4208653898285604	0.5066341786699925
340	0.695529529818275	0.6079247018831809	0.5136667559248608
341	0.5638967530571152	0.665235390175973	0.49732917761382206
342	0.33059415148137494	0.8617626520379573	0.5281760149723911
343	0.19941442650820135	0.8699463727111888	0.5866839388417456
344	0.02513790992530103	1.013631690978548	0.44248723431459513
345	-0.18459146181348868	0.9830313872517483	0.4489092633293037
346	-0.28391473689223357	0.9019722404553989	0.6150559332859159
347	-0.5208129881010365	0.972493072551516	0.7678268649499923
348	-0.6907296010055013	0.868073561994566	0.8284686437989244
349	-0.7373180212695762	0.830158844085769	0.8922240562781123
350	-0.9300990944882471	0.6999720295400356	0.9748019737479392
351	-0.9653071028617384	0.5790007106292194	1.032611248354782
352	-0.9410368815736777	0.3935511396149457	0.9714978987751567
353	-1.0414422838312811	0.24263518624322794	0.97662215824846
354	-1.0316902423441046	0.06678345756500566	0.9177784311181
355	-0.9069682018203474	0.05564951003844845	0.8887631154922594
356	-0.8536517175690914	-0.05513007351104322	0.7637585838163412
357	-0.6918360242001089	0.037916337142059074	0.60008419332893
358	-0.609575835895171	0.09388887036551946	0.48732638657888944
359	-0.514170521431933	-0.025482700555233252	0.5146029479727058
360	-0.20001513955012676	0.031190092138358994	0.4559254807491685
361	-0.07800001257092572	0.08042265964812638	0.4085449554366814
362	0.03521762433818529	0.039525861781777166	0.5272608090615423
363	0.13564132406556983	-0.03371031156905158	0.4876329120379413
364	0.40177646210701273	-0.008840166736542811	0.4435518181206134
365	0.5049833641201652	0.07038362020055532	0.5049701397776928
366	0.6894157238550753	-0.04296434018534343	0.52919543006196
367	0.8902157089800905	0.04598128593736103	0.4483560684323037
368	0.933771377630297	0.05288894819531114	0.4697418617486097
369	0.905575984814398	0.02939242944907864	0.47444373861601696
370	0.9513116378708905	0.035881821276838116	0.524642505011041
371	0.9963712608432956	0.013666211947938427	0.5059181616157838
372	0.9884258299316138	0.0947528261172832	0.49447264012210984
373	0.9103008279809714	0.2612145287229388	0.5012092506550355
374	0.7448673574133595	0.42899990994991605	0.5863088980459983
375	0.6383756447218376	0.503540405460885	0.543255983415886
376	0.45920454866415644	0.7201219419274453	0.5166478337807563
377	0.33081116582731424	0.8685567186673762	0.4732652365711221
378	0.17764813078245087	0.9122919356877528	0.5118230287948021
379	0.02416265537234081	0.9501428370531306	0.48970689844976384
380	-0.14569240410257653	1.0292558000389793	0.5560272508489673
381	-0.3399437919526847	0.9290066544955434	0.7317124349792555
382	-0.5534997836760727	0.8461939105745839	0.6304730398152193
383	-0.6871238076994751	0.8971658096513749	0.8096667353888231
384	-0.7852598563792966	0.7527785797455427	0.9320398542326556
385	-0.8447217120934503	0.6003032374347264	0.9589934061189243
386	-0.9866767478594999	0.5096964494632296	0.9764676417678425
387	-1.0107232479250259	0.35182106779679934	1.0308823011370318
388	-1.0312665755544685	0.2515852848667933	1.0246132712263374
389	-0.9714120688622409	0.022296391186479594	0.9051642204952978
390	-0.8943167351210338	0.040856684188440975	0.840898081568577
391	-0.8225668679580387	0.04213713481806998	0.702717705829133
392	-0.6102798722674404	0.01774080390620351	0.6886957640948774
393	-0.5590249701550137	0.023613896097410058	0.5117815162983658
394	-0.404685077765648	-0.018158182990459012	0.5437375198434437
395	-0.22339400405095688	-0.010858643376795107	0.46758384159063465
396	-0.08198457997557136	0.01628221626843341	0.5199548070043942
397	0.11342987025312848	0.013314389958603338	0.4572728944171147
398	0.251157577201074	0.16366018840569174	0.5228605842293041
399	0.5102803789179196	0.023939123476220438	0.505571020613567
