# Supplementary material for: A rigorous and versatile statistical test for correlations between stationary time series
Source: PLoS Biol. 2024 Aug 15;22(8):e3002758. doi: 10.1371/journal.pbio.3002758 (PMC11398661; doi:10.1371/journal.pbio.3002758)
Supplement: S1 Data — (ZIP) [file pbio.3002758.s001.zip › figure_data/Fig_A-8_iv_sine_w_threshold.csv]

t	mean	standard deviation	autocorrelation (k=1)	autocorrelation (k=5)	autocorrelation (k=20)
1	0.6087118353044427	0.18396608481657056	0.8829623632714763	0.2227725493037042	-0.34978537625832745
2	0.6087083763260909	0.18385051840345018	0.882701997895661	0.2241528513202942	-0.35099514648916724
3	0.6088239129604911	0.1837988949243271	0.8827064441763413	0.22492252973431512	-0.35102649871531194
4	0.6088316832623412	0.18382971458074235	0.8826197392027181	0.22750995171842783	-0.3502635476499189
5	0.608813745508386	0.18385260734967493	0.8830243946738547	0.22769458197019823	-0.34995134076988593
6	0.6090380816280891	0.18402207671401014	0.8832578101149433	0.22723274896861345	-0.3501239950011661
7	0.6091087639010876	0.18418035784230843	0.8833363966420161	0.2273733507265732	-0.3506775896760241
8	0.6090742306446337	0.18421246787752268	0.883733511989724	0.22616271556268716	-0.3499446053236585
9	0.6092656329847654	0.1843159864349872	0.8833195338287502	0.22503609275117464	-0.3512033479140566
10	0.609100106380976	0.18422197668938825	0.8832586528341568	0.22403011763218258	-0.350424015641349
11	0.6090930209958522	0.18401928417785166	0.8833801046458967	0.22450895035817411	-0.3513784053373084
12	0.6091371026731687	0.18405084826034143	0.88278450895211	0.2240151958605175	-0.35173060088285696
13	0.6091157688249969	0.18393833819644614	0.8831946803528652	0.22545372291230914	-0.3512265303460109
14	0.6089754229454108	0.18401670253296673	0.8830109101876665	0.22644274866124744	-0.35096038444958166
15	0.6089219075644401	0.18404159523782682	0.883171413469378	0.22650518610589435	-0.35030392253786247
16	0.6089602947915759	0.18403882930253004	0.8832776420643802	0.22695916033310504	-0.35105994592410245
17	0.6090163690371075	0.18414732515539056	0.8833355432036277	0.22619705880626959	-0.3506866161529903
18	0.6090274594316086	0.1841769438204771	0.883709494122582	0.22656942478865022	-0.35024930152969047
19	0.6090600054353881	0.18413006919749986	0.8832228848426417	0.22528262014723915	-0.3503304679257224
20	0.6091065275944696	0.18409872676622527	0.8832863177535046	0.2251742335146017	-0.35098107989468774
21	0.608995757759642	0.18408139336820217	0.8832647535488959	0.22417277294797983	-0.3505599244562494
22	0.6090423288007555	0.184068133302049	0.8830863164879906	0.22450154708716896	-0.35053034554706264
23	0.6088510105348492	0.18398182332834565	0.8830007999272198	0.22473598299933992	-0.35070491882111393
24	0.6087910687988174	0.18383412675220467	0.882809093176517	0.22568450531680243	-0.35050585483111407
25	0.6088928278636448	0.1838674133541146	0.8829536807400393	0.22543192335258685	-0.35122189211074617
26	0.6090016584683623	0.18398422219129676	0.8834742900534843	0.22610235115216198	-0.3512338782980815
27	0.6090280337456939	0.1839903734505931	0.8832963092341393	0.22616183659669967	-0.3508496115651747
28	0.6088940034294398	0.1840699061355456	0.8833764006773179	0.2260889897591798	-0.35074660531471724
29	0.6091605014813029	0.18409139856126674	0.8833856968748146	0.2265919397962086	-0.3511255015020685
30	0.609035549645951	0.18412976235253128	0.8833869315836506	0.2258220790449755	-0.3511091143628243
31	0.609039264820972	0.1841534591752813	0.8833272360675474	0.2263455206224456	-0.3509421865728113
32	0.6090657060498297	0.18408677297873743	0.8835617793397617	0.22721625652823207	-0.3511409371851137
33	0.6090906294766838	0.18415294647928487	0.8835813949529413	0.22539588430925592	-0.35067206144489
34	0.6090370372466246	0.18398208929971888	0.883028881843947	0.224941689594675	-0.35051464156897927
35	0.6088025834034467	0.1839779403329063	0.8831711067334785	0.22359312602917458	-0.3500364271660992
36	0.6088014596043813	0.18401003518282305	0.8829800594896045	0.2234965849560289	-0.35044987926547694
37	0.6087895997695203	0.18389241067749543	0.8825156219267911	0.22413673132351924	-0.3501005639237086
38	0.6088001516375392	0.1838222765611778	0.8830531417767278	0.22556864923460668	-0.3499467524076566
39	0.6088108562957699	0.18369582887660021	0.882803332832892	0.22608155536022762	-0.3506165656328336
40	0.6088500348609266	0.18396571172352344	0.8831532321916783	0.22729113211370722	-0.35002943973021905
41	0.6089394032814723	0.18406928382799734	0.8832124422566807	0.22784244862379563	-0.35096429577647187
42	0.6091278675266623	0.1842054116266367	0.8837003502905104	0.22718966394131787	-0.35038044172902527
43	0.6091663414771186	0.184231268461881	0.8836361718990225	0.22600209969215895	-0.35065530298413866
44	0.6092253899930343	0.18424368565104798	0.8835691923714948	0.22537513118038616	-0.3511457765407602
45	0.6091747956521536	0.1841464631698008	0.8832329766997457	0.22437481402446316	-0.3510029262983075
46	0.6090801466238843	0.18407276917932433	0.8831265923254408	0.22434456908164482	-0.35169295118893956
47	0.6090369421443392	0.18393328169155743	0.8831311355113668	0.22441426236978385	-0.35163760105812625
48	0.6090505323196428	0.18396583079579615	0.8831335830262957	0.2257523147636056	-0.35119980604463963
49	0.6091573495979546	0.18398787262979527	0.8833616437106707	0.22633602875903375	-0.35122339114464646
50	0.6090681887937653	0.1839798846803196	0.8833056644661957	0.22666110850232019	-0.3504196969536548
51	0.6090670341207638	0.18409926871895496	0.8830842475250376	0.22670150470104006	-0.3508023103729839
52	0.6090962128697652	0.18403123431329055	0.8834005287754139	0.22678921151530906	-0.3500292856698412
53	0.6091149127692161	0.1842995638228714	0.8834163414766779	0.22504511889683518	-0.3508709985129564
54	0.6090676670265922	0.18412938685595878	0.8834288340279455	0.22470099568409896	-0.3503022342834312
55	0.6092128025618936	0.18410167505180863	0.8833727487661094	0.22519742069163806	-0.35045355726454186
56	0.6090367595333976	0.18409857821598463	0.8831369865653376	0.22471795236187284	-0.350803922740054
57	0.6089692517326754	0.18403412283413226	0.8831500055877939	0.2246240223153766	-0.3499452622733284
58	0.6089987981393807	0.18407307126075048	0.8832251786694378	0.2251072176992257	-0.35068268097151795
59	0.6089510878800118	0.1839643049997613	0.8829055812001083	0.2261518925507683	-0.3504809347273525
60	0.6089641416474632	0.18399340554103125	0.8827468527830188	0.22578232272376453	-0.3507767634344159
61	0.6089274285293784	0.18382295738091656	0.8831913191939156	0.22633962805510874	-0.3510992623720445
62	0.6089342384352301	0.1840213922425963	0.8832724133544978	0.22640970861728232	-0.35089045000351066
63	0.6090275152078475	0.184129530236662	0.8832931898305851	0.22578467118078727	-0.35066608198907473
64	0.6090358125518418	0.18404630186077167	0.8832437716604067	0.22544394286387803	-0.3512525360860496
65	0.6090753619203154	0.18401014714202876	0.8833251160807517	0.2260378023120203	-0.3509999367263317
66	0.609156552001969	0.1840657169955827	0.8832093448182899	0.2271079255357958	-0.3514360999547397
67	0.6091559045239382	0.18413966877937923	0.8833362058678319	0.22670786499251122	-0.3515461489531779
68	0.6091384416774567	0.18413425817832157	0.8829767939036176	0.22613894233376125	-0.3506327274271761
69	0.6088575605851934	0.18407977244840196	0.8832865799293567	0.2253349394481872	-0.35073616229382615
70	0.6089270589783621	0.18398964449914587	0.8832602913265433	0.22338046932389138	-0.3501904193237132
71	0.6087805472699028	0.18396150473733167	0.8828837161084798	0.22275260087452825	-0.3502555823686656
72	0.6088092694580469	0.18380133529192158	0.8827631539889906	0.22369988534690524	-0.3502768927973995
73	0.6088336400141432	0.1838124608793384	0.8828011489966644	0.2255207849051117	-0.3497122834648057
74	0.6088210250686252	0.18379883944478695	0.8829113945738735	0.22710409674135013	-0.3496084941422517
75	0.6088493849125377	0.18399738193554918	0.8830651152201335	0.22696696206219333	-0.3506720609285301
76	0.6090129177526766	0.18408270793946227	0.8831769630863535	0.22777367466514162	-0.3501580733645898
77	0.6090112976677559	0.18411541648730662	0.8837246519673372	0.22765593683639926	-0.3508141778499975
78	0.6090984198778961	0.1842376694142281	0.8837506123116554	0.2260126696813841	-0.35064426306207563
79	0.6091257530123295	0.18419832106380943	0.883450419388133	0.2245753995105033	-0.35133356036639724
80	0.6091058426509313	0.18421019221896906	0.8834201247477548	0.22415297020164734	-0.3510111416176439
81	0.609163673649956	0.1840320665997169	0.8831586409135117	0.22463426719666196	-0.35214555419666754
82	0.6090447086389756	0.18400776603081714	0.8827526656251052	0.22316081347657774	-0.3515771576032914
83	0.6090102026544476	0.18397589278988688	0.8828685323376309	0.22475889889329087	-0.35093536425923044
84	0.6090835580667354	0.18399835113696375	0.8831447025059045	0.22684643041446637	-0.35052848237678236
85	0.6090173977119621	0.18400826175366244	0.8833187699655095	0.22631653817896233	-0.35066266954588493
86	0.6090589675375228	0.18399931848500792	0.8829833729274542	0.22639396078947419	-0.3500913282216776
87	0.6089909889882222	0.18410457524825496	0.8833897581422752	0.22673371055004024	-0.3508329054625074
88	0.6090406368488498	0.1841179758984199	0.8834257975788989	0.22592832312838781	-0.35063789698486814
89	0.6091487379014344	0.18414206720870457	0.883139413830182	0.22491536586675373	-0.3507563774535467
90	0.6091301679343794	0.18402768305077924	0.8832522028246067	0.225041308011062	-0.3505409033283816
91	0.6090528883605011	0.18405912813368863	0.8833847328478617	0.22497664862237166	-0.3507240715571317
92	0.6088388612341964	0.1839785057697285	0.8829870749367748	0.22423825211006776	-0.35075397692080024
93	0.6089624371167325	0.1839220867324874	0.8830889274454669	0.22487382463973737	-0.35076946039288937
94	0.6088291655298255	0.18394991941047753	0.8830281892087797	0.22557439205372282	-0.35080729237566394
95	0.6089186506694014	0.1839278874165807	0.8831200438714591	0.22636082387596526	-0.35107548757447304
96	0.6089119802819708	0.18395813387620444	0.8834048996535627	0.22632048234536836	-0.35104723565457113
97	0.6088925773528787	0.1840649040363323	0.883481360874767	0.22659491085281064	-0.350842614112226
98	0.6089905112789683	0.18403508088799542	0.8835663867078078	0.2256542974261111	-0.35060854523740703
99	0.609031259991793	0.18418367694210477	0.883238662627642	0.2257802872809965	-0.35098300229312357
100	0.6090051291580526	0.18408589030917516	0.8832117801245023	0.22592447705294574	-0.3507797856281492
101	0.6091671123688348	0.1840038552064493	0.8832004815876093	0.22674406521748247	-0.3511005678732461
102	0.6091374080128523	0.18402632207001884	0.8831503121710186	0.22750871394351593	-0.3503183748278634
103	0.6090290522955171	0.184105219242937	0.8833915051157403	0.22657832562180508	-0.3508954148487197
104	0.6089450997820385	0.18404269560447262	0.8831743337770028	0.22446871501100343	-0.3504920048018216
105	0.6088874106071418	0.1840588352405604	0.8833863055760771	0.22416739935095228	-0.35058821833212456
106	0.6088124427729474	0.18396854146119995	0.8830208814864013	0.22289944702381914	-0.35069058059553293
107	0.6087268728750205	0.18383108778481722	0.8827547198008262	0.2234081043213298	-0.3507052411541298
108	0.6086942788252367	0.18384552680733204	0.8828030404046588	0.22497757970427432	-0.35074464099939984
109	0.6088641777634799	0.1837960500775865	0.8828741753997852	0.22666090021787316	-0.35056644194909753
110	0.6089175715776801	0.18391658127644933	0.8830413833661324	0.22743626548142393	-0.3506230291051297
111	0.6089744313251092	0.18410273264073249	0.8833473347085674	0.22814908762118435	-0.35084727594797827
112	0.6090928825194964	0.18410016737568002	0.8835310700787273	0.22750328136898057	-0.35051180770979157
113	0.6091396180929333	0.18419990765368505	0.8834290047338204	0.2261865958941023	-0.3507083030121213
114	0.6092406731837696	0.18428606805991116	0.8836211955983185	0.2251543800768827	-0.3510795282432423
115	0.6091013217823054	0.18428225008627241	0.8834911942569246	0.22428325069926328	-0.3518434877754468
116	0.6090554578507372	0.1841006299142982	0.8829465231099897	0.22442623036355222	-0.35202771866296007
117	0.6089789907121524	0.1839583972083712	0.8828846419045485	0.2240229492712302	-0.35189646499524585
118	0.6090625388234825	0.1839874270945368	0.883145090760848	0.22496043913049849	-0.35101481404945956
119	0.608926741208165	0.18394096920057554	0.8828929770265932	0.2256260795546088	-0.3511338174356143
120	0.6090702552952507	0.18402403523063682	0.8832884847938448	0.22663538514233258	-0.35016236748849167
121	0.6090050848493536	0.18394603282305613	0.8829506653544053	0.22609667287594737	-0.3504113405212364
122	0.609094577657056	0.18419661997622824	0.8833679723681869	0.22725721846900201	-0.35059076767442876
123	0.6091184725450992	0.18420972779054365	0.8834062586613394	0.22618500297897465	-0.3505871664518557
124	0.6091297094264441	0.1841228248131836	0.8833711170719936	0.22598292696215275	-0.35100625606891794
125	0.6090344261855298	0.1840233297806338	0.8831914620196001	0.2258451461572562	-0.35062438681358493
126	0.6091017796340431	0.18406334227843568	0.8834460546417571	0.2244159214823795	-0.350923793010584
127	0.6088489399847694	0.18400841017499353	0.8829842198987368	0.22420283594170068	-0.35037170959859903
128	0.6088627374820531	0.18399649316263972	0.883144417738276	0.22483339375260014	-0.3509409020843545
129	0.608888197610538	0.18399808885594598	0.8829149210096926	0.2246230903293771	-0.3512556344930395
130	0.6089850314830856	0.18385304712231104	0.8828518988692119	0.22586145283539952	-0.3514030881863902
131	0.6089924814759969	0.18401977884355736	0.8831471294283577	0.22643207348561448	-0.3503274476895672
132	0.6089497705193446	0.18400606917183362	0.8830013136520788	0.22678460928968744	-0.35103419232210326
133	0.6089832488853542	0.18407965206871654	0.8832393854641177	0.2264299710000598	-0.3506627114972516
134	0.6089873763681055	0.1840976787868365	0.8830260197914909	0.22602037544638187	-0.3507035847954805
135	0.6090420895020559	0.1840902319325583	0.8834933182156465	0.22639920673556282	-0.3513217173211949
136	0.6091311314391917	0.18414583420371017	0.8833318909444515	0.22627812255390817	-0.3512222017054108
137	0.6090280869342528	0.18409573149981884	0.8833701363663389	0.22628534105740572	-0.35104223379613503
138	0.6090243681217201	0.18413860766160844	0.883341404123685	0.22615742814882303	-0.3510653405959789
139	0.6088228016067853	0.18404119194384425	0.883342889937055	0.22524280831838275	-0.3509190686716961
140	0.6088757259860689	0.18405681595009993	0.8833469878590023	0.224229930987781	-0.3502480746821822
141	0.6087302551453289	0.18394930887225194	0.8829116088208069	0.22399713703188764	-0.3503122855806775
142	0.6087065795175317	0.1838343442422419	0.883107928150055	0.2246739300841622	-0.35014814212280265
143	0.6089283391046248	0.18375936138224025	0.8827165469170856	0.22525984658067044	-0.3501581443616096
144	0.6087819272604021	0.1838415752099028	0.8829354291586292	0.2274545433411729	-0.3502684820289288
145	0.6088960467132635	0.18388942098349187	0.8830921834160563	0.2269889894099372	-0.35076790566317184
146	0.6089482135365993	0.1841050104050318	0.8831885139015621	0.2270562690646583	-0.35087337696699444
147	0.6090328090285817	0.18418506486344904	0.883640092905884	0.22735925077120947	-0.35036778641968386
148	0.6090730145386042	0.18420770775945425	0.8837357133718727	0.22555608217816353	-0.3508158268264158
149	0.6091930717061598	0.18418935472376063	0.8833672036706915	0.22446254200205498	-0.35123281244609394
150	0.6091807862593303	0.18419610162080655	0.8835791485893797	0.2244072171049979	-0.35075296463523836
151	0.6090927596122601	0.18410661797545647	0.8830823288850368	0.22366375257310522	-0.3514201113260223
152	0.6090850795854396	0.18400753704293285	0.8829319655012752	0.22349769684336743	-0.35108613668974414
153	0.6090603150091157	0.1839767950797653	0.8830404821721324	0.22501641797898245	-0.351435523734851
154	0.6089838977956249	0.18397806824263147	0.88311530041058	0.22598516018335102	-0.3507380363145554
155	0.6090731560052265	0.18405845973322552	0.883084443890736	0.22594905805961693	-0.35009087366908603
156	0.6090949955546132	0.18402417979241348	0.8833378332615125	0.2266334484038963	-0.35013837157130523
157	0.6090530595221351	0.18412382306134628	0.8835590009400199	0.2270847612087822	-0.3498608521688979
158	0.6091379807226507	0.18416498706369808	0.8832716621416488	0.22624392256639972	-0.3505869345248755
159	0.6091353565386826	0.18420104256082726	0.8833276427796455	0.2259526182727572	-0.3510307500204121
160	0.6090903553210176	0.18409456838789398	0.8832354236584726	0.22616185966815502	-0.3504589445498553
161	0.6090157077271713	0.18407424706611003	0.8833955604664533	0.22482202707755045	-0.3506884606912577
162	0.6089034059791556	0.18394228858249825	0.8829464717283853	0.22392667791477602	-0.35005596468611677
163	0.6089001900966305	0.1840196216094114	0.8829840697101443	0.22476570983331837	-0.35099509468260376
164	0.6088509564629971	0.18390284047131808	0.8832089265061054	0.22558658948814816	-0.3510841238984315
165	0.6089287743506776	0.18390914719033533	0.8831307189011	0.22550744051419475	-0.3511505115256938
166	0.6089474602986817	0.18398046479230915	0.883084245739228	0.22583304711986513	-0.35128857471110636
167	0.6089974990505133	0.18405231832242352	0.8833647258176373	0.226625211264157	-0.3516076519231058
168	0.6089371508976454	0.18409317701564284	0.8835290867142637	0.22658836480236538	-0.35089684151046274
169	0.6090179064909037	0.18416378820791512	0.8829943014698541	0.22565088526984786	-0.35081072279113096
170	0.609012853428548	0.18408359673345207	0.8833540345500718	0.2261945486802304	-0.3510465352655615
171	0.609049056654004	0.18411460788270875	0.8836487427755306	0.2268649286083463	-0.3506072863536626
172	0.6091315733520584	0.18412880997947395	0.8832610304484823	0.22645297286033036	-0.35109826529286275
173	0.6090838893294108	0.184129479019057	0.883452865643307	0.22651909277702356	-0.3509683921003682
174	0.6089039965025368	0.18411328895788354	0.8832877109045946	0.22541353114125307	-0.35054259754471495
175	0.6088685282729955	0.18402194283732004	0.883468442458592	0.22373346583663659	-0.3504324900964423
176	0.608750661206763	0.18390070951523194	0.8828020482837754	0.22274404191906486	-0.349825576251135
177	0.6087001864445587	0.18388991043225625	0.8828961520343871	0.22464613704801714	-0.34984530496669525
178	0.6086751487145927	0.18382054772342496	0.88258712106869	0.22515296392916784	-0.3503097522015371
179	0.6088206446763947	0.18386035505601278	0.8827577886875663	0.22679241860694327	-0.35095500140425584
180	0.6088017287512616	0.18385848698372476	0.8831823249993813	0.22784722783628225	-0.35076638112437697
181	0.6089880045257574	0.1840051607745894	0.8835333197274761	0.22792845419079705	-0.3501751442423985
182	0.609102120922899	0.18405780516472253	0.8834239112934683	0.22694163794721242	-0.3510100382998013
183	0.6090922975416305	0.1842457474350357	0.8836449574436399	0.2260391777428375	-0.3507673687451535
184	0.6092017712931261	0.1841614960545423	0.8836557903198751	0.2246382352013867	-0.3510787790797722
185	0.6091054456485058	0.1841880375361087	0.8832279094814335	0.22420845779332024	-0.35080121536277104
186	0.6090897045561864	0.18403818541477499	0.8830748466916291	0.22393606685230227	-0.3514818722991627
187	0.6090887657119435	0.1839898663434231	0.8831565830994855	0.22439598334622793	-0.35082799059339725
188	0.6090257874530332	0.18403366562237672	0.882881165269243	0.22519618192259327	-0.3514317741995788
189	0.6089648035748503	0.18399071529464636	0.8831382368060041	0.22572311628760863	-0.35037925875825576
190	0.6090816385097348	0.18399605907910846	0.8831637677803442	0.22666003653843686	-0.350852952681282
191	0.608970252120394	0.18403520394292716	0.8832248704792726	0.22644064259517543	-0.35014791974408604
192	0.6090949616317446	0.1841691752291481	0.8832139043685191	0.22638709358896522	-0.3506911083350583
193	0.6090649932910748	0.18421554395982445	0.8834383302939801	0.22583458151886365	-0.3504079766820165
194	0.6091845480010545	0.18414725663581766	0.883435810131127	0.22565614544469068	-0.3512691903747813
195	0.6090058179671929	0.18418246387889237	0.8830592273233832	0.22527219337729987	-0.35054944779883784
196	0.609062243712405	0.18412191953335	0.883295321447479	0.22454642554926774	-0.3501879775065429
197	0.6089042315032769	0.18411002327892387	0.8829370394891952	0.2245015891524346	-0.35056218007698514
198	0.608885839258357	0.18401831393378015	0.8831706779562339	0.22496908074578392	-0.35104459749191996
199	0.6088255909334229	0.18391391242543187	0.8830829010012189	0.22524880954364004	-0.35083894704382335
200	0.6088462793289781	0.18395438974781725	0.8830570842490467	0.22519358324621822	-0.3508155934914722
201	0.6089475324570732	0.18403114174464538	0.8834156503775882	0.2264809520243405	-0.35077125902806244
202	0.6089664781316563	0.18402346572424663	0.8834076578988759	0.2263053325212604	-0.3505409363011182
203	0.6089419528476667	0.18409802970032807	0.8832787744581588	0.22609522228077394	-0.35060735137005594
204	0.6090466002798817	0.18413924547500315	0.8831008998380824	0.225924732799933	-0.3509642196343267
205	0.6090916606823454	0.18418911390846024	0.8831530737470452	0.22562593820242405	-0.3509280447773935
206	0.609109211180371	0.18408052711038356	0.8834123916763623	0.22671438204804945	-0.3510299108004331
207	0.6092323216262139	0.1840838210751338	0.8834007696685249	0.22695980984975575	-0.3511779906278566
208	0.6089870344495227	0.18407747444269534	0.8834720714454005	0.22649410008906803	-0.3511671565536232
209	0.6090346902260675	0.18404515341464922	0.8831445049669107	0.22498953331422522	-0.3506584369367106
210	0.6086680679527656	0.1840915606606894	0.8832894328855687	0.22462953819577108	-0.3506368232857972
211	0.6087019114309229	0.18393877550300555	0.8832240548858762	0.22341918919320983	-0.35047375780418033
212	0.6086853329356796	0.1837967350563073	0.8832361560476909	0.22398935092060868	-0.3500735090780384
213	0.6088266617772566	0.18379038454124202	0.8828368294093186	0.22548323722043373	-0.3501528727421511
214	0.6087529519679794	0.18378146262564127	0.8829392636184498	0.22734399394954352	-0.350463567656195
215	0.6087950681544168	0.1838738181117357	0.882977244784688	0.22721132260848254	-0.3505847184088058
216	0.6089741366799468	0.1841014616028623	0.8832034967455734	0.22754536054547667	-0.35020100032743323
217	0.6090514175765214	0.1842068200016858	0.8838519041080303	0.2270740700491802	-0.3508134755409552
218	0.6091914787335639	0.1842089240165839	0.8836047714576958	0.22533907958560961	-0.3506427575223527
219	0.6091812508191954	0.18424506216711148	0.8833741245795885	0.2247962777242763	-0.3513463902871557
220	0.6090676473396437	0.18416160466726114	0.8833166855768527	0.22435364234956906	-0.35148685120396866
221	0.6091652674493473	0.18413261655160065	0.8831314176306311	0.2239396440716085	-0.35115427167592284
222	0.6090089333690696	0.18401156741428218	0.8830591639232312	0.22444232294335498	-0.3511288909406545
223	0.6090260465420388	0.18402721210794856	0.8830402244428015	0.22461443725828983	-0.35106730189795676
224	0.6090180061190823	0.1840332927424951	0.8829575831143596	0.22565247255261978	-0.3507653730919745
225	0.6089433156034881	0.18396704568254998	0.8831550677360578	0.22619723449214746	-0.3503237371785711
226	0.6089853745370362	0.1840816497287436	0.8836082300431359	0.2271000394021127	-0.35012432464219545
227	0.6090525446270683	0.18425219669641507	0.8831967471668638	0.22621968765623626	-0.35000656011141423
228	0.6091431123776042	0.18410472348896598	0.8835717252456141	0.22669155157922602	-0.3502631457522686
229	0.6090481269137039	0.18404656602692482	0.8833538066627461	0.22583971840405218	-0.35122856801615465
230	0.6091796093376455	0.18413951383469787	0.8834361732724477	0.22542807054492614	-0.3505710967426631
231	0.6091504968524789	0.18408805588724508	0.8832887929490659	0.22448111894702333	-0.35057225979752166
232	0.6088906925155013	0.1840141416751397	0.8832466777180006	0.22404079033985203	-0.3504387757785595
233	0.6089301973041737	0.18397558688025556	0.8830496083652506	0.2242226148547693	-0.35107997618262826
234	0.6089372426941517	0.18388854352760906	0.8833249397308388	0.22551876047518346	-0.3508596087861034
235	0.6090416868908023	0.18394483952747756	0.8829457837804784	0.22651636022615196	-0.3505627027573416
236	0.6088442729468839	0.18396209861551227	0.8832058238183322	0.22650098831393767	-0.3509306946574242
237	0.6089415471968511	0.1840529445646208	0.8834952063455372	0.2264302275900554	-0.35086445809079886
238	0.6089989507690727	0.18403621808194862	0.8833845411906602	0.22587675063684484	-0.35038253825043536
239	0.6091122584982179	0.18408721875562709	0.8834328495154823	0.22582933022571405	-0.350737199126767
240	0.6091238007016216	0.18412489895235323	0.8834812415724473	0.2256542218336992	-0.35169086701500263
241	0.6092205522506207	0.1840517630616697	0.8832597598441208	0.22594061451888126	-0.35081270616488935
242	0.60921640118745	0.1841555246779526	0.8831959104601109	0.22628072745140726	-0.35075452651801337
243	0.6090134841965241	0.18408296670436716	0.8832033586084053	0.22618985476426515	-0.35055482620746165
244	0.6089267091234412	0.1840279510949962	0.8831722901881736	0.22488311275058606	-0.35070331323536674
245	0.6088521964789214	0.18410732816056705	0.8833821588113703	0.22447314178691505	-0.3502433687911264
246	0.6086961102689826	0.18392545090395634	0.8830243574886848	0.22279210247970513	-0.3496462852073719
247	0.6088212780353128	0.18390801753592922	0.882634492040006	0.22417982336183861	-0.3505320053590443
248	0.6087421045118522	0.18380186392407058	0.8826947921988143	0.22528877613844142	-0.34984909758836374
249	0.6088166278680891	0.18383375283666895	0.8829145497900988	0.22708069389795124	-0.350396153625258
250	0.6087665297212195	0.18386337593434474	0.8830105780157302	0.22701510868785293	-0.35018133149161934
251	0.6090051585340225	0.18406633852798285	0.8833351357672578	0.22695487096286843	-0.35061866222069105
252	0.6089590793554309	0.1840969193822659	0.8836052846353863	0.22703570340496187	-0.35064977140318976
253	0.6091884887260488	0.1842193014653382	0.8834358915768624	0.22562462914384118	-0.3508473043385283
254	0.6091239950214453	0.18421072360830495	0.8834480545914636	0.22506681857791275	-0.3509936885212631
255	0.6091311478672967	0.18414906285939922	0.8831967373288961	0.22441676985408843	-0.35115547241767436
256	0.6091651547318919	0.18408916345170845	0.8832107968238561	0.22427159754933973	-0.3509805121367443
257	0.6090578441855863	0.18401695161935597	0.8830496629508686	0.22391088148532837	-0.3513000575997109
258	0.608967716580438	0.18400911888585722	0.8830734414621912	0.2252693762662501	-0.3512996105780187
259	0.6090514934670223	0.18392681577432096	0.8829484543082544	0.2260475119994265	-0.3509327655422031
260	0.6090322484471836	0.18396810049317786	0.8830789048979161	0.22619889477578248	-0.3501403359040659
261	0.6090314212854009	0.18400606276976775	0.8829737937799413	0.225921538035726	-0.3499834254702737
262	0.609008101984743	0.18409730284304324	0.8836236567839413	0.2266437972806695	-0.35011298882335695
263	0.609130480058382	0.18415682275308518	0.8832498405500121	0.22617517735931622	-0.35096026960786225
264	0.6091236121418288	0.18430411293696802	0.8832975518530496	0.22545825756314147	-0.35127162250336746
265	0.6091954789472519	0.18417706642977064	0.8830175518337016	0.2252666938162463	-0.35138110574463
266	0.6090224536852762	0.1840961485168977	0.8833338899281232	0.22458934017416457	-0.35057382663827147
267	0.6088534248209285	0.18397878658401895	0.8832567811780233	0.22454729931893258	-0.35038534658728504
268	0.6089226346597674	0.18400734844426858	0.8828304613186442	0.22465734332837675	-0.3513916804304853
269	0.6088426862760322	0.18399896310358013	0.8829055641767857	0.22500832310184155	-0.35041927571008846
270	0.6088976991690206	0.1839371826093759	0.8829532781597809	0.22563119241321167	-0.35089154222120195
271	0.6089814333471655	0.18394595619950413	0.8829283159182227	0.2260034207059528	-0.35107285694659907
272	0.6089461944233286	0.18407698379997275	0.8836240168572355	0.22649829951564102	-0.3512027623038668
273	0.6089916671842351	0.18400884075387658	0.8833684663471236	0.22633154869866043	-0.35082369190635765
274	0.6090164107912185	0.1840586186645179	0.8832413556349761	0.22586712186456528	-0.35073965580021366
275	0.6090857160274117	0.18414132830675506	0.8831482988332032	0.22590329584155433	-0.3506392735338328
276	0.6091233885235514	0.18414023915365388	0.8830788876874471	0.22675013975408903	-0.35090767638373127
277	0.6091275584411431	0.18407541036099972	0.883294005819823	0.22679650300724036	-0.3510035382056312
278	0.6090449832376167	0.1840504365422708	0.8831837639775828	0.2267222288567315	-0.3506102906823564
279	0.6089658968054359	0.18404615455187318	0.8833846774795976	0.22540731044009585	-0.3503653765997465
280	0.6088098338294057	0.18405088417883372	0.8831472825661782	0.22379174294980136	-0.350109211661149
281	0.6087539796415457	0.18389786911069086	0.882641762279418	0.2229083501340014	-0.3507415707674218
282	0.608787633250482	0.18384904537126392	0.8829428487291817	0.22411403158728085	-0.35023659159208076
283	0.6087854237563438	0.1838009287469053	0.8827656558041347	0.2249411845820027	-0.34991701114179186
284	0.6088724828832067	0.183770202198407	0.8828024043240539	0.2267792128767301	-0.3503020250738406
285	0.6089298650251377	0.18389012756723033	0.8832200095487016	0.22772951598125293	-0.35135915273371315
286	0.6089682878826927	0.18404815341987688	0.8835136657732207	0.22788178062084558	-0.3503875131418588
287	0.6089981944945586	0.18415476987365056	0.8837033767527604	0.22672025388173062	-0.35052141414885735
288	0.6091093313126517	0.18424170656717434	0.8834518967341305	0.22610421792557434	-0.35152431622662034
289	0.6091925859359749	0.18428140362706819	0.8833325735134548	0.22482865804403068	-0.35074616163271805
290	0.6091381954666482	0.18415144876294698	0.8832998488509004	0.22400407683918888	-0.35148842277458653
291	0.6092151587618737	0.18411243522147655	0.8830967535459162	0.2237812545005166	-0.35156198173519426
292	0.6090428227616198	0.18396451621853874	0.8829233271434417	0.22400625401753207	-0.3507052325752855
293	0.6089638075924739	0.18398542937639653	0.8830166959167456	0.22560256501959158	-0.35121764052621773
294	0.6090102582565411	0.18397485974732927	0.8830083954949433	0.22606213890738575	-0.3502467445096674
295	0.6089531641351006	0.18398170006691433	0.8830057283429004	0.22640995548175588	-0.35027507494431953
296	0.60904979811262	0.18404122196937547	0.8833818551594119	0.2263852556223854	-0.3506268544151369
297	0.6091375261784732	0.18410173613845215	0.8832889915057869	0.22617131692829337	-0.3503591156805809
298	0.6091155281437275	0.18412691729685884	0.8835554479589219	0.2257931087096513	-0.3509771938218471
299	0.6091212939918534	0.18417437434619813	0.8832508010033033	0.22478875165557105	-0.35093215192429467
300	0.6089949221362555	0.1841046634890722	0.8830119293316575	0.22529166506029177	-0.3505137880655513
301	0.6090495493531236	0.1840269002341034	0.883096954687188	0.22473498656943547	-0.3502243233028555
302	0.6088176301858329	0.18403838860016755	0.8830065790614939	0.22416323455547238	-0.35033851720385495
303	0.6089304654970784	0.18394628838888077	0.8829159735951028	0.22446710904651865	-0.3511004489923159
304	0.6089098864167096	0.18385227179698688	0.8830033005564838	0.225845700898811	-0.3518178652530651
305	0.6089037961973582	0.18398845147543338	0.8829219983282973	0.2263568169771365	-0.3516213347242142
306	0.6088958225885152	0.18399389778144531	0.8830576788766842	0.22645673292241883	-0.35148497224633724
307	0.6089018238512824	0.18411402157619838	0.8832069332736036	0.22682967601695167	-0.3510027434357492
308	0.6090870160791294	0.18410640628525415	0.883662127270124	0.22628182144585066	-0.3511016951700147
309	0.609080400771	0.18398141816894564	0.8833283598857324	0.22512616833672508	-0.35060653558589683
310	0.609160663906847	0.1841698641248751	0.8833243673537945	0.22587197636852005	-0.3505889688696308
311	0.6091670055791328	0.18415633330668602	0.8835553275199128	0.22663171092014434	-0.35099306914435235
312	0.6091585883411309	0.18409039733269209	0.883105173652599	0.22631189228660217	-0.35130260157677107
313	0.6090401984977739	0.18407288445976197	0.8833303952463835	0.22570031773097993	-0.3504423864888347
314	0.6089852043038405	0.18407218146643106	0.8832577995490812	0.22554437962327317	-0.3510890115800476
315	0.6088349728151564	0.1840170351257213	0.8832689631175815	0.22445606308927202	-0.35048895991846346
316	0.6088053756557014	0.18392845587667417	0.8828511834346773	0.2228197682488148	-0.349860369318054
317	0.6087216244504295	0.1837740493644384	0.8828622587130605	0.22387504919950346	-0.3503351105527206
318	0.6087248947701696	0.18377504416759363	0.8831268683778096	0.22595249235940573	-0.35052225862232456
319	0.608839652700207	0.1838198342624576	0.8830391717688751	0.22720782953173072	-0.3502906812307877
320	0.608862659204747	0.18391564586114204	0.8831830923636759	0.22744384114814883	-0.3509006098653348
321	0.6088754969487482	0.18403128734618115	0.883114201199429	0.22762311541764244	-0.350634851156951
322	0.6090398596259258	0.18420869472072388	0.8835999804006117	0.22715968731915387	-0.3505332430830019
323	0.6090976736485589	0.18424001430993087	0.8835970479077818	0.2256993965173598	-0.3509549903341345
324	0.6091903679401551	0.18421704408906134	0.8835292302807142	0.22473154858774153	-0.3513316161450125
325	0.6091277482120051	0.18418896983903443	0.8833345875139103	0.22416930297792784	-0.35058408948665126
326	0.6091689616964088	0.18410998745711438	0.8827911440626247	0.2240888301036585	-0.3513991391045354
327	0.6090379533747405	0.18390186636496525	0.8830376468535583	0.22402955089133947	-0.351806656948581
328	0.608967303656114	0.18399296459820022	0.8829602229491191	0.22523936173431483	-0.3505956464513149
329	0.6090092004072749	0.18397040122334685	0.8828983696034716	0.22631204278573205	-0.35028932709846505
330	0.6090379299777564	0.18402055652873936	0.8832109051089769	0.22643049708632934	-0.3504302537348738
331	0.608989857029792	0.18402674213637882	0.8830640102975718	0.22705384492270592	-0.3500843166344412
332	0.6090804702868127	0.18415975665015835	0.8835002427466337	0.22626366992747285	-0.35020223762455743
333	0.609116576255128	0.1841093880490406	0.8835272244345991	0.22613850872548666	-0.35055570409880416
334	0.6090694477012965	0.18410216390083428	0.8830245169200149	0.22578089884711883	-0.35113189267544953
335	0.609076393523091	0.18410781969655693	0.8836741311361892	0.2261099836474909	-0.35124114375908627
336	0.6089850732311091	0.184141533316648	0.8830283369304134	0.22463266131536433	-0.35087383743638356
337	0.6089569796620085	0.18395758997293638	0.8830217375061523	0.22444006178858622	-0.350848417267588
338	0.6088687901644614	0.18401291848591403	0.8832812253994216	0.22534980898724266	-0.3510038477677602
339	0.6088713606473192	0.18398177524247833	0.8828434950899168	0.22555344387462692	-0.35137262384844525
340	0.6089356826474234	0.18403377359222917	0.883028738873289	0.22619482470043015	-0.3510971172608273
341	0.6088520190068225	0.18394557683879262	0.8828152285368944	0.22608660105427034	-0.3516824054948896
342	0.6089621588884379	0.18404258000325058	0.8832801584354878	0.2263393780818538	-0.35103405184558584
343	0.6089308291855922	0.18405739496525156	0.8832645456665936	0.22568294718181406	-0.3508033474109512
344	0.6090860997186569	0.18401826194110482	0.8831227511671892	0.22536619105473701	-0.35122238385798643
345	0.6090620139778861	0.18413654254353237	0.8831823447636866	0.2257164112576682	-0.35090226757574977
346	0.6091556780213848	0.18406845423084592	0.8830787277718074	0.2260877149315683	-0.35113602888158374
347	0.609168048295339	0.18422353150376075	0.883422826220907	0.22662486795717235	-0.35102775729487223
348	0.6090598096686387	0.18408553779729642	0.8831861700106892	0.22618880302465236	-0.35119098555774597
349	0.6088588973463266	0.18399259702555723	0.8834346630922478	0.22603505396612353	-0.3502659622959525
350	0.608743936206515	0.18398993352538537	0.8834375514222309	0.22368483873695566	-0.34998098111931
351	0.6088563759544624	0.1839601307516	0.8830145311534829	0.2232462547022514	-0.34983794842192256
352	0.6087229673299495	0.18388070889103525	0.8829653697642414	0.22409704203940503	-0.35077492273564254
353	0.6088006835626094	0.18378867899268225	0.8826850926153619	0.2251180467498647	-0.35046912129791374
354	0.6088470751486976	0.18377979642527212	0.882608032394572	0.22702535930091672	-0.350725182659527
355	0.6089101503711248	0.18386192936573997	0.883381889516431	0.22712916215918855	-0.35023196292934006
356	0.6089274153647279	0.18407613809288695	0.8833682305800957	0.2281863593957272	-0.3497951449058923
357	0.6091265971866527	0.18412402372965678	0.8833573245758494	0.22692460049748497	-0.3509790660559658
358	0.6091435909425332	0.18420235398215867	0.8838781386919761	0.2265800163176232	-0.3512469130589092
359	0.6091710480423419	0.18425064327498628	0.8834533385748526	0.2248736162683288	-0.35108025387742076
360	0.6091383826146164	0.18416975379499978	0.8834529952624682	0.22428514274317385	-0.3506679490879852
361	0.6091358350268641	0.18409043922346496	0.8829971972974174	0.2245175584640798	-0.352247906050975
362	0.6090666652159742	0.1839118514243319	0.8829644330296592	0.22475738828344052	-0.35083484221984945
363	0.60898181642968	0.18406758349619073	0.8827587330782567	0.225304224082932	-0.35146665417512946
364	0.6090268729184736	0.1839543182354331	0.8830786898323172	0.2266330119235501	-0.35133219110232444
365	0.6089715798021312	0.18400981213685608	0.883272601952297	0.2261073266732775	-0.35086652019819725
366	0.6090567400028072	0.18417215128181674	0.883376253098449	0.22647928675261536	-0.35072341969974596
367	0.6090306124655138	0.1841022317836766	0.8832901298661593	0.2259748739002948	-0.35116226028627245
368	0.6090697466382551	0.18413738113352068	0.8834585100037281	0.22590518155706377	-0.35073992546544797
369	0.6090641158765123	0.1840884577526695	0.8832721579445444	0.22504135021899624	-0.35084689816502074
370	0.6090315288296211	0.18418726845324843	0.8832569699314134	0.2248649066541469	-0.3502983920723032
371	0.6090364844814428	0.18415575523261446	0.8829028397440928	0.22427851428947115	-0.3509877739654595
372	0.6089132263068565	0.18401849890966052	0.8832815866310458	0.2245243563256064	-0.35019517600382305
373	0.6089176819771328	0.18396781104985518	0.882879700639392	0.22453900112810066	-0.35065636582787274
374	0.608856345011947	0.18388883411340437	0.8830649736204045	0.22565458179213732	-0.35127959474268355
375	0.6088723439361003	0.18389807294943067	0.8830401641853387	0.2259224373189585	-0.35044698504383387
376	0.6088922785442332	0.18402978874138048	0.8831154588963861	0.22693006809502084	-0.3506092801626658
377	0.6089636681274232	0.18401915137913674	0.883376994705209	0.22648059839260642	-0.35060344980979347
378	0.6090060164490456	0.1840688592296353	0.8830985124977077	0.22591951539700406	-0.35035496701532776
379	0.6090938957518125	0.18410700246157508	0.8833172754159094	0.2257248866015775	-0.3504048745213593
380	0.6091089090423037	0.1840010080765917	0.8836583230473846	0.22592342769377574	-0.35103555987383483
381	0.609118003184213	0.18400842618380897	0.8828036569050909	0.2265200109326784
382	0.6092220754034914	0.18414943830474845	0.8832016925614963	0.22705195220151253
383	0.6090222923941243	0.18405145655746535	0.8830343969380355	0.225915946112667
384	0.6089310592691788	0.18403948923052357	0.883453244136424	0.22541014613200333
385	0.6088951816221481	0.1840034923517265	0.8832773953112286	0.22341730681961577
386	0.6087937550022129	0.18385734522457226	0.8829941686179711	0.22326484813400777
387	0.6087802985163518	0.18384759912538473	0.8827495976117193	0.22375057846167912
388	0.6088327022089591	0.18374724663749048	0.8828278041603034	0.2251539082392995
389	0.6088328038458217	0.18374145950470422	0.8828700732761791	0.22720113053786492
390	0.6088537963616362	0.18392116086039503	0.8833303247359479	0.22686234403753364
391	0.6089119912869662	0.18405427448575803	0.8831766871946256	0.22708798680359868
392	0.6089592454520838	0.18411763191935587	0.8834894395662407	0.2266112066361894
393	0.6091367386636906	0.1841626686644177	0.8837655972262446	0.22634514976703157
394	0.6091311221783468	0.18426859664508471	0.8834073067776349	0.22458001327008767
395	0.609157958259788	0.18419632674427183	0.8833887819905446	0.22416756687640038
396	0.6090567141470167	0.1840551759959093	0.8831963297580784
397	0.6089785813708387	0.1839802054875371	0.8830748254515295
398	0.6089700390822196	0.18396411214664268	0.8828549266955619
399	0.6091448701561797	0.18398809206380123	0.8827613973165589
400	0.6090574114496793	0.18400810378539068
