# Supplementary material for: A rigorous and versatile statistical test for correlations between stationary time series
Source: PLoS Biol. 2024 Aug 15;22(8):e3002758. doi: 10.1371/journal.pbio.3002758 (PMC11398661; doi:10.1371/journal.pbio.3002758)
Supplement: S1 Data — (ZIP) [file pbio.3002758.s001.zip › figure_data/Fig_3D-ii_data.csv]

delta	lower 10%	upper 10%	mean
-79	0.009330848217271375	0.09891932787603086	0.05145359654577269
-78	0.014853647452726298	0.1198451933805579	0.063044639419175
-77	0.010041307748454322	0.1525156764339607	0.0688685096809144
-76	0.010632432643060541	0.14333793508936007	0.06724390255875279
-75	0.011189447457790215	0.1395528471738177	0.06265715079963965
-74	0.012375075742303388	0.12906686510363005	0.06130392460966847
-73	0.007120012674205278	0.13217624039525389	0.06421267338288915
-72	0.008337951799244153	0.133694185679733	0.05975720976146839
-71	0.007583633834115592	0.12168238429375414	0.05909080869207105
-70	0.015596596410606386	0.1274949432065606	0.0657996277793243
-69	0.016035685453192082	0.14745264845073633	0.07107660397624016
-68	0.01872574844222368	0.15458590186297222	0.07607226298481469
-67	0.015138671059283492	0.1406555254901185	0.07300765337268053
-66	0.01275655529898445	0.14805163332823082	0.0729128781715398
-65	0.016354620590104625	0.13564386735813286	0.06775168976504554
-64	0.009892791743099318	0.12487138473478261	0.06099067455178119
-63	0.015112835937790493	0.11827410940552859	0.05766226029096266
-62	0.007101743896744402	0.11833723412289646	0.05844024716406519
-61	0.015208238676533788	0.1326484985336803	0.06511729275002048
-60	0.009010638880565375	0.1384082292366447	0.06442690868500349
-59	0.009557157101906964	0.1350055776903966	0.06246625885405591
-58	0.01397945939695603	0.1450844316978273	0.06568430212551618
-57	0.01311474777758639	0.12984710132400618	0.06474700279384961
-56	0.010652675983402091	0.13310036277885307	0.06608768446894836
-55	0.014447084844322606	0.11186996267901522	0.05940173313634369
-54	0.011592744563145267	0.12359022374970886	0.0604093456618173
-53	0.0075341966504663465	0.13243122848513747	0.05955521015568904
-52	0.01239185975274489	0.11588824988531694	0.05979631165388224
-51	0.008333719491392267	0.13336202276602302	0.057794528362005514
-50	0.008784159778747318	0.13923518528592804	0.0644202916804777
-49	0.014959661711674208	0.11846050168082156	0.06242831189704198
-48	0.011274591904906253	0.117639714434473	0.05841633083817146
-47	0.008926232521457664	0.12811152768508263	0.06183798812164612
-46	0.010825197887927785	0.1281826926972212	0.0596418442699359
-45	0.007305943899205589	0.13280513016071951	0.060855422742999626
-44	0.008217885717087916	0.12241471025029065	0.05733509695880341
-43	0.015019848397888336	0.14339615791343896	0.0613127204573494
-42	0.006312403428109853	0.13626550609289068	0.06318995497837623
-41	0.00918387095918626	0.12237993185235196	0.05887319038376632
-40	0.01324396243013679	0.13137964410171607	0.06338766970784544
-39	0.007750149749614881	0.13352310896408326	0.057960928436904605
-38	0.01901667887964664	0.13620146401790267	0.06438974307584161
-37	0.012566137554357076	0.12157342233134112	0.059302214754096166
-36	0.008547585514704628	0.1194028329838609	0.052384529414916246
-35	0.007852219382850167	0.11846478864809469	0.05758557881063524
-34	0.008931020148023676	0.12726111800197246	0.05986779984032359
-33	0.010437707807934201	0.13549588139179825	0.06507610430569706
-32	0.004376068930817317	0.13391826565945872	0.0630764233113369
-31	0.010628130889668347	0.11926831949095903	0.05875286171260997
-30	0.013727965366678075	0.14043826005047721	0.06625411323365117
-29	0.007257862534441326	0.14862816565842288	0.06880356116898884
-28	0.008209561992528836	0.1494477343616386	0.06645553472691673
-27	0.011627590320864927	0.11873682241420185	0.05967650288668141
-26	0.007084383975557968	0.12843070001865006	0.06050200620731675
-25	0.015598895233295992	0.14475068680094977	0.07342317741109207
-24	0.013332749019758944	0.12760761482148472	0.06401249204814706
-23	0.0035538524319314304	0.1099860990614789	0.05218129353292282
-22	0.008671312007495576	0.12728349799183725	0.058568805606071944
-21	0.006545710900243688	0.14803244867803048	0.06464555961918672
-20	0.008896557098178003	0.14463369751394	0.06212846739600967
-19	0.005706299020178265	0.13406437570177043	0.0642074939037925
-18	0.010702996706945573	0.12072897422967038	0.06151547356018841
-17	0.006926883148872015	0.1514345861849043	0.06977842477843708
-16	0.015035837554909346	0.13146576574953017	0.06419919085064235
-15	0.00941052088976104	0.11576859025755099	0.05819599250388508
-14	0.005841636909954374	0.13102863739180287	0.057811501079441434
-13	0.008836559347744946	0.13980449583901233	0.05717682792781508
-12	0.005409889206927956	0.14549603701996847	0.06083789353212956
-11	0.006335331904746404	0.1354387891060036	0.059734839212907016
-10	0.009490546889747747	0.13146464411529676	0.06227314824890793
-9	0.010197183092233985	0.1320128770350506	0.06746728669464594
-8	0.013531718813175426	0.12080839375424587	0.057293162365553776
-7	0.00897156688614335	0.10569435221502954	0.05557992003478625
-6	0.009673914745508602	0.12793102344855714	0.06090312650279386
-5	0.018909904545135	0.16805407680763274	0.08475976877236617
-4	0.044135798196682625	0.2419100983764299	0.13758414769685565
-3	0.1671346979407551	0.3336080350393083	0.24540808760307406
-2	0.2571991021594378	0.42806293546545776	0.3346707593752795
-1	0.04869124486953725	0.2416333068980855	0.13369778407143357
0	0.00991432841149966	0.15129718912508716	0.06528912245296392
1	0.00801095324010595	0.13201078313388626	0.059846415899460596
2	0.017370931428295558	0.1253902754309394	0.06260779909417286
3	0.014891742736862548	0.128916675413832	0.0664165900461397
4	0.010509277844842683	0.13643075760756673	0.061833274406450964
5	0.007293410731104616	0.13200862724264786	0.06000135402186129
6	0.011699876864451971	0.13304487220926509	0.05974959620854807
7	0.010276528354461292	0.1349064298652598	0.06188926530357881
8	0.004325702829284875	0.13495550785763621	0.06015614309326907
9	0.013294713674902831	0.14025378967368424	0.06304675442403561
10	0.015181750018581547	0.13751216778851577	0.0750416717667754
11	0.0102812111515521	0.13976987043787892	0.06458051548191503
12	0.007639363541934594	0.12402808187273506	0.05655176799108252
13	0.01320087544696276	0.11662474938270762	0.06402226444559743
14	0.012030068683710999	0.11138147875596742	0.056584709223133516
15	0.008822324752272868	0.11424568391588875	0.05919640388327397
16	0.010351120540638652	0.1036062616663128	0.05384650598106797
17	0.007402746911865456	0.11717395861735778	0.053449998666788415
18	0.013920393503059524	0.12579104463103505	0.06751065425076189
19	0.01616112862586503	0.13384201392074213	0.06518277314037242
20	0.011408682526463166	0.13432802031341767	0.06125461707860423
21	0.011229430425194854	0.13150343265866962	0.06531263307305356
22	0.012572571248889277	0.11878819846631489	0.06577316262388537
23	0.01323673739371792	0.13093170644818247	0.060353629276393116
24	0.011691025704431247	0.12701621065594185	0.05925265673285916
25	0.01043156414592384	0.11535935568974721	0.058926018209372426
26	0.011844943418435264	0.1407720024169403	0.05906085581855841
27	0.005227581484143688	0.14942698734645563	0.06493771313612293
28	0.008757502790271486	0.13803719253584174	0.06629659682824475
29	0.007336609478077186	0.11880137536091101	0.060171421006339515
30	0.0144967971103757	0.13818006105802563	0.06997716101372793
31	0.012543846901800304	0.12682482874835663	0.07179444928848128
32	0.008542075394196151	0.1279594002960507	0.06368932326748095
33	0.008463068349574918	0.13833470691420777	0.06324570427403746
34	0.011479467907439162	0.12673092505669026	0.05893301522990411
35	0.007503943393149766	0.1052130304081029	0.055078292999489034
36	0.008680228732069799	0.11724128393593873	0.05207315822656978
37	0.005338114637728109	0.1066942841803883	0.0506982846369167
38	0.009217819752705013	0.1300517529124905	0.0565816443651033
39	0.014454154493479376	0.1190782567568679	0.06283684237401055
40	0.006310284781236919	0.12202374207103668	0.05934394981157123
41	0.006577843783066446	0.11687040528865805	0.056300762926123224
42	0.00912715155192965	0.13996772838211172	0.06329304707241702
43	0.0075225536299953115	0.13840175371454258	0.0638592667954298
44	0.010853547983843219	0.12854040180261217	0.06658132961947975
45	0.006848149561538615	0.12561623308049824	0.06202259944529951
46	0.017597764752162463	0.13961595740105243	0.0622627871036475
47	0.011962722237021148	0.13203393609110084	0.06089556858896246
48	0.015657076754413562	0.13658973918730954	0.07022266460523759
49	0.011339655488173781	0.12541392470810064	0.062727593306862
50	0.011087173271906977	0.11606147670375527	0.05888394930277994
51	0.009588836459864318	0.12121544261522246	0.0571848411533853
52	0.01217969109625298	0.11074062269871814	0.054049607379806436
53	0.011366787941088767	0.11877752692355634	0.05648323702121258
54	0.008004158360555083	0.1267558770767814	0.057608821136148514
55	0.009018048297095451	0.12517241233608473	0.06194073044828758
56	0.010374425803667063	0.13289597256553473	0.06748612362841905
57	0.01145959734840794	0.13736884496265703	0.07128837838967779
58	0.013038462685761055	0.1543166831981801	0.0731210275949748
59	0.0068659853201166335	0.12012980659966621	0.05461619701017071
60	0.01194255081673702	0.12190152043689548	0.05199993900381447
61	0.009452650720202663	0.10992835981945134	0.050281332759759934
62	0.010855669871256975	0.1187106620851868	0.05743595997530794
63	0.008439583095840877	0.11815031241933573	0.05764323468306813
64	0.013559637134145415	0.13205073653437993	0.067756808612794
65	0.01394469783056341	0.14693725786338127	0.06786860125971751
66	0.007356655332113571	0.13457272305413773	0.06295854932015789
67	0.008001091046596718	0.1231179503094087	0.0584365969756655
68	0.00913787366771983	0.11814244346463466	0.05306716546543526
69	0.010930723908824908	0.12673346593151366	0.056344298499437964
70	0.0075689487771392365	0.1297065968502778	0.06156196815124084
71	0.011338057731949255	0.11001981820582477	0.0549543941850732
72	0.007999807345628059	0.11921903672422413	0.05933511898629229
73	0.007309202116127144	0.12471724621235378	0.051516404483529066
74	0.009059426618842492	0.13240211614670827	0.06378329120669875
75	0.011100424863790575	0.11866480661967532	0.06269701324377946
76	0.011328570569154754	0.11666786780368338	0.05969739681998623
77	0.008336070951855214	0.12965591552161337	0.05921737685103329
78	0.010655424704237354	0.1146559625785889	0.05846961837234508
79	0.013171792932638525	0.1454937844430114	0.058015872796167545
