# Supplementary material for: A rigorous and versatile statistical test for correlations between stationary time series
Source: PLoS Biol. 2024 Aug 15;22(8):e3002758. doi: 10.1371/journal.pbio.3002758 (PMC11398661; doi:10.1371/journal.pbio.3002758)
Supplement: S1 Data — (ZIP) [file pbio.3002758.s001.zip › figure_data/Fig_5C_data.xlsx]

## Sheet: Significant correlations
The tables below indicate inter-site correlations that are significant (1 indicates significant; 0 indicates not significant) at the 0.05 level after a Benjamini-Hochmberg FDR adjustment for 6 tests.
The tables are given for both correlation statistics (Pearson or LSA) and both gap filling methods (linear interpolation or random assignment), resulting in four tables.
Note that the tables are the same regardless of the correlation statistic or gap filling method.
Additionally, the set of correlations found significant after FDR adjustment does not depend on which body site is used as the "x" and which is used as the "y" variable in each comparison. By mixing and matching which variable is x and which is y over all 6 correlations, we could in principle make the tables in 2^6=64 possible ways. All such ways generate the same set of detections. This was veri…
Pearson correlation, linear interpolation gap filling:
	l_palm	r_palm	tongue	gut
l_palm		1	1	0
r_palm			1	0
tongue				0
gut
LSA, linear interpolation gap filling:
	l_palm	r_palm	tongue	gut
l_palm		1	1	0
r_palm			1	0
tongue				0
gut
Pearson correlation, random assignment gap filling:
	l_palm	r_palm	tongue	gut
l_palm		1	1	0
r_palm			1	0
tongue				0
gut
LSA, random assignment gap filling:
	l_palm	r_palm	tongue	gut
l_palm		1	1	0
r_palm			1	0
tongue				0
gut

## Sheet: Statistic values
The tables below give the estimated statistic value, regardless of statistical significance.
The tables are given for both correlation statistics (Pearson or LSA) and both gap filling methods (linear interpolation or random assignment), resulting in four tables.
Note that the tables are symmetric about the diagonal because the correlation statistics used here are symmetric.
Pearson correlation, linear interpolation gap filling:
	l_palm	r_palm	tongue	gut
l_palm		0.522842	0.0967001	0.0186075
r_palm	0.522842		0.0612306	0.00158082
tongue	0.0967001	0.0612306		0.0479761
gut	0.0186075	0.00158082	0.0479761
LSA, linear interpolation gap filling:
	l_palm	r_palm	tongue	gut
l_palm		0.498819	0.129237	-0.0733759
r_palm	0.498819		0.130294	-0.0696664
tongue	0.129237	0.130294		0.104781
gut	-0.0733759	-0.0696664	0.104781
Pearson correlation, random assignment gap filling:
	l_palm	r_palm	tongue	gut
l_palm		0.470585	0.080932	0.00226533
r_palm	0.470585		0.0564593	0.0150407
tongue	0.080932	0.0564593		0.0503307
gut	0.00226533	0.0150407	0.0503307
LSA, random assignment gap filling:
	l_palm	r_palm	tongue	gut
l_palm		0.437015	0.122538	-0.0745167
r_palm	0.437015		0.126562	-0.0543926
tongue	0.122538	0.126562		0.0894001
gut	-0.0745167	-0.0543926	0.0894001
