# Supplementary material for: A rigorous and versatile statistical test for correlations between stationary time series
Source: PLoS Biol. 2024 Aug 15;22(8):e3002758. doi: 10.1371/journal.pbio.3002758 (PMC11398661; doi:10.1371/journal.pbio.3002758)
Supplement: S1 Data — (ZIP) [file pbio.3002758.s001.zip › figure_data/Fig_A-13C_data.csv]

t	x	y
1	-0.14235884270194815	3.0572217375814947
2	0.2832619411060342	2.329811978256545
3	-0.1546218510474288	0.9309691408699141
4	0.7551804850779186	1.8256466485126221
5	-0.11306920970132295	-1.367837594728107
6	-0.167049432606533	1.6853979675127337
7	0.02350010848492948	1.4562012794911179
8	5.270492782066417	-0.4350081438664337
9	0.8828171461847689	0.4199183360597295
10	-0.5015653039496065	1.5909532944575226
11	-0.7316162504528693	1.2617554613715591
12	-0.8557955790158159	0.8124740876969021
13	4.62651371056505	0.5380290333410216
14	-0.816466104204386	0.9548766974865976
15	0.1213277763043188	1.9259527795225018
16	-0.5738196962799621	1.0527031100459612
17	2.2073105869160483	1.3918218694740632
18	0.4827134277255191	1.4333340211063663
19	-1.7042916942190418	0.7560919336509778
20	-2.1397037912841474	1.861322653044058
21	1.7002843976376079	0.47121519690075875
22	1.7634779174485997	-0.1216078275053154
23	-1.1919341668290404	1.552731917750563
24	-0.8159809488656138	0.5033531507717417
25	1.0862255633067737	0.025324723321841103
26	-0.28213581791058395	0.882785850062279
27	0.37854726636081715	1.7321946471782739
28	-0.1035710346168526	-0.19870628015745506
29	1.0100355762792643	3.875360329874223
30	5.820312643614911	1.5606115059345012
31	-0.3756421993107759	0.7478957013591881
32	-1.389613447171781	1.6173322768538436
33	-0.1357870477669144	2.2879049567742795
34	-1.0369943973744242	2.3643321376452238
35	-0.30995663661392103	0.38888288107395297
36	-0.48310577765625445	0.3910163124296012
37	-2.088335297647083	1.6393219981489846
38	0.7743039526676175	2.2785694008762665
39	0.7052760193442763	1.6559773808298164
40	-1.678502035751442	1.183109867504804
41	-1.1332240882267661	0.7209142890093712
42	1.3966198991803633	1.0322194430705005
43	-2.6136607715867313	-0.0015776301943581927
44	-0.5675110063822567	0.7743419713127566
45	0.9380238053031029	1.8367841259304345
46	0.812148475320061	1.2323069731373342
47	-0.29510767316861614	0.6383239955183361
48	0.43211507463865717	1.9339585475347891
49	1.552633856710573	1.0936234074593651
50	0.2948258304238789	2.4854307682658052
51	-1.0868851531619907	1.8211628130436672
52	-0.7879492019207696	2.5938116520700394
53	1.4059043627248415	2.644756567458823
54	1.5415987070669424	1.84060763750304
55	-1.0230943984454723	1.4947723019359471
56	0.8957325978939114	1.4773520136385418
57	4.885469477222045	1.156897432396302
58	0.3875966658348588	-0.026226582164076584
59	0.6791429010207963	1.5549103716497799
60	-0.13171692598507637	1.6678942807361692
61	1.1636397276807675	-0.01666722411581767
62	1.4706683285906963	2.016321125060208
63	1.006110391642197	1.9973324473665062
64	0.7144219825397251	1.0006495934932798
65	-0.7332949227108788	1.5124373074276964
66	0.1329075662549234	0.3063475279331822
67	1.7596289894744994	1.8405285863733716
68	-0.3108901623853303	-0.5744260005142026
69	-0.8380720590384841	1.4885919980564892
70	-0.25772836853445324	-0.3174763360028183
71	0.2668912033676198	0.8412581309512563
72	-0.40261960692590804	-0.24490875004280865
73	0.33466512117050967	-0.07254795403777647
74	-0.2126510323868623	2.1605669098752522
75	1.24447986727617	0.8719178533547797
76	-3.079454862567734	1.755223253183753
77	-0.9289337758077025	-0.39337243621722173
78	0.7399262081281386	-0.8497851356628634
79	0.7124710479796167	1.905080645700996
80	0.5026517278119019	1.2095590563795127
81	-0.11217658684923669	0.5161917226935187
82	-1.0819764440333706	3.368574331091249
83	-0.44460942382616997	0.07653940574286244
84	-0.09324987227772952	1.577580186222843
85	1.0207711947575215	0.7719804526106415
86	-0.19028807381250762	0.1988406293374516
87	-0.2560999127240749	1.8652935249822904
88	-0.06213451571434471	0.6329097515168662
89	0.17099594963382175	0.21831785321324637
90	-2.1572057014606774	0.5134137505847001
91	-2.988826411877378	0.7355509467505897
92	0.4115451165048963	1.9875560585564749
93	0.5298899944359697	1.036283730189591
94	-1.0256671413239054	-0.09881221343721225
95	-0.21000609149602417	0.1349715492965765
96	-0.9621685226580008	1.0446528461661646
97	-0.8517165074065874	-0.8167932902364916
98	-0.21833847000631934	0.05034171935456033
99	0.5175642924928466	2.293981487338618
100	0.760000946056519	1.4364469590840538
101	1.3656336378675444	0.019180900446776783
102	-0.57651990505656	1.1855099427983704
103	-0.3956732965719965	1.1451773654522222
104	-0.3781080311331059	0.7377577569512825
105	-0.42732408704098335	1.744011912645577
106	-0.1861557357369926	-0.31044680146163106
107	-0.12181915477969234	0.3911568064404286
108	1.443892365039498	1.362326252785691
109	1.2707178004408206	1.111052996964731
110	0.9209345843772587	1.7648860548764809
111	0.5580440983749255	-0.739733352033354
112	0.19960194859072808	2.3607762483499526
113	0.01346035976471555	2.169992107913944
114	-0.48031858770126545	0.6931757234279037
115	0.688571189772288	-0.41353977385516427
116	1.6725187350871296	0.7246760097759154
117	1.3134166593792866	0.4020339184568038
118	0.7517598813120537	0.584189512572705
119	-1.538570012237663	0.5766147075466712
120	-0.11354535076650053	1.4798655400999154
121	-0.7897875672639292	1.5196619893540873
122	-0.25930140435205123	-0.9789937343868131
123	0.9845580956703103	2.078011301845521
124	-0.35728132929521583	0.8126653812725438
125	-0.5239789261878637	1.3804372006233603
126	-0.5897170866447303	1.831718473881518
127	-0.14448242185656227	-0.29803713972980916
128	0.6863026411881288	1.4705761114854017
129	-1.8478941512191525	1.185824367716124
130	0.5611631331720119	0.9065324219707499
131	-0.4795527403000923	2.228557247306645
132	-0.6613485669744853	2.7432349164543406
133	-0.7217794772384216	1.9401156561620083
134	1.8045439770032938	-0.2825234900499203
135	0.47775846944385647	0.2789339947923791
136	0.8017331971242434	2.435829634440762
137	6.775028333335528	2.0266076817376923
138	4.668450721836775	1.722100539522072
139	2.6333049239065414	2.260351181925018
140	2.2339986401027776	2.1654046209543156
141	-1.1753110617010694	0.7458528112054362
142	0.7316631424434684	0.08545184899953395
143	0.7154354722530335	-0.9014661179914605
144	-0.04726767920103437	1.6176055619478191
145	-1.8288462688497873	1.5815621282488341
146	0.937605300071096	1.969153022733173
147	-1.6040794608004847	-0.3860595868764163
148	1.1864020896761107	2.1880587546857733
149	-1.0060622609405228	-0.2773451842240999
150	1.0203861588532634	-0.9014190728920195
151	0.7177891375009849	3.4051699806492985
152	-1.3835203115397186	5.141479789168639
153	0.7118921656326103	5.739132327484744
154	0.18370927109202068	4.1697876757529775
155	-0.7736475297986904	5.266803794063759
156	0.713833955944799	4.129583023317439
157	-0.6716633970547985	4.41452677672866
158	0.06441652526228624	4.0663723566338446
159	-0.007768460202363243	5.214299204600536
160	0.5171284980018883	5.460857678347526
161	-1.2474214887069381	5.06548826059601
162	0.44909890166583927	4.316447138663114
163	-0.38926162199841013	6.399999993435514
164	-1.9663333691014255	7.171340147537321
165	1.2232023879356095	4.700638618466725
166	1.631257823337146	4.042398774404449
167	0.5303766135216504	3.613847342227108
168	1.5808580435254778	4.366820260943189
169	0.8744789542022009	5.221771063199161
170	-0.3614479307257168	4.469020011993092
171	2.5487747584778186	4.3413146605925785
172	0.5459362772321905	5.6960425315463965
173	1.1673784417391952	6.124104025382211
174	-1.087188766146395	5.008865911402175
175	0.6930353456641973	5.328834378823649
176	-0.6698313767148151	4.554441203651723
177	-0.035499198550982346	3.8870304886886853
178	-0.01817552927581219	5.6091204412096785
179	0.5625012885714648	5.52918075890403
180	-0.8763215730382253	3.383382297151222
181	0.35876846157329045	4.296891452847356
182	0.4053348448120011	6.593612368257454
183	0.208380071095566	4.7892406064996775
184	-0.7270208134144724	4.066069198505087
185	1.2972284795389761	2.573196663471805
186	-0.17917389348252863	6.201399640202029
187	-1.0056045054201808	4.941638066092086
188	-0.26566280963685773	5.579962657331172
189	1.4536219609187024	4.570995482366568
190	-1.0005640267932956	4.356581793746786
191	1.9622589686783654	6.98004619737419
192	0.42868658336897536	5.620750647447885
193	-0.6244763779942016	6.019023019764309
194	-0.2466886578374215	4.157226781728641
195	0.2548410257609881	4.702215154171797
196	0.2189680570489478	4.973692213440352
197	0.35511561779961687	5.131072522061956
198	1.8795802141210363	5.752717716455024
199	-0.3278625909094479	5.536739093896864
200	-0.5779531577303714	4.998450599784985
201	-1.0012611888174314	3.9801961979893408
202	0.14851680051409943	3.594650635210268
203	0.14393673722929862	4.623747744653572
204	0.05196552335018625	5.720321867422592
205	1.011444348541241	5.414534411393426
206	-0.8641930650150053	5.642055858813328
207	1.4712177040223748	5.321492843612261
208	-1.8792508832807011	3.7510856006495743
209	0.3384271511520042	4.700879438138473
210	2.290374504340268	4.520246261682577
211	-0.22749577239613303	5.555883091154048
212	-2.386903483163604	5.887004150034372
213	-0.24904121331741275	3.58879069255664
214	4.588037814354402	6.169250310947977
215	0.28690160515384827	2.263712851595592
216	0.45392970755240686	4.69083205378639
217	0.21431507497714528	3.722864230046489
218	0.9996670622963802	5.985558674207437
219	0.14447459394321002	5.013773773742692
220	1.1351419677822736	5.490036087466434
221	-0.2569027141914394	4.821920046894848
222	0.4745526202318064	6.8457109123215
223	-0.4625798181271402	4.571223327009397
224	0.8097971081901266	4.4796511247994415
225	4.079652655693761	3.9522180975411763
226	1.4569912202898505	4.150477836923403
227	-0.22582461381854704	3.5164960516527826
228	-0.07428439789298795	4.601298930880681
229	-0.16763745581026485	4.579990658068127
230	0.03820525828558776	4.821132265641698
231	-0.20252609180805425	4.307139891947848
232	-0.672154982474308	5.854311878260688
233	-0.12422021219594426	6.192878339895239
234	-0.42220769846747247	4.43790298532191
235	1.063807093910569	4.858516686365626
236	-0.2891785634470498	4.653643961793632
237	1.400167336272007	5.056880469362253
238	5.652298636735363	6.0994832115059605
239	0.437702505648153	3.949944624667731
240	0.3854173047460636	6.30639445030528
241	0.8798315194438657	5.237740381166147
242	-0.5037206861863466	5.9255993233582664
243	-1.8328546616729968	6.093003496392373
244	1.2833641387659689	4.140356076588275
245	0.10891544061076193	3.2266628352924114
246	-0.048211995151389124	4.408588269486704
247	-1.3103281454889226	5.2689535385875175
248	1.6491446342788472	5.959540442067094
249	-0.40083389186615376	6.470455987241987
250	0.9361064287476396	7.0519955748265915
251	-0.26541827561595227	1.9727040787172665
252	1.9242635426042256	-0.8852844874360961
253	0.7675193211371032	-0.07172293206833902
254	-0.6149689519163738	1.0856007670388932
255	0.3479056066929658	2.739641081950505
256	0.20883473866778338	1.014139103620495
257	-0.6338710338916203	-0.05139096776882335
258	-1.145318508290242	1.8660776181164598
259	-0.8546576629083601	2.636029907403564
260	0.6502313668401192	2.2973045404064494
261	-0.16016451715493754	2.520491293019266
262	-0.3320986365789851	1.0123845241726335
263	-1.442029238482772	-0.366437984405092
264	-0.6258934904816041	1.438024367251832
265	0.3814662454616205	1.7716938131473952
266	0.27236042423036255	-0.6193842009426305
267	-0.5300772416785333	0.5599519548372308
268	0.47207031274043926	1.818357396746865
269	-0.7289378509094134	-0.4828507563105564
270	0.46105578697247923	2.376638360617289
271	1.3899802321946186	0.6649369912982985
272	-0.18879664203066043	0.39183916632411464
273	1.2499069121805162	0.8476925812336117
274	0.7066467153224884	1.0371120680783203
275	0.9245376501602551	2.672360623412545
276	-0.15738125201099792	1.2616868497600873
277	-0.024145559437879296	0.8389625065453641
278	-0.6889076599840944	-0.2456375444010277
279	-2.4961795855602404	1.004018320477369
280	-0.1447435673855958	1.7926703820749426
281	-0.30192249946279925	-0.7619115777150485
282	0.6690758976190619	3.354014430161251
283	-0.4184421564384567	1.7962970153312754
284	1.1081841750204926	-0.08037302068929741
285	-0.9540711322531227	1.530885774261352
286	-0.7037635402113973	-0.40381270646016
287	0.2839445790844228	3.2611661780328047
288	-1.5867861781630552	0.11043045653601824
289	0.4527650360092245	0.35539274572701973
290	-0.46602536565263186	0.7220404028053906
291	-0.45189934770986206	0.7161244291463761
292	-0.6381211875498662	1.772994144545928
293	-0.44346191671335244	0.290628016275466
294	0.1798229973475563	1.6825714543933215
295	0.3185274069590324	1.477442278988816
296	1.2425041782846382	-1.0649585052303192
297	-1.2420044004712292	0.01618157821441446
298	-1.2995138482365225	1.096131434982767
299	0.029150236619655143	2.150578651472272
300	-0.17774472797098315	-0.21570605929034348
301	1.475197396248115	2.2346919378480523
302	0.29617226251838236	2.869452821704354
303	2.9265877476368907	0.43372625928805564
304	-0.5949732659989115	1.8869526282780948
305	-0.2877725314941012	1.8768111591893015
306	0.8438392414524393	0.4964765362403152
307	1.1215260001398133	1.8491412178590503
308	-0.24089980708073974	2.1952770947608906
309	3.1523440033571415	1.8244995417550345
310	-1.3522861594453803	0.7565232574849152
311	-0.4037314697037783	0.2656701226834328
312	0.6287721115439134	2.985862024059665
313	0.2626368612669365	0.0428979030651806
314	0.5700571021614611	-0.16540581325512016
315	0.9283337042255265	1.2668366320589413
316	-0.5034663525006685	0.24739916337813006
317	0.45611891140789806	2.210188535152393
318	1.3907098761573473	1.1796282373443083
319	0.3243221110720101	0.8273812899550319
320	-0.9171674765242553	0.2000542069711524
321	1.3874985487113258	0.3054191444588158
322	1.5563907277052023	0.4197339035459535
323	-1.636654924968531	0.4231548653478848
324	0.3278107283267767	0.8336401682830397
325	0.5325628360732954	3.186430653585946
326	0.3088787206837472	0.990192247178391
327	-0.49308333086881756	0.7771917597160328
328	1.6436101584805058	2.1672524405329954
329	1.6587622905017303	1.2543383102993606
330	-0.6119547447773479	1.0784745510855027
331	-0.225633061337013	2.4420596194737074
332	0.7708645079869842	-0.8439078844804053
333	-1.1578282189625804	0.7322448410873607
334	1.7281537828887341	0.3331453076443722
335	0.17942565451375947	1.414919384751284
336	0.5434411478813883	1.6185156253611832
337	-0.5496559066207483	1.9808476970183668
338	-0.6317276570591367	1.9263192298952232
339	-0.3467394969534479	0.5525509451092004
340	4.934220307713771	0.17899382558415844
341	5.433348660072562	3.054820819394985
342	-2.2091880190005075	1.3686239086123018
343	-2.352256196441985	1.4144861494682515
344	-2.0971647693638564	0.315294707597064
345	0.16750703618386922	-0.36024430178311695
346	0.12374350413912627	1.6448204427630428
347	0.787461542231271	-0.32072369387275734
348	0.7709351947553639	0.4707308302724965
349	0.5309015601735705	2.106812004459165
350	-0.5473729142666401	1.4573931639605486
351	-0.7385020566332358	-0.141543906779255
352	1.1659635824056007	-0.3878718714892593
353	1.1654407040579902	2.003957811044667
354	-1.251924225994654	0.5046614454400399
355	-0.05406147450431849	-0.2897900144065291
356	0.003383323280681886	0.4231525511311235
357	-0.28522549304246486	-0.32243017678191155
358	3.900595743775777	0.7504520285917706
359	5.40836944845739	1.795789430448815
360	-1.9323905690009509	0.6424568229152594
361	2.061890506489361	1.2610384640405372
362	-1.455185974729731	0.28220714961245474
363	0.27574250302035885	1.8907018187465527
364	1.1802351503344863	2.852931344652783
365	0.4315887030889689	1.7694872594076787
366	1.7345575545605867	3.069995739683877
367	-0.015066066060250809	1.2525994831656446
368	1.8083284303010199	1.3026865727389534
369	-0.7171638454310458	1.5467138425104694
370	-0.3750186430090909	2.0058883528397495
371	-0.46927835531366646	3.062380374126598
372	-0.04166177133427735	1.0233640440309424
373	0.30836145476289734	-0.42252143642320994
374	0.6500610510607026	2.1102623576170516
375	-2.6358485708821577	0.8179013054488529
376	0.17189401177659963	0.8235206179467831
377	0.7293217947587466	0.6382789444648884
378	-0.15203904340340507	1.0041007060365288
379	0.6406893450243788	0.05249722847858196
380	0.7067143579561677	0.12530149665095414
381	0.8412499610942915	0.696026651061771
382	-1.8166948142729322	1.340375963423209
383	-0.3871655250333122	1.785844628725004
384	0.6217949228998613	2.072023668703121
385	5.570422834520758	1.9941416427864165
386	1.0431623050754422	2.112990200768969
387	-1.1026014702208644	1.7583267428411813
388	1.877777407310389	0.490345988895335
389	0.6238018427671799	2.6084531929625276
390	0.7905172356355433	0.32579376861896836
391	-0.17680333473085622	2.407672404011106
392	-0.8592868037068686	1.9196257187472205
393	1.0577789639062227	1.5878485889815728
394	0.7176364255367623	1.2733242389587685
395	0.3937913932421529	1.1860884843277713
396	0.16679110846338852	-0.4469965834215388
397	0.15022826350783144	1.8425956905445484
398	-0.02778724381776094	0.5714728825859752
399	0.6205149068063963	-0.2760065334700603
400	-2.185607276115392	1.1946794281029292
