# Supplementary material for: A rigorous and versatile statistical test for correlations between stationary time series
Source: PLoS Biol. 2024 Aug 15;22(8):e3002758. doi: 10.1371/journal.pbio.3002758 (PMC11398661; doi:10.1371/journal.pbio.3002758)
Supplement: S1 Data — (ZIP) [file pbio.3002758.s001.zip › figure_data/Fig_A-17_data.xlsx]

## Sheet: Sheet1
absolute abundance (panel A)				relative abundance (panel B)
x		y		x		y
mouth	skin	mouth	skin	mouth	skin	mouth	skin
14.873	12.8919	12	8	0.553456	0.617077	0.446544	0.382923
8.16473	10.2252	12	8	0.404902	0.561048	0.595098	0.438952
8.41548	10.0383	12	8	0.412211	0.5565	0.587789	0.4435
6.78109	7.68558	12	8	0.36106	0.489978	0.63894	0.510022
12.5962	14.2178	12	8	0.51212	0.639928	0.48788	0.360072
3.09538	1.86467	12	8	0.205055	0.189025	0.794945	0.810975
15.2344	15.0132	12	8	0.559381	0.652374	0.440619	0.347626
7.71638	6.03199	12	8	0.391369	0.429874	0.608631	0.570126
10.9571	10.4749	12	8	0.477286	0.566981	0.522714	0.433019
9.25189	10.2065	12	8	0.435344	0.560597	0.564656	0.439403
14.3863	13.1413	12	8	0.545219	0.621594	0.454781	0.378406
3.81958	3.10542	12	8	0.241446	0.279631	0.758554	0.720369
9.03275	7.79584	12	8	0.429461	0.493537	0.570539	0.506463
8.84784	7.32647	12	8	0.424401	0.478027	0.575599	0.521973
13.4013	12.1931	12	8	0.527583	0.603824	0.472417	0.396176
6.70033	6.67753	12	8	0.3583	0.454949	0.6417	0.545051
9.48272	7.47156	12	8	0.441411	0.482922	0.558589	0.517078
7.36642	7.78837	12	8	0.380371	0.493298	0.619629	0.506702
10.1266	13.1143	12	8	0.457667	0.62111	0.542333	0.37889
11.7484	13.0841	12	8	0.494704	0.620568	0.505296	0.379432
