# Supplementary material for: A rigorous and versatile statistical test for correlations between stationary time series
Source: PLoS Biol. 2024 Aug 15;22(8):e3002758. doi: 10.1371/journal.pbio.3002758 (PMC11398661; doi:10.1371/journal.pbio.3002758)
Supplement: S1 Data — (ZIP) [file pbio.3002758.s001.zip › figure_data/Fig_A-9_data.xlsx]

## Sheet: FPR - Pearson Corr
system id	internal name	randphase	bstrap	circperm
i	ar1	0.0522667	0.0583333	0.0496
ii	logistic_map	0.0486	0.0485333	0.0499333
iii	sine waves	0.276133	0.712	0.274133
iv	sin_w_th	0.159867	0.7706	0.159067
v	acorr_coinflips	0.1272	0.279733	0.122
vi	growth&extinct	0.121267	0.747933	0.0478
vii	fitzhugh	0.300667	0.616133	0.286133
viii	chaotic_lv	0.0780667	0.1842	0.0614
ix	rand_walk	0.219733	0.456267	0.2206
x	ar1_trend	0.999867	1	0.9956

## Sheet: FPR - Mutual Info
system id	internal name	randphase	bstrap	circperm
i	ar1	0.0486667	0.0313333	0.0481333
ii	logistic_map	0.0891333	0.0391333	0.0508
iii	sine waves	1	1	0.240267
iv	sin_w_th	0.1904	0.808667	0.178867
v	acorr_coinflips	0.0604	0.0402667	0.0584667
vi	growth&extinct	0.131267	1	0.049
vii	fitzhugh	0.7864	0.915133	0.407067
viii	chaotic_lv	0.270267	0.321067	0.0622
ix	rand_walk	0.268067	0.674533	0.0928
x	ar1_trend	0.942067	0.998467	0.723467
