# Supplementary material for: A rigorous and versatile statistical test for correlations between stationary time series
Source: PLoS Biol. 2024 Aug 15;22(8):e3002758. doi: 10.1371/journal.pbio.3002758 (PMC11398661; doi:10.1371/journal.pbio.3002758)
Supplement: S1 Data — (ZIP) [file pbio.3002758.s001.zip › figure_data/Fig_A-20A_data.xlsx]

## Sheet: Sheet1
	average speed (body length / sec)
time (min)	raw data	moving average
0	6.05375	5.73473
0.000520833	6.0656	5.73459
0.00104167	6.04594	5.7341
0.0015625	5.91097	5.735
0.00208333	5.72904	5.73547
0.00260417	5.56831	5.73426
0.003125	5.6342	5.73207
0.00364583	6.04013	5.72894
0.00416667	6.30714	5.72493
0.0046875	6.24991	5.72176
0.00520833	6.01856	5.72007
0.00572917	5.76415	5.71879
0.00625	5.804	5.71684
0.00677083	5.86273	5.71283
0.00729167	5.79355	5.70773
0.0078125	5.85472	5.70282
0.00833333	5.91696	5.69849
0.00885417	5.80864	5.69497
0.009375	5.95318	5.69113
0.00989583	6.29491	5.68591
0.0104167	6.32793	5.67982
0.0109375	6.10116	5.67346
0.0114583	5.79538	5.66761
0.0119792	5.72145	5.66339
0.0125	5.93064	5.6611
0.0130208	6.14555	5.65871
0.0135417	6.24466	5.65475
0.0140625	6.1371	5.65012
0.0145833	5.98085	5.64557
0.0151042	6.05286	5.64107
0.015625	6.06282	5.63736
0.0161458	5.75447	5.63406
0.0166667	5.5823	5.63073
0.0171875	5.819	5.62789
0.0177083	6.15376	5.62539
0.0182292	6.17263	5.62318
0.01875	6.04265	5.62112
0.0192708	6.04448	5.61922
0.0197917	6.28397	5.61631
0.0203125	6.48515	5.61164
0.0208333	6.56362	5.60774
0.0213542	6.5752	5.60542
0.021875	6.31025	5.60416
0.0223958	5.97165	5.60328
0.0229167	5.83871	5.60171
0.0234375	5.89931	5.60029
0.0239583	6.12175	5.59941
0.0244792	6.12088	5.59797
0.025	5.81811	5.59564
0.0255208	5.63429	5.59222
0.0260417	5.46194	5.58762
0.0265625	5.23818	5.58265
0.0270833	5.31128	5.57859
0.0276042	5.71744	5.5753
0.028125	6.01935	5.5721
0.0286458	5.91431	5.56973
0.0291667	5.67144	5.56766
0.0296875	5.57028	5.56533
0.0302083	5.5829	5.56202
0.0307292	5.61944	5.55797
0.03125	5.64502	5.55541
0.0317708	5.71541	5.55403
0.0322917	5.808	5.55222
0.0328125	5.8299	5.5494
0.0333333	5.68517	5.54548
0.0338542	5.60321	5.54018
0.034375	5.7074	5.5343
0.0348958	5.85822	5.52962
0.0354167	5.71809	5.52652
0.0359375	5.48753	5.52386
0.0364583	5.46209	5.5206
0.0369792	5.42385	5.51683
0.0375	5.5191	5.51325
0.0380208	5.78209	5.50988
0.0385417	5.90303	5.50604
0.0390625	5.76369	5.50186
0.0395833	5.53777	5.49769
0.0401042	5.45785	5.49399
0.040625	5.60695	5.49182
0.0411458	5.79287	5.49061
0.0416667	5.68617	5.4893
0.0421875	5.30865	5.48812
0.0427083	5.22018	5.48732
0.0432292	5.52674	5.48716
0.04375	5.82738	5.48782
0.0442708	5.84028	5.48832
0.0447917	5.74282	5.48874
0.0453125	5.73394	5.48954
0.0458333	5.64734	5.48978
0.0463542	5.63386	5.48982
0.046875	5.63894	5.48952
0.0473958	5.62738	5.48796
0.0479167	5.64895	5.48552
0.0484375	5.80484	5.4841
0.0489583	5.87822	5.48446
0.0494792	5.84524	5.48561
0.05	5.77094	5.48632
0.0505208	5.67125	5.48632
0.0510417	5.65624	5.48583
0.0515625	5.61406	5.48492
0.0520833	5.69559	5.48462
0.0526042	5.73864	5.48448
0.053125	5.55199	5.48407
0.0536458	5.22379	5.48369
0.0541667	5.03487	5.48414
0.0546875	5.25471	5.4861
0.0552083	5.54703	5.48786
0.0557292	5.5685	5.48836
0.05625	5.46997	5.48831
0.0567708	5.3749	5.4883
0.0572917	5.22906	5.48846
0.0578125	5.19385	5.48838
0.0583333	5.333	5.48793
0.0588542	5.44893	5.48709
0.059375	5.61058	5.48678
0.0598958	5.80321	5.48775
0.0604167	5.83377	5.48958
0.0609375	5.66044	5.49197
0.0614583	5.43482	5.49359
0.0619792	5.31388	5.4932
0.0625	5.31084	5.49231
0.0630208	5.37167	5.49167
0.0635417	5.50346	5.49083
0.0640625	5.70579	5.48998
0.0645833	6.05429	5.48901
0.0651042	6.15481	5.48847
0.065625	5.97542	5.48827
0.0661458	5.70046	5.48791
0.0666667	5.47293	5.48653
0.0671875	5.47755	5.48466
0.0677083	5.63962	5.48331
0.0682292	5.84731	5.48184
0.06875	5.91734	5.48034
0.0692708	5.92488	5.47873
0.0697917	5.9013	5.47733
0.0703125	5.88066	5.47646
0.0708333	5.93322	5.47602
0.0713542	6.01044	5.47596
0.071875	5.96524	5.47593
0.0723958	5.73569	5.47531
0.0729167	5.52878	5.47482
0.0734375	5.60277	5.47476
0.0739583	5.96272	5.47491
0.0744792	5.99744	5.47514
0.075	5.78444	5.4753
0.0755208	5.62581	5.47537
0.0760417	5.57081	5.47558
0.0765625	5.52955	5.47614
0.0770833	5.25033	5.47686
0.0776042	5.03582	5.47718
0.078125	5.10368	5.47688
0.0786458	5.40334	5.47641
0.0791667	5.76345	5.47603
0.0796875	5.85455	5.4754
0.0802083	5.6798	5.47502
0.0807292	5.39717	5.47548
0.08125	5.12277	5.47641
0.0817708	4.98948	5.47766
0.0822917	5.12763	5.47914
0.0828125	5.36479	5.48053
0.0833333	5.68647	5.48168
0.0838542	5.71207	5.48116
0.084375	5.65461	5.48061
0.0848958	5.8808	5.47998
0.0854167	5.81301	5.47956
0.0859375	5.53504	5.47962
0.0864583	5.36718	5.48039
0.0869792	5.20655	5.48095
0.0875	5.0517	5.47986
0.0880208	5.18589	5.47777
0.0885417	5.43355	5.47658
0.0890625	5.49869	5.47667
0.0895833	5.38259	5.47734
0.0901042	5.01833	5.47739
0.090625	4.82061	5.47677
0.0911458	4.8443	5.47582
0.0916667	4.93503	5.47462
0.0921875	5.07324	5.474
0.0927083	5.00679	5.47395
0.0932292	4.75094	5.473
0.09375	4.58432	5.47009
0.0942708	4.52143	5.46615
0.0947917	4.6043	5.46305
0.0953125	4.89007	5.46108
0.0958333	5.23963	5.45953
0.0963542	5.2178	5.45776
0.096875	4.91713	5.45535
0.0973958	4.78568	5.45258
0.0979167	4.78906	5.45042
0.0984375	4.79151	5.44982
0.0989583	4.93102	5.44966
0.0994792	5.00363	5.44943
0.1	4.99224	5.4497
0.100521	5.07991	5.45029
0.101042	5.14028	5.45008
0.101562	5.19297	5.44865
0.102083	5.21757	5.44722
0.102604	5.24472	5.4461
0.103125	5.03963	5.44543
0.103646	4.6828	5.44501
0.104167	4.82606	5.44468
0.104688	5.14018	5.44384
0.105208	5.35024	5.44213
0.105729	5.42337	5.44076
0.10625	5.28288	5.44083
0.106771	5.30914	5.44156
0.107292	5.41691	5.44177
0.107813	5.30087	5.44072
0.108333	5.11042	5.43889
0.108854	4.8779	5.43741
0.109375	4.62071	5.43635
0.109896	4.53348	5.43616
0.110417	4.71907	5.43692
0.110937	4.87382	5.43775
0.111458	4.88776	5.43785
0.111979	5.05932	5.4377
0.1125	5.1211	5.43844
0.113021	5.05914	5.43982
0.113542	4.84231	5.44159
0.114062	4.67101	5.44371
0.114583	4.99095	5.44532
0.115104	5.24938	5.44604
0.115625	5.15033	5.44599
0.116146	4.92131	5.44573
0.116667	4.66721	5.44568
0.117188	4.34805	5.44646
0.117708	4.20387	5.44822
0.118229	4.46844	5.45009
0.11875	4.81969	5.45138
0.119271	4.91414	5.45281
0.119792	4.77141	5.4551
0.120313	4.64507	5.45734
0.120833	4.68397	5.45881
0.121354	4.72467	5.45951
0.121875	4.60591	5.45955
0.122396	4.52072	5.45943
0.122917	4.51269	5.45971
0.123438	4.61693	5.46057
0.123958	4.97665	5.46132
0.124479	5.20144	5.46102
0.125	5.173	5.46012
0.125521	5.20446	5.45947
0.126042	5.29395	5.45962
0.126562	5.44905	5.45984
0.127083	5.64828	5.45905
0.127604	5.61143	5.45762
0.128125	5.59092	5.45661
0.128646	5.68845	5.45579
0.129167	5.54929	5.45457
0.129688	5.4986	5.45335
0.130208	5.4158	5.45271
0.130729	5.09525	5.45242
0.13125	4.86999	5.45199
0.131771	5.12594	5.45163
0.132292	5.57541	5.45151
0.132812	5.77942	5.45177
0.133333	5.66752	5.45241
0.133854	5.48672	5.45338
0.134375	5.35881	5.45505
0.134896	5.24979	5.45729
0.135417	5.40685	5.45949
0.135937	5.44696	5.46092
0.136458	5.37769	5.462
0.136979	5.38261	5.46408
0.1375	5.60319	5.46737
0.138021	6.00473	5.47051
0.138542	5.95707	5.47206
0.139063	5.62128	5.47215
0.139583	5.47468	5.47225
0.140104	5.48577	5.47307
0.140625	5.53257	5.47448
0.141146	5.46595	5.47629
0.141667	5.36562	5.47768
0.142187	5.25935	5.47824
0.142708	5.40101	5.47823
0.143229	5.75514	5.4772
0.14375	5.9946	5.47531
0.144271	6.15458	5.47359
0.144792	5.94247	5.47286
0.145313	5.38473	5.4733
0.145833	5.24237	5.47443
0.146354	5.31376	5.47614
0.146875	5.25331	5.47795
0.147396	5.24732	5.47884
0.147917	5.21495	5.47855
0.148438	5.33429	5.4769
0.148958	5.43083	5.47472
0.149479	5.38515	5.47289
0.15	5.08897	5.47152
0.150521	4.94403	5.47054
0.151042	5.0929	5.46979
0.151562	5.05396	5.46904
0.152083	5.04124	5.4679
0.152604	5.00652	5.46681
0.153125	5.06714	5.46574
0.153646	5.21995	5.4645
0.154167	5.34436	5.46345
0.154688	5.45892	5.46292
0.155208	5.46687	5.46274
0.155729	5.2904	5.46256
0.15625	5.32778	5.46259
0.156771	5.45513	5.46304
0.157292	5.52123	5.4629
0.157812	5.54573	5.46128
0.158333	5.52388	5.45898
0.158854	5.49691	5.45627
0.159375	5.53836	5.45372
0.159896	5.64836	5.45176
0.160417	5.69862	5.45035
0.160938	5.57639	5.44989
0.161458	5.38511	5.45
0.161979	5.33013	5.44992
0.1625	5.35557	5.4493
0.163021	5.27908	5.44842
0.163542	5.35687	5.44773
0.164062	5.61812	5.44736
0.164583	5.77127	5.44752
0.165104	5.87299	5.44849
0.165625	5.95217	5.45013
0.166146	5.92261	5.45152
0.166667	5.85039	5.45229
0.167187	5.88684	5.45263
0.167708	5.88753	5.45365
0.168229	5.84405	5.45544
0.16875	5.77535	5.45674
0.169271	5.74795	5.45803
0.169792	5.81567	5.45974
0.170313	5.81648	5.4616
0.170833	5.68999	5.46324
0.171354	5.63578	5.46462
0.171875	5.86611	5.46525
0.172396	6.04774	5.46527
0.172917	5.98155	5.46565
0.173437	5.81858	5.46704
0.173958	5.66291	5.46978
0.174479	5.48866	5.47256
0.175	5.47055	5.47437
0.175521	5.71656	5.47597
0.176042	5.79219	5.47788
0.176563	5.65087	5.48033
0.177083	5.3612	5.48293
0.177604	5.0607	5.48532
0.178125	5.10744	5.48812
0.178646	5.16333	5.49094
0.179167	5.22215	5.49313
0.179688	5.36352	5.49479
0.180208	5.37346	5.4972
0.180729	5.35391	5.50067
0.18125	5.44526	5.50379
0.181771	5.78818	5.50586
0.182292	6.00031	5.50825
0.182812	5.99011	5.51189
0.183333	5.83932	5.5162
0.183854	5.77276	5.51972
0.184375	5.74991	5.52183
0.184896	5.69648	5.52314
0.185417	5.71247	5.52457
0.185938	5.68512	5.52633
0.186458	5.82947	5.52766
0.186979	6.14831	5.5294
0.1875	6.37935	5.53232
0.188021	6.29396	5.53476
0.188542	6.0269	5.53583
0.189062	5.86859	5.53571
0.189583	5.99498	5.53502
0.190104	6.0733	5.53483
0.190625	5.96466	5.53565
0.191146	5.78653	5.53782
0.191667	5.53372	5.54054
0.192188	5.34093	5.54309
0.192708	5.297	5.54591
0.193229	5.39918	5.54939
0.19375	5.48187	5.55348
0.194271	5.57914	5.55729
0.194792	5.74859	5.5609
0.195312	5.97042	5.5646
0.195833	6.15237	5.56763
0.196354	6.11588	5.57015
0.196875	6.13799	5.57278
0.197396	6.26262	5.5762
0.197917	6.13685	5.58041
0.198437	5.87456	5.58316
0.198958	5.69899	5.58413
0.199479	5.72704	5.58503
0.2	5.81211	5.58699
0.200521	5.93572	5.5901
0.201042	6.16726	5.59442
0.201563	6.30754	5.59883
0.202083	6.27523	5.6017
0.202604	6.17708	5.60329
0.203125	6.22186	5.60482
0.203646	6.18026	5.60654
0.204167	5.89568	5.60762
0.204687	5.74323	5.60813
0.205208	5.79491	5.60903
0.205729	5.8643	5.61116
0.20625	5.85459	5.61476
0.206771	5.81329	5.61923
0.207292	5.70072	5.62341
0.207813	5.50813	5.62632
0.208333	5.50506	5.62828
0.208854	5.47678	5.62974
0.209375	5.35853	5.63036
0.209896	5.29076	5.63016
0.210417	5.27108	5.62924
0.210938	5.36882	5.62797
0.211458	5.51528	5.62722
0.211979	5.48125	5.62642
0.2125	5.34085	5.62498
0.213021	5.25808	5.62389
0.213542	5.42704	5.62391
0.214062	5.54719	5.62559
0.214583	5.48726	5.62853
0.215104	5.53475	5.63135
0.215625	5.76484	5.63204
0.216146	5.96374	5.62994
0.216667	6.05128	5.62649
0.217188	6.08195	5.62381
0.217708	6.20449	5.6227
0.218229	6.3754	5.62287
0.21875	6.32025	5.62447
0.219271	6.1555	5.62637
0.219792	6.0866	5.62839
0.220312	6.21924	5.63015
0.220833	6.27823	5.63111
0.221354	6.04475	5.63055
0.221875	5.75148	5.62809
0.222396	5.57734	5.62642
0.222917	5.59793	5.62647
0.223438	5.73324	5.62695
0.223958	5.82943	5.62776
0.224479	5.80855	5.62891
0.225	5.6397	5.63052
0.225521	5.51548	5.63255
0.226042	5.44581	5.6344
0.226562	5.27999	5.63558
0.227083	5.19615	5.63612
0.227604	5.2793	5.63649
0.228125	5.4285	5.63692
0.228646	5.57465	5.63794
0.229167	5.67743	5.63957
0.229687	5.86043	5.64078
0.230208	5.95242	5.64221
0.230729	5.78857	5.64473
0.23125	5.61084	5.6471
0.231771	5.52712	5.6493
0.232292	5.45371	5.65139
0.232813	5.38678	5.65308
0.233333	5.26208	5.65442
0.233854	5.15692	5.6559
0.234375	5.23747	5.65716
0.234896	5.40049	5.65823
0.235417	5.48072	5.6611
0.235937	5.56606	5.66525
0.236458	5.58124	5.66886
0.236979	5.50479	5.6716
0.2375	5.54498	5.67416
0.238021	5.76291	5.6769
0.238542	5.95195	5.67991
0.239063	5.90541	5.68292
0.239583	5.74623	5.68598
0.240104	5.67494	5.68822
0.240625	5.55654	5.68886
0.241146	5.44382	5.68842
0.241667	5.25781	5.68787
0.242188	4.91637	5.68788
0.242708	4.80427	5.6879
0.243229	4.94445	5.68785
0.24375	5.07651	5.68833
0.244271	5.10101	5.68936
0.244792	5.07195	5.69099
0.245312	5.07713	5.6933
0.245833	5.2051	5.69633
0.246354	5.48147	5.69969
0.246875	5.63253	5.70303
0.247396	5.56026	5.70583
0.247917	5.44847	5.70752
0.248438	5.43667	5.7082
0.248958	5.51469	5.70814
0.249479	5.5722	5.7078
0.25	5.61363	5.70789
0.250521	5.7952	5.70838
0.251042	6.03848	5.70906
0.251563	6.22944	5.70989
0.252083	6.29769	5.71085
0.252604	6.22808	5.71229
0.253125	6.08256	5.71386
0.253646	5.96528	5.71529
0.254167	5.7341	5.71713
0.254688	5.4954	5.71939
0.255208	5.3858	5.72143
0.255729	5.44148	5.72251
0.25625	5.61966	5.72256
0.256771	5.829	5.7223
0.257292	5.89922	5.72228
0.257812	5.71348	5.72281
0.258333	5.42244	5.72392
0.258854	5.44904	5.72506
0.259375	5.68831	5.72586
0.259896	5.79169	5.72694
0.260417	5.5851	5.72875
0.260937	5.35286	5.73175
0.261458	5.42047	5.73616
0.261979	5.50916	5.74036
0.2625	5.5919	5.74344
0.263021	5.77243	5.74581
0.263542	5.99122	5.74844
0.264062	6.03222	5.75115
0.264583	5.7884	5.75321
0.265104	5.45323	5.75405
0.265625	5.55902	5.75321
0.266146	6.09658	5.75193
0.266667	6.38747	5.75145
0.267188	6.12481	5.75192
0.267708	5.75723	5.75242
0.268229	5.56027	5.75243
0.26875	5.65038	5.7518
0.269271	5.78346	5.75082
0.269792	5.67114	5.75029
0.270313	5.5999	5.74956
0.270833	5.61716	5.74789
0.271354	5.61071	5.7451
0.271875	5.48512	5.74197
0.272396	5.31015	5.73922
0.272917	5.20165	5.73664
0.273438	5.22371	5.73371
0.273958	5.5711	5.73127
0.274479	6.11448	5.73008
0.275	6.17131	5.73007
0.275521	5.93188	5.73106
0.276042	5.7802	5.73246
0.276562	5.74059	5.73365
0.277083	5.84415	5.73385
0.277604	5.94249	5.73314
0.278125	6.03303	5.732
0.278646	6.07496	5.73073
0.279167	6.03217	5.72891
0.279687	5.93105	5.72637
0.280208	5.90129	5.72403
0.280729	5.94277	5.72204
0.28125	6.0227	5.71992
0.281771	5.87384	5.71792
0.282292	5.55915	5.71638
0.282813	5.43873	5.71517
0.283333	5.55133	5.71374
0.283854	5.66599	5.71226
0.284375	5.73513	5.71117
0.284896	5.61936	5.71023
0.285417	5.39016	5.70875
0.285938	5.32853	5.70658
0.286458	5.4043	5.70418
0.286979	5.32529	5.70136
0.2875	4.99213	5.69821
0.288021	4.84715	5.69567
0.288542	5.01311	5.69335
0.289062	5.28846	5.69084
0.289583	5.67686	5.68818
0.290104	5.94812	5.68518
0.290625	5.96013	5.68165
0.291146	5.91038	5.67846
0.291667	5.82811	5.67673
0.292187	5.642	5.67587
0.292708	5.40377	5.67546
0.293229	5.22909	5.67555
0.29375	5.15412	5.67604
0.294271	5.24324	5.67604
0.294792	5.36754	5.67484
0.295312	5.33497	5.67271
0.295833	5.22628	5.67091
0.296354	5.19902	5.6696
0.296875	5.50445	5.66858
0.297396	5.95556	5.66753
0.297917	6.04099	5.66675
0.298438	5.77428	5.66646
0.298958	5.3476	5.66588
0.299479	4.8997	5.66418
0.3	4.67384	5.66097
0.300521	4.80692	5.65666
0.301042	5.13185	5.65212
0.301563	5.41054	5.64793
0.302083	5.76437	5.64395
0.302604	6.01718	5.63997
0.303125	6.09379	5.63576
0.303646	5.94551	5.63118
0.304167	5.69071	5.626
0.304688	5.42233	5.62064
0.305208	5.21462	5.61573
0.305729	5.4201	5.61182
0.30625	5.63748	5.60905
0.306771	5.62902	5.60647
0.307292	5.74573	5.60338
0.307812	5.90141	5.60011
0.308333	5.98412	5.59732
0.308854	6.01599	5.59567
0.309375	5.85434	5.59461
0.309896	5.77882	5.59332
0.310417	5.93083	5.59161
0.310937	6.11139	5.58959
0.311458	6.29331	5.58745
0.311979	6.26935	5.58561
0.3125	5.90971	5.58418
0.313021	5.62937	5.58257
0.313542	5.77269	5.57976
0.314063	6.06124	5.57649
0.314583	6.00867	5.57402
0.315104	5.92021	5.57233
0.315625	6.00546	5.57145
0.316146	5.97448	5.57123
0.316667	5.81586	5.57116
0.317188	5.56293	5.57109
0.317708	5.35048	5.5706
0.318229	5.4359	5.56941
0.31875	5.97308	5.5679
0.319271	6.37338	5.56658
0.319792	6.16581	5.56541
0.320312	5.94658	5.56424
0.320833	6.04213	5.56321
0.321354	6.22414	5.56182
0.321875	6.42572	5.5593
0.322396	6.43118	5.55595
0.322917	6.27503	5.55245
0.323437	6.0443	5.54925
0.323958	5.66297	5.54693
0.324479	5.37862	5.54573
0.325	5.36884	5.54513
0.325521	5.52643	5.54459
0.326042	5.50483	5.54443
0.326562	5.5216	5.54424
0.327083	5.8043	5.54392
0.327604	6.02958	5.54424
0.328125	6.0984	5.54518
0.328646	6.12584	5.54588
0.329167	6.30417	5.54588
0.329688	6.43408	5.54506
0.330208	6.34991	5.54352
0.330729	6.25695	5.5424
0.33125	6.1614	5.54193
0.331771	5.98835	5.54204
0.332292	5.85307	5.54256
0.332813	5.84468	5.54268
0.333333	5.94966	5.54277
0.333854	6.00948	5.54256
0.334375	6.10487	5.54091
0.334896	6.15323	5.53784
0.335417	6.15235	5.53433
0.335938	6.23829	5.53125
0.336458	6.25006	5.52912
0.336979	6.27503	5.52763
0.3375	6.40833	5.52631
0.338021	6.41424	5.52504
0.338542	6.29056	5.52421
0.339062	6.21359	5.52405
0.339583	6.06453	5.52409
0.340104	5.89639	5.52372
0.340625	5.81305	5.52237
0.341146	5.83355	5.52108
0.341667	5.84349	5.52049
0.342187	5.83638	5.52026
0.342708	5.97324	5.519
0.343229	6.13897	5.51673
0.34375	6.23185	5.51474
0.344271	6.32572	5.51393
0.344792	6.47679	5.51361
0.345313	6.45419	5.51257
0.345833	6.15364	5.51129
0.346354	5.98086	5.51
0.346875	6.20837	5.50858
0.347396	6.24414	5.50723
0.347917	6.01398	5.50598
0.348438	5.71516	5.50511
0.348958	5.5199	5.50507
0.349479	5.58737	5.50417
0.35	5.83789	5.50127
0.350521	5.98811	5.49793
0.351042	5.93343	5.49529
0.351562	5.75481	5.49352
0.352083	5.49381	5.49256
0.352604	5.39833	5.4913
0.353125	5.51325	5.48959
0.353646	5.5957	5.4882
0.354167	5.61407	5.48733
0.354687	5.48318	5.4868
0.355208	5.28911	5.48591
0.355729	5.14272	5.48502
0.35625	5.04236	5.48468
0.356771	5.05306	5.48426
0.357292	5.29056	5.48365
0.357812	5.58219	5.48214
0.358333	5.78435	5.47897
0.358854	5.84943	5.47598
0.359375	5.79102	5.47384
0.359896	5.68103	5.47174
0.360417	5.46321	5.46919
0.360938	5.25267	5.46612
0.361458	5.21159	5.46256
0.361979	5.3428	5.4584
0.3625	5.38578	5.45482
0.363021	5.33566	5.4521
0.363542	5.36601	5.45001
0.364063	5.50029	5.44851
0.364583	5.58113	5.44682
0.365104	5.49473	5.44487
0.365625	5.38028	5.44347
0.366146	5.30934	5.44268
0.366667	5.27009	5.44147
0.367188	5.33509	5.43951
0.367708	5.58857	5.43735
0.368229	5.86319	5.43482
0.36875	5.83259	5.43209
0.369271	5.57975	5.43049
0.369792	5.40557	5.43066
0.370312	5.31675	5.43216
0.370833	5.17106	5.4342
0.371354	5.07791	5.43699
0.371875	4.99945	5.43973
0.372396	4.9878	5.44078
0.372917	5.01083	5.44065
0.373437	4.89273	5.43997
0.373958	4.67931	5.43827
0.374479	4.67841	5.43591
0.375	4.95305	5.43378
0.375521	5.22934	5.43212
0.376042	5.34504	5.43146
0.376563	5.38642	5.43147
0.377083	5.44695	5.43199
0.377604	5.27283	5.43262
0.378125	4.98379	5.43228
0.378646	4.8295	5.43149
0.379167	4.90543	5.43141
0.379688	4.9189	5.43237
0.380208	4.93111	5.43356
0.380729	5.0901	5.43338
0.38125	5.29794	5.43143
0.381771	5.39382	5.4292
0.382292	5.34919	5.42748
0.382812	5.2179	5.42689
0.383333	4.93426	5.4279
0.383854	4.6672	5.43026
0.384375	4.6232	5.43285
0.384896	4.85952	5.43498
0.385417	5.09731	5.43683
0.385937	5.0427	5.43734
0.386458	4.80453	5.43636
0.386979	4.61702	5.43494
0.3875	4.5551	5.4344
0.388021	4.55784	5.43479
0.388542	4.47071	5.43558
0.389062	4.4965	5.43688
0.389583	4.68846	5.4382
0.390104	4.76761	5.43919
0.390625	4.74284	5.43983
0.391146	4.78023	5.44
0.391667	4.91189	5.44059
0.392188	5.10904	5.44178
0.392708	5.17603	5.44243
0.393229	5.03289	5.44262
0.39375	4.7306	5.44255
0.394271	4.54635	5.44179
0.394792	4.5949	5.44019
0.395313	4.83656	5.4378
0.395833	5.11506	5.43517
0.396354	5.16093	5.43367
0.396875	4.95969	5.43277
0.397396	4.90141	5.43102
0.397917	4.99581	5.42874
0.398438	5.06757	5.4276
0.398958	5.24482	5.42718
0.399479	5.38216	5.42589
0.4	5.36653	5.42383
0.400521	5.23796	5.42242
0.401042	5.00102	5.42279
0.401562	4.85516	5.42407
0.402083	4.91563	5.4244
0.402604	5.05551	5.42251
0.403125	5.19119	5.41925
0.403646	5.20635	5.41759
0.404167	5.1736	5.41784
0.404687	5.10025	5.41802
0.405208	4.95327	5.41752
0.405729	4.87508	5.41585
0.40625	4.78416	5.41317
0.406771	4.71835	5.41023
0.407292	4.93007	5.40785
0.407813	5.1725	5.40707
0.408333	5.2505	5.40775
0.408854	5.08255	5.40893
0.409375	4.8659	5.40949
0.409896	4.7437	5.40976
0.410417	4.84333	5.40935
0.410938	5.17754	5.40664
0.411458	5.40173	5.40214
0.411979	5.29824	5.39725
0.4125	5.07848	5.39341
0.413021	4.93915	5.39075
0.413542	4.98789	5.38889
0.414062	5.27385	5.38821
0.414583	5.40747	5.38778
0.415104	5.48671	5.38757
0.415625	5.60134	5.38791
0.416146	5.55449	5.3881
0.416667	5.60046	5.38797
0.417187	5.54504	5.38758
0.417708	5.26579	5.38652
0.418229	5.05569	5.38535
0.41875	5.10188	5.38534
0.419271	5.30865	5.386
0.419792	5.54309	5.38597
0.420312	5.60663	5.38526
0.420833	5.54074	5.38401
0.421354	5.327	5.38214
0.421875	5.22812	5.38022
0.422396	5.33474	5.37927
0.422917	5.454	5.379
0.423438	5.50067	5.37882
0.423958	5.3951	5.37847
0.424479	5.48536	5.37806
0.425	5.52368	5.37757
0.425521	5.34985	5.37719
0.426042	5.04358	5.37629
0.426563	4.96137	5.37406
0.427083	5.15192	5.37116
0.427604	5.32438	5.36907
0.428125	5.24952	5.36762
0.428646	5.08681	5.36525
0.429167	5.09966	5.36191
0.429688	5.17805	5.35912
0.430208	5.31728	5.35765
0.430729	5.55798	5.35678
0.43125	5.63025	5.35662
0.431771	5.5092	5.35692
0.432292	5.4396	5.35714
0.432812	5.27104	5.35757
0.433333	5.16507	5.35823
0.433854	5.3164	5.35816
0.434375	5.27487	5.35738
0.434896	5.18874	5.35626
0.435417	5.25288	5.35545
0.435937	5.2449	5.35551
0.436458	5.23675	5.35646
0.436979	5.22375	5.35753
0.4375	5.32261	5.35765
0.438021	5.44405	5.35723
0.438542	5.32703	5.35748
0.439063	5.19827	5.35851
0.439583	5.20155	5.35969
0.440104	5.06609	5.36046
0.440625	5.02838	5.36176
0.441146	5.0866	5.36361
0.441667	5.0962	5.36461
0.442188	5.21209	5.36462
0.442708	5.24487	5.36407
0.443229	5.10594	5.36311
0.44375	4.92413	5.36158
0.444271	4.85653	5.36037
0.444792	4.80105	5.36018
0.445312	4.69722	5.36036
0.445833	4.92474	5.3604
0.446354	5.16038	5.3612
0.446875	5.25952	5.36273
0.447396	5.41966	5.36378
0.447917	5.3994	5.36369
0.448437	5.39941	5.36337
0.448958	5.42288	5.36394
0.449479	5.30477	5.36495
0.45	5.05163	5.36547
0.450521	4.92106	5.36585
0.451042	4.97416	5.36602
0.451562	4.9222	5.36494
0.452083	4.74152	5.36238
0.452604	4.87663	5.35967
0.453125	5.38311	5.35772
0.453646	5.88717	5.35632
0.454167	5.97953	5.35542
0.454688	5.88747	5.35581
0.455208	5.72736	5.35774
0.455729	5.35025	5.36054
0.45625	5.24762	5.3637
0.456771	5.45747	5.36681
0.457292	5.40236	5.36988
0.457813	5.20276	5.3736
0.458333	5.22782	5.37774
0.458854	5.29322	5.3812
0.459375	5.4301	5.38315
0.459896	5.40807	5.38433
0.460417	5.39709	5.38536
0.460938	5.3545	5.38606
0.461458	5.13598	5.38691
0.461979	5.11251	5.38801
0.4625	5.3101	5.3896
0.463021	5.53532	5.39151
0.463542	5.58115	5.39363
0.464062	5.44591	5.39538
0.464583	5.32822	5.39617
0.465104	5.32507	5.39594
0.465625	5.22322	5.3949
0.466146	5.15881	5.39329
0.466667	5.22191	5.39163
0.467187	5.43377	5.39128
0.467708	5.6375	5.39278
0.468229	5.81386	5.39486
0.46875	6.00545	5.39613
0.469271	5.92822	5.39635
0.469792	5.70243	5.3967
0.470313	5.6378	5.39786
0.470833	5.77248	5.39964
0.471354	5.81652	5.40205
0.471875	5.6753	5.40511
0.472396	5.63208	5.40897
0.472917	5.84531	5.41283
0.473438	5.95296	5.41575
0.473958	5.83419	5.41783
0.474479	5.80176	5.41949
0.475	6.08921	5.42069
0.475521	6.36671	5.42209
0.476042	6.22609	5.42347
0.476562	5.91559	5.42472
0.477083	5.75539	5.42684
0.477604	5.6859	5.43017
0.478125	5.59831	5.43421
0.478646	5.52696	5.43847
0.479167	5.42382	5.44173
0.479687	5.42909	5.44341
0.480208	5.34089	5.44475
0.480729	5.20893	5.44728
0.48125	5.32935	5.45074
0.481771	5.64435	5.45398
0.482292	5.78523	5.45691
0.482812	5.59182	5.45861
0.483333	5.31186	5.45938
0.483854	5.36456	5.46035
0.484375	5.6815	5.46119
0.484896	5.76167	5.4624
0.485417	5.54213	5.46451
0.485938	5.36646	5.46693
0.486458	5.32595	5.46906
0.486979	5.63216	5.47054
0.4875	6.02741	5.47186
0.488021	6.09862	5.47341
0.488542	6.06396	5.47512
0.489063	5.89024	5.47733
0.489583	5.57168	5.47988
0.490104	5.33201	5.48248
0.490625	5.27815	5.48543
0.491146	5.41242	5.48786
0.491667	5.59813	5.48937
0.492188	5.74764	5.49082
0.492708	5.70678	5.49373
0.493229	5.59262	5.49801
0.49375	5.38744	5.50243
0.494271	4.93545	5.50608
0.494792	4.58581	5.50834
0.495312	4.52633	5.50982
0.495833	4.8946	5.51208
0.496354	5.44993	5.51561
0.496875	5.83891	5.51949
0.497396	6.13034	5.52282
0.497917	6.1193	5.52468
0.498437	6.0923	5.52566
0.498958	6.09862	5.52675
0.499479	5.91327	5.52775
0.5	5.80513	5.52875
0.500521	5.82278	5.52988
0.501042	5.67016	5.53106
0.501563	5.7293	5.53284
0.502083	6.14884	5.53591
0.502604	6.36507	5.53965
0.503125	6.22967	5.54334
0.503646	6.01974	5.54686
0.504167	5.87584	5.55016
0.504687	5.80578	5.55301
0.505208	5.79838	5.55581
0.505729	5.98727	5.55792
0.50625	6.12599	5.55949
0.506771	6.00587	5.56097
0.507292	5.78364	5.56251
0.507812	5.68262	5.5644
0.508333	5.67555	5.56586
0.508854	5.7221	5.56763
0.509375	5.54869	5.5703
0.509896	5.25597	5.57386
0.510417	5.20981	5.57748
0.510938	5.55894	5.5801
0.511458	5.85997	5.58177
0.511979	5.71853	5.58328
0.5125	5.37925	5.58546
0.513021	5.26044	5.58823
0.513542	5.50882	5.59195
0.514062	5.92804	5.5961
0.514583	6.19161	5.59922
0.515104	6.1108	5.60154
0.515625	5.78571	5.60346
0.516146	5.65879	5.60529
0.516667	5.79837	5.60782
0.517188	5.81813	5.61095
0.517708	5.73695	5.61403
0.518229	5.57473	5.61753
0.51875	5.49459	5.62126
0.519271	5.51313	5.62441
0.519792	5.70247	5.62714
0.520312	5.85573	5.62964
0.520833	5.63304	5.63219
0.521354	5.48237	5.63452
0.521875	5.56283	5.63671
0.522396	5.6188	5.63884
0.522917	5.5223	5.64073
0.523438	5.28967	5.64251
0.523958	5.46836	5.64524
0.524479	5.8844	5.6491
0.525	5.90268	5.65356
0.525521	5.7888	5.65808
0.526042	5.67415	5.66162
0.526563	5.48289	5.66482
0.527083	5.18767	5.66896
0.527604	5.0765	5.67375
0.528125	5.19267	5.67849
0.528646	5.2668	5.68284
0.529167	5.35819	5.68669
0.529687	5.64179	5.68972
0.530208	5.82618	5.69206
0.530729	5.70422	5.69442
0.53125	5.4705	5.69693
0.531771	5.47655	5.69994
0.532292	5.68087	5.70306
0.532813	5.70252	5.70592
0.533333	5.47687	5.70928
0.533854	5.39203	5.71368
0.534375	5.3909	5.71824
0.534896	5.23913	5.72241
0.535417	5.04283	5.72648
0.535937	4.96288	5.73059
0.536458	4.95204	5.7334
0.536979	4.95898	5.73392
0.5375	5.0251	5.73266
0.538021	5.29791	5.73161
0.538542	5.69861	5.73166
0.539062	5.89688	5.73266
0.539583	6.00319	5.73528
0.540104	6.00821	5.73805
0.540625	5.8784	5.73969
0.541146	5.87214	5.74145
0.541667	6.00989	5.74396
0.542188	6.06226	5.74701
0.542708	5.8565	5.75009
0.543229	5.72174	5.75178
0.54375	5.71915	5.75246
0.544271	5.66929	5.75275
0.544792	5.54686	5.75419
0.545312	5.33651	5.75818
0.545833	5.34034	5.76286
0.546354	5.51718	5.76628
0.546875	5.60146	5.76806
0.547396	5.49173	5.76895
0.547917	5.34289	5.7704
0.548438	5.22563	5.77264
0.548958	5.05996	5.77505
0.549479	4.83337	5.77776
0.55	4.68288	5.78045
0.550521	4.822	5.78281
0.551042	5.1489	5.78518
0.551562	5.29177	5.78763
0.552083	5.26671	5.78917
0.552604	5.16721	5.78964
0.553125	5.1544	5.79036
0.553646	5.17883	5.79169
0.554167	5.18729	5.79291
0.554688	5.32772	5.79345
0.555208	5.54077	5.79421
0.555729	5.7105	5.79578
0.55625	5.73661	5.79815
0.556771	5.62355	5.80058
0.557292	5.4376	5.80293
0.557813	5.27604	5.80551
0.558333	5.16552	5.80724
0.558854	5.3588	5.80711
0.559375	5.5521	5.80562
0.559896	5.57834	5.80379
0.560417	5.71488	5.8023
0.560937	5.79651	5.80185
0.561458	5.84563	5.80276
0.561979	5.96265	5.80437
0.5625	5.88257	5.80619
0.563021	5.65409	5.80847
0.563542	5.58944	5.81035
0.564063	5.77142	5.81222
0.564583	6.01475	5.8146
0.565104	6.03573	5.81698
0.565625	6.00801	5.81883
0.566146	5.78896	5.82083
0.566667	5.63034	5.82365
0.567187	5.67832	5.82617
0.567708	5.50558	5.82764
0.568229	5.39017	5.82786
0.56875	5.53301	5.82771
0.569271	5.69276	5.82842
0.569792	5.74015	5.82999
0.570312	5.66577	5.83128
0.570833	5.62772	5.83099
0.571354	5.67232	5.83043
0.571875	5.64849	5.83066
0.572396	5.66231	5.83093
0.572917	5.69446	5.83078
0.573438	5.62025	5.83096
0.573958	5.66289	5.83207
0.574479	5.71212	5.83356
0.575	5.65745	5.83406
0.575521	5.71642	5.83317
0.576042	6.01581	5.83137
0.576562	6.23968	5.82992
0.577083	6.16358	5.83002
0.577604	6.0149	5.8317
0.578125	5.90125	5.83544
0.578646	5.87705	5.84028
0.579167	6.02264	5.84468
0.579688	6.21335	5.84741
0.580208	6.1828	5.84741
0.580729	6.05726	5.84545
0.58125	5.87145	5.84293
0.581771	5.72134	5.84091
0.582292	5.8392	5.83927
0.582812	5.92201	5.83824
0.583333	5.87511	5.83788
0.583854	5.96166	5.83751
0.584375	5.92417	5.83621
0.584896	5.83859	5.83432
0.585417	6.03916	5.83157
0.585938	6.30375	5.8274
0.586458	6.49324	5.82321
0.586979	6.67166	5.82024
0.5875	6.66522	5.81884
0.588021	6.45836	5.81825
0.588542	6.22389	5.8178
0.589063	5.90661	5.81677
0.589583	5.83896	5.81414
0.590104	5.92762	5.81084
0.590625	5.99417	5.80809
0.591146	6.00238	5.80621
0.591667	5.95378	5.80503
0.592187	6.09191	5.80428
0.592708	6.20863	5.80347
0.593229	6.18447	5.8029
0.59375	6.12351	5.80308
0.594271	5.99556	5.80361
0.594792	5.86012	5.8036
0.595313	5.73413	5.80317
0.595833	5.78662	5.80362
0.596354	5.98764	5.80575
0.596875	6.37098	5.80798
0.597396	6.64969	5.80907
0.597917	6.56111	5.80842
0.598437	6.37285	5.80635
0.598958	6.12719	5.80475
0.599479	6.02793	5.80466
0.6	6.08215	5.80546
0.600521	6.16992	5.80619
0.601042	6.30641	5.8069
0.601562	6.39678	5.8083
0.602083	6.38707	5.81038
0.602604	6.26207	5.81173
0.603125	6.12084	5.81179
0.603646	6.03943	5.81084
0.604167	6.04206	5.80995
0.604688	6.07321	5.81025
0.605208	6.14628	5.81108
0.605729	6.01079	5.8115
0.60625	5.80548	5.81148
0.606771	5.77127	5.81176
0.607292	5.9446	5.81277
0.607812	6.2669	5.81267
0.608333	6.51623	5.81071
0.608854	6.54975	5.80841
0.609375	6.34597	5.80683
0.609896	6.27431	5.80624
0.610417	6.43258	5.80653
0.610938	6.46286	5.80799
0.611458	6.37719	5.80978
0.611979	6.19916	5.81073
0.6125	5.93279	5.81087
0.613021	5.89519	5.81054
0.613542	5.91139	5.80969
0.614062	6.01771	5.80874
0.614583	6.22529	5.80872
0.615104	6.36804	5.80947
0.615625	6.39854	5.81005
0.616146	6.3406	5.81018
0.616667	6.3854	5.81015
0.617188	6.46415	5.81052
0.617708	6.38259	5.81086
0.618229	6.31333	5.8112
0.61875	6.22833	5.81197
0.619271	6.06046	5.81327
0.619792	5.77997	5.81437
0.620313	5.54916	5.81514
0.620833	5.48358	5.81588
0.621354	5.64108	5.81647
0.621875	5.90557	5.81636
0.622396	6.04865	5.81506
0.622917	6.19031	5.81278
0.623437	6.13703	5.80967
0.623958	5.98459	5.80659
0.624479	5.96556	5.80463
0.625	6.00831	5.80273
0.625521	6.20878	5.79999
0.626042	6.2808	5.79653
0.626563	5.97381	5.79339
0.627083	5.62406	5.79073
0.627604	5.49285	5.78826
0.628125	5.81643	5.7861
0.628646	6.41511	5.78379
0.629167	6.61442	5.78127
0.629687	6.40997	5.77761
0.630208	6.10524	5.77269
0.630729	5.86672	5.76727
0.63125	5.91062	5.76281
0.631771	6.04763	5.75963
0.632292	6.10103	5.75682
0.632812	6.09287	5.75428
0.633333	6.02032	5.75263
0.633854	5.97967	5.752
0.634375	6.19449	5.75134
0.634896	6.42309	5.74972
0.635417	6.31074	5.74759
0.635938	6.15558	5.74522
0.636458	6.15872	5.74334
0.636979	6.12853	5.74203
0.6375	6.03178	5.74077
0.638021	5.94486	5.73961
0.638542	6.05992	5.73774
0.639062	6.17961	5.73464
0.639583	6.3916	5.73098
0.640104	6.62707	5.7275
0.640625	6.70746	5.72484
0.641146	6.66124	5.72334
0.641667	6.35698	5.72284
0.642188	6.04804	5.72247
0.642708	5.88777	5.72106
0.643229	5.64099	5.71867
0.64375	5.43627	5.71578
0.644271	5.61172	5.71251
0.644792	5.97514	5.70952
0.645312	6.1174	5.70656
0.645833	6.11178	5.7031
0.646354	6.15548	5.69983
0.646875	6.0307	5.69726
0.647396	5.94253	5.69532
0.647917	5.97363	5.69305
0.648438	6.09146	5.68931
0.648958	6.23736	5.68467
0.649479	6.43022	5.68012
0.65	6.497	5.67689
0.650521	6.11908	5.67477
0.651042	5.83792	5.67258
0.651563	5.7507	5.67091
0.652083	5.71382	5.66961
0.652604	5.76866	5.66769
0.653125	5.87314	5.66558
0.653646	5.73753	5.66356
0.654167	5.5393	5.66171
0.654687	5.84714	5.66007
0.655208	6.17284	5.65809
0.655729	6.15305	5.65588
0.65625	5.83929	5.65353
0.656771	5.6316	5.65126
0.657292	5.68757	5.64942
0.657813	5.75547	5.64708
0.658333	5.57357	5.64402
0.658854	5.31416	5.64085
0.659375	5.16759	5.63817
0.659896	5.24072	5.63548
0.660417	5.62557	5.63228
0.660937	5.92685	5.62914
0.661458	6.13567	5.62611
0.661979	6.14005	5.6232
0.6625	5.94032	5.62048
0.663021	5.77003	5.61696
0.663542	5.44968	5.61252
0.664062	5.20786	5.60867
0.664583	5.32246	5.60591
0.665104	5.47013	5.60396
0.665625	5.5676	5.60294
0.666146	5.76872	5.60207
0.666667	5.79503	5.60091
0.667188	5.68921	5.59953
0.667708	5.40519	5.59777
0.668229	5.06124	5.59685
0.66875	4.8474	5.59654
0.669271	4.80937	5.59492
0.669792	5.02071	5.59159
0.670312	5.2767	5.5876
0.670833	5.56925	5.5841
0.671354	5.68709	5.58098
0.671875	5.66097	5.5777
0.672396	5.47004	5.57483
0.672917	5.14185	5.57342
0.673438	5.06557	5.57233
0.673958	5.12249	5.57048
0.674479	5.18142	5.56833
0.675	5.30428	5.56654
0.675521	5.4343	5.56521
0.676042	5.46384	5.56344
0.676562	5.36574	5.56133
0.677083	5.31302	5.55942
0.677604	5.38055	5.55735
0.678125	5.55545	5.5554
0.678646	5.72177	5.55403
0.679167	5.86361	5.55297
0.679688	6.06285	5.55175
0.680208	5.97514	5.54992
0.680729	5.85903	5.54705
0.68125	5.71873	5.54369
0.681771	5.52591	5.54088
0.682292	5.59852	5.53888
0.682813	5.75744	5.53767
0.683333	5.91523	5.5366
0.683854	6.03164	5.53532
0.684375	6.04584	5.53354
0.684896	6.18672	5.53131
0.685417	6.24213	5.52917
0.685937	5.93046	5.52722
0.686458	5.53161	5.52601
0.686979	5.39832	5.52504
0.6875	5.56771	5.52387
0.688021	5.73048	5.52248
0.688542	5.74793	5.52066
0.689063	5.69676	5.51832
0.689583	5.61427	5.51663
0.690104	5.61272	5.5162
0.690625	5.61183	5.51634
0.691146	5.43653	5.51625
0.691667	5.25464	5.51511
0.692187	5.1672	5.51276
0.692708	5.27854	5.50982
0.693229	5.48549	5.50697
0.69375	5.57691	5.50423
0.694271	5.65497	5.5008
0.694792	5.6508	5.49654
0.695312	5.49852	5.49273
0.695833	5.31101	5.49051
0.696354	5.25299	5.48964
0.696875	5.36984	5.48896
0.697396	5.52128	5.48847
0.697917	5.69722	5.48863
0.698438	5.71132	5.48901
0.698958	5.6617	5.48894
0.699479	5.72422	5.48832
0.7	5.69392	5.48653
0.700521	5.59382	5.48287
0.701042	5.50163	5.47818
0.701562	5.50007	5.474
0.702083	5.48604	5.47067
0.702604	5.45966	5.46856
0.703125	5.31609	5.46774
0.703646	5.19943	5.46804
0.704167	5.19748	5.46928
0.704688	5.21448	5.47065
0.705208	5.26214	5.47121
0.705729	5.28272	5.47094
0.70625	5.16309	5.47095
0.706771	5.00551	5.47089
0.707292	5.02005	5.47043
0.707812	5.24971	5.4701
0.708333	5.26181	5.46943
0.708854	5.13095	5.46781
0.709375	4.94952	5.46494
0.709896	4.85014	5.46194
0.710417	4.86664	5.46123
0.710938	4.92572	5.46307
0.711458	4.97729	5.46576
0.711979	4.80495	5.46669
0.7125	4.52603	5.46458
0.713021	4.16752	5.46102
0.713542	3.93609	5.45749
0.714063	3.86273	5.4553
0.714583	4.06144	5.4548
0.715104	4.31947	5.45425
0.715625	4.32468	5.45313
0.716146	4.24488	5.45172
0.716667	4.30372	5.45022
0.717187	4.48151	5.44878
0.717708	4.60839	5.44746
0.718229	4.63048	5.44537
0.71875	4.6088	5.44244
0.719271	4.50552	5.4404
0.719792	4.56309	5.43936
0.720313	4.73288	5.43773
0.720833	4.77364	5.43525
0.721354	4.81646	5.43276
0.721875	4.72775	5.43075
0.722396	4.54539	5.4286
0.722917	4.53457	5.42648
0.723437	4.61941	5.42422
0.723958	4.77173	5.42127
0.724479	4.95648	5.41711
0.725	5.1145	5.41268
0.725521	5.0466	5.40931
0.726042	4.90502	5.40686
0.726562	4.78655	5.40509
0.727083	4.64896	5.4041
0.727604	4.66537	5.40426
0.728125	4.839	5.40447
0.728646	4.89296	5.40341
0.729167	4.85146	5.40087
0.729688	4.83471	5.3974
0.730208	4.82786	5.39383
0.730729	4.96665	5.39086
0.73125	5.04437	5.38833
0.731771	4.81373	5.38639
0.732292	4.54682	5.38473
0.732812	4.54684	5.38249
0.733333	4.75162	5.37906
0.733854	4.95071	5.37498
0.734375	4.97341	5.37198
0.734896	4.97175	5.36974
0.735417	4.97174	5.36752
0.735938	4.91681	5.36505
0.736458	5.01559	5.36188
0.736979	5.09241	5.3582
0.7375	5.07014	5.35474
0.738021	5.10292	5.3517
0.738542	5.03654	5.34822
0.739062	4.9378	5.34471
0.739583	4.90765	5.34178
0.740104	4.96771	5.33938
0.740625	5.03072	5.33706
0.741146	4.90993	5.33417
0.741667	4.72929	5.33054
0.742188	4.64015	5.32783
0.742708	4.85602	5.32681
0.743229	5.15254	5.32653
0.74375	5.21173	5.3256
0.744271	5.15608	5.32285
0.744792	5.0433	5.31885
0.745313	4.9664	5.31388
0.745833	5.00583	5.30879
0.746354	4.89156	5.30442
0.746875	4.78772	5.30116
0.747396	4.9474	5.29985
0.747917	5.17018	5.29926
0.748437	5.24656	5.29721
0.748958	5.39282	5.29404
0.749479	5.5603	5.29005
0.75	5.55168	5.28471
0.750521	5.4306	5.27956
0.751042	5.39822	5.27565
0.751563	5.62569	5.27334
0.752083	5.74207	5.27239
0.752604	5.5182	5.2723
0.753125	5.23373	5.27255
0.753646	5.21446	5.27196
0.754167	5.54738	5.27058
0.754687	5.66164	5.2682
0.755208	5.40611	5.26522
0.755729	5.30363	5.26199
0.75625	5.45449	5.25951
0.756771	5.48736	5.25839
0.757292	5.33563	5.25736
0.757812	5.3046	5.25547
0.758333	5.42488	5.25331
0.758854	5.52702	5.25077
0.759375	5.52604	5.24767
0.759896	5.52878	5.24421
0.760417	5.57215	5.24124
0.760938	5.46085	5.23922
0.761458	5.36898	5.23693
0.761979	5.42069	5.23368
0.7625	5.39324	5.22971
0.763021	5.39556	5.22548
0.763542	5.40108	5.22075
0.764062	5.4486	5.21581
0.764583	5.57146	5.21082
0.765104	5.65728	5.20606
0.765625	5.73311	5.20228
0.766146	5.73706	5.19934
0.766667	5.6845	5.19668
0.767188	5.6711	5.19331
0.767708	5.60076	5.18899
0.768229	5.58996	5.18506
0.76875	5.70771	5.18118
0.769271	5.76266	5.17703
0.769792	5.87299	5.17361
0.770312	5.81102	5.17118
0.770833	5.6629	5.169
0.771354	5.59437	5.1662
0.771875	5.48928	5.163
0.772396	5.39497	5.15987
0.772917	5.46897	5.15757
0.773438	5.66916	5.15583
0.773958	5.81587	5.15353
0.774479	5.91455	5.15096
0.775	5.90175	5.14901
0.775521	5.7618	5.14788
0.776042	5.60643	5.14704
0.776563	5.42947	5.14546
0.777083	5.39574	5.14326
0.777604	5.32977	5.14136
0.778125	5.09589	5.13949
0.778646	5.15445	5.13712
0.779167	5.48702	5.13429
0.779687	5.65261	5.13092
0.780208	5.67847	5.12729
0.780729	5.75226	5.12379
0.78125	6.07171	5.12067
0.781771	6.34652	5.11768
0.782292	6.34379	5.11547
0.782813	6.20136	5.11385
0.783333	5.7653	5.11134
0.783854	5.20961	5.10789
0.784375	4.95838	5.10431
0.784896	5.04182	5.10118
0.785417	5.24428	5.09824
0.785937	5.55231	5.09582
0.786458	5.79544	5.09395
0.786979	5.87801	5.09247
0.7875	5.94723	5.09122
0.788021	5.92326	5.08975
0.788542	5.82098	5.08818
0.789062	5.81692	5.08694
0.789583	6.053	5.08589
0.790104	6.1704	5.08466
0.790625	5.98858	5.08349
0.791146	5.8803	5.08223
0.791667	5.74906	5.08026
0.792188	5.48977	5.0791
0.792708	5.28725	5.07918
0.793229	5.31727	5.07969
0.79375	5.74736	5.08025
0.794271	6.21548	5.08055
0.794792	6.35612	5.08073
0.795312	6.11481	5.08086
0.795833	5.73694	5.08155
0.796354	5.47254	5.08291
0.796875	5.27644	5.08551
0.797396	5.40013	5.08905
0.797917	5.70881	5.09275
0.798438	5.73427	5.09552
0.798958	5.68623	5.09723
0.799479	5.64918	5.09904
0.8	5.61043	5.10145
0.800521	5.55805	5.10379
0.801042	5.55793	5.10546
0.801562	5.52312	5.10678
0.802083	5.48031	5.10864
0.802604	5.65588	5.11087
0.803125	5.82183	5.11289
0.803646	5.63578	5.1144
0.804167	5.3335	5.1154
0.804688	5.23099	5.11658
0.805208	5.30218	5.11753
0.805729	5.36841	5.11813
0.80625	5.49972	5.11868
0.806771	5.66629	5.11918
0.807292	5.68	5.11946
0.807813	5.37298	5.11915
0.808333	5.23955	5.11817
0.808854	5.27403	5.11706
0.809375	5.26163	5.11679
0.809896	5.31837	5.11706
0.810417	5.32322	5.1173
0.810937	5.48706	5.11812
0.811458	5.6816	5.12001
0.811979	5.63362	5.12229
0.8125	5.30252	5.12478
0.813021	4.9971	5.12721
0.813542	5.00856	5.12901
0.814063	5.07981	5.13019
0.814583	5.12794	5.13046
0.815104	5.35383	5.13053
0.815625	5.55822	5.13227
0.816146	5.51655	5.13512
0.816667	5.32841	5.13743
0.817187	5.18929	5.13897
0.817708	5.15654	5.13988
0.818229	5.11796	5.14039
0.81875	5.03722	5.14027
0.819271	4.92166	5.14016
0.819792	4.74976	5.14075
0.820312	4.69401	5.14156
0.820833	4.62576	5.1427
0.821354	4.56241	5.14439
0.821875	4.73152	5.14591
0.822396	5.04594	5.14676
0.822917	5.2112	5.14702
0.823438	5.0705	5.14679
0.823958	4.88618	5.1461
0.824479	4.76197	5.14542
0.825	4.58807	5.14647
0.825521	4.70395	5.14936
0.826042	4.98778	5.15293
0.826562	5.07542	5.15567
0.827083	4.94315	5.15656
0.827604	4.74385	5.15643
0.828125	4.64382	5.15667
0.828646	4.5381	5.15839
0.829167	4.50764	5.16109
0.829688	4.53767	5.16304
0.830208	4.7226	5.16483
0.830729	5.03076	5.16733
0.83125	5.01727	5.16952
0.831771	4.66329	5.17088
0.832292	4.45218	5.17195
0.832812	4.28954	5.17273
0.833333	4.05229	5.17288
0.833854	4.14146	5.1723
0.834375	4.43673	5.17168
0.834896	4.66089	5.17124
0.835417	4.75881	5.17026
0.835938	4.81793	5.1694
0.836458	4.88754	5.16975
0.836979	4.83288	5.17067
0.8375	4.83234	5.17094
0.838021	4.80524	5.17016
0.838542	4.73311	5.16957
0.839063	4.62452	5.17004
0.839583	4.6715	5.17091
0.840104	4.78369	5.17091
0.840625	4.73577	5.17018
0.841146	4.5153	5.16978
0.841667	4.48801	5.16974
0.842187	4.48879	5.16994
0.842708	4.43913	5.1702
0.843229	4.35129	5.17054
0.84375	4.41461	5.17072
0.844271	4.66496	5.16999
0.844792	4.64388	5.16893
0.845313	4.51292	5.16816
0.845833	4.44744	5.16787
0.846354	4.50399	5.16866
0.846875	4.54672	5.17009
0.847396	4.38782	5.17188
0.847917	4.25934	5.17339
0.848437	4.19059	5.1736
0.848958	4.3112	5.1728
0.849479	4.65574	5.17175
0.85	4.90279	5.17081
0.850521	4.83238	5.17038
0.851042	4.64613	5.17004
0.851562	4.78337	5.17032
0.852083	4.94317	5.17141
0.852604	4.90773	5.172
0.853125	4.83458	5.17181
0.853646	4.74966	5.17081
0.854167	4.6994	5.16955
0.854688	4.66919	5.16867
0.855208	4.70312	5.16868
0.855729	4.74332	5.16976
0.85625	4.957	5.17071
0.856771	5.05855	5.17053
0.857292	4.87143	5.16937
0.857812	4.78778	5.16747
0.858333	4.81215	5.16501
0.858854	4.88968	5.16285
0.859375	4.89817	5.16151
0.859896	4.77199	5.16153
0.860417	4.78001	5.16303
0.860938	4.96755	5.16492
0.861458	5.05468	5.1666
0.861979	4.88947	5.1686
0.8625	4.5881	5.17066
0.863021	4.23126	5.17168
0.863542	4.0871	5.17207
0.864062	4.2477	5.17277
0.864583	4.51995	5.17329
0.865104	4.73532	5.17259
0.865625	5.0015	5.17074
0.866146	5.14426	5.16849
0.866667	4.91824	5.1665
0.867188	4.58558	5.16567
0.867708	4.44426	5.16658
0.868229	4.49538	5.16818
0.86875	4.55838	5.16948
0.869271	4.70992	5.17011
0.869792	4.85688	5.16968
0.870313	4.84256	5.1691
0.870833	4.79909	5.16876
0.871354	4.7252	5.16807
0.871875	4.7094	5.16712
0.872396	4.86457	5.16626
0.872917	4.94656	5.16484
0.873437	4.76659	5.1616
0.873958	4.63007	5.15783
0.874479	4.61613	5.15533
0.875	4.61811	5.15425
0.875521	4.88952	5.15454
0.876042	5.15446	5.15581
0.876563	5.11598	5.15796
0.877083	5.02801	5.15989
0.877604	4.96245	5.15982
0.878125	4.98299	5.15776
0.878646	5.02056	5.15498
0.879167	5.02551	5.15319
0.879687	4.96322	5.15339
0.880208	5.00109	5.15552
0.880729	5.0724	5.15856
0.88125	5.05161	5.16123
0.881771	4.95185	5.16258
0.882292	4.86645	5.1627
0.882812	4.90513	5.16202
0.883333	5.01855	5.16154
0.883854	5.05472	5.16145
0.884375	5.0183	5.16139
0.884896	5.03261	5.16191
0.885417	5.22807	5.16348
0.885938	5.32282	5.16485
0.886458	5.15375	5.16529
0.886979	5.04966	5.16565
0.8875	5.05321	5.16744
0.888021	5.15439	5.17085
0.888542	5.11942	5.17451
0.889062	4.92225	5.17765
0.889583	4.72106	5.17996
0.890104	4.69466	5.18159
0.890625	4.70789	5.18268
0.891146	4.67267	5.18317
0.891667	4.64343	5.18423
0.892188	4.759	5.18617
0.892708	4.95981	5.18847
0.893229	4.9906	5.19075
0.89375	4.8627	5.19236
0.894271	4.91386	5.1936
0.894792	5.26967	5.19418
0.895312	5.57309	5.19415
0.895833	5.69042	5.19428
0.896354	5.6309	5.19547
0.896875	5.41248	5.1976
0.897396	5.20773	5.19954
0.897917	5.0546	5.20112
0.898438	5.06557	5.20248
0.898958	5.37225	5.20339
0.899479	5.46142	5.20434
0.9	5.28925	5.20602
0.900521	5.24587	5.2084
0.901042	5.24385	5.21146
0.901563	5.13519	5.21485
0.902083	4.93261	5.218
0.902604	4.93691	5.22062
0.903125	5.10725	5.22315
0.903646	5.27433	5.22621
0.904167	5.46054	5.22933
0.904687	5.61194	5.23216
0.905208	5.59207	5.23461
0.905729	5.30863	5.23639
0.90625	5.01944	5.23778
0.906771	4.83574	5.23981
0.907292	4.74509	5.24254
0.907813	4.81311	5.2451
0.908333	5.24631	5.24793
0.908854	5.6572	5.25199
0.909375	5.78566	5.25574
0.909896	5.73582	5.25804
0.910417	5.43789	5.25988
0.910937	5.17051	5.26167
0.911458	5.23462	5.26337
0.911979	5.59469	5.26553
0.9125	5.831	5.26846
0.913021	5.63403	5.27194
0.913542	5.46393	5.27587
0.914062	5.5917	5.27945
0.914583	5.65097	5.28198
0.915104	5.60713	5.28397
0.915625	5.58814	5.28652
0.916146	5.64307	5.29001
0.916667	5.60785	5.29494
0.917188	5.3665	5.30091
0.917708	5.23227	5.30612
0.918229	5.2554	5.30966
0.91875	5.31408	5.31214
0.919271	5.46506	5.31397
0.919792	5.63142	5.31521
0.920312	5.52622	5.31638
0.920833	5.30174	5.31777
0.921354	5.29817	5.31934
0.921875	5.47049	5.32168
0.922396	5.55899	5.32479
0.922917	5.58205	5.32832
0.923438	5.45359	5.33149
0.923958	5.25404	5.3342
0.924479	5.20813	5.33713
0.925	5.29178	5.34086
0.925521	5.4877	5.34466
0.926042	5.6124	5.34876
0.926562	5.63399	5.35382
0.927083	5.58532	5.35912
0.927604	5.33925	5.36365
0.928125	5.12063	5.36705
0.928646	5.12145	5.37071
0.929167	5.32848	5.37626
0.929688	5.64727	5.3826
0.930208	5.85223	5.38793
0.930729	5.97768	5.39292
0.93125	5.93349	5.39809
0.931771	5.6364	5.40313
0.932292	5.40159	5.40794
0.932813	5.39679	5.41239
0.933333	5.436	5.41609
0.933854	5.5441	5.41879
0.934375	5.56318	5.42139
0.934896	5.68951	5.42499
0.935417	5.9395	5.42948
0.935937	5.89724	5.43401
0.936458	5.70183	5.43834
0.936979	5.5519	5.44255
0.9375	5.40729	5.44678
0.938021	5.38144	5.45115
0.938542	5.59651	5.4555
0.939063	5.83718	5.45962
0.939583	5.69812	5.46378
0.940104	5.41213	5.46697
0.940625	5.29721	5.46997
0.941146	5.20467	5.47434
0.941667	5.12705	5.47906
0.942187	5.20825	5.48336
0.942708	5.3297	5.48733
0.943229	5.61443	5.49116
0.94375	5.91103	5.49507
0.944271	6.00043	5.499
0.944792	5.87002	5.50299
0.945312	5.73902	5.50717
0.945833	5.81451	5.51171
0.946354	5.81476	5.51646
0.946875	5.77692	5.52119
0.947396	5.9045	5.5258
0.947917	5.92023	5.53051
0.948438	5.84713	5.53602
0.948958	5.75198	5.54203
0.949479	5.62072	5.5473
0.95	5.56194	5.55236
0.950521	5.50005	5.5577
0.951042	5.49994	5.56319
0.951562	5.47389	5.56838
0.952083	5.45845	5.57314
0.952604	5.44621	5.5782
0.953125	5.41568	5.58342
0.953646	5.60832	5.58848
0.954167	5.76793	5.59319
0.954688	5.72654	5.59729
0.955208	5.61778	5.60152
0.955729	5.54558	5.60634
0.95625	5.36051	5.61049
0.956771	5.01266	5.61331
0.957292	4.96083	5.61577
0.957812	5.18668	5.61856
0.958333	5.53275	5.62191
0.958854	5.84107	5.62594
0.959375	5.89992	5.62928
0.959896	5.97713	5.63137
0.960417	5.93507	5.63296
0.960938	5.72545	5.63407
0.961458	5.55591	5.63528
0.961979	5.4614	5.63712
0.9625	5.54268	5.63935
0.963021	5.80007	5.6418
0.963542	6.15634	5.64428
0.964063	6.25239	5.64658
0.964583	6.257	5.64913
0.965104	6.14103	5.65215
0.965625	5.7734	5.65517
0.966146	5.46908	5.65748
0.966667	5.49309	5.65937
0.967187	5.58395	5.66151
0.967708	5.53748	5.66385
0.968229	5.72512	5.66616
0.96875	6.02684	5.66812
0.969271	5.92018	5.669
0.969792	5.79673	5.66939
0.970313	5.9363	5.6703
0.970833	6.21136	5.67134
0.971354	6.42916	5.67228
0.971875	6.40622	5.67301
0.972396	6.31062	5.67401
0.972917	6.1081	5.67588
0.973437	6.02426	5.67846
0.973958	6.01466	5.68092
0.974479	5.83862	5.68304
0.975	5.71382	5.68514
0.975521	5.86195	5.68684
0.976042	6.011	5.68752
0.976562	5.99511	5.6882
0.977083	5.83437	5.68999
0.977604	5.71989	5.6925
0.978125	5.67325	5.69416
0.978646	5.67177	5.69368
0.979167	5.67658	5.69107
0.979688	5.68504	5.6869
0.980208	5.67844	5.68246
0.980729	5.63319	5.67922
0.98125	5.58594	5.67751
0.981771	5.56447	5.67747
0.982292	5.64714	5.67872
0.982812	5.86299	5.67889
0.983333	6.05474	5.67809
0.983854	6.09474	5.67812
0.984375	6.17101	5.67966
0.984896	6.24506	5.68312
0.985417	6.12827	5.68533
0.985938	5.87628	5.686
0.986458	5.73458	5.68601
0.986979	5.73214	5.68457
0.9875	5.6957	5.68309
0.988021	5.53516	5.68174
0.988542	5.34882	5.68063
0.989062	5.30331	5.68024
0.989583	5.48971	5.6803
0.990104	5.86383	5.68073
0.990625	5.94864	5.6819
0.991146	5.70787	5.68426
0.991667	5.6707	5.68667
0.992188	5.88972	5.68747
0.992708	5.90858	5.68734
0.993229	5.72494	5.687
0.99375	5.66613	5.68659
0.994271	5.51686	5.6871
0.994792	5.29199	5.68802
0.995313	5.33429	5.68804
0.995833	5.48181	5.68667
0.996354	5.62243	5.68476
0.996875	5.79895	5.68377
0.997396	5.87282	5.68379
0.997917	5.84257	5.68411
0.998437	5.65641	5.68445
0.998958	5.4808	5.68459
0.999479	5.57417	5.68449
1	5.8702	5.68374
1.00052	5.97091	5.68268
1.00104	5.81324	5.68218
1.00156	5.57295	5.68205
1.00208	5.45645	5.68246
1.0026	5.34744	5.68389
1.00313	5.21536	5.68539
1.00365	5.26154	5.6865
1.00417	5.28097	5.68774
1.00469	5.33442	5.68991
1.00521	5.55623	5.69221
1.00573	5.73158	5.69357
1.00625	5.7599	5.69445
1.00677	5.68631	5.6953
1.00729	5.65559	5.69698
1.00781	5.677	5.69959
1.00833	5.71254	5.70221
1.00885	5.70559	5.70429
1.00937	5.8058	5.7055
1.0099	6.06412	5.70652
1.01042	6.05344	5.70795
1.01094	5.86701	5.70946
1.01146	5.75569	5.71145
1.01198	5.82088	5.71356
1.0125	6.29425	5.71519
1.01302	6.48106	5.71619
1.01354	6.21512	5.71672
1.01406	6.14932	5.71673
1.01458	6.04693	5.71618
1.0151	5.8766	5.716
1.01562	5.73458	5.71703
1.01615	5.74095	5.71918
1.01667	5.84186	5.7218
1.01719	5.77177	5.7242
1.01771	5.66472	5.72608
1.01823	5.80417	5.72806
1.01875	6.22178	5.72947
1.01927	6.39773	5.72942
1.01979	6.29997	5.72906
1.02031	6.18535	5.72914
1.02083	6.10825	5.72986
1.02135	6.10021	5.73158
1.02188	6.06648	5.7336
1.0224	6.02463	5.73528
1.02292	6.07946	5.73708
1.02344	5.97971	5.7397
1.02396	6.02117	5.74303
1.02448	6.27463	5.74655
1.025	6.30256	5.75002
1.02552	6.19374	5.75364
1.02604	6.16397	5.75712
1.02656	6.12889	5.76017
1.02708	6.02758	5.76137
1.0276	6.03988	5.76079
1.02812	6.24807	5.75959
1.02865	6.39611	5.75896
1.02917	6.34625	5.75966
1.02969	6.115	5.76054
1.03021	5.74863	5.76141
1.03073	5.566	5.76213
1.03125	5.76081	5.76242
1.03177	6.28987	5.76285
1.03229	6.66164	5.763
1.03281	6.69382	5.76335
1.03333	6.77083	5.76479
1.03385	6.63218	5.76671
1.03438	6.34537	5.76881
1.0349	6.11212	5.77106
1.03542	6.02189	5.77398
1.03594	6.18433	5.77729
1.03646	6.38315	5.7808
1.03698	6.48164	5.78469
1.0375	6.35591	5.78815
1.03802	6.11347	5.79078
1.03854	6.0856	5.79268
1.03906	6.25539	5.79444
1.03958	6.1963	5.79652
1.0401	5.85105	5.79906
[truncated: 17,739 more rows]
