# Supplementary material for: A rigorous and versatile statistical test for correlations between stationary time series
Source: PLoS Biol. 2024 Aug 15;22(8):e3002758. doi: 10.1371/journal.pbio.3002758 (PMC11398661; doi:10.1371/journal.pbio.3002758)
Supplement: S1 Data — (ZIP) [file pbio.3002758.s001.zip › figure_data/Fig_3D-i_data.csv]

time	x	y
1	-0.24113406050152905	-2.5091470805375833
2	0.35405178649691493	-1.32769116123504
3	-2.1222000174727116	-1.4024985300889736
4	-2.112017296825184	0.04774967030611277
5	-0.7039183812333603	1.533850250604696
6	0.3806823609114079	-0.7381092850757959
7	-0.7967812569262194	0.8354816404988126
8	1.0265409128029177	0.09644455805416152
9	1.2200638454559223	-1.4663134605578476
10	-1.42696285273317	-1.7605490607659828
11	-1.3678667048636384	-1.2255960097144312
12	-1.3054254636265172	-0.9812528365848827
13	-0.21054784341527338	1.0350458166933916
14	-0.34239752558113884	2.444015814117818
15	-0.46084997552528423	0.452502931708188
16	0.9365994167681817	-0.17379758932739886
17	1.6874429019963708	-0.7106268509288487
18	1.9455318691089687	-0.09007572407776243
19	3.1304774730817124	-0.5001451952793107
20	1.0224743643018939	-0.05440626082523661
21	-1.922081779944985	0.580502623208443
22	-0.3043084769603963	0.3415194131888125
23	-1.4919683852083239	-1.409953274693132
24	0.0922869884741586	0.6111973776801023
25	1.208393444803945	-0.6509625728778785
26	-0.3640814365331748	-0.5323238288357018
27	-2.31665148835047	-0.8018607075780251
28	-0.23456810647558263	1.313858218338205
29	-0.055230001228976755	2.166096935890551
30	0.7829384030089418	1.0578026894951404
31	0.7915632544932087	0.6100581215700516
32	0.37911316140193657	0.10311249623786242
33	-0.32722913390788244	0.30027690028714865
34	-0.08550948967400782	-1.3594692745012527
35	-0.1848212275354449	-1.3994591021949996
36	-2.5299697321053287	-0.07589999153667643
37	0.12686263102174983	2.3393701924502333
38	1.5903945844406602	0.06494652437203252
39	2.513213884219388	1.1458776133049517
40	-0.9630600203952567	1.319639560713431
41	0.5857163112249083	0.6906640745921643
42	0.9187951083807979	0.3345730125809497
43	2.206653114384997	-0.2679596287995072
44	0.7830937563070042	-0.09979486781361903
45	0.5085136890330215	-1.803167748116679
46	1.5614408248180882	-0.49506734240351497
47	0.6527506013170102	-0.0007109452136155603
48	-0.07386123347813456	-0.3555258915824079
49	0.06635636538418214	0.009841984300465872
50	1.075146534097101	0.3499945400048603
51	0.29952253956291947	2.1265629269443442
52	-1.0546187784868961	-0.48958400512576294
53	0.5707234188013728	-0.40820688754092554
54	-1.6931818222420134	-0.47551241639418246
55	-1.510390565839866	0.9409236338672888
56	-1.368061721684446	1.4269841024141878
57	0.1948341016965921	0.36446272892079534
58	0.5272006999910421	0.5744438312022042
59	-1.987819414955644	0.556845940050249
60	-1.001914227422435	2.0206577424082113
61	-0.9249808657160615	1.950827016968506
62	-2.2787196479697394	1.5949558217716908
63	-0.05013700017406886	0.390965837822941
64	0.33754263597554324	-0.1041742554931748
65	0.6753100153203754	-0.17591826682758852
66	-1.5488659789376442	-0.2561781635113641
67	1.5623998660025513	-0.055625060546244345
68	0.838894443816317	-0.46030453170612123
69	0.4929247255243821	-0.006176254720837826
70	-0.20212338875859526	0.8607928970490797
71	-1.0057801890040188	0.21412195061795627
72	0.36097954580521396	-0.18135539909473214
73	-1.0152512470677721	0.48572205892974446
74	-1.4426680765841975	-0.25301933818147965
75	-1.2594982021430297	-0.21193614931369026
76	-1.009091055524669	-0.5593643268048841
77	0.2137616603100767	1.538863170694694
78	-0.43981884793644754	1.1382004423759997
79	-0.06968207845831242	0.5542224229828961
80	1.4413386462797044	0.2719822082202071
81	-0.07274516579799553	-0.6211337289995567
82	-0.5642498289143028	-0.2617577129073196
83	0.4459714018254929	-1.4634999262648574
84	-0.9374279224969834	-1.5099411820819906
85	-2.563426568607473	0.7219462106556855
86	-1.514731625831681	2.1895578039860997
87	-1.8136424623169685	2.170005434853614
88	-0.7702381758949213	0.4606324887670615
89	-0.6460580969934219	-0.7656108639808344
90	-1.4439789033958044	-0.08991138797185977
91	-2.121475853079394	-0.2777664205116167
92	-0.8847653018667153	0.5555041172014638
93	-0.33684432450062357	0.5435274803431731
94	0.5463250659265119	0.20016012687755202
95	0.7449361890478218	-0.8996561406939587
96	-0.4174479210215279	1.5376483508617667
97	-0.44861022499335645	-0.09544133432224833
98	1.661730316332134	-0.1950191442436678
99	-0.010431300547814857	-1.5269992062195121
100	0.7168136025599853	-1.6971005896986968
101	-0.7104069008618965	-0.0347402479365434
102	-0.609659362996247	-0.10032297301642543
103	-0.4682736011409902	1.1057981649277515
104	2.012867815440355	-0.10644156318128473
105	1.7057906661571836	1.8862236800816035
106	1.7294408524592177	0.0676578462542522
107	0.8269628179342191	-0.5709054039985375
108	-0.5623609286048098	-0.8522673142680772
109	-0.13434051370114491	-0.9279359308620347
110	0.5667834628894768	-0.247918908772021
111	-0.44879307695896165	0.786922356698183
112	0.06507892230526943	0.579636568465044
113	1.3021467304660428	0.8051200759110574
114	0.5858511958878876	1.2596028732321694
115	0.7851943033331337	3.421149912165976
116	1.7906470843500242	2.5216725862411127
117	3.033597179018291	1.0885086457527313
118	3.2828360590093784	0.45876048587075013
119	0.8085136141441682	-0.38048226406185665
120	0.9889841457514316	-1.7133127962834296
121	0.4898019005362674	-1.4136752039607443
122	0.40014330389133157	-1.3116437922416448
123	1.6082580226436358	0.2431606120942048
124	-1.0190488877888388	1.856023594921516
125	-0.5619238808476188	0.014933328248805444
126	-0.6917617901887915	0.573738070955175
127	1.2322971490637964	-0.3489317441495754
128	-0.33258056092598154	-1.2792727856926138
129	1.258693563744949	1.1590201074338788
130	-0.2287755503291024	1.0013131304144387
131	0.25329036182298126	0.33989494988653307
132	1.3657327160709425	0.5769139806350567
133	0.9777515381558142	-0.06181334310588549
134	1.3797751691637206	-0.3067312396533148
135	0.583288552801579	0.09678499791411038
136	-1.0598596060288128	-0.26038096759550006
137	-0.7075113567023638	-0.0029493005398805727
138	-1.4729369237351169	-1.1877314211609609
139	1.0334025436370753	0.6813510379292624
140	0.9460809478086443	2.0973592017616918
141	1.002432928051796	0.7478649457774971
142	1.5123566801826858	-1.5801410131391695
143	-0.26878098961470787	0.12658065776578054
144	-0.5489392166309575	-1.2270040719749225
145	0.4769353822371466	0.5081000202033118
146	0.4905524926667171	0.17294322864251271
147	-0.4873984769247043	0.17677222962552014
148	0.2838479066485563	-0.2878799058150966
149	0.7696067416737775	0.19927997142643228
150	0.5545932753964811	-1.9528278002510147
151	1.3627142946076143	0.9432605998514811
152	-0.443230246801875	-1.0995947412448883
153	0.7446154006545029	-0.9054976289317884
154	-0.9990446331198752	0.8555172043026376
155	-2.0546464944136504	1.0596355037581124
156	-1.8129375573804896	1.8861221842787188
157	0.10926809421760902	0.49705387720465766
158	0.7589138510855465	0.7809089383652055
159	1.2825760810267275	1.140155003638314
160	1.2940333798366788	-0.021319660777335436
161	1.5237394005535387	-1.3198522463204274
162	1.6071929665897058	0.34506493878736033
163	1.6410025552401841	-0.4507536316535764
164	0.9461322022018853	0.6779845482207773
165	0.5610846704869371	-0.1554734647501419
166	0.7351602997080662	0.005842648768355663
167	1.2431260218686884	-0.6261254932474484
168	0.8384910089469695	0.04248092838159173
169	0.9048868799016161	-0.05589987385923931
170	0.5020136660472125	-0.0933096244445542
171	0.21810136681496503	-0.02896468702033874
172	-0.26749689198913745	2.8157139192515146
173	-0.9595996508395596	-0.04712433863148835
174	-0.3347522973494943	-0.7289022844456479
175	-0.13660164937382793	1.1393718840643778
176	1.41507243791178	0.6930731175889449
177	-1.5903721738756373	0.6615886001102367
178	-1.7388814998989655	-0.2360661351434129
179	-1.6467988080676572	0.331196125553672
180	-1.3561468083671389	0.904598127662168
181	0.03420251071113023	0.12176968431207635
182	0.3656208131851906	0.966127640127071
183	-0.18935268530842328	1.3020699415440617
184	0.19478121122717185	0.790225429422486
185	1.2677743380896072	1.6476226953479225
186	1.2649895629403272	0.7174209621021658
187	1.7209685685426768	-1.2584792525789272
188	2.5425753192016805	-1.828882966726557
189	1.54319578512495	-1.2957171172360056
190	0.5758650085713856	-0.634854270951148
191	0.14522062732652935	-1.054728747947226
192	-2.2929960346544007	-0.01523584983035231
193	-1.83412137687021	-0.6547301075337179
194	-1.463542442479239	1.7225192058716343
195	-1.3640284473781439	1.0158206614677088
196	-1.1892988110592042	1.9294249785150681
197	-0.7272412945996363	-1.8288718177070673
198	2.9998808496098213	-1.8296973596400457
199	1.9602231288133092	0.001193616686427812
200	0.8873596794483383	-0.23100738369625812
201	0.5445007086103623	1.131533055438394
202	-0.152432647864132	0.703922854261635
203	1.2067770724109326	0.36495797894056337
204	0.26890449014440576	1.5976620998941595
205	0.5587377886128182	0.5138921753706353
206	-0.07310107855849152	-0.8000403518077198
207	1.018711326568835	0.6292519455102931
208	-2.003238633991852	-0.3637908612216378
209	0.3523682669259729	2.2787902747758597
210	2.1821638559967926	1.8533822851524695
211	2.929835079957586	0.21393345709398692
212	2.502483241057755	-1.151591318093784
213	0.5032969872824392	-0.13966544396874814
214	2.0237784695349963	0.6920971517503329
215	1.0414388452899428	0.10675529801428471
216	-0.6982382877011726	0.6455651214930581
217	-0.5963624222594154	0.49727075422766837
218	-0.9342063464303639	0.32016325539464574
219	-1.761530179243407	0.6319715213475608
220	0.7111628168929562	1.1667394234181407
221	2.5878803422808945	0.7912492852963298
222	1.8905374054503543	0.831364551974376
223	0.11385994615681583	2.4857792900527027
224	1.283531428463638	0.7514852945468977
225	0.35631461589748425	0.882103401060215
226	1.2255189883134576	0.49072622833391355
227	0.940913132756801	0.008173657902598747
228	0.5208357258749211	1.3384107908796707
229	1.6114042735254381	-0.9648125671429236
230	1.1849638212102476	-1.590026376526872
231	-1.1511536933573863	-0.05005776409124241
232	-1.779038728277505	-3.1733805558275456
233	-0.08148016740979666	0.012789607758301846
234	1.054170905866378	-0.39117744873932225
235	1.8709505526869386	-2.7774826153037275
236	-0.41237262045070744	-0.5920236747131452
237	-0.5266595646841163	1.083608442846562
238	0.5684185613444723	0.35187335748692505
239	2.0816978207931918	0.8272319831264158
240	2.6553298686196776	-0.47338419947264754
241	1.6105552187059842	-0.6189493536893843
242	1.3081201349791896	-0.46713190856991926
243	0.08571105063477727	-1.5133424112047555
244	0.2023489815193343	0.5101524096129058
245	0.6351324801565693	-2.811971021364136
246	-1.2125469788741563	0.880352117000937
247	-1.5162364470701295	0.20319961765589958
248	0.8229464974114367	0.2779251420292645
249	-0.2424516581282251	-0.09867689171521274
250	1.8835575667433702	-1.420861909807955
251	2.025044796911945	-0.8807368791146185
252	0.11253063070213032	1.5106183381276241
253	-0.8620824063731654	1.439305700612198
254	-0.25470091190567096	-0.8563447459040284
255	0.16389147572672674	0.8263884759662601
256	-0.37723901110276314	0.8799772173666823
257	0.2855742536289354	0.39882224494411417
258	-0.039274956072585465	0.2913111984951692
259	-1.9289567609455986	-0.3317971762268864
260	-2.488132970145591	0.13697997631901596
261	-0.7401318545303824	-0.7412732589677224
262	0.546348859540984	0.09932124754905886
263	0.28972965337433376	-0.3216753615155161
264	0.6184812392991913	0.9255368910295607
265	-0.5095533034951321	-0.4466296694483659
266	1.2628505029692054	-2.4970803454667525
267	-2.2461387940347626	-2.813559225753964
268	-1.4658385914244003	-0.9730494829826812
269	-0.9338981659376704	-0.3132425027703506
270	0.8719056964611249	1.4504864447540238
271	1.413800166616301	-0.5756056935859257
272	1.3642438860631716	-1.0964449581353124
273	-0.12769451924403558	-1.4619401847409725
274	-0.3692988685104762	-0.04065199030883593
275	-0.5076095529857961	-1.2096294864864618
276	-1.741274606269572	-1.2459365998397165
277	-1.837037045829714	0.2858985271711979
278	-1.4278766570321197	-0.07430692803663935
279	-0.6423161716443132	1.0671253766414859
280	1.3568965750912354	0.8539086878307736
281	0.6145904098420165	1.7440650014179497
282	0.9402501633035716	0.27652911550136616
283	1.909893277044353	0.31784159221204666
284	-0.5871146834839333	0.7540429428551149
285	0.1603318060453312	-1.5550242450820206
286	-1.860697549929291	-0.4857086926625359
287	-0.5274300389170534	0.41429657306268186
288	-1.717664397270138	-0.1812913198865127
289	0.1038131320393379	-1.6082687367464965
290	0.07242083902892761	-0.4299782253009441
291	0.4702436836515872	-2.625883220451645
292	0.20409133287145795	0.9677685641597054
293	-1.3273357717779848	0.07086809803166189
294	0.7133884907550656	-0.7347953618700118
295	1.4635707103095499	0.24661501649660705
296	-1.2090837495709172	0.19923942427836855
297	-1.8686309538663628	1.0322435881428424
298	-2.368355027034346	-1.3988562794620014
299	-1.7749733456449983	-1.3626151779382782
300	0.18529456542142636	-0.5633036063493584
301	-0.04366218484252177	0.8495783060053599
302	-0.8842658559685466	-0.23849439461764133
303	-0.9462853884355227	0.6895068895403165
304	1.183213735819536	0.5345452501283912
305	0.05685756747839257	-0.30654292708533837
306	-0.9292076881765337	0.6085281987244279
307	-1.5265747157685658	-0.011221785975831067
308	-1.597032771489331	-1.903951814011783
309	-3.182135047694156	-1.6515422359257501
310	-1.6259610654950283	-0.9784324606850816
311	-1.3694219844309568	-1.4627528646607333
312	-1.7729800941375438	-1.6528034887586482
313	-0.9367842358931979	1.3865334416400987
314	-1.0069272507413725	-0.814667028557285
315	1.2858124634899748	-1.324433226212119
316	0.8274575182061253	-0.9724287001550007
317	0.014736245216740385	3.0436919517335586
318	-1.0333603805394045	0.6307963409959675
319	0.8749988844068817	0.23037177256711455
320	0.13316755486605455	-0.5962588341417469
321	0.7128724199168617	0.8388730339696828
322	-0.8458127539245996	-0.8008838877298224
323	1.7432430466682218	-1.7455097273543088
324	1.1723655014531154	-0.2590765177229217
325	-1.1576762665494182	0.6558629859059254
326	-1.64400980820973	-0.8272059041006714
327	-1.8503952659826304	0.503400843611489
328	-1.4376657251756468	1.2866116578145392
329	-1.234186067630521	1.1293072492511715
330	1.2997196649500413	0.3657093866073312
331	-0.2667727054948306	-0.19628718766944633
332	1.2597412046655996	0.6605789611748448
333	0.059022232036660835	-1.4801407900839543
334	0.9373193662238362	1.0388499380467926
335	1.5794795865154327	0.8483301748532556
336	0.7524176446206032	-0.4467892002988654
337	-0.01713570700641559	-1.8284659841342183
338	1.9936605160204381	-0.7583507829367173
339	2.6333295496357865	-0.3778377285478741
340	-0.7924913466366761	1.71043001085834
341	-1.2901748810865383	0.24626379332784792
342	1.6456101408184942	1.557278728097411
343	-1.2940832215081075	0.6239662611807912
344	-1.1399846752754965	0.788724726542877
345	1.5433730998390556	-0.20199993184482412
346	2.3471894585525392	-1.009444248117282
347	3.050546319689026	-1.229431590177445
348	0.4540472856040948	-0.19481526831366835
349	-1.5878050094802463	1.4716827458857953
350	-1.7635834884153094	1.2026246624341401
351	-1.5530586110753057	0.5908328110860073
352	-0.2709622211208952	-0.15190778255480364
353	0.5580841486339365	-1.1775953702581716
354	1.6995270913546305	-0.26859079118928975
355	-2.464911812457432	1.898125259412265
356	-0.6138283401033965	2.312815325327013
357	0.14696968455694903	-1.3374891962147983
358	0.332914601508045	-1.7610656397256357
359	-0.3065633805460011	-1.1871531182558028
360	-0.44193276406605486	-2.2392693279330387
361	-0.47913663667608286	-1.3552895643455836
362	-0.22992658227175145	-2.2344183745886186
363	-0.923628477967962	0.7646319899724787
364	-2.2208398013015676	1.0439064813482948
365	0.6715597916659732	0.4074728241827898
366	1.5703065032900179	1.2044287640502587
367	2.320119958483038	0.11393930425421672
368	1.177077529220953	0.8496985727221601
369	-0.24063124670558778	0.3879301357553279
370	-0.5399135889154412	-2.1738690681248745
371	0.23532874892748123	0.832882419657992
372	-0.9300939018764297	0.4174503587734876
373	-0.5752777862311078	-0.5739831990969637
374	0.031228457025077067	0.8433378183580081
375	2.05613975892886	1.163811684411638
376	0.11409344651749237	-0.9614909549469717
377	1.7016114696979363	-0.06788139044011465
378	-0.21826594204733446	-1.0833246925818545
379	-0.915393160646032	0.800095032266521
380	-0.7135140440558176	-1.0804319642177918
381	0.8272018817893544	-0.12207018955541632
382	-0.28438100734393396	0.5588871726501228
383	-0.9780574170772014	1.1874594665020077
384	-1.6484177166902103	-0.42845893975869287
385	-1.6800122877313532	-0.5879426357773784
386	-1.557993630423308	-0.597822973078376
387	-0.7948124111262242	0.3151233506774107
388	-0.35073978360892877	0.37790904352446764
389	1.5585650348759927	-0.11532694349630424
390	-0.7215372123562269	0.9052510350814242
391	1.5126565775485465	0.5493891081722264
392	1.7161721643300603	-0.43586104387745556
393	1.036960951942577	0.4626809012438761
394	0.6626016444096228	-0.35462529231563467
395	2.034474720276048	0.030965967177404935
396	1.6376005059561154	0.41816537349951166
397	1.5380042152026727	1.1005194459858019
398	0.5244961487313914	1.2738865912568462
399	2.700410020147574	2.508546650399847
400	2.2263714054841945	2.690673883315141
