# Supplementary material for: A rigorous and versatile statistical test for correlations between stationary time series
Source: PLoS Biol. 2024 Aug 15;22(8):e3002758. doi: 10.1371/journal.pbio.3002758 (PMC11398661; doi:10.1371/journal.pbio.3002758)
Supplement: S1 Data — (ZIP) [file pbio.3002758.s001.zip › figure_data/Fig_4A_orbital_parameters.csv]

time (millions of years)	obliquity (z-score)	precession (z-score)	eccentricity (z-score)
-13.0	-0.15498974613312186	-0.7945101889406747	-0.616257031409793
-12.999	-0.2965642003989161	-0.8600588994339144	-0.6695405555547805
-12.998	-0.4284104181145141	-0.8302430191319824	-0.7195415703326699
-12.997	-0.5497272503875553	-0.7132908064747917	-0.7649623394820504
-12.996	-0.6591412991168152	-0.5186324003485346	-0.8151923665413651
-12.995	-0.7559658652517102	-0.2792732868548849	-0.8574833011779309
-12.994	-0.8390564503745624	-0.022902942429280204	-0.9003085978044895
-12.993	-0.9072685560677007	0.2258400837795512	-0.9370269002597029
-12.992	-0.9593432340716963	0.4332106869337637	-0.9732108407249236
-12.991	-0.9940215361270948	0.5739231514904785	-1.0087840817730098
-12.99	-1.0102734136580143	0.6444180622818682	-1.0308455982169946
-12.989	-1.006611018721466	0.6246332610892684	-1.0590904462594664
-12.988	-0.9830343513174632	0.5280205636768065	-1.0793962018791894
-12.987	-0.9389711622371603	0.3670148100463735	-1.091075828231887
-12.986	-0.8744214514805699	0.15996779008923623	-1.1029081294388687
-12.985	-0.7903008177818167	-0.06769610213869437	-1.105198252253123
-12.984	-0.6874104100332672	-0.28107610752430406	-1.1054272645345484
-12.983	-0.5671236263361397	-0.463114768964627	-1.0958850861418217
-12.982	-0.4319583632092919	-0.5851980866040107	-1.0832130732362801
-12.981	-0.28363136827924657	-0.6315167099567796	-1.0671822135364988
-12.98	-0.12488943774839581	-0.5987423547101598	-1.0429832491325433
-12.979	0.04117728265553843	-0.4890938770726671	-1.013669677110086
-12.978	0.21147864720485324	-0.3077023820264945	-0.9841270928062033
-12.977	0.3825811606465411	-0.08336677411133771	-0.9476378026324154
-12.976	0.5500212791516809	0.16435927633525724	-0.9071789662472528
-12.975	0.7102510576255011	0.41009760142839	-0.8646590193292616
-12.974	0.8586925023973168	0.6177455616086671	-0.8196199373155902
-12.973	0.9909965194799831	0.7670098678023702	-0.7737411436033592
-12.972	1.1035007139369524	0.8428670144310065	-0.7186255212069682
-12.971	1.1920848914646331	0.8220652374761703	-0.6729757397761622
-12.97	1.2536589063352843	0.7132488309168711	-0.6178601173797712
-12.969	1.286391561080645	0.5193300435267859	-0.5625918201290967
-12.968	1.2883372083906892	0.2546389883192468	-0.5103770199640947
-12.967	1.2586946993730317	-0.05350466763839493	-0.45442168586914367
-12.966	1.1984940826035795	-0.3722341167574978	-0.3981610020656253
-12.965	1.1081931574494077	-0.6781126903356129	-0.34335072937780187
-12.964	0.9899664709040885	-0.9284274063588097	-0.2870900455742835
-12.963	0.8469041686953184	-1.0980774539682525	-0.23472257055499798
-12.962	0.6822108463925833	-1.1690808526407603	-0.1766297885000761
-12.961	0.5002355979830279	-1.1216528011837337	-0.12464400061649974
-12.96	0.3062431161879462	-0.9579197034636665	-0.07365059928576667
-12.959	0.10515474420330258	-0.6913333752446867	-0.01761892776367401
-12.958	-0.09673477667370775	-0.33904372597178123	0.03054998876281171
-12.957	-0.29301625530413833	0.06612866293741916	0.07963495441499933
-12.956	-0.47785274975786884	0.47805007281418854	0.12749852123291802
-12.955	-0.6447206190541698	0.865656516739305	0.17520941319655292
-12.954	-0.7877829212629399	1.1779143019169032	0.21727133555169334
-12.953	-0.902576112555258	1.3840367984538255	0.26040198188681896
-12.952	-0.9846366491022029	1.4581373505840536	0.2999447691462796
-12.951	-1.0311032848596124	1.3900924268562334	0.3410906423757181
-12.95	-1.0407170715680385	1.1763888382735486	0.3739157360466989
-12.949	-1.0131346597021893	0.8435141808251568	0.40903095253193433
-12.948	-0.9495005476797297	0.4172164317640451	0.4438408193086027
-12.947	-0.8530193310701393	-0.06136311671022198	0.4675817591497068
-12.946	-0.7266667057593508	-0.5391105941062957	0.4972770183078737
-12.945	-0.5753640149433602	-0.9746073511985464	0.5193385347518582
-12.944	-0.4049482005522814	-1.3220894786863338	0.5391099283815881
-12.943	-0.2207984051491537	-1.5447609444451036	0.5564385243427807
-12.942	-0.029552719556476727	-1.6223746855721484	0.5691105372483221
-12.941	0.16237966508680934	-1.5497071447432538	0.5836146484052673
-12.94	0.34904735700880757	-1.3285611426278388	0.5870498326266488
-12.939	0.5241556149123354	-0.9853318228730397	0.5926988022351435
-12.938	0.6823252962343537	-0.5535793856326596	0.5968973607279427
-12.937	0.8188639574623943	-0.06908288726901679	0.5896453051494704
-12.936	0.9294225046093255	0.4163381345148409	0.584836047239536
-12.935	1.01068189226391	0.8604791855861013	0.5765916051082202
-12.934	1.060696473116091	1.222799913968339	0.5588049845841773
-12.933	1.0782072989064457	1.4718202972032348	0.5449115728443661
-12.932	1.0632143696349678	1.5808678346175877	0.5176591113547382
-12.931	1.0170910834028692	1.5531783581821503	0.4982694048607172
-12.93	0.941668637678405	1.3818179422453096	0.46590233575258727
-12.929	0.840266077872825	1.0929968257701603	0.4312451438302027
-12.928	0.7168891484479881	0.7148205207312365	0.4005574981191928
-12.927	0.5755435938657282	0.28265204795175963	0.3563581278040812
-12.926	0.42149410684732647	-0.16116541992242547	0.31414353059465777
-12.925	0.2596620305887664	-0.5721160802079693	0.26872276144527724
-12.924	0.09485425844426743	-0.9182114225654345	0.2162789489988498
-12.923	-0.06755006702312508	-1.1664921870641585	0.16414048626098943
-12.922	-0.22297295214272594	-1.2958330135522296	0.10513165508036587
-12.921	-0.36672195340209884	-1.3049857954123574	0.046504511035451536
-12.92	-0.49444797681408015	-1.1948288298937466	-0.017160903200823186
-12.919	-0.6026030772839112	-0.9842686209397924	-0.08746767359843537
-12.918	-0.6882115589256403	-0.7009021926439114	-0.15235448666897877
-12.917	-0.7487555252203906	-0.3754699487282502	-0.2278522021122343
-12.916	-0.783433827275789	-0.04102360146549316	-0.3037316046911996
-12.915	-0.7917886657247799	0.2664728880979981	-0.3812140932401422
-12.914	-0.7743922897761955	0.5234903989177533	-0.4588492566433692
-12.913	-0.7331903467400739	0.7094582848939898	-0.5451868867407628
-12.912	-0.6705862832935217	0.8134209434971604	-0.625875547229662
-12.911	-0.5896702451642353	0.837458552422749	-0.7117551527642045
-12.91	-0.4939901774470116	0.7874880615601312	-0.7987034822787328
-12.909	-0.38709402523662856	0.6807518326963157	-0.8860334989289702
-12.908	-0.2720719342607762	0.5332441210010209	-0.9757299758206036
-12.907	-0.15304409882308387	0.3701119635040936	-1.0614569065008626
-12.906	-0.0325284154424157	0.20637886578402656	-1.1531381564981833
-12.905	0.08684276952058118	0.06048907007410799	-1.238636074897017
-12.904	0.2022082100217254	-0.056463142583082764	-1.3213858459187455
-12.903	0.3119656082762962	-0.1424438206630728	-1.4061967274733025
-12.902	0.41451266649953483	-0.19472562007622804	-1.4799386820922964
-12.901	0.5077892875396519	-0.2203811449871928	-1.5451308448714072
-12.9	0.5912232221878088	-0.22888676045317033	-1.6037579889163218
-12.899	0.6633266225010168	-0.2295801530183315	-1.638873205401557
-12.898	0.7234127894287049	-0.23272353264706233	-1.656278138789891
-12.897	0.7711383734455496	-0.24649893160826505	-1.6491787580657022
-12.896	0.806160025026259	-0.2734950154785415	-1.6183384375004086
-12.895	0.8284777441708268	-0.3145900815070959	-1.567192361315392
-12.894	0.8387782299298618	-0.36349737043646657	-1.504672008486245
-12.893	0.8371759321451221	-0.411896171484719	-1.4295559801786983
-12.892	0.8245864495507443	-0.44781390636006974	-1.3474932460012463
-12.891	0.8016964811973378	-0.4576138546143481	-1.2619953276024127
-12.89	0.7691927261355053	-0.4319583297033834	-1.1717644887207865
-12.889	0.7273040840487809	-0.35892097950640256	-1.0826787112462875
-12.888	0.6764883543042333	-0.2385480301944165	-0.9847377922233378
-12.887	0.6167455369018497	-0.07028476771529622	-0.8957283521759807
-12.886	0.547846732158115	0.13597640733465838	-0.8012989548015544
-12.885	0.46979194007300995	0.36470350149583614	-0.7044267597585903
-12.884	0.38235226096300684	0.596342844430691	-0.616257031409793
-12.883	0.28564214466988225	0.8069955057266667	-0.5223619960253598
-12.882	0.18023384040246226	0.9735021737073785	-0.4299937091837628
-12.881	0.06715739673664788	1.0699761926068083	-0.3435797416592273
-12.88	-0.05221378822634264	1.0847223411592366	-0.25151680452619757
-12.879	-0.17593406717648402	0.9995275079864293	-0.16846168379590185
-12.878	-0.3015999934366634	0.8181360129402567	-0.0774674706428573
-12.877	-0.4264647708044761	0.5452166992928045	0.0026104904289072726
-12.876	-0.5476671532357407	0.2005543682366724	0.08619997314919543
-12.875	-0.6621169950027542	-0.19241431152569063	0.1701711430051928
-12.874	-0.7667241503778075	-0.5944895469771709	0.2468139198555762
-12.873	-0.8582840237914144	-0.9759016839868472	0.32490710782165344
-12.872	-0.9335920196741148	-1.2922273722133912	0.4035346577777234
-12.871	-0.9899013418234845	-1.5129573387897095	0.47674225040672535
-12.87	-1.0246940937206597	-1.6104021072803647	0.5505605424528609
-12.869	-1.0351090293214587	-1.568105160805531	0.6218596994033171
-12.868	-1.0198872003664465	-1.3820448224872732	0.6941512429066163
-12.867	-0.9774263090708835	-1.0614201003567296	0.7627022524799671
-12.866	-0.9072685560677007	-0.6318402931538549	0.8271310409876594
-12.865	-0.8098717407239671	-0.12330618586462341	0.8984301979381152
-12.864	-0.6867237109826645	0.4163381345148409	0.959500139651568
-12.863	-0.5394267646285201	0.9405891399477263	1.021638805345006
-12.862	-0.37141439691454153	1.4048848015796727	1.0857622441441308
-12.861	-0.18634900277728314	1.759809342600191	1.1436260139176273
-12.86	0.011534773637887248	1.9753619780233058	1.2015661211182658
-12.859	0.2166288900843708	2.026626801674224	1.258590179193202
-12.858	0.423783103682669	1.9053755551130342	1.3145455132881532
-12.857	0.6277327217114813	1.6155836890466595	1.365386239764602
-12.856	0.8224119025571721	1.1846170967134617	1.4187461013367317
-12.855	1.0027848531819878	0.6381775291954174	1.4656936190289482
-12.854	1.163930230389945	0.026836417578283932	1.5165343455053975
-12.853	1.3009266909850543	-0.6024866745620303	1.5574512064534107
-12.852	1.4103407397143206	-1.1947363775517252	1.6018032516228056
-12.851	1.4888533311664875	-1.704010103577128	1.646384309073626
-12.85	1.5337176691391574	-2.0775637915149776	1.679133065317465
-12.849	1.543674805372888	-2.2913598324396838	1.7183705028683582
-12.848	1.5182669405006173	-2.3190030827041106	1.753180369645026
-12.847	1.456921825313494	-2.152080379184302	1.7811198679789306
-12.846	1.361814006805109	-1.8091746426265785	1.8115785014085153
-12.845	1.2346602326019538	-1.307112199278852	1.8360064780938965
-12.844	1.0785506484317502	-0.6884211264710095	1.8605871296335614
-12.843	0.8979487981234003	-0.005845485326314436	1.8803585232632913
-12.842	0.6975471251893658	0.6867612349277128	1.8957786835459383
-12.841	0.482381422667375	1.3328644271449281	1.918298224552774
-12.84	0.259089781379934	1.8662219882669313	1.9250922555683956
-12.839	0.03316579373185219	2.2498992076561337	1.9389856673082062
-12.838	-0.1890957989796942	2.440905746272542	1.9478408088566566
-12.837	-0.40105690593219906	2.420427552514781	1.9508943059423292
-12.836	-0.5976817340879279	2.1902212208812593	1.9534134410380095
-12.835	-0.773934490409127	1.7697017431964908	1.9524973919123072
-12.834	-0.9244360323327508	1.188592547420386	1.948298833419507
-12.833	-1.0463251138146246	0.5083744409972388	1.9403597409967586
-12.832	-1.136282689443498	-0.21603588491218254	1.9262373169755225
-12.831	-1.1923631119093272	-0.9196906600377784	1.9172295005727886
-12.83	-1.2143374815285968	-1.5320949735881588	1.894557284711669
-12.829	-1.2024346979848282	-2.004988703028104	1.8732591425391028
-12.828	-1.1579137095374632	-2.297045651474006	1.8510449512408345
-12.827	-1.0840935615977323	-2.3792357835311146	1.8189068944141302
-12.826	-0.9839499500516002	-2.2550260620252365	1.7888299481202543
-12.825	-0.8616030692026644	-1.9362503867351226	1.7505085596950627
-12.824	-0.7219742622469081	-1.4572085765507483	1.7132558952498569
-12.823	-0.5697559726967805	-0.8629249220365808	1.66882751265332
-12.822	-0.4095261942229602	-0.21543494468904287	1.6214219703982522
-12.821	-0.24643516970496493	0.43713991146967723	1.5738637532889013
-12.82	-0.0846030934464049	1.0294358406303827	1.5203512168624884
-12.819	0.0721931897744015	1.5163360998865847	1.4627164593704176
-12.818	0.22006238533738465	1.8616918235078779	1.4052343767326305
-12.817	0.3560287973565928	2.0425286045019213	1.3453094964263046
-12.816	0.4778034289966962	2.0454408532755988	1.2746210388929835
-12.815	0.5832117332641098	1.8897048831403906	1.2115663240738435
-12.814	0.6712236615829518	1.5860451657707915	1.1398091425605366
-12.813	0.7412669647443578	1.1712115071203448	1.0651511388158412
-12.812	0.7928838433812848	0.6877782106899492	0.9910274970611376
-12.811	0.8269898962278509	0.1747601648126754	0.9127052968136347
-12.81	0.8442718223346714	-0.3250834223265355	0.8340014094304229
-12.809	0.8463319194864796	-0.7667744863342263	0.752244024961538
-12.808	0.8347724854680092	-1.1268301323369372	0.6678148305426901
-12.807	0.8115391675893109	-1.3808891682120046	0.5883475688880593
-12.806	0.7783487134768692	-1.5132809219867847	0.4994908036949859
-12.805	0.7371467704407539	-1.528951593959428	0.4154432964118469
-12.804	0.6896500861074372	-1.4370077398190517	0.33490731077723124
-12.803	0.6372320585781434	-1.24577007034759	0.24536350873988158
-12.802	0.580808286587016	-0.98967708294805	0.16757567048237137
-12.801	0.5214088187099243	-0.6866183058015904	0.08627631057633733
-12.8	0.45960590415573876	-0.36003040761066046	0.009328184017387157
-12.799	0.39562844260798097	-0.041578315517622116	-0.064413770601607
-12.798	0.3299342334337131	0.2546852144902575	-0.13479687842636107
-12.797	0.2627521763164757	0.5150310096227865	-0.19800426809978444
-12.796	0.1944256207815734	0.722586517461042	-0.258692522677528
-12.795	0.12552681603782592	0.8767045716108737	-0.3137318076467771
-12.794	0.05662801129408482	0.9801125161619154	-0.3537326194690886
-12.793	-0.012156343607885993	1.0227330458338244	-0.39678692837707286
-12.792	-0.07956730040865763	1.0199594755731796	-0.42350502787670835
-12.791	-0.14537595942468945	0.9714219960118948	-0.4409099612650422
-12.79	-0.2087811717636148	0.878646070793325	-0.4515972010648963
-12.789	-0.2688673386912966	0.7475948759778563	-0.4534292993163001
-12.788	-0.32529111068243666	0.5880221336487566	-0.43877251330507167
-12.787	-0.3769079893193573	0.3882788487113173	-0.42365770273099185
-12.786	-0.4224590263426298	0.16967528600149318	-0.394115118427109
-12.785	-0.4610286230181169	-0.07134796964854341	-0.3577785031076049
-12.784	-0.4910144815610727	-0.32568436254967525	-0.3152585561896136
-12.783	-0.5105854045032356	-0.5776169945582482	-0.2634254431603208
-12.782	-0.5187113432686922	-0.8137865022521562	-0.21090529328675123
-12.781	-0.5139044499144791	-1.0231910569308418	-0.14517876851764808
-12.78	-0.49467687649761444	-1.1787883485530173	-0.08181870398994091
-12.779	-0.4611430728598809	-1.268328441800835	-0.01487078038656854
-12.778	-0.4129596894759677	-1.28039347243464	0.06116129704668025
-12.777	-0.3504700758711794	-1.1975561739833807	0.13268946627856112
-12.776	-0.27527652983025575	-1.0201401296441324	0.20681310803326447
-12.775	-0.1890957989796942	-0.7569283119089373	0.285746007697902
-12.774	-0.09375908078776878	-0.41083296955147186	0.3603276740154564
-12.773	0.007300129492500339	-0.011438852018614862	0.43742847542868957
-12.772	0.11179283502578964	0.41481267087148627	0.5130025282990875
-12.771	0.21639999040083654	0.8384755281849857	0.5888055934509101
-12.77	0.3173447508393417	1.2224301046002528	0.6646849960298752
-12.769	0.41199476998066437	1.5261822743118738	0.7333886804575092
-12.768	0.4972599020970889	1.7324434493618284	0.810794831579311
-12.767	0.5697066519356078	1.8043713714545513	0.8772847306198323
-12.766	0.627618271869711	1.7370198402918926	0.9452250407760479
-12.765	0.6683624155387767	1.5260435957988419	1.0115622649622864
-12.764	0.6904512349998102	1.1837387994642574	1.0762964031785458
-12.763	0.6930835813604447	0.7263308373129125	1.1342365103791843
-12.762	0.6756872054118666	0.1974109886079416	1.1943140655397935
-12.761	0.638376556995821	-0.37098601014020766	1.2509564364790202
-12.76	0.5821816846882152	-0.9303689055412611	1.3036292612068732
-12.759	0.5083615367484908	-1.428363445840042	1.3544699876833226
-12.758	0.4192051100119839	-1.8279424680569418	1.4040129778983612
-12.757	0.3176881003646463	-2.0886118463865464	1.4511131704448617
-12.756	0.20690065353417447	-2.1815264501181484	1.4942438167799872
-12.755	0.09073406414065717	-2.09563822438018	1.5356187022908514
-12.754	-0.02646257382876745	-1.8356160124447258	1.579436385470254
-12.753	-0.14068351591224676	-1.4092258110415927	1.6122614791412349
-12.752	-0.2474652182808659	-0.8600126732629036	1.6498958307221494
-12.751	-0.34280193647279134	-0.22514244060129976	1.6853927343430943
-12.75	-0.42326017523500287	0.44194743325479496	1.7116528092798786
-12.749	-0.4852919894727226	1.0825497111217315	1.7452412772222774
-12.748	-0.5266083823506145	1.6374486679347426	1.7664630819677027
-12.747	-0.5456070560839387	2.0667973442825636	1.7942499054473233
-12.746	-0.5413724119385581	2.3197931782243844	1.8123418756799339
-12.745	-0.5137900000727089	2.3790089032891513	1.8287544225154235
-12.744	-0.4640043189040559	2.2405615211119634	1.8501289021151328
-12.743	-0.39338876653381105	1.9056529121390986	1.8579916571107398
-12.742	-0.3050334886896772	1.4101545850748978	1.868907909192019
-12.741	-0.20191418125759347	0.7966408434202592	1.8824196337961203
-12.74	-0.08780768901588448	0.10930390666145717	1.883946382338957
-12.739	0.03305134389008188	-0.5844584678678388	1.8904350636460114
-12.738	0.15642827331492506	-1.2288512917576568	1.893183211023117
-12.737	0.27831735479679237	-1.773349360093249	1.8923434993245567
-12.736	0.39402614482324116	-2.1688142530901926	1.8924198367516987
-12.735	0.5002355979830279	-2.3818244491077163	1.884709756610375
-12.734	0.5936266688649153	-2.403550749482768	1.8837173700575314
-12.733	0.6707658622158833	-2.2234073610538854	1.8728011179762514
-12.732	0.7295930808841299	-1.8643686908134105	1.8620375407492558
-12.731	0.7686204769266791	-1.356111940550244	1.854327460607932
-12.73	0.7861313027170275	-0.7402406641740573	1.8379912511995842
-12.729	0.7823544579387218	-0.06607818615331822	1.8235634774697809
-12.728	0.7571754927499791	0.6026758298591633	1.8053951698100286
-12.727	0.7116244557267003	1.2216442596930701	1.7883719235574034
-12.726	0.6475325443371786	1.7320274138227316	1.7631805726006045
-12.725	0.5669598557332031	2.095087760941141	1.7405083567394848
-12.724	0.472653186117185	2.2835980863229692	1.7134085701041406
-12.723	0.36793158090036143	2.281749039482539	1.6851637220616686
-12.722	0.2558851858104607	2.0903264653270344	1.6510408921292767
-12.721	0.13983304625870105	1.731056664231506	1.6191318475839982
-12.72	0.0236664568651901	1.2336630641558646	1.5833295942544863
-12.719	-0.08975333632592247	0.6415982658502127	1.54187837131648
-12.718	-0.1973361875869147	0.009178020252178447	1.501572209785602
-12.717	-0.29622085087361794	-0.60988286192375	1.4601973242747377
-12.716	-0.3842327791924535	-1.165290306617879	1.4098909597882807
-12.715	-0.45954077507514746	-1.6063804304024298	1.3644701906389003
-12.714	-0.520313641053432	-1.9007486873988688	1.3126370776096081
-12.713	-0.565979127918462	-2.0274546221393273	1.2612619891431656
-12.712	-0.5961938861449584	-1.9775303574477203	1.205153980193931
-12.711	-0.6106145662076038	-1.7633182809839172	1.1466795110033003
-12.71	-0.6100423169987713	-1.4099192036067538	1.0927089500140368
-12.709	-0.5955071870943557	-0.9500612543918395	1.024157940440686
-12.708	-0.5678103253867425	-0.43020173520497496	0.9630879987272332
-12.707	-0.5287829293441868	0.10176904078670536	0.8984301979381152
-12.706	-0.4799128469096708	0.6018899849519808	0.8254516175905394
-12.705	-0.422687926026164	1.027586793789953	0.7567479331629049
-12.704	-0.35905381400370445	1.3460388858829915	0.6840747025238967
-12.703	-0.2903839089434976	1.537923721748604	0.6068212262563792
-12.702	-0.21816605878851292	1.5957064355120376	0.5328502593559593
-12.701	-0.14354476195642177	1.5182313728980252	0.44948978891709634
-12.7	-0.06766451686488903	1.3296748213451868	0.37368672376527373
-12.699	0.009016877119010435	1.0461697145362734	0.28963921648213425
-12.698	0.0856982711029099	0.7022932283873239	0.2036832735204498
-12.697	0.16237966508680934	0.3313282060260766	0.1259717726900815
-12.696	0.23848880986187	-0.036447210535429174	0.036122620944164276
-12.695	0.3139112555863279	-0.3710784624822291	-0.04693249978613118
-12.694	0.38830365273489115	-0.6481119053496379	-0.12960593338071744
-12.693	0.4609793022569443	-0.8547428897676784	-0.21403512779956588
-12.692	0.5313659549436549	-0.9809403366270186	-0.2970902485298613
-12.691	0.5983191123773643	-1.0268891506117015	-0.376786522465917
-12.69	0.660923175823923	-1.0011411733587152	-0.45472703557771094
-12.689	0.7180336468656594	-0.9128954128991985	-0.5313698124280941
-12.688	0.7680482277178403	-0.7782848029159024	-0.6048827547656626
-12.687	0.809936869804571	-0.6127026583554055	-0.672670390067595
-12.686	0.8420972753411053	-0.4320045558743941	-0.7353434177510256
-12.685	0.8634993957515361	-0.24774703822555522	-0.7978637705801728
-12.684	0.8726553830928999	-0.07102438645146818	-0.8452693128352405
-12.683	0.868535188789277	0.09109079528322273	-0.8909954316931878
-12.682	0.8497654147394934	0.23721172184819503	-0.9284771084198195
-12.681	0.8157738117346914	0.36220728826125576	-0.9524470605423497
-12.68	0.7655303311989635	0.47097746864954426	-0.9690122822321237
-12.679	0.6986916236070307	0.5591770029380502	-0.9788598103334181
-12.678	0.6154865886424145	0.6313360558858268	-0.9711497301920945
-12.677	0.5162585758304131	0.6810291897223802	-0.9614548769450841
-12.676	0.4018087340633995	0.7101516774591509	-0.937866611958263
-12.675	0.2743116103349461	0.709966772775108	-0.9096981013429329
-12.674	0.13559840211332683	0.678116940948703	-0.8714530503448831
-12.673	-0.011355194715519275	0.6075758039863026	-0.8281697291554737
-12.672	-0.16323013474034237	0.49654054121848756	-0.781222211463257
-12.671	-0.31659292270814127	0.341682868332484	-0.728091362172553
-12.67	-0.46720891447353546	0.14933577075676435	-0.6692352058462132
-12.669	-0.610843465891138	-0.0750460633294032	-0.6159516817012258
-12.668	-0.7436052823408666	-0.3174098779387515	-0.5515992306206754
-12.667	-0.8611452698355895	-0.559912371061132	-0.4908346386157899
-12.666	-0.9595721337552305	-0.7827687415039449	-0.430680746028039
-12.665	-1.0360246280555894	-0.9630508084458596	-0.3682367306260338
-12.664	-1.0872981571672118	-1.0813898062333727	-0.3054110280883194
-12.663	-1.111103724254749	-1.1172613149377126	-0.24747092088768124
-12.662	-1.1064112807423063	-1.0644710276434393	-0.18830941485277394
-12.661	-1.0726485774210321	-0.915761435501865	-0.129911283089285
-12.66	-1.0098156142909458	-0.6780202379935913	-0.0750246729743194
-12.659	-0.9195146891367739	-0.37020016523302496	-0.02197016111075762
-12.658	-0.8035769994267845	-0.010329423914356926	0.02703846711428838
-12.657	-0.6647493413634014	0.366922357704352	0.07994030412356665
-12.656	-0.5069230095666876	0.7288270505474929	0.12017012822730352
-12.655	-0.33410374849849594	1.0434423704466391	0.1639878114067059
-12.654	-0.1507551019877413	1.2799354613376226	0.206278746043272
-12.653	0.037629337560760645	1.4105243944429837	0.2387984900056852
-12.652	0.22670047615986536	1.4267960066387668	0.27566946731518227
-12.651	0.4110791712465274	1.3184880879605858	0.30444867734764647
-12.65	0.5859585294665273	1.0943836109004828	0.3346782984958061
-12.649	0.7474472561997764	0.7731579485467995	0.35895360032690343
-12.648	0.8916540568262178	0.37963455473230756	0.37994639279090253
-12.647	1.0148020865675202	-0.054244286374566894	0.40315297064201444
-12.646	1.1147167984301245	-0.487106151719205	0.4178860940803848
-12.645	1.1891091955786879	-0.8852521626347717	0.42956572043308316
-12.644	1.236605879911992	-1.2140589170342175	0.4468179789671333
-12.643	1.2567490520629874	-1.4401973456187933	0.4500241509070896
-12.642	1.2494242621898974	-1.548736395152028	0.4579632433298384
-12.641	1.2152037595015612	-1.5272874518030413	0.4621618018226383
-12.64	1.1561476411497866	-1.3758042894008222	0.46185645211407067
-12.639	1.073972654761065	-1.108986830326789	0.4621618018226383
-12.638	0.9711966968542922	-0.7495783507182283	0.4536883474098967
-12.637	0.8517110620495251	-0.3261466242597827	0.4511692123142169
-12.636	0.7183769963909576	0.12229346071547717	0.43971859824294424
-12.635	0.5748568948151254	0.5560798494803301	0.4246801250960063
-12.634	0.42527095162563217	0.9410976278288445	0.41322951102473415
-12.633	0.2728237623919766	1.240504537465455	0.3952138782192661
-12.632	0.12094882236714717	1.427859208572014	0.37307602434813913
-12.631	-0.026577023670531403	1.4931305620391895	0.3559001032412304
-12.63	-0.16700697951866075	1.424577150430251	0.3307087522844314
-12.629	-0.29759424897482345	1.2344951352340578	0.30734949957903623
-12.628	-0.4158209355201427	0.9416061157099629	0.2801733755165497
-12.627	-0.5198558416863635	0.571288259742866	0.2546766748511829
-12.626	-0.6079822198469567	0.1577951600517311	0.22521042797444193
-12.625	-0.6788266719007422	-0.2556979396394038	0.1953624939619923
-12.624	-0.7320458483224026	-0.6407157179879184	0.16337711198957128
-12.623	-0.7672963995866463	-0.9567640491883979	0.13467423938424872
-12.622	-0.7846927755352306	-1.1795741934602	0.09780326207475139
-12.621	-0.784807225377001	-1.2923660507264236	0.06444380641377791
-12.62	-0.7687842475296157	-1.2901934206889183	0.03215307473279012
-12.619	-0.7375394407272184	-1.1700053760609752	-0.00830576165237244
-12.618	-0.6926751027545488	-0.9565791445043548	-0.04296295357475676
-12.617	-0.6356790815545762	-0.66493823159755	-0.08288742796992608
-12.616	-0.5680392250702767	-0.32411267273530986	-0.12067445440512532
-12.615	-0.4912433812446069	0.027576036314455887	-0.1628127141874074
-12.614	-0.40735164722938794	0.3642874659567394	-0.20495097396968973
-12.613	-0.31739407160051436	0.6571764854808345	-0.24342503724916495
-12.612	-0.2232018518262602	0.8747630724284222	-0.2906015672228071
-12.611	-0.12626283584960135	1.0095123609247507	-0.3329688392865149
-12.61	-0.027835971929966632	1.0495904511910688	-0.3744200622245207
-12.609	0.07047644214789141	0.9926398085058279	-0.4217492670524464
-12.608	0.16718655844102237	0.8531754505664031	-0.4660249747946996
-12.607	0.26092097884820803	0.6478387989366635	-0.5092319585569673
-12.606	0.3503063052682428	0.3907750619458977	-0.5570191879477439
-12.605	0.4336257900746293	0.11808687915349916	-0.6005315214185792
-12.604	0.509620485007926	-0.15076453144500732	-0.6509142233321774
-12.603	0.5768025421251634	-0.3918340132660547	-0.6929761456873179
-12.602	0.6341419128504404	-0.581499992923151	-0.7424427984752147
-12.601	0.6804940987660733	-0.7038606675885992	-0.792749162961671
-12.6	0.7148290512961735	-0.7592396204594746	-0.8350400975982372
-12.599	0.7363456215483745	-0.7343699404556925	-0.8882472843160827
-12.598	0.7447004599973717	-0.6454307874310146	-0.9357291639982922
-12.597	0.7393213174343198	-0.5029155022048805	-0.984203430233345
-12.596	0.7197503944921632	-0.3204608052254608	-1.0345097947198016
-12.595	0.6863310406961937	-0.12210430541834398	-1.0835947603719893
-12.594	0.6389488062046534	0.0696880781052467	-1.1343591494212966
-12.593	0.5780614903845986	0.23993906593782913	-1.183596789927768
-12.592	0.504928041495477	0.3705742252142011	-1.2309259947556936
-12.591	0.42069295795495976	0.4448134558574613	-1.2856599300163754
-12.59	0.3268440877060038	0.46875861244102834	-1.3293249383414942
-12.589	0.22601377710926895	0.4341814365249894	-1.3779518794308308
-12.588	0.12037657315831471	0.3513441380737302	-1.425510096540182
-12.587	0.012679272055552174	0.23624097225696933	-1.4685644054481661
-12.586	-0.09398798047130304	0.10371053996915675	-1.5085652172704773
-12.585	-0.1969928380616165	-0.03506042540510675	-1.5462759062785345
-12.584	-0.29313070514590867	-0.14822209203941625	-1.5813911227637698
-12.583	-0.37942588583823417	-0.2358206861047824	-1.6084145719719727
-12.582	-0.45358938330326315	-0.2801978102750999	-1.6302470761345318
-12.581	-0.5129888511803422	-0.2754827408320036	-1.650094807191404
-12.58	-0.5556786421594396	-0.2282858202300306	-1.6590262861669962
-12.579	-0.5803998079811138	-0.14530984326573915	-1.6607057095641165
-12.578	-0.5857789505441593	-0.03344250941973059	-1.6587209364584292
-12.577	-0.5714727203232842	0.08286253684330969	-1.6453618867086115
-12.576	-0.5378244668437804	0.19033838444329723	-1.6316211498230846
-12.575	-0.48563533899802086	0.2763190625232873	-1.6049030503234492
-12.574	-0.41627873488721123	0.32152825777179816	-1.5790246625223734
-12.573	-0.3319292015049237	0.3192169492212608	-1.5520775507413125
-12.572	-0.2351046353700288	0.2748398250509434	-1.5139851745975466
-12.571	-0.12878073236847815	0.18007617447891133	-1.4831448540322527
-12.57	-0.016619887436800804	0.05457212018473233	-1.4467319012856068
-12.569	0.09828775369728125	-0.08868278377757366	-1.411005985383237
-12.568	0.21193644657192173	-0.23572823376276095	-1.3748220449180164
-12.567	0.32077824609235556	-0.36682565474924034	-1.3362716442113995
-12.566	0.42149410684732647	-0.45872328271860613	-1.3065000476260913
-12.565	0.5108794332673613	-0.5109588559607505	-1.266422898376638
-12.564	0.5860729793082848	-0.5030079545469021	-1.2355062403842028
-12.563	0.6450146478183018	-0.43852244598690954	-1.2054292940903273
-12.562	0.6855298918038268	-0.3227721137759981	-1.1738255992536155
-12.561	0.7067031125307297	-0.16592671553653246	-1.1460387757739945
-12.56	0.7078476109483945	0.021520407912047984	-1.1203894002543444
-12.559	0.6886200375315298	0.20933734072871438	-1.0971828224032325
-12.558	0.6498215411725211	0.3872618729490809	-1.0751213059592475
-12.557	0.5922532707637161	0.5331516686589994	-1.0528307772338374
-12.556	0.5171741745645501	0.6245408087472469	-1.0390900403483108
-12.555	0.42710214909391253	0.6579623303880172	-1.023211855502813
-12.554	0.324211741345363	0.6268058911267735	-1.0066466338130389
-12.553	0.21124974752131898	0.5268649094015379	-1.0022954004659554
-12.552	0.09187856255832845	0.37598268722245853	-0.991302810957534
-12.551	-0.030582768132377702	0.18617802905232997	-0.9864172156204577
-12.55	-0.1524718496142514	-0.027571785701365682	-0.9845851173690543
-12.549	-0.26978293742543996	-0.23475748417153525	-0.9847377922233378
-12.548	-0.3791969861546999	-0.41878387096532044	-0.9874096021733012
-12.547	-0.4775094002325643	-0.5618076440725727	-0.9933639214903628
-12.546	-0.5615155840895536	-0.6452458827469716	-1.0013793513402538
-12.545	-0.6290409907320892	-0.6617486257978085	-1.0167995116229005
-12.544	-0.6781399728501394	-0.6174639539695124	-1.026112677734202
-12.543	-0.7072102326589581	-0.5084164165551595	-1.0467237830624923
-12.542	-0.7155650711079553	-0.35471439794442455	-1.0671822135364988
-12.541	-0.7029755885135839	-0.1747559141995852	-1.0866482574576617
-12.54	-0.669441784875844	0.017406278692091475	-1.1123739704044537
-12.539	-0.6161081586124196	0.19778079797602754	-1.1397027693212238
-12.538	-0.5441192081409691	0.34404040305403216	-1.1689400039165392
-12.537	-0.4553061309297669	0.4541049162306215	-1.1982535759389963
-12.536	-0.3518434739723849	0.5078197269451099	-1.2333687924242318
-12.535	-0.2367069331547686	0.5092065120754323	-1.2696290703165942
-12.534	-0.11229995515402444	0.4623331746705345	-1.3059656856360986
-12.533	0.017600615251535497	0.37589023488043705	-1.3446687611969992
-12.532	0.15036243170127045	0.2587531175392033	-1.3896315057835287
-12.531	0.2827808986257072	0.1343122651782715	-1.4291742930429892
-12.53	0.41142252077182556	0.009270472594199941	-1.474060700202377
-12.529	0.5335405019372335	-0.099961969504196	-1.5223822915831462
-12.528	0.6467313954448055	-0.18099644728603606	-1.567192361315392
-12.527	0.7480195054086152	-0.23133674751673994	-1.6186437872089758
-12.526	0.8359169838856868	-0.25075173934125383	-1.6655913049011928
-12.525	0.9082492838824354	-0.23480371034254596	-1.7213939641418599
-12.524	0.9635285574559043	-0.19911710632224905	-1.772311028045451
-12.523	1.0007247560301795	-0.14812963969739473	-1.8239914662204604
-12.522	1.0190367307129073	-0.0905780567890143	-1.8833056471096512
-12.521	1.0177777824534657	-0.04023775655831045	-1.9352914349932275
-12.52	0.9967190115683332	-0.004874735735088742	-1.9904070573896187
-12.519	0.9558604180575099	0.015511005680650832	-2.0468967534745626
-12.518	0.8954309016045299	0.009963865159361152	-2.094149620875346
-12.517	0.8163460609435238	-0.012825637148937282	-2.05689695643014
-12.516	0.7197503944921632	-0.04943676458944917	-2.00055993519948
-12.515	0.6066739508263488	-0.09344407939168062	-1.9449862882402384
-12.514	0.47917682709790177	-0.1366655492867294	-1.8843743710896368
-12.513	0.3397769198256797	-0.16218239568466192	-1.8326175954874855
-12.512	0.19053432616149105	-0.17253705799106933	-1.7705552672211893
-12.511	0.03476809151658562	-0.15247489977240497	-1.7145999331262383
-12.51	-0.12466053806486155	-0.10208837337069038	-1.6616217586898183
-12.509	-0.2846614168551475	-0.026647262281150733	-1.6029946146449037
-12.508	-0.4414577000759603	0.07333994561509574	-1.5470392805499529
-12.507	-0.5918447921578139	0.18627048139435148	-1.495816866937794
-12.506	-0.7325036476894712	0.29698216096509134	-1.4386401340085742
-12.505	-0.8597718717343903	0.3950278696788864	-1.386959695833565
-12.504	-0.9706737684066261	0.466632208574534	-1.331920410864316
-12.503	-1.0618902922949414	0.4958471486533263	-1.2819957335135683
-12.502	-1.130560197355148	0.479436857944511	-1.2295519210671408
-12.501	-1.17428003691014	0.41116080336163724	-1.1766500840578626
-12.5	-1.1914475131751967	0.29383878133636054	-1.1303132657827806
-12.499	-1.1804603283655588	0.133850003468164	-1.0789381773163385
-12.498	-1.1407462332724065	-0.05128581142987906	-1.0304639110812854
-12.497	-1.0728774771045664	-0.25264701235269443	-0.9845851173690543
-12.496	-0.9777696585961817	-0.44328374160101647	-0.938629986229681
-12.495	-0.8570250755319856	-0.6078026842282662	-0.8918351433917482
-12.494	-0.713504973956147	-0.7291001569604673	-0.848704497056622
-12.493	-0.5497272503875553	-0.7905809644047613	-0.8045814641686526
-12.492	-0.3694687496045099	-0.7836932649241598	-0.7633592535120719
-12.491	-0.17684966591062104	-0.707743665953502	-0.7178621469355501
-12.49	0.024124256232258612	-0.5629632983478413	-0.6787010468117983
-12.489	0.22898947299520792	-0.3607700263468324	-0.6388529098437704
-12.488	0.43271019134049227	-0.117343009804237	-0.5930504535586809
-12.487	0.6310517671227248	0.1494744492697966	-0.5577062247920204
-12.486	0.8190928571459349	0.41740133644808813	-0.5160259895725888
-12.485	0.9924843674229527	0.6606434483066405	-0.47571982804171037
-12.484	1.1473350033337275	0.8617272922033914	-0.43770378932508597
-12.483	1.2794101207328659	0.9991114724473326	-0.399229726045611
-12.482	1.3858484735761742	1.059066816248272	-0.3615190370375539
-12.481	1.4637888158195151	1.034705624125608	-0.3231213111852206
-12.48	1.511171050311068	0.924548658606997	-0.28632667130286543
-12.479	1.526392879266074	0.7321553348602668	-0.2526618659333246
-12.478	1.5093398528427813	0.4750915978695007	-0.21319541610100587
-12.477	1.4596686215159114	0.16634700168871938	-0.17861456160576344
-12.476	1.3784092338613267	-0.1657880370235002	-0.14823226560332056
-12.475	1.267507337189091	-0.4978306233936983	-0.10769709179101639
-12.474	1.129251928334534	-0.7993639368968031	-0.07937590632140275
-12.473	0.9665042533418432	-1.0469975350013767	-0.045634763524720075
-12.472	0.7832700566728524	-1.2148909881124108	-0.014031068688008522
-12.471	0.5832117332641098	-1.287327398086252	0.015664190470157845
-12.47	0.37125062631160494	-1.2544605904976105	0.045893811618316925
-12.469	0.1520791793277742	-1.1142103876510032	0.07261191111795268
-12.468	-0.06938126449139277	-0.8754059882094827	0.09986437260758062
-12.467	-0.2878660124246271	-0.555890694183197	0.1291779446300378
-12.466	-0.4977670222253237	-0.17882381724853094	0.14841497626977526
-12.465	-0.6946207500645931	0.2216335022175732	0.1765834868851051
-12.464	-0.8730480533793644	0.6132616230206245	0.19864500332909021
-12.463	-1.0285853883407357	0.9592182868650575	0.21772936011454416
-12.462	-1.158028159379227	1.2285781853446824	0.2384931402971179
-12.461	-1.257713971558297	1.394946174812362	0.25788284679113915
-12.46	-1.3254682778843667	1.4404327270869373	0.27292131993807683
-12.459	-1.3604899294650699	1.3608312606064303	0.28734909366788014
-12.458	-1.36220667709158	1.1602559045907979	0.30154785511625776
-12.457	-1.331076320130953	0.8546084618677363	0.312922131760388
-12.456	-1.2690445058932331	0.47388971742322133	0.3208612241831374
-12.455	-1.177827982004918	0.047453289849077235	0.32658653121877346
-12.454	-1.0604024443519655	-0.3832821716290664	0.33620504703864235
-12.453	-0.920430287870911	-0.780549885295429	0.3340675990786715
-12.452	-0.7610016582894574	-1.1117604005874338	0.3364340593200675
-12.451	-0.5864656495947621	-1.345479921217772	0.3359760347572172
-12.45	-0.40140025545750363	-1.4633566572951777	0.32986904058587163
-12.449	-0.20958232065598786	-1.457624612089845	0.3244490832588026
-12.448	-0.01570428870266378	-1.329578118390075	0.3145252177303667
-12.447	0.17577029657354745	-1.0913746591716942	0.30528838904620675
-12.446	0.3609501405525761	-0.7682537238065703	0.28963921648213425
-12.445	0.5361728482978743	-0.38642555125779726	0.2726923076566514
-12.444	0.6973182255058252	0.02073456300486528	0.25704313509257914
-12.443	0.8418683756575648	0.41578342046271194	0.23437091923146022
-12.442	0.9671909523924396	0.7707079614832298	0.20895055599323506
-12.441	1.0708825090333622	1.055923436619541	0.18887381265493755
-12.44	1.151569647479108	1.2495648669835617	0.15757546752679358
-12.439	1.2078789696284777	1.3413238164398948	0.12940695691146348
-12.438	1.238894876747341	1.3274559651366709	0.09971169775329683
-12.437	1.2447318186774485	1.2108273356765555	0.06566520524804711
-12.436	1.2253897954188324	1.0078482187683637	0.034443197547044765
-12.435	1.181326606338523	0.735945880883148	-0.005328601993841562
-12.434	1.1138011996959938	0.419250383288518	-0.03693229683055311
-12.433	1.0244158732759463	0.0837408340925139	-0.07555903496431211
-12.432	0.9146584750213819	-0.24266215941437305	-0.1160942087766163
-12.431	0.7871613512929349	-0.5399888913554999	-0.15059872584471684
-12.43	0.6446712982930035	-0.7854498594225682	-0.1889201142699083
-12.429	0.4897062125404648	-0.962588546735752	-0.23082936177076518
-12.428	0.32615738865540106	-1.069047418573503	-0.26350178058746243
-12.427	0.15745832189082604	-1.0938246462352639	-0.30281555556549766
-12.426	-0.01284304265848876	-1.0450098096479146	-0.33793077205073285
-12.425	-0.18074096053069705	-0.9293519297790247	-0.3722062768374082
-12.424	-0.34222968726395886	-0.7572518951060123	-0.40350462196555276
-12.423	-0.4939901774470116	-0.541976616708962	-0.43388691796799533
-12.422	-0.6321311364597985	-0.30469768091079596	-0.4604523426133473
-12.421	-0.7537913182581378	-0.0524876918761585	-0.4859490432787136
-12.42	-0.855766127272544	0.19251101448080235	-0.502285252687062
-12.419	-0.9356521168259231	0.419250383288518	-0.5233543825782033
-12.418	-0.9911602900829197	0.6161738717943016	-0.5335835978152066
-12.417	-1.0209172489423413	0.7751456739002617	-0.5389272177151337
-12.416	-1.023320695619454	0.8833149140654105	-0.5464846230021734
-12.415	-0.9983706301142456	0.9428079961562423	-0.5422860645093738
-12.414	-0.9460670524267158	0.9461362804690161	-0.5354920334937521
-12.413	-0.8673255612910145	0.8908035537691515	-0.5269422416538686
-12.412	-0.7640918040171667	0.7851305268385832	-0.5105296948183782
-12.411	-0.63911257680759	0.6275917360339562	-0.4904529514800807
-12.41	-0.49524912570645324	0.42419658358666795	-0.46793341047324505
-12.409	-0.33685054470090703	0.19172516957361968	-0.43968856243077303
-12.408	-0.16815147793632568	-0.0654772459301785	-0.41090935239830884
-12.407	0.0063845307583696685	-0.33030697965075	-0.3725116265459755
-12.406	0.18172168834543173	-0.5833952659345917	-0.33907583345786013
-12.405	0.35328200115418174	-0.8106431226234255	-0.2999910707612503
-12.404	0.5166019253557113	-0.9977204367039201	-0.25319622792331736
-12.403	0.6667601177540307	-1.119942432856336	-0.2154855389152605
-12.402	0.8002086332543683	-1.174997802530136	-0.16807999666019266
-12.401	0.9131706270784188	-1.1488800159090637	-0.12181951581225238
-12.4	1.0022126039731554	-1.036365515668905	-0.07700944608000648
-12.399	1.0649311172614715	-0.8449891676844108	-0.030901640086349727
-12.398	1.0991516199498141	-0.5835801706186347	0.016427564741575973
-12.397	1.1035007139369524	-0.2601356520564355	0.06146664675524729
-12.396	1.0776350496976195	0.09206154487444841	0.10772712760318756
-12.395	1.0218979767570824	0.4568784864912664	0.14933102539547718
-12.394	0.9372050938494838	0.8045455186630971	0.1978052916305302
-12.393	0.8257309479684156	1.1021958338012992	0.23711906660856516
-12.392	0.6902223353162696	1.3275946436497033	0.27780691527515317
-12.391	0.5341127511460596	1.4599863974244836	0.3213192487459882
-12.39	0.36186573928670684	1.4781995088027182	0.3571215020754996
-12.389	0.17805929340888998	1.3800151215758905	0.39467951622927344
-12.388	-0.012041893766122042	1.1695011387929473	0.4304054321316424
-12.387	-0.20260088030819623	0.8534990337634785	0.46460459949117616
-12.386	-0.38846742333782774	0.4598369614359542	0.49590294461932066
-12.385	-0.5638045809248898	0.01902419467746763	0.5245294797975016
-12.384	-0.723004310822809	-0.4379215057637698	0.5545300886642356
-12.383	-0.8612597196773598	-0.8683796102158489	0.58079016360102
-12.382	-0.9743361633431742	-1.2317635405313339	0.6010195817936013
-12.381	-1.057998997674859	-1.505191342059904	0.6285773929917967
-12.38	-1.109959225837084	-1.651913208848016	0.6467457006515485
-12.379	-1.1280423008362712	-1.6629612637195845	0.6646849960298752
-12.378	-1.111103724254749	-1.5360241981240728	0.6832349908253363
-12.377	-1.0598301951431266	-1.2784057470811778	0.6999528873693943
-12.376	-0.9752517620773048	-0.9085501528241884	0.7108691394506738
-12.375	-0.8594285222090922	-0.4656109821992075	0.7262892997333211
-12.374	-0.716366220000322	0.0229071930423704	0.7350681038546297
-12.373	-0.5497272503875553	0.5108706542318192	0.7469004050616108
-12.372	-0.36477630609205447	0.9568607521435095	0.7529310618058145
-12.371	-0.16700697951866075	1.3267625725715098	0.7594960805400103
-12.37	0.038087136927829154	1.593811162500597	0.7694199460684468
-12.369	0.24455465147551825	1.7268963088405387	0.7679695349527524
-12.368	0.44678752187783316	1.7289302603650116	0.7747635659683739
-12.367	0.639406605571722	1.5937649363295863	0.7783514250440391
-12.366	0.8177194590447294	1.3316163205276383	0.7762903145112097
-12.365	0.9766902892591017	0.9698503061975294	0.779038461888315
-12.364	1.113000050803627	0.5348158108153863	0.7784277624711811
-12.363	1.2231007985834899	0.0551268342368613	0.7768246765012029
-12.362	1.3042457363962978	-0.4215574412259652	0.7752215905312247
-12.361	1.3546036667737895	-0.8673164082826018	0.7710993694655668
-12.36	1.3731445411400451	-1.2478964742140846	0.7701069829127227
-12.359	1.358952760760934	-1.5291364986434712	0.7643053384499447
-12.358	1.312829474528823	-1.6935629889286994	0.7568242705900473
-12.357	1.2358047310196252	-1.7344269241022001	0.7582746817057416
-12.356	1.1293663781763041	-1.6354566919681899	0.7459843559359092
-12.355	0.9966045617265692	-1.4171767124554415	0.7418621348702512
-12.354	0.8403805277145953	-1.09174446853978	0.7362131652617565
-12.353	0.6642422212351665	-0.6797768324919998	0.7275870359947312
-12.352	0.4729965356424832	-0.21853209814676292	0.719266256436274
-12.351	0.2703058658730998	0.2546389883192468	0.7113271640135246
-12.35	0.06120600496476358	0.7135724141139462	0.7020139979022233
-12.349	-0.14938170388654212	1.1081127836906748	0.6916321078109365
-12.348	-0.35710816669366646	1.4157479517671983	0.6793417820411041
-12.347	-0.5569375904188685	1.611746916852767	0.6705629779197956
-12.346	-0.7441775315497055	1.6753541281635551	0.6562878790442754
-12.345	-0.915165595149623	1.6048592173721656	0.6415547556059051
-12.344	-1.065667137073247	1.4085828952605324	0.6301804789617749
-12.343	-1.1922486620675634	1.0979430260683103	0.6126992081462991
-12.342	-1.292392273613702	0.7005828600599262	0.5959049741750992
-12.341	-1.3634656253510151	0.2560257734495692	0.578652715641049
-12.34	-1.4039808693365403	-0.20942554245764566	0.5601027208455879
-12.339	-1.413022406836134	-0.6484817147177239	0.538957253527305
-12.338	-1.3902468883244976	-1.0267042459276585	0.517430099073313
-12.337	-1.3356543138016317	-1.3167272428490875	0.4943761960764844
-12.336	-1.2508469810522758	-1.4958074293447223	0.47284904162249203
-12.335	-1.1370838383358648	-1.5454081108392541	0.44200872105719885
-12.334	-0.9966538824877356	-1.4762999851781868	0.42078691631177406
-12.333	-0.8326472592356096	-1.2865877793500802	0.39132066943503335
-12.332	-0.6482685641489476	-1.0005864593065863	0.360251336588314
-12.331	-0.4471801921643103	-0.6447373948658534	0.33299887509868603
-12.33	-0.23384568711059356	-0.24954985889497436	0.30147151768911584
-12.329	-0.012156343607885993	0.15645460109241946	0.2681883994552843
-12.328	0.21353874435666154	0.5330129901459671	0.23620301748286326
-12.327	0.4383182335870784	0.8589537219427466	0.20261454954046462
-12.326	0.6577185802544371	1.1109325801223304	0.1685680570352149
-12.325	0.8677340398969103	1.269072311150097	0.1326131288514195
-12.324	1.063443269318502	1.33050689242338	0.09627651353191513
-12.323	1.2409549738991428	1.296854239927556	0.06444380641377791
-12.322	1.3966067587022841	1.1680219013206032	0.023068920902913966
-12.321	1.5265073291078377	0.9669380574238524	-0.010824896748052232
-12.32	1.6277954390716476	0.7071932025144632	-0.04380266527331651
-12.319	1.6982965416001283	0.4081561022459386	-0.08449051393990449
-12.318	1.735607190016174	0.09483511513509325	-0.11548350935948169
-12.317	1.738468436060349	-0.20979535182573167	-0.1503697135632917
-12.316	1.7061935806820572	-0.4939938511998063	-0.1832711446614141
-12.315	1.6380959248306763	-0.7313652393399939	-0.2150275143524094
-12.314	1.5349766173986052	-0.9152529476207467	-0.24487544836485958
-12.313	1.3979801568034833	-1.0369664558920444	-0.27289128412590563
-12.312	1.2284799411465352	-1.0895256123312642	-0.29800629765556325
-12.311	1.0291083167883954	-1.0711738224399976	-0.32556410885375875
-12.31	0.8038710281909228	-0.9936525336549742	-0.3399155451564199
-12.309	0.5559726709235715	-0.8507674390607542	-0.36235874873611396
-12.308	0.29113573707469803	-0.6614250426007332	-0.37671018503877507
-12.307	0.014968268890894733	-0.4355177448712109	-0.38296985406440415
-12.306	-0.2666927916977307	-0.1805341855759286	-0.39335174415569113
-12.305	-0.5464082049763054	0.08300121535634193	-0.3970922780856401
-12.304	-0.8173109804388271	0.3405272140572153	-0.39304639444712386
-12.303	-1.0725341275792684	0.5821514099303916	-0.3922066827485638
-12.302	-1.3044095069992343	0.7868408951659808	-0.3825118295015533
-12.301	-1.5068712770850834	0.9422070559331027	-0.3740383750888115
-12.3	-1.6738535962231547	1.0406688001859943	-0.35831286509759763
-12.299	-1.7996339723251045	1.0683120504504213	-0.3423583428249581
-12.298	-1.8804355606126204	1.0218085224136095	-0.32579312113518416
-12.297	-1.9136260147250495	0.90370065548115	-0.3006017701783849
-12.296	-1.8970307876688317	0.7158837226644836	-0.2791509531515347
-12.295	-1.8308787791274954	0.46783408902081347	-0.2553336758832882
-12.294	-1.7167722868857864	0.18086201938609406	-0.22594376643368888
-12.293	-1.5570003077790346	-0.1328750032638481	-0.19869130494406093
-12.292	-1.3562552853196956	-0.4459186333486291	-0.17197320544442518
-12.291	-1.1200308119125788	-0.734092583429628	-0.13968247376343712
-12.29	-0.8542782793295746	-0.9765950765520084	-0.11204832513810026
-12.289	-0.5665513771273009	-1.1522083002218375	-0.08082631743709738
-12.288	-0.26486159422945027	-1.2413785841015692	-0.05349751852032728
-12.287	0.04335182964911069	-1.2398993466292254	-0.022428185673608443
-12.286	0.34916180685057785	-1.1403744004430862	0.006122012077430867
-12.285	0.6447857481347675	-0.9496914450237535	0.03116068817994658
-12.284	0.923242213153907	-0.6802853203731181	0.06070327248382917
-12.283	1.176863062509621	-0.3521257323678227	0.08612363572205381
-12.282	1.3995824545882296	0.013430827985167202	0.1087195141560311
-12.281	1.5869368455608241	0.383748683952264	0.13207876686142678
-12.28	1.7337759925479064	0.7323864657153205	0.15543801956682246
-12.279	1.8373530993470522	1.031562244496877	0.17101085470375307
-12.278	1.896065868173522	1.2533554130064428	0.19032422377063218
-12.277	1.9085409009261296	1.3809858711671164	0.2044466477918682
-12.276	1.8750070972884023	1.4018338742929635	0.21780569754168608
-12.275	1.7971812048868316	1.3110456744278556	0.22688985137156195
-12.274	1.6766655215061699	1.1153240663683515	0.23391289466860915
-12.273	1.5172368919247163	0.8286293537596963	0.24337873563419396
-12.272	1.3232444101296283	0.47324255102907087	0.24047791340280497
-12.271	1.0997238691586404	0.07648332524382656	0.24383676019704506
-12.27	0.8526266607836684	-0.32573058872068594	0.24238634908135043
-12.269	0.5888197755107023	-0.7038144414175884	0.23467626894002702
-12.268	0.3150557540040055	-1.0225438905366913	0.22910363675867498
-12.267	0.03911718550373648	-1.2542756858135677	0.22032483263736585
-12.266	-0.23167114011701495	-1.3796872877657251	0.20719479516897366
-12.265	-0.4904422323522339	-1.388331581744735	0.19574418109770123
-12.264	-0.72975685148706	-1.2754010459654792	0.1761254623222543
-12.263	-0.9436636057496093	-1.0580918160439559	0.1639878114067059
-12.262	-1.1271267021021343	-0.7494858983762068	0.14032320899274264
-12.261	-1.2751103475068815	-0.38240387437986223	0.11849070483018376
-12.26	-1.3842954965526133	0.011165745605640582	0.09894832348187897
-12.259	-1.4530798514545906	0.39530522670495083	0.07062713801226507
-12.258	-1.4802044639533714	0.7368704043033629	0.043222001668353355
-12.257	-1.4660126835742602	1.0049821961656975	0.018946699837255762
-12.256	-1.4126790573108294	1.1794859917312686	-0.01326769441659013
-12.255	-1.322492581998428	1.247299784604035	-0.043039291001898655
-12.254	-1.199344552257119	1.2064358494305343	-0.07548269753717023
-12.253	-1.047927411599358	1.065214896992701	-0.10762075436387449
-12.252	-0.8731625032211284	0.839492503947222	-0.14090387259770634
-12.251	-0.6806578693690098	0.5527053389965456	-0.17998863529431616
-12.25	-0.476364901814893	0.23166458132690537	-0.2112869804224604
-12.249	-0.26566274312182336	-0.09432237664088483	-0.25021906826478646
-12.248	-0.054388335219914895	-0.3991839744567635	-0.2889221438256871
-12.247	0.15196472948601025	-0.6582354368009915	-0.32434271001948956
-12.246	0.3489329071670436	-0.8532636522953346	-0.36212973645468827
-12.245	0.5315948546271955	-0.9716951024248692	-0.40258857283985083
-12.244	0.6965170766134585	-1.0095081103116605	-0.4388488507322133
-12.243	0.8403805277145953	-0.9673036161788482	-0.4768648894488374
-12.242	0.9607817612534931	-0.852107998020066	-0.5159496521454472
-12.241	1.0557751299201203	-0.6800541895180642	-0.5538893534349295
-12.24	1.1245594848220848	-0.46269873342553036	-0.5929741161315393
-12.239	1.166104777383511	-0.2240792386680526	-0.6277076454810655
-12.238	1.1805254574461563	0.01962513490060734	-0.6703802672533405
-12.237	1.1682793243770895	0.24932297865301084	-0.7050374591757249
-12.236	1.130053077226907	0.44823419251225655	-0.7414504119223709
-12.235	1.0672201140968205	0.6023522466620882	-0.7811458740361154
-12.234	0.9812682829297932	0.7055752865290871	-0.8158030659584994
-12.233	0.874257680877627	0.7499061845283936	-0.851605319288011
-12.232	0.7484773047756837	0.7371477613294274	-0.8874839100446645
-12.231	0.6065595009845912	0.6710443367840587	-0.9235151756556016
-12.23	0.4515944152320525	0.5595468123061361	-0.957714343015135
-12.229	0.28678664308754714	0.4117155174137662	-0.991302810957534
-12.228	0.11556967980409534	0.24405319515778567	-1.026952389432762
-12.227	-0.05862297936529545	0.06705318635763412	-1.0624492930537062
-12.226	-0.23201448964231952	-0.10555533619649643	-1.0906178036690362
-12.225	-0.40105690593219906	-0.25648378454658644	-1.129702566365646
-12.224	-0.5618589336148582	-0.3814793509596473	-1.1597795126595214
-12.223	-0.7109870774372702	-0.468800587998949	-1.1902381460891058
-12.222	-0.8446644926211485	-0.5137324262213954	-1.2246663257300645
-12.221	-0.9595721337552305	-0.5178465554413519	-1.2548959468782237
-12.22	-1.0526198551118071	-0.48299202249924844	-1.2848965557449574
-12.219	-1.1207175109631815	-0.4111565527485471	-1.3178743242702218
-12.218	-1.1618050041575392	-0.3174561041097622	-1.3459664974584098
-12.217	-1.1737077877013078	-0.20526518706667843	-1.3813870636522125
-12.216	-1.1553958130185862	-0.08775826035735872	-1.4074181263075716
-12.215	-1.1064112807423063	0.025726989474025994	-1.4414646188128215
-12.214	-1.0269830905559958	0.1242811860689393	-1.474060700202377
-12.213	-0.9177979415102638	0.207765650914349	-1.501389499119147
-12.212	-0.7810303805986826	0.26328328229825654	-1.535359654197255
-12.211	-0.6189694046565947	0.2962887683999301	-1.5671160238882504
-12.21	-0.4349340590952372	0.3059500381411763	-1.594673835086446
-12.209	-0.23304453821822685	0.29277557940311333	-1.6264302047774413
-12.208	-0.01764993601270813	0.263375734640278	-1.6561254639356076
-12.207	0.20609950464180773	0.22519291738540073	-1.6813931523195484
-12.206	0.4323668418151941	0.1764243069690623	-1.7094089880805947
-12.205	0.6557729329443991	0.1280717320918206	-1.731699516806005
-12.204	0.8702519364157871	0.08203046576511624	-1.755745806355677
-12.203	1.0698524604574549	0.0377457939368203	-1.7725400403268765
-12.202	1.2493098123481399	-0.0017775822773686708	-1.7878075257552395
-12.201	1.4030159498412307	-0.03367364027478433	-1.802998673756461
-12.2	1.5261639795825397	-0.0661706384953397	-1.8073499071035444
-12.199	1.6147481571102014	-0.09321294853662689	-1.8111667784606353
-12.198	1.665106087487693	-0.11803640236939819	-1.8143729504005917
-12.197	1.6744909745125849	-0.1444777721875457	-1.8052124591435734
-12.196	1.6415294200836839	-0.16800689323201606	-1.797655053856534
-12.195	1.5651913756250888	-0.1859888737551968	-1.7903266608509196
-12.194	1.445934640503856	-0.20558877026375366	-1.7697155555226292
-12.193	1.2859337617135764	-0.2110896846140326	-1.7580359291699317
-12.192	1.0871343865642753	-0.20951799479966718	-1.7381118606859176
-12.191	0.8536567093595631	-0.1944020368791528	-1.7198672155990238
-12.19	0.5911087723460385	-0.16347672847296285	-1.699790472260726
-12.189	0.3045263685614361	-0.11517037976673188	-1.680248090912421
-12.188	0.0015776374041502968	-0.05650936875409351	-1.6609347218455417
-12.187	-0.309611482360356	0.01851570679634941	-1.642613739331506
-12.186	-0.6212584014919372	0.09788604242180256	-1.621086584877514
-12.185	-0.9239782329656824	0.17531487886480435	-1.6084145719719727
-12.184	-1.2083860897567125	0.24691921776045198	-1.5895592274679442
-12.183	-1.4658982337324897	0.30188213509223055	-1.573070343205312
-12.182	-1.6874731273934334	0.3300800994087864	-1.563451827385443
-12.181	-1.8654426313411363	0.33229895561730227	-1.5495584156456328
-12.18	-1.9936264541201925	0.3028066585124455	-1.5375734395843677
-12.179	-2.06653100332578	0.23748907887425952	-1.5317717951215897
-12.178	-2.0810661332301894	0.1534036738057101	-1.5221532793017207
-12.177	-2.0365451447828242	0.0453731121535936	-1.517115009110361
-12.176	-1.9333113875089765	-0.06852817321688782	-1.5111606897932994
-12.175	-1.7741116576110572	-0.17646628252698285	-1.5086415546976193
-12.174	-1.5643250976521246	-0.26739316090512283	-1.5087178921247613
-12.173	-1.3092164003534537	-0.33548431080395363	-1.5024582230991324
-12.172	-1.016568154955203	-0.3619256806221011	-1.5093285915418957
-12.171	-0.6955363487987237	-0.35517665965453205	-1.5090995792604702
-12.17	-0.3543613704912617	-0.3106146308001716	-1.5120004014918593
-12.169	-0.0030003562665221134	-0.23087448580663245	-1.5188707699346229
-12.168	0.3481317582746705	-0.13005520683219252	-1.5255121260959605
-12.167	0.6909090343668788	-0.019528431945495646	-1.534061917935844
-12.166	1.0154887856181232	0.09575963855530821	-1.5427643846300112
-12.165	1.3136306234211959	0.19214120511271637	-1.5548256981184179
-12.164	1.5784675572700566	0.2650861029676757	-1.5691771344210794
-12.163	1.8035903960257782	0.3084924775467674	-1.5791009999495154
-12.162	1.9835055472835252	0.31177453568853053	-1.5950555222221547
-12.161	2.1154662148408874	0.27816810936371716	-1.6109337070676526
-12.16	2.1960389034448626	0.21613258786729425	-1.6207812351689468
-12.159	2.224308014361321	0.12437363841096079	-1.6358197083158845
-12.158	2.200731346957318	0.022075121964176953	-1.6449801995729025
-12.157	2.1261100501252206	-0.08026962065361765	-1.6536826662670694
-12.156	2.0029620203839116	-0.17161253457085437	-1.6587209364584292
-12.155	1.835293002195244	-0.24072066023192165	-1.656354476217033
-12.154	1.6271087400210384	-0.270120504994757	-1.6611637341269672
-12.153	1.3841317259496768	-0.26845636283837004	-1.6500184697642621
-12.152	1.1126567012783162	-0.22375565547097737	-1.6408579785072444
-12.151	0.8188639574623943	-0.14299853471520177	-1.6300180638531065
-12.15	0.5104216339002927	-0.03977549484820298	-1.611544406484787
-12.149	0.1948834201486419	0.07708426546696627	-1.5921546999907659
-12.148	-0.12065479360301525	0.19570062028054394	-1.566352649616832
-12.147	-0.4284104181145141	0.2890312595512428	-1.5436804337557128
-12.146	-0.7206008641457026	0.35499600558357924	-1.512992788044703
-12.145	-0.9916180894499883	0.3764911751035767	-1.4799386820922964
-12.144	-1.234251753996058	0.3448262479612148	-1.4501670855069888
-12.143	-1.4433516149043941	0.2657332693618262	-1.4136014579060587
-12.142	-1.6152552772384488	0.1445744751426574	-1.375356406908009
-12.141	-1.7461858962199097	-0.01148507818962561	-1.338943454161363
-12.14	-1.8339689248552047	-0.1779917461703375	-1.295889145253379
-12.139	-1.87860436314434	-0.33622392954012564	-1.2587891556624564
-12.138	-1.8797488615620115	-0.47254490785081954	-1.2113836134073888
-12.137	-1.8390047178929583	-0.5583406812467666	-1.1722988507107792
-12.136	-1.758889828656045	-0.5863999670502902	-1.131381989762766
-12.135	-1.642036540211925	-0.5519152434762727	-1.0848924966334001
-12.134	-1.4922216973389102	-0.448322394241188	-1.0465711082082083
-12.133	-1.314137743549437	-0.2871779620977227	-1.0059595969687627
-12.132	-1.1114470737800537	-0.08859033143555217	-0.9642793617493314
-12.131	-0.8894143807520478	0.13865752525328173	-0.9254236113341471
-12.13	-0.6529610076613966	0.3610516339859871	-0.8872548977632392
-12.129	-0.40677939802054913	0.5588071935699642	-0.8497732210366077
-12.128	-0.15556199534196066	0.7120931766416024	-0.8129785811542523
-12.127	0.09531205781133593	0.8022342101125596	-0.7748862050104862
-12.126	0.34172256713571775	0.8134671696681712	-0.7454199581337453
-12.125	0.5794348884857978	0.7524486239339848	-0.7074039194171212
-12.124	0.8040999278744507	0.6136314323887104	-0.6752658625904167
-12.123	1.0120552903651157	0.4108372201645619	-0.6476317139650792
-12.122	1.1999819305465491	0.1658847399786119	-0.6141959208769642
-12.121	1.3645608030075138	-0.10430722957920627	-0.5862564225430594
-12.12	1.5030451115456052	-0.37607088895138985	-0.5585459364905804
-12.119	1.6129169596419335	-0.6176950848245661	-0.5336599352423484
-12.118	1.6917729006194118	-0.815311965895511	-0.5071708480241384
-12.117	1.7381250865350508	-0.9471027794471516	-0.4829718836201827
-12.116	1.750714569129416	-0.9972119488228018	-0.46335316484473626
-12.115	1.728282400143084	-0.9654083431674075	-0.4413679858278933
-12.114	1.6708285795760496	-0.8515995101389476	-0.41999350622818477
-12.113	1.5788109067953675	-0.6600382574704108	-0.4054893950712398
-12.112	1.452572731326343	-0.411896171484719	-0.38732108741148774
-12.111	1.294288600162567	-0.12501655419202107	-0.37022150373172086
-12.11	1.1060186104558292	0.17942900808476087	-0.35915257679615764
-12.109	0.8903951085667762	0.4728265154899742	-0.34289270481495104
-12.108	0.6517671884825591	0.7283185626663746	-0.33388488841221653
-12.107	0.39459839403207997	0.9330542740729745	-0.318388390702428
-12.106	0.1238100684113222	1.0560158889615623	-0.31136534740538113
-12.105	-0.15407414739898484	1.0946609679265473	-0.30151781930408655
-12.104	-0.43264506225990096	1.0433961442756283	-0.28823510698141086
-12.103	-0.7052645853489201	0.9004648235103978	-0.28235712509149097
-12.102	-0.964150127425903	0.67978108310509	-0.2749523946587349
-12.101	-1.2023202481430642	0.40274764023768117	-0.26166968233605886
-12.1	-1.413022406836134	0.08378706026352466	-0.2587688601046699
-12.099	-1.5887029139485005	-0.2422461238752763	-0.2501427308376448
-12.098	-1.7243259764424106	-0.5490954470446172	-0.2440357366662993
-12.097	-1.8148558012801166	-0.8135553713971025	-0.23937915361064863
-12.096	-1.8559432944744743	-1.0082137775233595	-0.2351805951178488
-12.095	-1.8459861582407435	-1.1161981130044654	-0.2338065214292961
-12.094	-1.784068793844794	-1.132331046687216	-0.22983697521792165
-12.093	-1.6708779003372094	-1.0519437352995267	-0.22907360094650353
-12.092	-1.5095036234457242	-0.8811380334148151	-0.23212709803217604
-12.091	-1.3042950571574703	-0.642426086315316	-0.22960796293649624
-12.09	-1.0606313440354997	-0.3483351863449414	-0.231821748323609
-12.089	-0.7862950733199641	-0.028958570831688103	-0.2386157793392305
-12.088	-0.48872548472573013	0.2885227716701246	-0.23670734366068533
-12.087	-0.17650631638532285	0.5816429220492734	-0.2449517857920012
-12.086	0.14063419515107412	0.8259944620120838	-0.24838697001338317
-12.085	0.45422676159269326	1.0013765548268592	-0.2548756513204374
-12.084	0.755458745123469	1.0994684897116649	-0.26067729578321536
-12.083	1.0349452587185157	1.1130589839888247	-0.2659445782560006
-12.082	1.2857048620300422	1.0409461572120589	-0.27602111863872003
-12.081	1.5006416648684986	0.8944091951079899	-0.28128840111150555
-12.08	1.673232026253156	0.6838952123250465	-0.2889221438256871
-12.079	1.7990124023550993	0.42525978551991517	-0.30029642046981764
-12.078	1.8747781976048619	0.1408763814617976	-0.3087698748825592
-12.077	1.8977826158000322	-0.14891548460457743	-0.317548679003868
-12.076	1.8680256569406044	-0.4262262844980507	-0.3325871521508059
-12.075	1.7860795702354235	-0.6656316241627113	-0.3430453796692343
-12.074	1.6541189026780616	-0.8558060917009257	-0.35709146626332844
-12.073	1.4762638485721227	-0.983251645177556	-0.3717482522745574
-12.072	1.2570924015882856	-1.0371051344050768	-0.3886951611000405
-12.071	1.0026704033402238	-1.0187071183427994	-0.4052603827898144
-12.07	0.7206659932262939	-0.9292594774370032	-0.42029885593675204
-12.069	0.4185184109613875	-0.7757423635103113	-0.44289473437072957
-12.068	0.10504029436153228	-0.5711915567877544	-0.4594599560605035
-12.067	-0.21038346954835457	-0.33243338351724433	-0.47778093857453935
-12.066	-0.518596893426922	-0.07458380161929572	-0.4990790807471058
-12.065	-0.8102150902492716	0.1822025783454057	-0.5183924498139851
-12.064	-1.0757387231487414	0.41869566923638907	-0.5336599352423484
-12.063	-1.3072707530434093	0.622137047854688	-0.5554924394049079
-12.062	-1.4974863900601918	0.7781041488449496	-0.5690041640090093
-12.061	-1.6398619932183591	0.8758262743616694	-0.5851113611359323
-12.06	-1.7308496174231274	0.9152571982338368	-0.5965619752072046
-12.059	-1.7673591169468061	0.8918667557023987	-0.6077072395699097
-12.058	-1.7487037927387865	0.8115256704857198	-0.616257031409793
-12.057	-1.6768292921090937	0.680890511209348	-0.6186234916511894
-12.056	-1.554596861101928	0.509437642930486	-0.6209899518925857
-12.055	-1.38681339307149	0.3066896568773482	-0.622058675872571
-12.054	-1.1803458785237948	0.08771628479943816	-0.6090049758313205
-12.053	-0.9419468581231055	-0.1388381793242345	-0.605111767047088
-12.052	-0.6799711703184135	-0.35868984865134884	-0.588928232493023
-12.051	-0.4030025532422371	-0.5618538702435834	-0.5686224768733001
-12.05	-0.11905249581828181	-0.735525594730961	-0.5484693961078607
-12.049	0.16363861334624458	-0.8737880722241065	-0.5208352474825235
-12.048	0.437402634852935	-0.9630508084458596	-0.4903766140529388
-12.047	0.6956014778793278	-1.000447780793554	-0.4552613975677037
-12.046	0.9319404011282023	-0.9781205401953631	-0.4174743711325047
-12.045	1.141040262036545	-0.8946823015209642	-0.37709187217448425
-12.044	1.3186664164589432	-0.7501792909413679	-0.3296863299194167
-12.043	1.4611564694588681	-0.5490492208736064	-0.28151741339293096
-12.042	1.5656491749921575	-0.29896563570546325	-0.2342645459921469
-12.041	1.630885584799363	-0.012594506293883546	-0.17487402767581417
-12.04	1.6560645499880995	0.29393123367838203	-0.12151416610368508
-12.039	1.6410716207166216	0.6003182951376154	-0.064413770601607
-12.038	1.5876235446114206	0.8867356507202059	-0.0007483563653325373
-12.037	1.497551519140783	1.1269268352920487	0.058871174232425605
-12.036	1.3739456900324056	1.3025400589618779	0.1228419381772671
-12.035	1.2201251026975446	1.3913405334735236	0.187041714403534
-12.034	1.0403244012815676	1.38121700202217	0.2534552760169142
-12.033	0.8387782299298618	1.2626930995506138	0.31902912593173355
-12.032	0.6205223816801617	1.0391895627136505	0.38567169982653915
-12.031	0.38990595051963095	0.7168544722557094	0.4509402000327912
-12.03	0.15219362916954451	0.31967921093136825	0.5216286575661129
-12.029	-0.08757878933235022	-0.12903823106995607	0.5818588875810053
-12.028	-0.3249477611571321	-0.589913156047107	0.6497228603100796
-12.027	-0.5551063929506008	-1.0293391376752712	0.7149150230891903
-12.026	-0.7729044418332324	-1.4008126479176366	0.7723207682998355
-12.025	-0.9746795128684724	-1.6742404494462069	0.8355281579732591
-12.024	-1.1559680622274187	-1.8151840448579757	0.8934682651738974
-12.023	-1.3128787952899954	-1.8037199544473104	0.9476678384445869
-12.022	-1.4425504660120212	-1.6373519649796309	1.0020200865695594
-12.021	-1.5420073785075568	-1.3188536467155816	1.0520974387745903
-12.02	-1.60896053594126	-0.8728635488038914	1.1030145026781815
-12.019	-1.642036540211925	-0.33654751273720085	1.147671897556144
-12.018	-1.6402053427436574	0.24631827753731225	1.1908025438912695
-12.017	-1.6028946943276117	0.8253935217889441	1.2379790738649117
-12.016	-1.5306768441726206	1.3412313640978735	1.2715675418073105
-12.015	-1.4243529411710636	1.7548631423020409	1.3117210284839058
-12.014	-1.285181933582376	2.018814578773408	1.346072870697723
-12.013	-1.1159106176089684	2.110850885255806	1.3766078415544496
-12.012	-0.9191713396114694	2.0198315545356444	1.405158039305488
-12.011	-0.6981686951593645	1.7538461665398044	1.431036427106564
-12.01	-0.4574806779233328	1.329628595174176	1.4535559681133994
-12.009	-0.201341932048761	0.7931738805944533	1.4733273617431295
-12.008	0.06532619926838018	0.18340445879168513	1.4867627489200896
-12.007	0.3369156737815047	-0.44517901461245707	1.5047783817255578
-12.006	0.6077039994022562	-1.035394766077679	1.5105036887611938
-12.005	0.872312033567589	-1.5421722788685017	1.517526732058241
-12.004	1.1244450349803272	-1.9233995111941353	1.52462611278243
-12.003	1.3583805115520953	-2.144637965651572	1.5221069776867502
-12.002	1.5687393207198668	-2.1959027893024907	1.5224886648224591
-12.001	1.750142319920577	-2.07090722288943	1.5172977197768158
-12.0	1.8977826158000322	-1.7832879868605602	1.5122594495854558
-11.999	2.0079978134216714	-1.3565742022603515	1.5025645963384455
-11.998	2.076553268640108	-0.8310288640391651	1.4905796202771806
-11.997	2.1008166350947137	-0.2415527313101151	1.4805030798944603
-11.996	2.079300064842513	0.3583705160673638	1.4649302447575303
-11.995	2.0101723604152375	0.9252882773431689	1.4465329248163523
-11.994	1.8935479716546582	1.4159328564512412	1.4311891019608474
-11.993	1.7306858468201907	1.7938318044641006	1.412639107165386
-11.992	1.5229593840130664	2.026303218477149	1.3863790322286016
-11.991	1.274145428011578	2.1068292083778712	1.3691267736945516
-11.99	0.9890508721699388	2.0200164592196876	1.3417979747777813
-11.989	0.6724826098423806	1.780426214870984	1.3156142372681388
-11.988	0.3321087804272853	1.407519693327285	1.2886671254870772
-11.987	-0.024059127151654588	0.9296335374181793	1.2588955289017696
-11.986	-0.3880096239707592	0.38425717183338226	1.2289712574621774
-11.985	-0.7497855737962852	-0.17928607895863843	1.1959171515097715
-11.984	-1.0993153905527508	-0.7227209453609842	1.1620996712859468
-11.983	-1.4275575367405433	-1.1992203161397677	1.1316410378563626
-11.982	-1.7236392773918077	-1.5688447795417033	1.0919455757426184
-11.981	-1.9789768743740128	-1.8070020125890736	1.058128095518794
-11.98	-2.185215489238174	-1.895571356245665	1.0250739895663876
-11.979	-2.3345725327441267	-1.8241056958630497	0.9844624783269418
-11.978	-2.4221266616958936	-1.6106332381354187	0.9515610472288191
-11.977	-2.444444380840455	-1.2714718214295655	0.9156824564721658
-11.976	-2.399351143184251	-0.8343109221809281	0.8806435774140723
-11.975	-2.2883347966702514	-0.3474568890957372	0.8453756860745532
-11.974	-2.114714386709693	0.15673195811848395	0.811100181287878
-11.973	-1.8832968066567954	0.6354964112767939	0.779038461888315
-11.972	-1.6015212962263998	1.047510273495585	0.744457607393073
-11.971	-1.2786582926016592	1.3681349956261284	0.7093423909078376
-11.97	-0.9235204335986202	1.5800819897104053	0.6836166779610459
-11.969	-0.5475527033939767	1.6621334432544816	0.6459823263801306
-11.968	-0.1611700375885404	1.6253374111299268	0.6169741040662402
-11.967	0.22544152790043012	1.4739467010697294	0.5873551823352158
-11.966	0.6012948082633097	1.2209970932989198	0.5558278249256461
-11.965	0.9572338161587154	0.8926063744385706	0.5252928540689195
-11.964	1.2852470626629735	0.5169725088052378	0.49613195690074635
-11.963	1.5768652594853296	0.11050578710773659	0.46712373458685597
-11.962	1.8259081151703522	-0.28491287971819607	0.4371231257201231
-11.961	2.027568736363828	-0.6534279150158738	0.4078095536976651
-11.96	2.1770402297115448	-0.9721573641349767	0.3821601781780153
-11.959	2.2718046986946376	-1.2174796536890127	0.35475504183410356
-11.958	2.310717644895417	-1.379733513936736	0.32620484408306455
-11.957	2.292977919421528	-1.4548510418292004	0.3066624627347592
-11.956	2.2201878200577108	-1.432616253573031	0.2805550626522581
-11.955	2.0950941430063637	-1.322690418909474	0.2592569204796919
-11.954	1.9206725841534387	-1.1336253794755171	0.24177564966421608
-11.953	1.7027600854290432	-0.8742041077632031	0.22261495545162024
-11.952	1.447536938288602	-0.5631482030318843	0.2083398565761007
-11.951	1.1617556833963665	-0.22421791718108486	0.19337772085630495
-11.95	0.8536567093595631	0.13093775469448693	0.18459891673499584
-11.949	0.5321671038360343	0.47338122954210304	0.17528575062369453
-11.948	0.2048405563823725	0.7826805397750135	0.16795735761808006
-11.947	-0.118480246609443	1.0444593462088756	0.16581990965810944
-11.946	-0.4300127158992539	1.2396262402162508	0.16704130849237814
-11.945	-0.7224320616139702	1.3505228244710337	0.1636061242709967
-11.944	-0.9881845941969808	1.381032097338127	0.174293364070851
-11.943	-1.2214333717181525	1.315899422383984	0.17948430911649463
-11.942	-1.4176004005068126	1.1639539982716576	0.1890264875092216
-11.941	-1.5722221367340468	0.9336089881251036	0.2044466477918682
-11.94	-1.6830095835645187	0.6360511253289229	0.2204011700645075
-11.939	-1.748360443213482	0.28653504631666243	0.23841680286997627
-11.938	-1.7678169163138746	-0.08498469009671386	0.2616233807210884
-11.937	-1.742523501283368	-0.4623289240574444	0.2853643205621925
-11.936	-1.674883644799062	-0.8183628931822203	0.31528859200178455
-11.935	-1.567644143063368	-1.1220226105518196	0.34292274062712197
-11.934	-1.425382989746971	-1.3584232491007813	0.3781906319666406
-11.933	-1.253250427729382	-1.5054686990859687	0.4162066706832653
-11.932	-1.056396699890119	-1.5455005631812757	0.4519325865856353
-11.931	-0.8411165475263643	-1.4779179011635633	0.4951395703479028
-11.93	-0.6135902620935427	-1.3022584513227236	0.5418580757586936
-11.929	-0.37942588583823417	-1.0195854155920034	0.5843780226766851
-11.928	-0.14446036069055243	-0.657218461038755	0.6346843871631417
-11.927	0.08581272094467385	-0.2311056166616862	0.6862884879110094
-11.926	0.30692981523854895	0.23037024853860444	0.7341520547289275
-11.925	0.514312928520375	0.6899508407274543	0.7898783765424532
-11.924	0.704528565537151	1.1148155784872331	0.8387343299132154
-11.923	0.8743721307193973	1.4770900806984602	0.8962164125510029
-11.922	1.0214401773900137	1.736511352410774	0.9459120776203249
-11.921	1.143329258871881	1.8756983533241343	0.9972108286596245
-11.92	1.238894876747341	1.881753981726542	1.0550745984331216
-11.919	1.3063058335481061	1.7376670066860427	1.100571705009643
-11.918	1.3452187797488977	1.4583684814391074	1.1511834192046673
-11.917	1.355175915982622	1.059760208813433	1.203474556796811
-11.916	1.336062792407534	0.5596854908191684	1.2465288657047953
-11.915	1.288222758548919	0.004139367612006988	1.2927130091255938
-11.914	1.2128003128244547	-0.567770820132959	1.3367597045864217
-11.913	1.1110544034935828	-1.1154122680972827	1.3766078415544496
-11.912	0.9845873283410367	-1.5854862011055721	1.4172956902210372
-11.911	0.8359169838856868	-1.939347540192843	1.4503497961734433
-11.91	0.6679046161717083	-2.148798321042539	1.4893582214429113
-11.909	0.4834114712432823	-2.182682104393417	1.5186717934653682
-11.908	0.28644329356224896	-2.0378092844457347	1.5464586169449894
-11.907	0.08077692790692657	-1.7228703813495132	1.5777569620731335
-11.906	-0.12958188126084488	-1.2550615307207502	1.5986734171099912
-11.905	-0.3395973409033181	-0.6723344189592695	1.621345632971111
-11.904	-0.5444625576662674	-0.02794159506945166	1.6387505663594444
-11.903	-0.7394850880372628	0.6317520914249234	1.6562318371749207
-11.902	-0.9190568897697053	1.2422149057928527	1.6657740155676477
-11.901	-1.0783710695093822	1.7477905381373966	1.6744001448346724
-11.9	-1.2128496335856274	2.1072914700879783	1.679896439588883
-11.899	-1.3174567889606805	2.2816565871405174	1.6809651635688687
-11.898	-1.3891023899068264	2.2538284321920474	1.6753161939603747
-11.897	-1.4243529411710636	2.029955085986998	1.671270310321858
-11.896	-1.4212627954433543	1.6264006130631739	1.6605067330948624
-11.895	-1.3791452536730957	1.0810704736493877	1.6445522108222224
-11.894	-1.2981147657020518	0.44657005035586966	1.6270709400067471
-11.893	-1.1788580305808252	-0.2190868121988919	1.6088262949198529
-11.892	-1.024350744195355	-0.8594579592107747	1.5804287720230976
-11.891	-0.8375686024315866	-1.4108899531979797	1.5562298076191416
-11.89	-0.6229751491184345	-1.8320565972768985	1.5247787876367134
-11.889	-0.3859495268189509	-2.088519394044525	1.4933277676542855
-11.888	-0.1324431273050199	-2.15998505442714	1.4567621400533557
-11.887	0.13090595860087778	-2.0483026252651744	1.4167613282310445
-11.886	0.396544041342118	-1.772101253475959	1.3812644246100996
-11.885	0.6578330300962073	-1.3544015722228464	1.3309580601236437
-11.884	0.9068758857812299	-0.841660883371637	1.2875220640799505
-11.883	1.1365767182076236	-0.2782563110926484	1.240574546387734
-11.882	1.3405263362364424	0.28995578297145774	1.1851535742827755
-11.881	1.5126588982540248	0.8138832052072679	1.1341601729520423
-11.88	1.6473663620138042	1.2534478653484642	1.0782811762842328
-11.879	1.7407574328956852	1.5814225486697167	1.0193486825307516
-11.878	1.789398615646667	1.7734460630483613	0.9614085753301131
-11.877	1.7907720137478724	1.8198109125721407	0.8959110628424354
-11.876	1.7446487275157676	1.7297161052721945	0.8360625199632519
-11.875	1.6504565077415134	1.5099568882871017	0.7694962834955881
-11.874	1.5100265518933904	1.185264263107612	0.6998002125151106
-11.873	1.3263345558573312	0.7905389888468406	0.6394173076459349
-11.872	1.1025851152028217	0.35014225762745077	0.5659807027355077
-11.871	0.8440429226511434	-0.09205729426135821	0.4999488282578367
-11.87	0.5573460690247707	-0.5048570013873319	0.43391695378016626
-11.869	0.24913264514620337	-0.8603362564599788	0.365365944206816
-11.868	-0.0722425105355678	-1.132331046687216	0.2986470328848685
-11.867	-0.39773786052095556	-1.3017961896126158	0.23185178413577992
-11.866	-0.7185407669939006	-1.3681769711840492	0.16788102019093842
-11.865	-1.0246940937206597	-1.3249555012890002	0.10162013343184229
-11.864	-1.3066985038345769	-1.185629821862608	0.037038670069866185
-11.863	-1.556313608728432	-0.966240414245601	-0.02456563363357904
-11.862	-1.7646123207443951	-0.6881899956159558	-0.08601726248274075
-11.861	-1.9252998985852838	-0.37519259170218566	-0.1499116890004406
-11.86	-2.0332260993715807	-0.056324464070050526	-0.20487463654254784
-11.859	-2.0842707287996687	0.24664186073438749	-0.26418881743173894
-11.858	-2.0770603887683428	0.5135979983214533	-0.32075485094382433
-11.857	-2.0122817783282185	0.723511040881257	-0.37350401309881903
-11.856	-1.8914227454222456	0.8723593115358633	-0.4250317764195446
-11.855	-1.7182601348287623	0.9502966358599834	-0.476635877167412
-11.854	-1.498745338319627	0.9615758215866058	-0.5221329837439341
-11.853	-1.238715297824973	0.9084619510952571	-0.5686224768733001
-11.852	-0.9459526025849518	0.8040832569529894	-0.6073255524342007
-11.851	-0.6291554405738531	0.6545415937332218	-0.6501508490607593
-11.85	-0.29644975055715217	0.47717177556498447	-0.6820598936060381
-11.849	0.04243623091498002	0.2808492272823405	-0.7136635884427499
-11.848	0.3783465165011605	0.0800427404116541	-0.7445802464351855
-11.847	0.7030407175941752	-0.11715810512019402	-0.7674051371505882
-11.846	1.0075917465362072	-0.29748639823311934	-0.7864894939360422
-11.845	1.2846748134541475	-0.4576600807853589	-0.8075586238271835
-11.844	1.5283385265761182	-0.5879254306936449	-0.8184748759084629
-11.843	1.732745943971999	-0.6856937823813756	-0.8283224040097575
-11.842	1.8938913211799562	-0.746897232799605	-0.8358798092967968
-11.841	2.0093712115228706	-0.7700103183049786	-0.8381699321110515
-11.84	2.077125517848947	-0.7537849322802064	-0.8389333063824697
-11.839	2.0968108906328613	-0.7000701215657179	-0.8328263122111244
-11.838	2.069228478767012	-0.6091894693585886	-0.8300018274068772
-11.837	1.9958661301943623	-0.4861354021279793	-0.8187802256170306
-11.836	1.878898391908472	-0.3328031928853303	-0.8054975132943545
-11.835	1.7221021086876656	-0.16033334884423203	-0.7942759115045075
-11.834	1.5289107757849443	0.03048828508813297	-0.7766419658347479
-11.833	1.3042457363962978	0.2233900967159816	-0.7556491733707488
-11.832	1.0531427835594733	0.41319475488611007	-0.738167902555273
-11.831	0.7809810598375163	0.5855259204141762	-0.7152666744127281
-11.83	0.49394085668584536	0.730629871216912	-0.6887012497673761
-11.829	0.19866026492695396	0.8346849821621043	-0.6664870584691078
-11.828	-0.09890932366728636	0.8914969463343129	-0.6366391244566579
-11.827	-0.391557569065537	0.8880762096795175	-0.6113714360727168
-11.826	-0.6727608302870939	0.8250699385918688	-0.5788516921103033
-11.825	-0.936682165401824	0.6984564561934319	-0.550759518922115
-11.824	-1.177141282954315	0.515123461964808	-0.5198428609296798
-11.823	-1.3888734902232922	0.28200488155760917	-0.4848039818715865
-11.822	-1.5678730427469023	0.017544957205123713	-0.4538109864520093
-11.821	-1.7104775455885977	-0.2630479008301126	-0.4219019419067302
-11.82	-1.8139402025459797	-0.5363370238456509	-0.3819011300844187
-11.819	-1.8773454148849111	-0.7789319693100528	-0.35182418379054314
-11.818	-1.8994342343459383	-0.970077186439493	-0.3150295439081882
-11.817	-1.8806644602961549	-1.0902190048964253	-0.27823490402583306
-11.816	-1.8221805911532063	-1.1242876929313463	-0.24434108637486684
-11.815	-1.7255849247018458	-1.0669672408780195	-0.20869150789963872
-11.814	-1.593166457777409	-0.9185812319335205	-0.1771641504900688
-11.813	-1.4284731354746802	-0.6862484964335044	-0.14243062114054258
-11.812	-1.2345951035213563	-0.3898462879125926	-0.11212466256524188
-11.811	-1.0159959057463643	-0.0507310973777501	-0.0854065630656064
-11.81	-0.7771390859786066	0.3028528846834562	-0.0536501933746108
-11.809	-0.5235182366229052	0.6410897779690944	-0.02876419212637913
-11.808	-0.259825801191703	0.93152881042962	-0.007542387380954049
-11.807	0.007872378701339154	1.154338954701422	0.02009176124438282
-11.806	0.2743116103349461	1.2807213062448053	0.037344019778433754
-11.805	0.5344561006713705	1.3044353319733186	0.05742076311673125
-11.804	0.7829267071475543	1.2185471062353501	0.07360429767079622
-11.803	1.0149165364092907	1.0292971621173506	0.08971149479771903
-11.802	1.2263053941529631	0.7493052443052539	0.10192548314040958
-11.801	1.4126297365496567	0.4071391264837022	0.1128417352216893
-11.8	1.5704560683463704	0.02309209772641339	0.12207856390584898
-11.799	1.6968086936571527	-0.36298888255534834	0.13108638030858324
-11.798	1.788368567070766	-0.7222124574798657	0.13322382826855436
-11.797	1.8431900412771662	-1.0215731409454656	0.13612465049994335
-11.796	1.8598997181751478	-1.2372644548816127	0.1397888470027502
-11.795	1.8368952999799837	-1.344462945455536	0.13184975458000164
-11.794	1.774520136216953	-1.3408573041166973	0.12910160720289615
-11.793	1.6735753757784542	-1.2212239735408832	0.1203991405087292
-11.792	1.534862167556835	-0.9949006402722643	0.10742177789462026
-11.791	1.3613562074380405	-0.6878201862478699	0.09307034159195884
-11.79	1.1561476411497866	-0.32235607823690143	0.07352796024365406
-11.789	0.9227844137868384	0.06917959022412848	0.055588664865327424
-11.788	0.6664167682287324	0.44347289689814956	0.02703846711428838
-11.787	0.39265274672203565	0.7753768047553155	0.0007783921775037159
-11.786	0.10698594167157027	1.0285113172101679	-0.027313781010684508
-11.785	-0.18325885704957387	1.1798095749283437	-0.0633450466216213
-11.784	-0.471443558618916	1.2181772968672642	-0.0989182876697078
-11.783	-0.7505867226886583	1.1432908998298537	-0.13357547959209212
-11.782	-1.012905760018655	0.9565371689464343	-0.1772404879172107
-11.781	-1.2514192302611145	0.6898583883854329	-0.21663060032238757
-11.78	-1.4594890425935434	0.36410256127269636	-0.26395980515031325
-11.779	-1.6302482065099266	0.016481755271876525	-0.3064034146411629
-11.778	-1.7590042784978153	-0.3160693189794398	-0.35632809199191057
-11.777	-1.8411792648865306	-0.59814141448702	-0.4092299290011888
-11.776	-1.8736830199483632	-0.8087940757829957	-0.4561011092662637
-11.775	-1.8554854951074056	-0.9201991479188967	-0.5141175538940435
-11.774	-1.7870444897307332	-0.932217952381691	-0.5706072499789872
-11.773	-1.669847851761315	-0.8500278203245824	-0.6254938600939528
-11.772	-1.508244675186289	-0.6822268195555695	-0.6870981637973983
-11.771	-1.3071563032016453	-0.45913931825770277	-0.7470993815308653
-11.77	-1.072305227895734	-0.20674442453902234	-0.8090090349428779
-11.769	-0.8117029381922474	0.046066504718754814	-0.8719874123348761
-11.768	-0.5325597741224988	0.2722973856453523	-0.9320649674954847
-11.767	-0.24277277476842318	0.44282573050399915	-1.0016847010488208
-11.766	0.048959871895696776	0.5533987315617068	-1.05924312111375
-11.765	0.3353133759967649	0.588484395358864	-1.1229085353500243
-11.764	0.6089629476616913	0.552427981970481	-1.1861922624505896
-11.763	0.8618970979667899	0.4589124380157392	-1.2433689953798095
-11.762	1.0883933348237105	0.32134335308775513	-1.2998586914647532
-11.761	1.2828436159858672	0.15576120852725825	-1.3536765775997335
-11.76	1.4397543490484437	-0.005290771274185467	-1.40482265378475
-11.759	1.5559209384419674	-0.15265980445644795	-1.4492510363812865
-11.758	1.6287110378057845	-0.26485072149953176	-1.4886411487864637
-11.757	1.6564078995133977	-0.3253607793526	-1.5274968992016478
-11.756	1.639354873090118	-0.33682486976326537	-1.553909648992716
-11.755	1.578353107428299	-0.2958684822477432	-1.5736047051953046
-11.754	1.4758060492050542	-0.20665197219700082	-1.5884141660608169
-11.753	1.3353760933569248	-0.08965353336879936	-1.5895592274679442
-11.752	1.161297884029298	0.04301557743204549	-1.5857423561108532
-11.751	0.9584927644181569	0.17429790310256793	-1.569329809275363
-11.75	0.7332554758206716	0.2811728104794157	-1.5472682928313781
-11.749	0.4915374100087325	0.34889415101016064	-1.5229929910002806
-11.748	0.2402055574883801	0.3726081767386739	-1.4845952651479475
-11.747	-0.013758641392625783	0.3365979895213018	-1.4500144106527049
-11.746	-0.2633737462864808	0.2505248590992903	-1.410547960820386
-11.745	-0.5020016663707106	0.1226170439125524	-1.366272253078133
-11.744	-0.7225465114557406	-0.03806512652080533	-1.3247446927129851
-11.743	-0.9191713396114694	-0.20891705457652746	-1.2776445001664847
-11.742	-1.0862681085913108	-0.36520773876386425	-1.2391704368870098
-11.741	-1.2192588247245801	-0.4964900644343867	-1.1910778577876657
-11.74	-1.3149388924418037	-0.5757679477178184	-1.1504663465482199
-11.739	-1.3710193149076393	-0.5932876665308916	-1.1122212955501702
-11.738	-1.3863555937044216	-0.5477086619142947	-1.0699303609136042
-11.737	-1.3617488777245115	-0.43644226829142585	-1.0327540338955399
-11.736	-1.2989159145944185	-0.26799410112826255	-0.99786782969173
-11.735	-1.2003746008330263	-0.06584705529826447	-0.9616075517993675
-11.734	-1.0705884802692303	0.15673195811848395	-0.9296985072540888
-11.733	-0.9137921970484238	0.3765374012745875	-0.8945832907688533
-11.732	-0.7353648937336462	0.5634298106710389	-0.8675598415606506
-11.731	-0.5409146125714897	0.7055752865290871	-0.8361851590053644
-11.73	-0.3360493958085403	0.7865173119689055	-0.8042761144600853
-11.729	-0.12626283584960135	0.7895682392556148	-0.7817565734532497
-11.728	0.08283702505873487	0.7228176483160959	-0.7516032897322324
-11.727	0.28644329356224896	0.5864504438343912	-0.726106589066866
-11.726	0.4794057267814297	0.3891571459605215	-0.7033580357786049
-11.725	0.6577185802544371	0.1545593280809788	-0.6803804702089183
-11.724	0.8173761095194185	-0.09940725545206704	-0.6589296531820682
-11.723	0.955059269165143	-0.35425213623431706	-0.6410666952308834
-11.722	1.0677923633056465	-0.5796047199117104	-0.6226693752897057
-11.721	1.1537441944726738	-0.7591009419464423	-0.6106080618012987
-11.72	1.211083565197951	-0.8805370931916754	-0.5928214412772556
-11.719	1.2393526761144094	-0.9239434677707673	-0.5844243242916559
-11.718	1.2384370773802595	-0.8908455293270722	-0.575721857597489
-11.717	1.2086801185208444	-0.785311180909536	-0.563278856973373
-11.716	1.151226297953797	-0.6081262674253415	-0.5598436727519912
-11.715	1.0677923633056465	-0.3794453994351744	-0.554576390279206
-11.714	0.9602095120446607	-0.12173449605025799	-0.5497671323692715
-11.713	0.8307667410061629	0.15358857848975313	-0.5478586966907261
-11.712	0.6819819467090428	0.41319475488611007	-0.548774745816428
-11.711	0.5163730256721834	0.6368369702361057	-0.5493854452335624
-11.71	0.33737347314857324	0.8110634087756123	-0.5511412060578242
-11.709	0.1480734348659279	0.9127147588282457	-0.5551870896963406
-11.708	-0.04763579455566388	0.9366136892408021	-0.562439145274813
-11.707	-0.24597737033789643	0.8832686878943997	-0.5668667160490384
-11.706	-0.4424877486518549	0.7537891828932964	-0.5743477839089361
-11.705	-0.6329322853521715	0.5589920982540072	-0.5883938705030303
-11.704	-0.8127329867681421	0.3239782448353678	-0.5948825518100848
-11.703	-0.9774263090708835	0.06067397475815097	-0.6119821354898514
-11.702	-1.1226631582732194	-0.20276897383209805	-0.6260282220839455
-11.701	-1.2448955892803915	-0.4399554572882427	-0.6451889162965413
-11.7	-1.3402323074723104	-0.6360931008868436	-0.6643496105091369
-11.699	-1.4062698661718764	-0.7721367221714729	-0.685876764963129
-11.698	-1.440490368860219	-0.833987338983853	-0.7125948644627645
-11.697	-1.441291517752586	-0.8245109739266496	-0.7380152277009892
-11.696	-1.4079866137983865	-0.7449095074461428	-0.7645806523463411
-11.695	-1.3404612071558446	-0.6010074370896864	-0.8006882553844201
-11.694	-1.2392875470338116	-0.4173508596639873	-0.8299254899797354
-11.693	-1.1064112807423063	-0.20628216282891487	-0.8658804181635306
-11.692	-0.9438925054331435	0.010426126869468625	-0.9046598311515731
-11.691	-0.7547069169922749	0.21114016139813352	-0.9422178453053464
-11.69	-0.542974709723298	0.37773928172086685	-0.984203430233345
-11.689	-0.31327387729689776	0.5056933230786155	-1.024967616327075
-11.688	-0.0704113130673001	0.5754486151338332	-1.0718387965921494
-11.687	0.17954714135185948	0.5959268088915942	-1.1174122405958136
-11.686	0.4307645440304543	0.5680524277721136	-1.1629856845994775
-11.685	0.6772895031966001	0.49658676738949836	-1.2158111841816142
-11.684	0.91259837786958	0.3976165352554882	-1.267567959783765
-11.683	1.1308542261192738	0.2846397733052218	-1.314897164611691
-11.682	1.3266779053826294	0.16459040719031098	-1.3749747197723
-11.681	1.4945758232548376	0.05531173892090428	-1.4261971333844585
-11.68	1.630427785432282	-0.036447210535429174	-1.4800150195194384
-11.679	1.7310291963454953	-0.10929965604836697	-1.5352833167701132
-11.678	1.79260321121614	-0.15742110007055493	-1.586734742663697
-11.677	1.8138908817848132	-0.18390869605971316	-1.6336822603559136
-11.676	1.7936332597920475	-0.19768409502091586	-1.6769655815453233
-11.675	1.7310291963454953	-0.20041143911054995	-1.7080349143920421
-11.674	1.6268798403375104	-0.20119728401773265	-1.7292567191374668
-11.673	1.4829019393946097	-0.20854724520844148	-1.731699516806005
-11.672	1.300583341459756	-0.22398678632603108	-1.7168900559404927
-11.671	1.0842731405201003	-0.246868740976351	-1.6892559073151554
-11.67	0.8380915308792527	-0.28278647585170175	-1.6404762913715352
-11.669	0.5673032052585013	-0.31519102173023555	-1.5890248654779515
-11.668	0.2784318046385563	-0.3440823786119526	-1.524977764105968
-11.667	-0.02096898142394531	-0.35605495690373623	-1.4532205825926612
-11.666	-0.32391771258123747	-0.34006070173401765	-1.381158051370787
-11.665	-0.6216017510172354	-0.2872241882687334	-1.305431323646106
-11.664	-0.9063529573335637	-0.19689825011373316	-1.2198570678201304
-11.663	-1.1705031921318345	-0.061779152249318715	-1.1427562664068964
-11.662	-1.4060409664883422	0.10703882428193055	-1.0569529982994956
-11.661	-1.606900438789458	0.2976755535302526	-0.9712260676192365
-11.66	-1.7675880166303404	0.4953848869432188	-0.8866441983461045
-11.659	-1.8831823568150252	0.6769150605024236	-0.7998485436858601
-11.658	-1.9509366631410952	0.8165180969548808	-0.7143506252870264
-11.657	-1.9693630876655868	0.8984770981569355	-0.6259518846568036
-11.656	-1.9376604814961274	0.9003261449973655	-0.5402249539765446
-11.655	-1.8574311424174437	0.8129124556160423	-0.4566354712562564
-11.654	-1.731421866631966	0.6390096002736108	-0.3680077183446081
-11.653	-1.5631805992344532	0.3825930296769954	-0.28548695960430537
-11.652	-1.3585442821550318	0.06525036568821496	-0.2067830722210933
-11.651	-1.1232354074820519	-0.2856062722833573	-0.12113247896797615
-11.65	-0.8640065158797645	-0.6387742188054669	-0.04609278808757116
-11.649	-0.5888690962718686	-0.9594451671070213	0.030626326189953867
-11.648	-0.3046901391643727	-1.2119325131677232	0.10574235449750048
-11.647	-0.01879443443037306	-1.370904315273683	0.17849192256365057
-11.646	0.26114987853174226	-1.4131550355775064	0.24879869296126328
-11.645	0.5288480584247781	-1.3299479277581612	0.31734970253461353
-11.644	0.7788065128439376	-1.121236765644637	0.38246552788658233
-11.643	1.0053027497008582	-0.804171458681921	0.45139822459564205
-11.642	1.2044454743754638	-0.396179273341065	0.5072008838363096
-11.641	1.3726867417729767	0.061228688810279944	0.5706372857911584
-11.64	1.5071653058492154	0.5362488221167195	0.6288064052732218
-11.639	1.6062788688194465	0.9811757180951625	0.6793417820411041
-11.638	1.669111831949533	1.3594444754761081	0.7339230424475024
-11.637	1.6949774961888848	1.6316241703873884	0.7818629466925625
-11.636	1.6844481107463154	1.7736771939034148	0.8278944152590778
-11.635	1.6386681740395088	1.76531025695047	0.8686586013528069
-11.634	1.5591255340114407	1.6065695856995632	0.908430400893693
-11.633	1.448566986864503	1.303834391750179	0.9459884150474663
-11.632	1.3101971281681821	0.8837309496045072	0.974843962507073
-11.631	1.147220553491957	0.3762138180775122	1.0045392216652393
-11.63	0.9638719069812024	-0.17161253457085437	1.0328604071348526
-11.629	0.7646147324648329	-0.7144926869210712	1.0511050522217469
-11.628	0.553569224246465	-1.2048136828320681	1.0715634826957532
-11.627	0.33577117536383344	-1.5953786017018718	1.0888157412298034
-11.626	0.11545522996233139	-1.852026303153541	1.0992739687482325
-11.625	-0.1029150681291263	-1.9508116306035086	1.1116406319452063
-11.624	-0.3153339744487124	-1.8771733401833879	1.1151521535937303
-11.623	-0.5174523950092507	-1.6420208082517163	1.1243126448507483
-11.622	-0.7059512843995229	-1.2597766001638466	1.1217935097550684
-11.621	-0.8769393479994404	-0.768669759345667	1.1202667612122317
-11.62	-1.02721199023953	-0.20762272178822652	1.1198850740765227
-11.619	-1.1537935152338465	0.3662289651391908	1.1106482453923627
-11.618	-1.2543949261470535	0.9094327006864827	1.1017931038439128
-11.617	-1.3269561258273426	1.3661010441016557	1.0933959868583127
-11.616	-1.3704470656988004	1.701980402665746	1.0789682131285094
-11.615	-1.3839521470273153	1.8844813258161763	1.0628610160015866
-11.614	-1.3677002694963958	1.9026944371944108	1.0462957943118123
-11.613	-1.3222636823148937	1.7549093684730517	1.0253793392749546
-11.612	-1.2491302334257655	1.460125075937516	1.0043102093838137
-11.611	-1.1497877707720001	1.0453838696290907	0.97682873561276
-11.61	-1.0268686407142256	0.5498393163938792	0.9530877957716554
-11.609	-0.8827762899295608	0.01920909936151062	0.9249956225834671
-11.608	-0.7206008641457026	-0.5018060741006226	0.8919415166310612
-11.607	-0.5438903084574349	-0.9674422946918806	0.8632386440257384
-11.606	-0.3563070178012997	-1.3447865286526108	0.8323219860333029
-11.605	-0.16151338711384497	-1.5982446243045383	0.7928555362009838
-11.604	0.0359125899342569	-1.7217609532452556	0.7636946390328107
-11.603	0.23185071903938928	-1.7000808790412147	0.7241518517733497
-11.602	0.42183745637262465	-1.5480430025868668	0.6889602978609725
-11.601	0.6014092581050673	-1.2794227228434143	0.6501808848729305
-11.6	0.7664459299331006	-0.9213548021941654	0.611630484166313
-11.599	0.9129417273948781	-0.5030541807179127	0.5743014822939655
-11.598	1.037005355870324	-0.06446027016794205	0.531018161104556
-11.597	1.136004468998785	0.367292167072438	0.49147537384509515
-11.596	1.207192270577875	0.7548986109975543	0.4518562491584929
-11.595	1.2486231132975307	1.0727959890384637	0.4064354800091126
-11.594	1.2593813984236344	1.301615535541663	0.3646789073625395
-11.593	1.238894876747341	1.4281365655980787	0.32322768442453337
-11.592	1.187392447952184	1.445240248872055	0.2765855164408839
-11.591	1.1063619599811274	1.3608312606064303	0.23406556952289267
-11.59	0.997405710618936	1.1820746573078706	0.18856846294637078
-11.589	0.8626982468591566	0.9255656343692336	0.14528514175696114
-11.588	0.7057875137965799	0.6163587764783447	0.09894832348187897
-11.587	0.5299925568424557	0.2765039672073303	0.053680229186781975
-11.586	0.33989136966744365	-0.07176400518764015	0.013679417364470505
-11.585	0.14063419515107412	-0.3951622975788286	-0.03502386115200793
-11.584	-0.06297207335243996	-0.6820881410425373	-0.07578804724573779
-11.583	-0.2649760440712206	-0.9076718555749842	-0.1164758959123255
-11.582	-0.45896852586630865	-1.0613276480147082	-0.15899584283031676
-11.581	-0.6396848260164225	-1.1356131048289793	-0.2003707283411807
-11.58	-0.8010591029079077	-1.132747082226313	-0.23510425769070692
-11.579	-0.9378266638194953	-1.0492626173809032	-0.2759447812115784
-11.578	-1.0460962141310903	-0.904389797433221	-0.3093805742996938
-11.577	-1.1222053589061574	-0.7054323574029645	-0.3441904410763616
-11.576	-1.163750651467577	-0.4683845524598523	-0.37419104994309527
-11.575	-1.1702742924483003	-0.212846279112441	-0.40342828453841056
-11.574	-1.141318482481239	0.04440236256236792	-0.4317494700080245
-11.573	-1.0783710695093822	0.29323784111322077	-0.45098650164776194
-11.572	-0.9840643998933641	0.5123036655331523	-0.4725899935288957
-11.571	-0.8610308199938256	0.6965149570109805	-0.4901476017715134
-11.57	-0.7136194237979109	0.8390302422371144	-0.4964072707971422
-11.569	-0.5464082049763054	0.9285241093139214	-0.5073235228784219
-11.568	-0.36431850672498595	0.9683710687251855	-0.5088502714212582
-11.567	-0.17284392144877475	0.9569069783145201	-0.503964676084182
-11.566	0.021949709238680004	0.8922827912414955	-0.49801035676712063
-11.565	0.21468324277433282	0.7795371601462827	-0.4833535707558919
-11.564	0.39951973722805695	0.6253728798254403	-0.46648299935755067
-11.563	0.570965600195043	0.42974372410795764	-0.440222924420766
-11.562	0.724442838004606	0.20439114043056444	-0.4121307512325778
-11.561	0.8553734569860731	-0.0400990780452782	-0.37900030785302974
-11.56	0.9599806123611201	-0.2981797907982806	-0.3380071094778747
-11.559	1.035975307294423	-0.5521926005023372	-0.29319703974562883
-11.558	1.081182994792391	-0.7849875977124607	-0.24968470627479375
-11.557	1.0950314256461975	-0.9897695352900714	-0.19235529849129024
-11.556	1.0776350496976195	-1.14060553129814	-0.1389954369191609
-11.555	1.0299094656807686	-1.2272796019432912	-0.08143701685423171
-11.554	0.9538003209057015	-1.2389285970379997	-0.01784794004509942
-11.553	0.8521688614165935	-1.1639959738295782	0.04604648647260045
-11.552	0.7278763332576198	-0.9983676030980705	0.11047527498029303
-11.551	0.5846995812070857	-0.7527217303469592	0.17933163426221058
-11.55	0.42710214909391253	-0.4288149500746526	0.24795898126270327
-11.549	0.25897533153817004	-0.05036128800966412	0.31803673937889004
-11.548	0.08512602189407108	0.35619788602985863	0.388496184630786
-11.547	-0.08998223600945673	0.7636815834895965	0.4574288813398457
-11.546	-0.26211479802704557	1.1385296042157464	0.5333846213459521
-11.545	-0.4262358711209418	1.4396931083507656	0.5980424221350706
-11.544	-0.5785686105128398	1.6441052365602902	0.6705629779197956
-11.543	-0.7151072717408867	1.7237991553828187	0.7422438220059602
-11.542	-0.832303909710305	1.6575570523244176	0.8049168496893906
-11.541	-0.9275261780604601	1.4519430436686134	0.8758343195041379
-11.54	-0.9987139796395438	1.1093146641369542	0.9392707214589867
-11.539	-1.0441505668210522	0.6513982141044911	1.002630785986694
-11.538	-1.0636070399214386	0.12104535409818698	1.0644641019715642
-11.537	-1.05742674846602	-0.44420826502123145	1.1229385711621953
-11.536	-1.026067491821865	-0.9949930926142859	1.1827107766142368
-11.535	-0.9713604674572288	-1.4746820691928109	1.2363759878949336
-11.534	-0.8949079731568637	-1.840932022110962	1.2860716529642555
-11.533	-0.7988845559143418	-2.061754441029302	1.3433247233206174
-11.532	-0.6858081122485338	-2.0991514133769966	1.3840125719872052
-11.531	-0.5584254383618443	-1.9577455562551205	1.4309600896794221
-11.53	-0.41902553108962226	-1.6411887371735228	1.4740143985874063
-11.529	-0.27104188568486887	-1.169358209666825	1.5112670630326122
-11.528	-0.11722129835000776	-0.588433918574763	1.546992978934982
-11.527	0.03934608518727074	0.05124383587195852	1.579360048043112
-11.526	0.19545566935747438	0.7038186920306785	1.6084446077841439
-11.525	0.34801730843290024	1.2969929184405884	1.6324145599066742
-11.524	0.49451310589467784	1.7871290096675423	1.6516515915464114
-11.523	0.6316240163315636	2.130080972396277	1.6722626968747016
-11.522	0.7572899425917367	2.2886367389631403	1.682568249538847
-11.521	0.869450787523414	2.2536897536790153	1.6918814156501483
-11.52	0.9659320041330107	2.0276900036074714	1.6998205080728972
-11.519	1.0450168447940167	1.6270015532863138	1.6998205080728972
-11.518	1.1053319114052327	1.0872647805648277	1.6987517840929116
-11.517	1.1452749061819192	0.4614548774213303	1.692110427931574
-11.516	1.1638157805481748	-0.20526518706667843	1.6856980840516609
-11.515	1.1604967351369313	-0.8489183922203243	1.6702779237690144
-11.514	1.1341732715305173	-1.4137559758006462	1.6540180517878078
-11.513	1.0846164900453985	-1.8573885389907878	1.6343993330123612
-11.512	1.0119408405233454	-2.139183277472304	1.6125668288498018
-11.511	0.9164896724896623	-2.234640320609497	1.58180284571165
-11.51	0.7994074843620016	-2.1447304179935935	1.554016022232029
-11.509	0.6621821240833582	-1.8750931624879044	1.5224886648224591
-11.508	0.5066447891219806	-1.4493501274789213	1.4804267424673185
-11.507	0.3356567255220631	-0.9150218167656929	1.4456932131177924
-11.506	0.15242252885307875	-0.31190896358847253	1.4010358182398301
-11.505	-0.03962430563197128	0.30400853895872487	1.355462374236166
-11.504	-0.2368213829965389	0.8767507977818843	1.3084385191168078
-11.503	-0.4341329102028641	1.3591208922790328	1.2563000563789473
-11.502	-0.6278964923144242	1.7159869324820023	1.2066807287367671
-11.501	-0.8131907861352169	1.9101368507271412	1.1485116092547036
-11.5	-0.9852088983110354	1.9375489701365143	1.0916402260340508
-11.499	-1.139830634538276	1.8007657301157127	1.0371353030547943
-11.498	-1.272706900829775	1.5092172695509296	0.9714087782856909
-11.497	-1.3789163539895615	1.1045533685228472	0.9108731985622309
-11.496	-1.455483298131697	0.6226455357358062	0.8514063428187568
-11.495	-1.499203137686689	0.10505109892846841	0.7811759098482864
-11.494	-1.507214626610388	-0.3944226788426565	0.7199532932805499
-11.493	-1.4787166160103955	-0.8354203502851861	0.6489594860386618
-11.492	-1.4133657563614321	-1.188172261268199	0.58414901039526
-11.491	-1.3115053971887962	-1.418887080782839	0.5128498534448037
-11.49	-1.1759967845366504	-1.5206771093485043	0.44147435906720617
-11.489	-1.0099300641327096	-1.4957149770027007	0.3746027728909754
-11.488	-0.8168531810717586	-1.348808205530546	0.30093715569912316
-11.487	-0.6026030772839112	-1.1044104393967247	0.22856927476868172
-11.486	-0.3723299956486849	-0.7942328319146102	0.16192670087387692
-11.485	-0.13152752857088287	-0.4389384815260063	0.08734503455632249
-11.484	0.11328068296875914	-0.0777734074190373	0.0178779758572706
-11.483	0.3562576970401271	0.2606483905506439	-0.05204710740463292
-11.482	0.5916810215548773	0.5593156814510825	-0.11983474270656531
-11.481	0.8133703650575785	0.7936361423045607	-0.18960715111418477
-11.48	1.01640438435226	0.9519145518453596	-0.25693676185326636
-11.479	1.1957472864011685	1.0382650392934356	-0.3198388018181224
-11.478	1.3465921778500969	1.043997084498768	-0.38548898916008395
-11.477	1.46584891297133	0.9823313723704312	-0.44793300456208945
-11.476	1.5504273460371454	0.8642697316089825	-0.5058731117627275
-11.475	1.597924030370462	0.7016460619931734	-0.5622101329933875
-11.474	1.6078811666041863	0.5071263343799487	-0.6206082647568767
-11.473	1.5804132045801011	0.30215949211829507	-0.6672504327405259
-11.472	1.516206843348809	0.09233890190051289	-0.718243834071259
-11.471	1.4176655295874168	-0.10652608578772213	-0.7633592535120719
-11.47	1.2877649591818503	-0.2832487375618092	-0.8038180898972345
-11.469	1.1294808280180682	-0.43450076910897445	-0.8424448280309932
-11.468	0.9479633789755939	-0.5550586231050035	-0.8753462591291159
-11.467	0.7473328063580125	-0.6370176243070587	-0.9064919294029766
-11.466	0.5326249032031029	-0.6870343413406872	-0.9308435686612159
-11.465	0.3095621615991897	-0.7015031328670511	-0.9503859500095206
-11.464	0.08318037458403309	-0.6801004156890751	-0.9691649570864074
-11.463	-0.14102686543754495	-0.629806341629382	-0.9784781231977089
-11.462	-0.35710816669366646	-0.5506209106879717	-0.9821423197005159
-11.461	-0.5608288850389508	-0.4427752537198983	-0.9886310010075704
-11.46	-0.7469243277521102	-0.3162079974924721	-0.9791651600419852
-11.459	-0.9108165011624786	-0.16953235687537074	-0.9721421167449381
-11.458	-1.0493008097005636	-0.009497352836163476	-0.9590884167036877
-11.457	-1.1592871076386624	0.15714799365758064	-0.9399277224910919
-11.456	-1.2384863981414385	0.32101976989068	-0.9161867826499874
-11.455	-1.2862119821582831	0.48054628604876903	-0.8911481065474717
-11.454	-1.3024638596892026	0.6152955745450974	-0.8606131356907453
-11.453	-1.2876998301012528	0.7247129213275364	-0.8264903057583537
-11.452	-1.2445522397550868	0.7941446301856789	-0.7900773530117075
-11.451	-1.1751956356442772	0.815362442679612	-0.7517559645865163
-11.45	-1.0828346133383033	0.7827729921170351	-0.7110681159199282
-11.449	-0.9713604674572288	0.6947121363415614	-0.6641205982277115
-11.448	-0.8440922434123097	0.5483600789215353	-0.6238907741239749
-11.447	-0.7048067859818516	0.3525460185200096	-0.5757981950246308
-11.446	-0.557395389785937	0.11822555766653141	-0.525186480829607
-11.445	-0.4047193008687472	-0.14438531984552422	-0.48136879765020457
-11.444	-0.2503264643250409	-0.4113414574325901	-0.42976469690233715
-11.443	-0.09719257604077626	-0.6656316241627113	-0.37900030785302974
-11.442	0.051706668098101496	-0.8836342466493956	-0.33174744045224563
-11.441	0.19408227125626884	-1.0482456416186667	-0.27800589174440765
-11.44	0.3271874372313084	-1.1346423552377536	-0.23311948458501985
-11.439	0.4490765187131757	-1.1419923164284624	-0.17785118733434532
-11.438	0.5579183182336095	-1.0518050567864945	-0.133651817019234
-11.437	0.6523394376913979	-0.8746663694733106	-0.08548290049274829
-11.436	0.7314242783524039	-0.615892264155147	-0.03426048688058954
-11.435	0.7948294906913292	-0.2932335905001306	0.008106785183117943
-11.434	0.8419828254993351	0.07005788747333269	0.05345121690535656
-11.433	0.8732276323017261	0.4421785641098487	0.10177280828612607
-11.432	0.8887928107820428	0.7962248078811626	0.14162094525415375
-11.431	0.889136160307341	1.0972034073321384	0.18498060387070503
-11.43	0.8743721307193973	1.3164079102651023	0.22559211511015112
-11.429	0.8453018709105786	1.433360122922293	0.2650585649424699
-11.428	0.8020398307226487	1.4310488143717557	0.3029219288048102
-11.427	0.7455016088897384	1.3039268440922005	0.33498364820437315
-11.426	0.6762594546206927	1.0617941603379057	0.3727706746395721
-11.425	0.5950000669661208	0.7180563527019888	0.4016262220991782
-11.424	0.5030968440272092	0.302344396802338	0.42910769587023234
-11.423	0.4018087340633995	-0.15145792401016853	0.45834493046554736
-11.422	0.2926235850176675	-0.6014234726287832	0.48170418317094305
-11.421	0.17748704420005754	-1.0099703720217679	0.5029259879163679
-11.42	0.058688108445893124	-1.3318432007696017	0.5226973815460983
-11.419	-0.06171312509300473	-1.543050576117706	0.5419344131858356
-11.418	-0.18131320973953585	-1.6127134158309022	0.553537702111392
-11.417	-0.2973653492912892	-1.5389826730687604	0.5678891384140534
-11.416	-0.4075805469129222	-1.3185300635185064	0.5754465437010928
-11.415	-0.5093264562437941	-0.9769186597490838	0.5846833723852527
-11.414	-0.5997418312397362	-0.5389256894222527	0.5852940718023868
-11.413	-0.6769954744324681	-0.04994525247056739	0.5877368694709252
-11.412	-0.7384550394613555	0.4458766577907085	0.5881185566066341
-11.411	-0.7822893288581242	0.8985233243279463	0.5792634150581831
-11.41	-0.8067815949962578	1.2659751576923768	0.5737671203039727
-11.409	-0.8106728896163401	1.5097719836030585	0.5638432547755369
-11.408	-0.7929331641424575	1.6076790138038213	0.5488047816285995
-11.407	-0.7537913182581378	1.551236858999699	0.5328502593559593
-11.406	-0.6935907014886857	1.3458539811989483	0.5121628166005278
-11.405	-0.6134758122517788	1.0149208229330082	0.4924677603979392
-11.404	-0.5156211975409829	0.5925522984078098	0.464680936918318
-11.403	-0.4025447538751749	0.12201610368941268	0.43513835261443545
-11.402	-0.27710772729852345	-0.3514785659736722	0.4112447379190471
-11.401	-0.14365921179819208	-0.7761121728783972	0.37063322667960125
-11.4	-0.005403802943634976	-1.1185556477260135	0.3400219183957327
-11.399	0.13330940527798427	-1.3417356013659016	0.30231122938767613
-11.398	0.26847466840482576	-1.4297964571413753	0.2614707058668044
-11.397	0.3963151416585837	-1.3793174783976394	0.22185158118020212
-11.396	0.5131684301027037	-1.1981571142065206	0.1776522108650911
-11.395	0.6151432391171163	-0.9081341172850916	0.13436888967568142
-11.394	0.6997216721829317	-0.5447039607985961	0.08879544567201712
-11.393	0.7636991337306959	-0.1415655234138686	0.03711500749700807
-11.392	0.8049010767668238	0.2560719996205799	-0.006855350536677815
-11.391	0.82195410319011	0.6130767183365815	-0.05983352497309797
-11.39	0.8135992647411128	0.8922827912414955	-0.11319338654522731
-11.389	0.7794932118945468	1.074044095655754	-0.16159131535313845
-11.388	0.7207804430680642	1.1387607350708002	-0.21853903600093275
-11.387	0.638491006837585	1.0902694816805263	-0.2709828484473605
-11.386	0.535142799721967	0.9349495470844151	-0.3277778942408712
-11.385	0.41394041729070236	0.695313076564701	-0.3810614183858587
-11.384	0.27831735479679237	0.39710804737437005	-0.43701675248080973
-11.383	0.13285160591091577	0.07907199082042841	-0.49633093337000056
-11.382	-0.01799328553800634	-0.23142919985876143	-0.5481640463992934
-11.381	-0.16941042619576727	-0.4959353503822577	-0.6051881044742299
-11.38	-0.3167073725499116	-0.6910560182186223	-0.661906812840599
-11.379	-0.454848331562692	-0.7993639368968031	-0.7152666744127281
-11.378	-0.579827558772275	-0.8129544311739627	-0.7677104868591558
-11.377	-0.687181510349733	-0.733537869377499	-0.8204596490141502
-11.376	-0.7737055907255928	-0.5793273628856459	-0.8703843263648977
-11.375	-0.8363096541721576	-0.3675652734854124	-0.9189349300270925
-11.374	-0.8728191536958302	-0.12746654125559068	-0.9619892389350767
-11.373	-0.882089590878958	0.10935013283246792	-1.0096237934715697
-11.372	-0.8637776161962366	0.31773771174891685	-1.050158967283874
-11.371	-0.8181121293312003	0.47638593065780166	-1.0853505211962509
-11.37	-0.7468098779103463	0.5611185021205015	-1.1283284926770931
-11.369	-0.6523887584525642	0.5772976619742631	-1.157031365282416
-11.368	-0.5374811173184821	0.5168800564632164	-1.190619833224815
-11.367	-0.40620714881171666	0.3957674884150584	-1.2168799081615995
-11.366	-0.2629159469194123	0.23184948601094835	-1.2413078848469807
-11.365	-0.11172770594518562	0.04671367111290528	-1.2635984135723908
-11.364	0.04232178107320971	-0.13957779806040646	-1.2774154878850597
-11.363	0.1948834201486419	-0.29753262440413014	-1.2923012861777134
-11.362	0.3416081172939474	-0.4147159679163746	-1.303751900248986
-11.361	0.47814677852200077	-0.4771675249518943	-1.3068817347618003
-11.36	0.6016381577886079	-0.4761505491896578	-1.3121490172345855
-11.359	0.7088776595242956	-0.416102753046697	-1.3117673300988766
-11.358	0.7972329373684357	-0.3054835258179786	-1.3100879067017566
-11.357	0.8652161433780334	-0.1555258270591143	-1.3035992253947022
-11.356	0.9116827791354493	0.015326100996607844	-1.295889145253379
-11.355	0.9354883462229865	0.18123182875418	-1.292224948750572
-11.354	0.936976194165956	0.3348413950228934	-1.2758887393422234
-11.353	0.9161463229643514	0.4460615624747514	-1.268865696045176
-11.352	0.8739143313523289	0.509437642930486	-1.2577967691096128
-11.351	0.8121114167981369	0.5166026994371519	-1.2445903942140788
-11.35	0.7324543269283048	0.4652454234442116	-1.23245274329853
-11.349	0.6372320585781434	0.3576771235022026	-1.220773116945832
-11.348	0.5294203076336169	0.21294298206755266	-1.2093988403017015
-11.347	0.41176587029713013	0.03769956776580955	-1.1964214776875928
-11.346	0.2871299926128517	-0.14540229560776063	-1.183596789927768
-11.345	0.15871727015026127	-0.3136655580868809	-1.1745889735250334
-11.344	0.029160049270005886	-0.4543317964725851	-1.1636727214437539
-11.343	-0.09948157287611882	-0.5497888396097783	-1.1497793097039435
-11.342	-0.22423190040216753	-0.585151860433	-1.1438249903868818
-11.341	-0.34348863552338776	-0.5619925487566155	-1.1335194377227367
-11.34	-0.45542058077153086	-0.47994109521253914	-1.123900921902868
-11.339	-0.5580820888365398	-0.34260314113960877	-1.1184046271486572
-11.338	-0.6502142114589856	-0.1722134747939941	-1.1114579212787519
-11.337	-0.7303291006958988	0.018608159138370904	-1.108099074484512
-11.336	-0.797282258129602	0.21248072035744522	-1.1018394054588831
-11.335	-0.8499291853424237	0.37972700707432905	-1.1032898165745777
-11.334	-0.887926532809072	0.5118414038230449	-1.1020684177403086
-11.333	-0.9101298021118758	0.5910730609354659	-1.1013813808960322
-11.332	-0.9167678929343628	0.6081305180384315	-1.104358540554563
-11.331	-0.9076119055930053	0.5607486927524156	-1.1103128598716248
-11.33	-0.8827762899295608	0.461686008276384	-1.1121449581230283
-11.329	-0.8427188453111042	0.30890851308586414	-1.1190153265657916
-11.328	-0.7880118209464742	0.1303368144713472	-1.1272597686971078
-11.327	-0.7188841165191988	-0.058959355817663116	-1.1353515359741404
-11.326	-0.636251330763415	-0.24183008833617956	-1.144206677522591
-11.325	-0.5408001627297256	-0.39456135735568876	-1.1535198436338925
-11.324	-0.43344621115226134	-0.5003730627992894	-1.1697033781879573
-11.323	-0.3148761750816375	-0.5567689914324012	-1.1770317711935716
-11.322	-0.1869212519861156	-0.5491878993866386	-1.1923755940490766
-11.321	-0.0506114904416092	-0.4833618318673344	-1.2089408157388506
-11.32	0.09176411271655814	-0.3720954382444656	-1.2216128286443921
-11.319	0.23803101049480785	-0.22033491881618206	-1.2393994491684353
-11.318	0.3855568565324864	-0.05100845440381458	-1.2574914194010454
-11.317	0.5315948546271955	0.11582179677397254	-1.2743619907993868
-11.316	0.672597059684151	0.2655021385067724	-1.2968051943790806
-11.315	0.8058166755009608	0.3811600183756622	-1.3110039558274582
-11.314	0.9277057569828281	0.44462855117341826	-1.3371113559099594
-11.313	1.0349452587185157	0.45821904545057796	-1.3537529150268752
-11.312	1.1250172841891533	0.4171239794220236	-1.3702417992895075
-11.311	1.195175037192336	0.3231923999281851	-1.3929903525777685
-11.31	1.2427861713674104	0.19727231009490934	-1.40482265378475
-11.309	1.2665917384549477	0.04893252732142116	-1.4211588631930983
-11.308	1.26476054098668	-0.10541665768346418	-1.4303956918772582
-11.307	1.2362625303866936	-0.2389178395625025	-1.4407012445414034
-11.306	1.1805254574461563	-0.3405229634441251	-1.4458921895870471
-11.305	1.0975493221650745	-0.3980745463525056	-1.4424570053656651
-11.304	0.9876774740687396	-0.39553210694691454	-1.4426860176470908
-11.303	0.8526266607836684	-0.3389512736297597	-1.4334491889629308
-11.302	0.6943425296198799	-0.234248996290417	-1.4174183292631497
-11.301	0.5151140774127418	-0.08558563031985358	-1.400700432719092
-11.3	0.3196337476746843	0.08036632360872933	-1.3768068180237034
-11.299	0.11167838518401935	0.24456168303890388	-1.3496306939612173
-11.298	-0.10360176717973542	0.3895731814996182	-1.3151261768931164
-11.297	-0.3202553176446894	0.4878037948974563	-1.2778735124479104
-11.296	-0.532903123647797	0.5232592680626995	-1.2405445105755621
-11.295	-0.7360515927842489	0.4936745186158212	-1.1909251829333822
-11.294	-0.9234059837568499	0.3878165870012098	-1.14206922956262
-11.293	-1.090388302894921	0.21821276556277788	-1.0934422884732835
-11.292	-1.2319627571607155	0.005757283597383144	-1.0328303713226816
-11.291	-1.3438947024088586	-0.2329546635021161	-0.9779437612077162
-11.29	-1.4230939929116349	-0.464224197068885	-0.9138203224085908
-11.289	-1.4669282823083971	-0.6565250684735939	-0.8537427672479819
-11.288	-1.473451923289114	-0.7864206090137938	-0.7883979296145877
-11.287	-1.4430082653790897	-0.8316298042623049	-0.7204576194583715
-11.286	-1.3758262082618522	-0.7757423635103113	-0.6586243034735009
-11.285	-1.2735080497221416	-0.6252761768703287	-0.5896152693372995
-11.284	-1.1393728351712074	-0.38869063363732387	-0.5220566463167925
-11.283	-0.9770829595455789	-0.08350545262436995	-0.458085882371951
-11.282	-0.7914453161994817	0.2491380739689678	-0.3906035967785857
-11.281	-0.5881823972212658	0.5801636845769295	-0.325411433999475
-11.28	-0.3727877950157471	0.873145156443046	-0.25792914840610986
-11.279	-0.15132735119657376	1.087033649709774	-0.19357669732555918
-11.278	0.06978974309728865	1.1983000433326427	-0.1302166327978523
-11.277	0.28541324498634796	1.19441704496774	-0.05868846356597091
-11.276	0.4898206623822351	1.0584196498541214	-0.001588068063892556
-11.275	0.6780906520889731	0.8108322779205586	0.06619956723803984
-11.274	0.8465608191700138	0.4662161730354373	0.12894893234861265
-11.273	0.9916832185305859	0.05457212018473233	0.1879577635292359
-11.272	1.110138804759452	-0.38245010055087303	0.2496384046598233
-11.271	1.200897529280686	-0.7993177107257925	0.306815137589043
-11.27	1.2621281946260392	-1.1622856055021806	0.3647552447896814
-11.269	1.2933730014284301	-1.424387995133118	0.42017621689463946
-11.268	1.2950897490549402	-1.5581665340382207	0.4694901948282525
-11.267	1.2680795863979235	-1.552434488832888	0.525598203777487
-11.266	1.2136014617168278	-1.3922145801096375	0.5706372857911584
-11.265	1.1345166210558155	-1.0947953958264895	0.6142259566891353
-11.264	1.033228511092012	-0.685786234723397	0.6619368486527702
-11.263	0.9129417273948781	-0.19551146498341074	0.6978154394094235
-11.262	0.7778909141098006	0.32638200572792664	0.7368238646788917
-11.261	0.6312806668062655	0.8287680322727285	0.7696489583498719
-11.26	0.47746007947139163	1.267223264309667	0.8024740520208526
-11.259	0.320434896567051	1.5945045550657584	0.8314822743347431
-11.258	0.1635241635044743	1.7736771939034148	0.8551468767487058
-11.257	0.01050472506197992	1.7916591744265957	0.8817886388211996
-11.256	-0.13553327303272916	1.6371250847376673	0.9011783453152207
-11.255	-0.2723008339443104	1.3255606921252303	0.9184306038492708
-11.254	-0.39728006115388703	0.8851639609058404	0.933240064714783
-11.253	-0.5085253073514273	0.35920258714555725	0.9475915010174444
-11.252	-0.6047776242774835	-0.2092406377736027	0.9526297712088045
-11.251	-0.6846636138308625	-0.7541547416482922	0.9598818267872768
-11.25	-0.7474965769609491	-1.2327342901225593	0.963546023290084
-11.249	-0.7930476139842214	-1.5957484110699582	0.9620192747472477
-11.248	-0.8214311747424438	-1.8065859770499766	0.9582024033901574
-11.247	-0.8329906087609141	-1.8500848039710898	0.9521717466459537
-11.246	-0.828412615090229	-1.7220845364423305	0.9449960284946227
-11.245	-0.8088416921480724	-1.4352049191496328	0.9285071442319904
-11.244	-0.7751934386685686	-1.0197240941050358	0.9153007693364569
-11.243	-0.7287268029111591	-0.519279566742685	0.8989645599281084
-11.242	-0.6708151829770496	0.02420152583067133	0.8755289697955704
-11.241	-0.6022597277586067	0.5547855166920291	0.8528567539344512
-11.24	-0.5244338353570422	1.0247669973582971	0.828810464384779
-11.239	-0.43836755434825103	1.3954546626934803	0.7985045058094785
-11.238	-0.34531983299166813	1.634120383621969	0.7716337314555595
-11.237	-0.2466640693884992	1.7196850261628622	0.7346864167189203
-11.236	-0.14377366163995603	1.6579730878635144	0.7051438324150378
-11.235	-0.03813645768900179	1.4495392827760547	0.6652956954470103
-11.234	0.06875969452139402	1.1236910033212966	0.6247605216347059
-11.233	0.1746257981558825	0.713988449653043	0.5890346057323358
-11.232	0.27831735479679237	0.25477766683227904	0.542621450030112
-11.231	0.3775453676087938	-0.20859347137945222	0.4969716685993061
-11.23	0.47024973944007215	-0.6350761251246072	0.45559678308844187
-11.229	0.5548281725058939	-0.9942997000491247	0.4030766332148726
-11.228	0.6294494693379914	-1.2552002092337826	0.35498405411552875
-11.227	0.692167982626314	-1.401829623679873	0.3023875668148175
-11.226	0.7414958644278984	-1.4285021243530744	0.24879869296126328
-11.225	0.775830816958005	-1.3398865545254717	0.19566784367055906
-11.224	0.7937994421154219	-1.1454592792542684	0.133300165695696
-11.223	0.7944861411660183	-0.8749437264993751	0.08116170295783559
-11.222	0.77697531537567	-0.5474775310592409	0.01917571211868144
-11.221	0.7406947155355253	-0.1975454165078836	-0.04258126643904757
-11.22	0.6858732413291251	0.14665465283814103	-0.10082672334825298
-11.219	0.6127397924400098	0.4571558435173308	-0.1633470761774001
-11.218	0.522209967602291	0.7147742945602257	-0.22617277871511454
-11.217	0.41611496428427464	0.897136539197624	-0.28838778183569436
-11.216	0.2966293294795138	1.00267088761516	-0.3502974352477072
-11.215	0.1664998593904196	1.0242122833061684	-0.4148025611825414
-11.214	0.0296178486370744	0.9702201155656155	-0.47755192629311394
-11.213	-0.110697657369291	0.8497084877405972	-0.5403776288308284
-11.212	-0.24986866495797241	0.6804282494992404	-0.6010658834085717
-11.211	-0.3836605299836147	0.47717177556498447	-0.6661817087605407
-11.21	-0.5078386083008246	0.26069461672165467	-0.7245798405240297
-11.209	-0.6181682557642215	0.048239134756259947	-0.7831306471418024
-11.208	-0.7108726275955062	-0.1471126639351583	-0.842979190020986
-11.207	-0.7830904777504909	-0.3134344272318272	-0.898018474990235
-11.206	-0.8317316605014725	-0.4421280873257478	-0.9489355388938261
-11.205	-0.854736078696643	-0.535227595741393	-1.0009976642045444
-11.204	-0.8510736837601013	-0.58700090727343	-1.0462657584996413
-11.203	-0.819828876957704	-0.6076177795442232	-1.0862665703219527
-11.202	-0.7612305579729917	-0.5976329266059018	-1.1231375476314496
-11.201	-0.6764232252236356	-0.5664302611736474	-1.1506953588296454
-11.2	-0.5672380761779037	-0.5162286394559759	-1.173520249545048
-11.199	-0.43665080672174095	-0.4536846300784346	-1.1823753910934989
-11.198	-0.2886671613169938	-0.3795378517771959	-1.1890930846819787
-11.197	-0.1274073342672726	-0.295175089682582	-1.1806959676963789
-11.196	0.041520632180842995	-0.1993482371773028	-1.1613062612023577
-11.195	0.21285204530605875	-0.09210352043236895	-1.138405033059813
-11.194	0.3809788628618013	0.02887036910275681	-1.1011523686146067
-11.193	0.5401785927597206	0.1624640033238166	-1.0540521760681065
-11.192	0.6851865422785287	0.30373118193266047	-1.0055015724059115
-11.191	0.811882517114609	0.452718131100299	-0.9442026184110336
-11.19	0.9156885235972893	0.5934768218280247	-0.8783997562147886
-11.189	0.9937433156823943	0.7228638744871064	-0.8078639735357508
-11.188	1.043643446692811	0.8212331663979768	-0.7336639943539058
-11.187	1.063557719160266	0.8816507719090235	-0.6511432356136029
-11.186	1.0531427835594733	0.8838696281175394	-0.5712179493961218
-11.185	1.0126275395739481	0.8267803069192664	-0.4833535707558919
-11.184	0.9422408868872438	0.6961913738139054	-0.3986953640556183
-11.183	0.8446151718599695	0.4978348740067885	-0.30518201580689397
-11.182	0.7218104916439715	0.23564003203382966	-0.21716496231238028
-11.181	0.5766880922833931	-0.07532342035546767	-0.12708679828503763
-11.18	0.4137115176071681	-0.41522445579749284	-0.029222216689229953
-11.179	0.23711541176066447	-0.7544320986743568	0.05910018651385075
-11.178	0.051706668098101496	-1.065950265115783	0.1526135347625751
-11.177	-0.13667777145040044	-1.3154329100607862	0.2476536315541357
-11.176	-0.3225443144800256	-1.4730179270364239	0.3381898201443294
-11.175	-0.5002849187442006	-1.516008266076419	0.43093979412163563
-11.174	-0.6640626423127985	-1.4280860888139775	0.5210942955761202
-11.173	-0.8091850416733706	-1.204443873463982	0.6125465332920152
-11.172	-0.9314174726805425	-0.8571928768312481	0.7029300470279255
-11.171	-1.0269830905559958	-0.4060716739373649	0.7869775543110644
-11.17	-1.093821798147935	0.1112916320149193	0.8793458411526612
-11.169	-1.130560197355148	0.6531085824318887	0.9633170110086583
-11.168	-1.136397139285262	1.16349173656155	1.044845383196118
-11.167	-1.1122482226724204	1.6008837666652416	1.1337021483891914
-11.166	-1.0592579459342941	1.908149125373679	1.2095815509681564
-11.165	-0.9790286068556169	2.0595860616048873	1.2914152728641828
-11.164	-0.8746503511641043	2.025794730596031	1.3657679269003116
-11.163	-0.7487555252203906	1.807191167886207	1.441341979770709
-11.162	-0.6044342747521853	1.4111253346661237	1.5115724127411798
-11.161	-0.4463790432719373	0.8752253341385297	1.5779859743545592
-11.16	-0.27802332603266044	0.23804379292638847	1.6437888365508044
-11.159	-0.10394511670503363	-0.4407413021954254	1.7066908765156605
-11.158	0.0713920408820348	-1.0990944297304888	1.760814112359208
-11.157	0.24409685210845608	-1.6794177805994106	1.8169221213084426
-11.156	0.41016357251239033	-2.124668259774929	1.8689842466191604
-11.155	0.5658153573155318	-2.389590445837522	1.9126492549442793
-11.154	0.7081909604736928	-2.4500080513485685	1.9557035638522635
-11.153	0.8351158349933074	-2.2967220682769307	1.9963914125188513
-11.152	0.9445298837225801	-1.9333381379614458	2.0294455184712574
-11.151	1.035288608243814	-1.4014598143117871	2.0617362501522454
-11.15	1.1064764098228976	-0.7341850357716494	2.0886833619333074
-11.149	1.1571776897256878	0.004555403151103714	2.1134166883272543
-11.148	1.1875068977939416	0.7484269470560498	2.1334170942384105
-11.147	1.1970062346606036	1.4340072893164435	2.145631082581101
-11.146	1.1857901501674442	2.0010175029342707	2.1637993902408534
-11.145	1.1543164436815128	2.3919984573431714	2.164333752230846
-11.144	1.103042914569884	2.5793069022787196	2.1693720224222055
-11.143	1.0325418120414094	2.5423721916411326	2.1693720224222055
-11.142	0.943614284988443	2.280454706694238	2.160822230582322
-11.141	0.8378626311957185	1.8243873035022047	2.151203714762454
-11.14	0.7163168992391493	1.211428275899695	2.13547820477124
-11.139	0.5810371862705439	0.4934896139317782	2.1172335596843452
-11.138	0.4336257900746293	-0.2559290704944575	2.0928055829989645
-11.137	0.27591390811968586	-0.9780280878533415	2.061888925006529
-11.136	0.11007608739927956	-1.6051785499561506	2.0340257640997663
-11.135	-0.061484225409470475	-2.080383587946633	1.996009725383142
-11.134	-0.23624913378770007	-2.3639349209265577	1.954024140455143
-11.133	-0.4114718415329982	-2.437018497294549	1.9147103654771083
-11.132	-0.5839477530758852	-2.2884475836660068	1.8640223138549428
-11.131	-0.7508156223721926	-1.9445710975170576	1.8160824096098829
-11.13	-0.908413054485372	-1.4353898238336757	1.7616538240577682
-11.129	-1.052505405270043	-0.8130006573449737	1.7050114531185405
-11.128	-1.1796591794731919	-0.13440046690720278	1.64821640732503
-11.127	-1.2856397329494444	0.5300082890302685	1.580047084887388
-11.126	-1.3668991206040226	1.1289607868165217	1.5205802291439134
-11.125	-1.420576096392758	1.6039809201229613	1.4492810721934577
-11.124	-1.4439238641132266	1.916192479129549	1.3758444672830312
-11.123	-1.4347678767718692	2.049508756324544	1.3046979851868588
-11.122	-1.3926503350016042	1.9945458389927655	1.2276735212007663
-11.121	-1.3172278892771463	1.7653564831214805	1.1450764250333216
-11.12	-1.2087294392820171	1.3986442684932219	1.0668305622129608
-11.119	-1.0695584316933229	0.9279693952617923	0.9814853186684106
-11.118	-0.9014316141375804	0.40459668707811114	0.8971324616767046
-11.117	-0.7072102326589581	-0.11891469961860242	0.8081230216293473
-11.116	-0.4912433812446069	-0.6003602706955359	0.7191135815819902
-11.115	-0.25730790467283254	-1.0018345659238765	0.6308675158060514
-11.114	-0.010554045823152555	-1.2880670168224242	0.536514455858767
-11.113	0.24260900416548026	-1.452539733278663	0.44452785615287865
-11.112	0.49645875320472216	-1.4890584083771532	0.354831379261245
-11.111	0.7445860101556013	-1.4026616947580666	0.2590279081982662
-11.11	0.9800093346703452	-1.2180343677411416	0.1669649710652365
-11.109	1.1966628851353056	-0.9589366792259031	0.07757384388217037
-11.108	1.3887097196203493	-0.646632667877294	-0.018611314316517545
-11.107	1.5504273460371454	-0.3224485305789229	-0.10784976664530016
-11.106	1.6782678192908969	-0.006030390010357425	-0.20090509033117368
-11.105	1.7684542946033048	0.281866203044577	-0.28983819295138874
-11.104	1.8189266748225605	0.5144300693996467	-0.38151944294870976
-11.103	1.8286549113727568	0.6906442332926156	-0.4696891712975067
-11.102	1.7970667550450614	0.8024191147966027	-0.5534313288720787
-11.101	1.7245055553647721	0.8492924522015003	-0.6384712227080614
-11.1	1.613031409483704	0.839122694579136	-0.7216790182926407
-11.099	1.4642466151865838	0.7878116447572064	-0.7919094512631113
-11.098	1.2812413182011337	0.6941574222894322	-0.868628565540636
-11.097	1.068250162672715	0.5818278267333163	-0.9343550903097394
-11.096	0.8293933429049574	0.4580803669375457	-0.9920661852289522
-11.095	0.5706222506697448	0.32684426743803413	-1.0475634947610521
-11.094	0.2985749767895518	0.2006468205786939	-1.0898544293976182
-11.093	0.019660712403337447	0.0829549891853312	-1.1261147072899806
-11.092	-0.25788015388167135	-0.03316515239366611	-1.1480235488796817
-11.091	-0.526150582983546	-0.138930631666256	-1.1633673717351867
-11.09	-0.7781691345545075	-0.23887161339149174	-1.1641307460066048
-11.089	-1.0062676691961678	-0.34038428493109285	-1.1535198436338925
-11.088	-1.2038080960860338	-0.4323281390714694	-1.1333667628684532
-11.087	-1.3660979717116624	-0.5203427686759323	-1.1044348779817048
-11.086	-1.4887882020858962	-0.5994819734463318	-1.0617622562094298
-11.085	-1.5691319910063375	-0.6582816629720023	-1.0155017753614897
-11.084	-1.6067859889476876	-0.6905475303375039	-0.963057962915062
-11.083	-1.60163574606817	-0.6903163994824503	-0.900079585523064
-11.082	-1.555283560152531	-0.644090228471703	-0.8365668461410734
-11.081	-1.4705906772449389	-0.546737912323069	-0.769618922537701
-11.08	-1.3508761427566502	-0.404777341149064	-0.6950372562201471
-11.079	-1.200145701149492	-0.20697555539407606	-0.6219823384454295
-11.078	-1.0238929448282865	0.02628170352615496	-0.5468663101378826
-11.077	-0.8266958674637253	0.2839926069110713	-0.46732271105611045
-11.076	-0.6142769611441455	0.5507638398140942	-0.3897638850800257
-11.075	-0.3928165173249786	0.8020955315995274	-0.30831185031970837
-11.074	-0.16792257825279777	1.0102519796609226	-0.23296680973073605
-11.073	0.05433901445874861	1.1635841889035716	-0.14861395273902978
-11.072	0.2679024191959933	1.2318140173154346	-0.07136047647151202
-11.071	0.46807519244649987	1.2060198138914375	0.0055113126602962595
-11.07	0.6501648906978194	1.0822261279246561	0.08734503455632249
-11.069	0.8103946691716332	0.857982972351521	0.16498019795954944
-11.068	0.9464755310326181	0.5451704731217937	0.24055425082994714
-11.067	1.0563473791289464	0.16741020362196657	0.320097849911719
-11.066	1.1392090645682709	-0.2513526795643935	0.3936871296764294
-11.065	1.1949461375088082	-0.6796843801499783	0.47170398021536525
-11.064	1.2241308471593844	-1.0724219290572876	0.5420107506129774
-11.063	1.2276787922541685	-1.4027079209290776	0.617432128629091
-11.062	1.2070778207361046	-1.6336076451277601	0.688578610725264
-11.061	1.1634724310228766	-1.7351203166673614	0.7554501969014943
-11.06	1.0983504710574412	-1.6972148564385485	0.8257569672991064
-11.059	1.0137720379916257	-1.5118941368564622	0.8927048909024791
-11.058	0.9116827791354493	-1.1843354890743072	0.9541565197516408
-11.057	0.7942572414824904	-0.7418123539884227	1.016218848017937
-11.056	0.6642422212351665	-0.21733021770048347	1.0778994891485245
-11.055	0.5242700647541056	0.3524997923489989	1.1301906267406676
-11.054	0.3773164679252532	0.908092141727171	1.1853825865642011
-11.053	0.2264715764763311	1.405023480092705	1.2342385399349627
-11.052	0.07505443581857653	1.7955421727914984	1.2829418184514412
-11.051	-0.07418815784561214	2.034254119890998	1.3259197899322834
-11.05	-0.21805160894674896	2.0962434152164096	1.3638594912217663
-11.049	-0.3542469206494914	1.9749459424842086	1.4079061866825935
-11.048	-0.4803706462767393	1.6649070135151265	1.4384411575393197
-11.047	-0.5942482388349204	1.19751419842546	1.46996851494889
-11.046	-0.6938196011722201	0.6142323726118503	1.5021065717755946
-11.045	-0.7773679856621408	-0.04278019596390155	1.5248551250638551
-11.044	-0.8431766446781727	-0.7010408711569437	1.5468403040806984
-11.043	-0.8896432804355822	-1.302535808348788	1.5676804216904143
-11.042	-0.9157378443584555	-1.7925332210627096	1.580047084887388
-11.041	-0.9200869383456064	-2.116486227506027	1.5926427603657876
-11.04	-0.9018894135046552	-2.2442091380087215	1.5975283557028643
-11.039	-0.8609163701520552	-2.1652086117513547	1.6043987241456272
-11.038	-0.7970533584460677	-1.880594076838183	1.6034826750199256
-11.037	-0.711559326646109	-1.419626699519011	1.595467245170035
-11.036	-0.6060365725369187	-0.8313062210652297	1.593406134637206
-11.035	-0.4823162935867773	-0.1655106799974357	1.576840912947432
-11.034	-0.3431452859980895	0.5091140597334108	1.561039065529076
-11.033	-0.19172814534033497	1.1277126801992317	1.5400462730650768
-11.032	-0.03161281670827868	1.6353222640682483	1.515465621525412
-11.031	0.13342385511974822	1.9837289149762511	1.4869917612015149
-11.03	0.29926167584015456	2.140666765557738	1.4514185201534286
-11.029	0.4624671501999138	2.100634901462431	1.4156926042510591
-11.028	0.6185767343701174	1.8690417846985867	1.3777529029615763
-11.027	0.7638135835724661	1.470341059730891	1.3274465384751204
-11.026	0.8939430536615603	0.9519607780163701	1.2846975792757032
-11.025	1.0048449503337897	0.35957239651364326	1.2308033557135813
-11.024	1.0927424288108614	-0.2452508249909749	1.1755350584629065
-11.023	1.1542019938397423	-0.8087940757829957	1.118969024950821
-11.022	1.1861334996927424	-1.2754934983075006	1.058128095518794
-11.021	1.1867057489015749	-1.6141002009612246	0.9948443684182285
-11.02	1.1546597932068108	-1.7875870207645594	0.927133070543438
-11.019	1.089537833241388	-1.7939662323640426	0.858734735824371
-11.018	0.9923699175811823	-1.635641596652233	0.7875882537281985
-11.017	0.8652161433780334	-1.3339696046360963	0.7093423909078376
-11.016	0.7107088569925696	-0.9238972415997565	0.6314018777960441
-11.015	0.533082702570165	-0.4516506785539618	0.5546827635185188
-11.014	0.3364578744144362	0.03922503140916422	0.4663603603154381
-11.013	0.12575571572136654	0.49746506463870255	0.3839159390022772
-11.012	-0.093072381737166	0.878091356741196	0.2978836586134506
-11.011	-0.3143039258728051	1.1521200984929063	0.20917956827466075
-11.01	-0.5318730750718961	1.2925552060235566	0.11994111594587811
-11.009	-0.7386839391448897	1.2943118005219652	0.027343816822855686
-11.008	-0.9286706764781314	1.1685766153727324	-0.06044422439023231
-11.007	-1.0955385457744387	0.9318986197977058	-0.15548432118179342
-11.006	-1.2328783558948524	0.6186238588578713	-0.24853964486766641
-11.005	-1.3355398639598677	0.26920023218763217	-0.34037356971927096
-11.004	-1.399059526140557	-0.07638662228871486	-0.433581568259428
-11.003	-1.4201182970256896	-0.38226519586683	-0.528010965633854
-11.002	-1.3973427785140533	-0.60988286192375	-0.6180127922340548
[truncated: 21,002 more rows]
