# Supplementary material for: A rigorous and versatile statistical test for correlations between stationary time series
Source: PLoS Biol. 2024 Aug 15;22(8):e3002758. doi: 10.1371/journal.pbio.3002758 (PMC11398661; doi:10.1371/journal.pbio.3002758)
Supplement: S1 Data — (ZIP) [file pbio.3002758.s001.zip › figure_data/Fig_A-8_i_AR1.csv]

t	mean	standard deviation	autocorrelation (k=1)	autocorrelation (k=5)	autocorrelation (k=20)
1	0.00019208280536317165	1.3993804865079522	0.6998105992724294	0.1689648493627587	0.00034995355542673126
2	0.001354677465849656	1.400909217279036	0.6999800331724453	0.16974770898644226	0.0013581113317635736
3	0.0007599050411917789	1.399895985870418	0.6993186887774768	0.16887224692592984	0.00030563460003064864
4	-0.00041795043397220224	1.3993833439006123	0.6999476452812827	0.16790105756214113	0.0009173865304696175
5	-0.0016065192432498897	1.400358493049684	0.7003202135343908	0.16946855332623056	0.0007826402650840044
6	-0.0008498597025413655	1.398911338908031	0.699745485129109	0.16971066894879355	0.0009540021117483334
7	0.0006443615940942631	1.3990638499292387	0.6998679867104856	0.16834762781174392	-5.521976620626999e-05
8	0.0018654115988913894	1.4005464361650464	0.6997204721144802	0.16846307804179983	0.0009137607432630994
9	0.0016854456713327063	1.399930031234107	0.7003374121474332	0.1679216355680718	-0.0007223871161045379
10	0.00018571681117351732	1.4010740310135006	0.700469295871202	0.16713128363042706	0.0006322516257456465
11	-0.0017995220658423919	1.4004601789672424	0.6994842284868344	0.16537521902433341	0.00044226077424532593
12	-0.0022776251786717607	1.4007369351809265	0.6997064976591789	0.1682246061466263	0.0023751494634615088
13	-0.0030384907049792356	1.399573644512945	0.7000731372491208	0.1670353359495033	0.002042096793376042
14	-0.002435552799538195	1.3989381976021646	0.6998171947189027	0.1682238535809027	0.00034185286543692283
15	-0.00133985498063802	1.400202517671041	0.7007067351307387	0.16823307452450553	0.0001254082671930757
16	-0.0012660537951603758	1.399755651376999	0.7000014389760296	0.1681391352900696	-0.0010707017042243395
17	-0.0010159783626831156	1.4006753856881313	0.6997002047841767	0.16773663632274496	-0.00014153240521428236
18	0.00012938783168551615	1.4002441763531486	0.7002023508389862	0.16879987230553387	-0.0014131784409118816
19	-0.00030725446432114574	1.4012282800936722	0.6995094697493033	0.167473482941666	0.0014740143026177122
20	0.0001440438552338151	1.4018832589938492	0.7000583458224094	0.16801494890780308	0.000592945081169114
21	-0.0008195318331423652	1.4005266532548029	0.700110089926716	0.16825322380772553	0.0006998784658628133
22	0.0014171119827673863	1.4013768933595308	0.7007336823338173	0.167405161587204	0.00013267262939941124
23	-0.0003944389523252788	1.4012384420987734	0.7004666904891946	0.1677681607944189	0.00034174479000079926
24	0.0001723744087837622	1.401193323059576	0.70017844961356	0.1666236563687279	0.0009220123179961294
25	8.945440662518573e-05	1.4010427502097038	0.699123216829878	0.1668344624777759	0.0009344836099474087
26	-0.0016900088560705677	1.3995526540441126	0.6995291134167616	0.16795049485217603	0.00011809589636672841
27	-0.00012459039258234098	1.3993641374268484	0.6997903162114424	0.16885934442780282	0.000520350412394445
28	-0.0002793737254607532	1.399812150200879	0.6994212215102276	0.16853121855695424	-0.0005026809188302466
29	-1.735495760303919e-05	1.3995472973855378	0.6997003548963818	0.16956604199361236	0.0006335111062390372
30	0.00018161701174058167	1.4024733140415855	0.7010443593902907	0.16972520430175078	0.00015928031430940175
31	0.000401114221998203	1.4016677014287438	0.7007783249905428	0.1697920689896496	0.0020270165265324843
32	-0.0004094617010648618	1.400771274377983	0.6999940199140102	0.16806036958412512	0.0012820500863347
33	0.0005224998670589841	1.4019479153430325	0.700445354622512	0.16700343807737686	0.000750069441159689
34	0.0003109151664311904	1.4007109386520225	0.6991874618120386	0.16662742120329896	0.0004806319988038932
35	-0.00032450158283270385	1.3989246508804718	0.6991710794814009	0.16618746525052666	-0.0008695345581474463
36	0.0006962247189721432	1.3982371936305145	0.698618959686617	0.16695023545654714	0.001072316222288977
37	0.002765439128450491	1.3986869400376893	0.6996660799578114	0.166917992417884	0.0014844871783129346
38	0.0014790408537608908	1.3993483900818726	0.6988952218218043	0.16783464539394108	0.0005004745859751128
39	0.001589617623285986	1.399642177537979	0.7000900162289723	0.16945801506623656	0.0015615441169608145
40	0.002344965474557627	1.4002319606961502	0.700318545379109	0.16980998988094248	0.001927987128304765
41	0.002520025796770273	1.4006292306644321	0.699776460771517	0.16793718612193814	0.001728046692643493
42	0.0019421199634886092	1.3999707700117119	0.7003626121331947	0.1673279759034605	0.000984697548081451
43	0.0017774837132076028	1.3996334738048841	0.7001987423139573	0.16821600063290337	0.00023292400643143332
44	0.0009018993798229568	1.3993163884769855	0.7000301969107976	0.16774123661847298	0.0005664436879468968
45	0.0007226016262225526	1.4004942052596703	0.6998900988184924	0.16990430868213313	0.0012984512982131167
46	-0.0003912473666409446	1.4004295785568728	0.7001695407511114	0.17000120247840192	0.0010117317829846171
47	0.0006307998048108579	1.4002838718490742	0.699937960935002	0.16855565623324	0.0005670780898640651
48	0.00012267803470159406	1.3996818634302723	0.7007017980176896	0.16824739841239333	0.0005770809233121238
49	0.0010772354689435536	1.400730486031532	0.6999945666464963	0.1674557444756588	0.0005318675974580075
50	0.0012792312313597782	1.4014718860526612	0.7007232047749056	0.16708991309521604	0.0011317478320025506
51	0.0005119319058102444	1.3992015421150845	0.6996360814037703	0.16574120184889063	0.0007366047376861564
52	0.0007969702374470174	1.4005815023895627	0.6999339720090981	0.16709571195315523	0.0020964713503813658
53	0.0005200534090526865	1.400374468829388	0.7004112866414319	0.16710672988461509	7.261335106477704e-05
54	0.0007145544602986103	1.3987498454770122	0.7000210468152849	0.16661455098843328	0.0009230159936740507
55	0.0018118103261232073	1.39905234855014	0.6991525706698641	0.16731304426391472	-0.0002820264429720061
56	0.00021631921939459562	1.399507323388578	0.6995388394691701	0.1673474849836349	-0.0007422404612461469
57	0.0013087244872096674	1.3983442651949283	0.699035403620817	0.16729296105706795	-0.0005351341663788264
58	0.0016411372088436023	1.39923122597582	0.6996306485669757	0.16681931713804873	-0.00020376544521053663
59	0.002244744239540221	1.3993033196984164	0.6996996628682233	0.1678206622853519	-0.0009133316234481579
60	-0.0004216766691806273	1.3983765361295604	0.6987863824019401	0.16946450070569127	-4.218307948925836e-05
61	-0.0006058513364350351	1.3994340963747656	0.700165139309824	0.16981492627185607	0.0024081074007499866
62	0.0001686520744976533	1.4010803586411598	0.7006996939970064	0.16913401246757906	0.0003473864978467111
63	0.0002746115908260997	1.4027347692030954	0.7008318015812208	0.16727757772491655	-0.0002406866026856903
64	0.0004267975413432434	1.402872117740326	0.7004800140703173	0.16748832742098851	-9.180410604603059e-05
65	-0.0008297618907884296	1.4002351407371343	0.7004218259611688	0.16596768792308278	0.0013115705336523347
66	-0.00037675672505600293	1.400184434930823	0.6998887228862618	0.165842745625976	0.000696876096641052
67	-0.001750165412951611	1.40188899405589	0.7005192061439032	0.16681276770272643	0.0011264860343307918
68	-0.00019241487271196188	1.400364534380418	0.6998648858512934	0.16714006989756486	0.001303249215625886
69	0.0012528271906365569	1.3997326910148058	0.7006540507810873	0.16728323188843117	0.0024574665198850653
70	0.0006468122351478521	1.4023470416531634	0.7007046710861173	0.16725763297205834	0.0011191962218126711
71	0.002125257797971325	1.400299502113297	0.7001023673248755	0.1678641442451257	0.0002501169405551798
72	0.0023099485245659875	1.4003456700808337	0.7001881459711566	0.16765831618916907	0.0016777218840040194
73	0.0008773997302410559	1.400169585059308	0.699612656550387	0.16735420707711593	0.0024069025406129843
74	3.241134086484691e-05	1.3989175058976484	0.6992700921626861	0.16719923076502052	0.001839178813156534
75	0.0015360129687377756	1.4002608504663705	0.700034841299947	0.16782063571952457	0.0008543192864164247
76	0.0021318949434694294	1.4002252365544312	0.6992297584839092	0.16760820583575803	0.0010098905183011557
77	0.002829098646325987	1.3991019332905352	0.7000375277440488	0.16753798796821048	3.056669230970854e-05
78	0.0018188523997969166	1.400158242296208	0.7004642944090368	0.16812309621840754	-0.0011693043180972577
79	0.002174703091147008	1.4010335239457032	0.7005134999338104	0.1700722404968954	-0.0007601824956401012
80	0.0019877829570903484	1.400288682603208	0.6997428157554657	0.1696746313837994	0.0005910278424875676
81	0.000710005278468238	1.402680825246429	0.7009188673893365	0.16993970008571818	0.0004934771299055584
82	3.7500721958992165e-05	1.400665279498527	0.6996789760556174	0.169112684841597	0.0015093095874585255
83	-0.0006051001650497993	1.4009469097107174	0.7008742483624738	0.16973977512224614	0.0002502770142081912
84	-9.504345763440992e-05	1.4004947234136293	0.6998873932195625	0.16835631471608425	0.0005769271142631587
85	-0.0024548371228222165	1.401572878100457	0.7007206297016517	0.16802083952317912	0.0020716694095845524
86	-0.000636608363685645	1.4016335678125593	0.700241090640785	0.1670307058965933	0.0025545389576569753
87	0.00040112645142023384	1.4012303031021416	0.7009042868974803	0.1680668834744814	0.002001061593434064
88	-0.0005308006284796335	1.4020017791460102	0.7014859976001245	0.16971423070140393	0.0019093183838355913
89	-0.00032559546925291715	1.401440884218322	0.7004279835513506	0.1676271888702165	0.0017220046065261419
90	-0.0010603468135770588	1.4007386831171347	0.6998806508724856	0.1670189034369977	0.0015716716916785861
91	-0.0010495048528118063	1.3977524996445747	0.6992002636831592	0.16675785723976413	0.0006991643477989632
92	-0.0011712245713821332	1.3983545184476054	0.6993202807906165	0.1668393575686017	-0.0001277476483994205
93	-0.001847968444707953	1.3999905326741326	0.7001345473217299	0.169078310138263	-5.933896799675777e-05
94	-0.0007713305474181082	1.4003629164305806	0.6996961232863578	0.17072625043477782	-0.00044504724546753856
95	-0.00031527749072926607	1.4008662177785471	0.7002683172600997	0.16954470150071102	0.00023721330465238061
96	-0.0014680418493133417	1.401353882052889	0.7001758219621407	0.16845030659190666	0.0006710707893549523
97	0.0013214554103985912	1.4021996369495282	0.7007165550443736	0.16697487775618264	0.0008276037247381368
98	4.228163528886817e-05	1.401828015101455	0.7007230745359646	0.1671848997006057	0.0002549038260893042
99	0.0017584283433739415	1.4001104840694558	0.6993635367433694	0.16632730463164724	0.0002796704231845591
100	-0.0001923505734286559	1.3984305471840828	0.6991121439606142	0.168435921530587	0.0016481314876804446
101	0.00011940745740026296	1.4000966310604468	0.7002090088075352	0.16762566465448162	0.001233252820595868
102	-0.0013652626162043346	1.3996939585257444	0.6994096045611928	0.16790719923157327	0.0001429481648333056
103	-0.0025561420071480993	1.400083299632017	0.6992966140067248	0.168109593980738	0.0009007137500681035
104	-0.001786406673795985	1.400376093404076	0.6996912365628449	0.16720298009979273	0.00016373212789162232
105	-0.00275938990262058	1.3994212500721268	0.6995769032666046	0.1681734003966449	0.0007166555624646378
106	-0.0020176175540622546	1.4000777161446407	0.6999191320609721	0.16735287718653918	0.0008727575958034475
107	-0.0026930586507789155	1.3994372977773213	0.7001834397007886	0.1684618739336721	0.0005051817312463224
108	-0.0027913506359659545	1.3990354492199089	0.6999932976963875	0.16747112910211173	0.0006820880737824888
109	-0.0018075459860976792	1.399823221823374	0.7000646100637641	0.1666278365710046	-9.394245132016051e-05
110	-0.0015861026236188057	1.4012387144795677	0.6997518590106993	0.1673194410286747	0.0007656315218616427
111	-0.000994106147225017	1.3998447733636892	0.6992302464583756	0.16682946110542843	0.0012043803617063152
112	-0.0014207335500300718	1.4003544320102712	0.7003678397001909	0.16744122929346617	0.0022210261538149903
113	2.4906851214895277e-05	1.4004925642485542	0.7003148119374998	0.16842372003281947	0.0018240656598245
114	0.0018076866261535994	1.4003622668989517	0.700072636398625	0.16822511827325576	0.00016556381690617527
115	0.0002868137767301846	1.4005324230416978	0.6995547221657376	0.16866338277546225	0.00032783258737777436
116	0.00022390442860405983	1.39953161938997	0.6993371827410462	0.16704553181186546	0.0007896389109070147
117	0.0009710221097269491	1.3998660367232745	0.7000660840531008	0.16719220255499184	0.0006764181212842972
118	0.0005688090204747332	1.4010106292296935	0.6996074523312152	0.1670826423533795	0.0011122567485970366
119	0.0015923082169015032	1.4012362448680307	0.6999702701784069	0.1689740024028932	0.0017264151633738923
120	0.0022067319201394724	1.4005527376158484	0.7003120014543587	0.16869630998711238	0.000854254069197921
121	0.001491702016772999	1.4006929667761407	0.6998239706225189	0.16785651287086525	-5.336690196873682e-05
122	-0.00018936186046421041	1.3998113361925622	0.7001965068278265	0.16836953657075734	0.0018348855998754124
123	-8.136792788810372e-05	1.400285301521288	0.6995830035573588	0.1675014007765599	0.0022745067518754017
124	-0.0002927444463356076	1.398790105151584	0.6998783491561487	0.1680977087538632	0.0008494624171938135
125	0.00020103714670555747	1.399506846952586	0.6998556452457928	0.16771290690996934	0.0016786347658573851
126	0.00045766218606855825	1.400786523567584	0.7004582360046673	0.16839505965907464	0.0011359687848852607
127	-0.00022548063781160774	1.4018385406799363	0.7006067102562565	0.16737667126519082	0.0006031690566215384
128	-0.002322804906466625	1.401084631078852	0.7004241538510149	0.16736832902722912	0.0026044075272242196
129	-0.0004511620973524004	1.399064759929641	0.699980078090894	0.16775061823558726	0.0016111668727673853
130	0.0015892948321481048	1.4001917977897858	0.6999597160636486	0.16945360204251453	0.0011541159650883704
131	0.0007224829666958896	1.3994501184080328	0.7003550092204187	0.16901579132873643	0.00036805697454262527
132	0.0017809982053632713	1.4011849479220533	0.6996151087014565	0.1677863543606595	-0.0008770769023192514
133	0.002363646256582296	1.398752602034077	0.6991620736777954	0.16828660323934957	0.0009707786793348552
134	0.0015569112796041842	1.4001547032260218	0.7001095749367671	0.16897964197939105	0.001390791511470146
135	0.0011886064987736797	1.4001215912170764	0.6996644004773918	0.16785539268505342	0.0016615279814652679
136	0.0007581580302913787	1.4001429617575534	0.6999867774139042	0.1681320624118006	0.0011151074172598586
137	0.002083065880921801	1.400255718439354	0.6996032244431697	0.16918330919271216	0.00019636626745017
138	0.0018763196303637365	1.4000984301722892	0.6998956676758332	0.16772559839699408	0.0009027545426001412
139	0.0006698190703534263	1.4009190138741061	0.7002330586051163	0.16751177734628947	0.001012031881880787
140	0.001573804881539079	1.4000734583707768	0.7001572864596498	0.16617531669852684	0.001014681143807769
141	0.00032441296768906326	1.4003182603755828	0.6996969883712589	0.16622768196835705	0.0022395043406923647
142	-0.0004903781505060874	1.4005618687448134	0.6994757459573324	0.16807101399803684	0.0014458746797084347
143	-0.0007096287976826717	1.3998194758228832	0.6994872041110085	0.16783135557611617	0.0015603178753036658
144	-0.0005991892018662602	1.3989620611015836	0.6987989877109879	0.16815725455476319	0.00046368572803965615
145	0.0012749486858898368	1.3999052718322404	0.7004155076342616	0.16770796899922052	0.0003339238886666478
146	0.0005692482164021784	1.4009035204894413	0.6995921179567901	0.1690433855530345	0.0016452595757495212
147	0.0009794036223149517	1.3989950677373828	0.6994597791189986	0.1685838188470431	0.0014574106370044402
148	-0.00013954493108365168	1.3990488360538358	0.6994873063216434	0.16815724988915975	0.002481224128160575
149	0.0004713366086494804	1.4002570208672434	0.7005727439146641	0.1685109708964688	0.0015601456010475234
150	0.00023958387570102434	1.4006192414933238	0.7001726163856484	0.16841814653253115	0.001592540463764883
151	0.0007833083901076814	1.3998218452769395	0.6997377516914541	0.1679283116707409	-0.0016543203489775232
152	0.0014474163438957725	1.399297104972305	0.700358292748606	0.16866699969201654	7.03121587642554e-05
153	0.00048261974966587104	1.4007276269923257	0.7006598962610479	0.16884284969386476	-0.0005923268717779668
154	0.0018431458363411771	1.399786560528946	0.7004060850328926	0.16839108263769842	-0.00028791656290291144
155	0.0005033237156195212	1.3993233564803729	0.699329666128166	0.16726863906301093	0.0006893833246791937
156	0.0013469340876309571	1.4003483862043844	0.7003202735245616	0.16742917837335536	0.002755394749928726
157	0.0012655687690527368	1.401365640643354	0.7002262078404285	0.16701850342136998	0.002613290973391903
158	-0.00021899500506987544	1.4005865200893393	0.6998870833339266	0.16717380936368084	0.002089093915641087
159	-0.001631149648202768	1.3997273730304614	0.7003402992572906	0.16815873888934138	0.0010649228751599927
160	-0.0005564334083493313	1.399789667179115	0.6995764072345121	0.16667348400784712	0.00122232309025616
161	-0.0008629993102676214	1.400205098852778	0.7000746560238411	0.16722118712842962	0.0016493747658590503
162	-2.4972725164438786e-05	1.399462818292635	0.6995042454236685	0.16754114845674425	0.00022414650013374718
163	-0.0010777946205617057	1.3994507202261737	0.7002248075049623	0.16864027709640064	0.0005136285509962683
164	-0.002377356527840765	1.399875696382243	0.699701239566162	0.16926698172449003	0.0023020186007107293
165	-0.0035549827448107343	1.401140246511854	0.7000038335456904	0.16920782562847564	0.0002748620281603247
166	-0.003230197551529429	1.3995533557288946	0.7008071482196904	0.1678953839742207	0.0005844210679895871
167	-0.0015100789852913145	1.401306697902023	0.7001808709938768	0.16911906750081335	0.00028836483876850083
168	-0.0007368969769954704	1.4014233611575106	0.7003092974737771	0.16884790022661883	0.0003861276469877412
169	0.0009006074863736217	1.4020741765328772	0.7005971359469455	0.16818279934013827	0.0010015820046680255
170	0.0010749866467345834	1.4008263932779619	0.7009532965164658	0.16899617320977844	4.1361982051006805e-05
171	0.000358645562587529	1.4007715370219564	0.7002398351245348	0.16796280618242312	-0.0006978038893810953
172	0.0008120922576313208	1.401231246637025	0.700920033068848	0.16855811695771564	-6.833677539845995e-05
173	0.0005656252136547881	1.4001517867785553	0.6997526537687458	0.16939657727407215	0.0009094069462412715
174	-0.0004811755411456443	1.3996920591977267	0.7001882035514734	0.16856476661515024	0.0018673895020719696
175	0.000967531052529622	1.4001604966892813	0.7007193497098079	0.16885095032745248	0.0004008889341843329
176	0.0005802034692887725	1.4003353302608315	0.6996336870259653	0.16926825450161317	0.0005388064848649925
177	-0.00016727280454089112	1.3985941709617178	0.6997857658795341	0.1696013017160596	0.00010767758388078437
178	0.00047948331160732534	1.4005305477023335	0.7002796230400811	0.16845143416411767	-0.0004334181534794641
179	0.0007306226406407029	1.4014238961104504	0.7003249009676119	0.1688863538921795	-0.0006493364324037078
180	0.0014213800916209897	1.400780459860994	0.7001532636286152	0.1676811750447831	-0.002153749375081293
181	-0.00042850122483927195	1.4008201234646491	0.6995833496470132	0.16724068147249121	0.0010478719581978118
182	-7.736636324605718e-05	1.4003040832891795	0.7001905211436356	0.1684439673062537	0.001435245890613393
183	8.072202875235015e-05	1.4013258961554105	0.7006213286786762	0.16842908673419762	0.0007588207276692102
184	0.0014550137431151243	1.4020613261232262	0.7005215642595318	0.16799643374240417	0.00044317073736184064
185	-0.00022545571020367433	1.4015848504618384	0.7005418331348131	0.16866706255733327	0.0009898208822511367
186	-0.0015368732174627189	1.400806061719123	0.7000657016279345	0.1685376608840112	0.00128076438988471
187	-0.000591546418656684	1.3993532169451184	0.7002814704734839	0.16792539675306234	0.0004789381671286034
188	-0.0002821892899716813	1.400177808181498	0.699894245020875	0.16731390418464123	0.0016984548068051217
189	-0.0013233999503855299	1.4004030135484393	0.7001653417781513	0.16669569382346072	0.0010114931788658456
190	-0.0009394917977550139	1.402201248985625	0.6997734196659308	0.16671801910263784	0.002855283839673724
191	-0.0010662344162495284	1.4005124991870483	0.7001608864447569	0.16712867483251095	0.001595933066912503
192	-0.0001659945732147892	1.3994205638338904	0.6990706755846989	0.1660852950413867	0.0021198854060923557
193	0.0005730601716662106	1.3975882141458762	0.6990150188234556	0.16687478638733197	0.0014329716887569782
194	0.0006978758093652973	1.3991388977620258	0.6995445748343149	0.16678934826062786	-0.0004980220007391167
195	-8.42320955498954e-05	1.4000810411671678	0.7002924828678635	0.1668233822467843	-3.391339555968209e-05
196	-0.0008329853319594267	1.4005520662026387	0.6993460068597767	0.16743982745083089	0.0006550151072187821
197	0.0010380808928053139	1.3998725517143507	0.7002693149500124	0.1671054820351923	-0.00030989536714663566
198	0.0010355943409625418	1.4000182110742303	0.6998416628302935	0.16817342294629709	-0.0002680490269893314
199	0.00187551123725962	1.3999074303804078	0.6994243119531084	0.16819015177383986	-0.0008889452541333971
200	0.0015277830451210911	1.4001913255174865	0.7001886983744227	0.16639467940825298	-0.00014218681836451473
201	-0.00015620612733902473	1.4009264422266576	0.7006911699318746	0.16853976189700995	-0.00023098478893564638
202	-8.08795418633812e-05	1.4016571532018458	0.7009109455013444	0.16868549113429446	0.001124878713147691
203	0.0008156791259553215	1.4018967821765953	0.7000290271320212	0.16761402782995088	0.0015573313336595621
204	-0.00033936591708940377	1.4001903885743672	0.6998222961821088	0.16761057639206936	0.0015127117772883287
205	0.00037595903226462894	1.3995975995142345	0.7001627577066648	0.16722177165539945	0.0024423923206166468
206	0.00015018038332926793	1.4002487713820446	0.7002362860033955	0.1688566817454454	0.003866896446697013
207	0.0006812498611539993	1.3997997711013408	0.7001132837797699	0.16801800494454966	0.0023310363167696533
208	0.0009655003064527852	1.400426977156491	0.6999947065331096	0.16733899388879425	0.001449439122753533
209	-0.0005194904935798024	1.3995215093784508	0.6998827500316461	0.16742513367102824	0.0003192471377046192
210	0.0003690582601641299	1.4004341679051453	0.7004484986922134	0.16667890251342596	-0.0004259499617750475
211	0.0002652972102649146	1.3990555173080417	0.6990809818429438	0.16845099201015667	0.0005353629341558237
212	0.0010069937972476384	1.3982586648266877	0.699308169733417	0.16794303075085085	0.0002572603149568526
213	0.00024329811306196943	1.398084038860378	0.6994211235199426	0.1690504999974505	-0.0002727367294518881
214	0.00024526943147877166	1.3991935557035453	0.699445510501211	0.16933942155049708	0.0008611753890898552
215	0.001747223687491198	1.3996830741431217	0.7005645019817339	0.16937104940031808	0.0024875956415428397
216	0.0006481954345976417	1.4009730401881915	0.6999406361457979	0.16642942254284138	0.0027505579384712133
217	0.0008679257955141507	1.401481421869132	0.6997684725847192	0.16785182914000796	0.0018414319734163071
218	0.000714788114839564	1.4015837165834988	0.7000578271369462	0.16761198915330414	0.0011004107998765034
219	0.0002501666646566312	1.4005951621427921	0.6997152617518704	0.16811156737185032	0.0019859876137630623
220	0.0017191420530860344	1.4011577137147129	0.7001681653124628	0.167362596598086	0.002621921685533925
221	0.002352114400654037	1.401873314018574	0.7003662732098945	0.16861116552434674	0.0018344940311432953
222	0.00011087756265520832	1.4007820028940428	0.7006170822035466	0.1691742947602935	0.0003933248591752888
223	-0.0005189698627747964	1.4005019940290457	0.6994075514565837	0.16747443582187466	0.0007889020549392833
224	0.00012506653987744487	1.4001799353452795	0.6994539035761438	0.16842903353066851	0.0011838048277051814
225	0.002396662624892328	1.4000312054013186	0.7001652045891611	0.16927743608093115	0.0018011703824432834
226	0.0015041414632621002	1.400626372723906	0.7002436566848208	0.16974609427073542	0.0023922607962283964
227	0.001278345086908652	1.4005433353189662	0.700520971359614	0.16839879023437448	0.0010832077476062548
228	0.0014735593057302592	1.4008691736303993	0.7004094846497617	0.1683032178906694	0.0005407382830045445
229	0.0011831969620595996	1.4012183829883926	0.7005879016992892	0.16796295041174172	0.0006919849870034482
230	-0.00021362563139674367	1.4004715219153812	0.6996413332116488	0.1673203937951996	0.00041332000548947254
231	0.00020314293723270533	1.3985042554858678	0.6992065901297061	0.16751683128188757	0.0013730840014769732
232	-0.0007467898774148881	1.3982668191488206	0.6999729814037304	0.16825542119462394	0.0012562112937665073
233	0.0002871052340103403	1.3986944590403636	0.6988673594678154	0.16698328474278815	-0.0002841130179677487
234	0.0005196500263038623	1.3993055385393094	0.6998673547237478	0.16714963907229885	-0.0013299154367860725
235	-0.00020276291247308398	1.4012587198095952	0.700569762028064	0.16841684839986257	-0.0011026663617559338
236	-0.0012197134542266158	1.3999680939013166	0.6994229476288375	0.16812947156615732	0.0002455667975200627
237	-0.0008228462358020612	1.4006902244246857	0.6999108564869922	0.16815689247732335	0.0011685844898644078
238	0.00026812725578275923	1.4000262727112203	0.6996615945189276	0.1691942000828211	0.0013959216730792142
239	-0.0007434652010900183	1.399225176574789	0.6996548219900612	0.16909344676919805	0.0018803542760657227
240	-0.001201442126388764	1.4004937530617985	0.7010367742846192	0.16760236321171254	0.0011878747999798538
241	0.0006714643637262168	1.4013797548765212	0.6999864192111626	0.1680740484512306	0.0008192425164921934
242	0.0010099891245929186	1.399306349140795	0.700263670639918	0.1692568932701962	-0.000394201530116855
243	0.0012663154738309687	1.399434402372081	0.6997549255246821	0.16850752925844265	-0.000504852953269243
244	0.0021884879722598454	1.3994047472451212	0.7002921288127033	0.16822147665222384	-0.0007376815692961346
245	0.0006717100946918022	1.398839855680655	0.6997457221427297	0.16801445755193667	-0.001989626926964655
246	0.0010436539923964587	1.3980071857451808	0.6995742520114246	0.1676567068803112	-0.00030322962571000445
247	0.0005274798560481623	1.3977882562991601	0.6984883480825094	0.16596726960857167	0.000804850223371199
248	-0.000283252564684973	1.3989852545518373	0.6992581686214128	0.1659403602488648	0.0011379972383102274
249	-0.00019690958980128149	1.3993676849449919	0.6994849544498577	0.16821655071710645	0.001184119569309487
250	0.0006893729795124197	1.3992538108096821	0.6998824515019375	0.1677909725129986	0.0015982234215367636
251	0.0002465421280218033	1.4009972731981426	0.7000821498014241	0.16793638195771085	0.0017090799243037619
252	-7.178902635599602e-06	1.4004590743253265	0.6996687364352596	0.16811202800998287	0.002223215391278285
253	-0.0009813083882182594	1.4000296194635513	0.7006053908839669	0.16691301666105696	0.0022789125143656804
254	-0.0003285956638819269	1.400370171359985	0.6988741503382188	0.16431199482689932	0.0005211118036675132
255	-0.00039384321189384845	1.3982606978522014	0.699072993839537	0.16717299488845863	-3.7628420571003147e-05
256	0.0010120286365552912	1.3973951327968148	0.6987821912800646	0.16864532885303266	4.18505429380294e-05
257	0.001904271290592273	1.3979253230295325	0.6991392166712149	0.17009134861687472	0.001038321016112871
258	0.0007027180330008421	1.398527139959597	0.6993487638562387	0.1686317456229608	0.0005001962041075611
259	0.0004457382072054248	1.3990907546382751	0.6994666466308489	0.16802201781716233	-0.0016097075266710969
260	0.000733462603927366	1.399266696249857	0.6995793264822083	0.16893615584283095	-0.0016848753357486443
261	0.00013802644642045358	1.3991954815206913	0.699812434006622	0.1696475987813361	-6.556787337548446e-05
262	-2.6212328305394757e-05	1.3994427930996747	0.6996500221324895	0.1682133251722622	0.0001916934905175022
263	0.0003332981765879135	1.400138755993755	0.6995386340257894	0.16708552196650475	-0.0002303742893452283
264	-0.00016613752877348844	1.3995209457969195	0.6999533320252604	0.16788916803086643	0.0003330708348281763
265	-0.0016426007702765896	1.4004271270902404	0.70018073421973	0.16843995230386613	0.0003544673313621018
266	-0.0023215881743852943	1.4014318318284473	0.699920457500998	0.16920228604361578	0.000730963676004868
267	-0.002120397766745876	1.4015624779002596	0.7005560754875548	0.17003147029756904	0.0015314245760891679
268	-0.0023811523359075853	1.4012384551353412	0.7006088747918731	0.16948179166280222	0.0016232774055900073
269	-0.0029478076824994417	1.4012689812007066	0.7001647081012545	0.17118085559616922	0.0022722162972132393
270	-0.002955557827093847	1.400559388713704	0.7006103172073747	0.16934275262658674	0.001346497301647648
271	-0.0029825230198654656	1.4009752030563232	0.7005446860917285	0.16819538527715863	-0.0005159800683324836
272	-0.0021286685363494364	1.4016868073193005	0.7008935252945656	0.16701980669645297	-0.0005387595796432046
273	-0.0019928287695284135	1.402217435482436	0.7008030701048701	0.1680800882559073	-2.8807189870728888e-05
274	-0.0007482351644421246	1.4009149987005431	0.6999525940865122	0.16806528138187526	0.0003243590332722527
275	-0.002049011671610542	1.4005677525609073	0.7004583749064619	0.16989854021506495	0.0013800521703713463
276	-0.0019612892530925874	1.4009962394897402	0.7002421416249529	0.16820746328303798	0.0009660102979694586
277	-0.001396352583785495	1.4005276517743233	0.6998055144029305	0.16807146969231734	0.0016038236128918563
278	-0.0014697018357733129	1.3998436037345945	0.7002369909174968	0.16707893500605311	-5.623377157307143e-06
279	0.00028480364236309835	1.4008874224551546	0.6998198011038377	0.16730013377051983	0.001646691708234412
280	-0.0008697199279185766	1.3987020053644206	0.6994200038273948	0.168118640725395	0.000995231339795284
281	-0.0007777486608182441	1.3995212447132137	0.7000540073491972	0.16831824386318034	0.0005378248066378503
282	-0.001178429931230432	1.3998783048512082	0.6995277681150868	0.1684294263182536	0.001799835844141411
283	0.0013716225018024642	1.4001271911228084	0.6994865774614212	0.1676742284077731	0.0007891821700677775
284	-0.0019259702632107938	1.4001804243489993	0.699880867795995	0.16976729594979648	0.0017848660467155919
285	-0.0022777193033746983	1.3997800288767226	0.6993297865414717	0.17041125943890778	0.0003018980236854251
286	-0.0012855225968598158	1.3994302955027063	0.6994486343881965	0.16798247843812902	-0.00022658010950403818
287	-0.000970859501865302	1.3985653295069698	0.6996451942932135	0.16856494546944054	-0.0014792994949329088
288	0.0016277083651573348	1.3998408281745023	0.7008573070959964	0.16871659696358515	0.0006999685829050785
289	0.0010030638955176403	1.4012901609962727	0.69980136478341	0.16811567717229559	0.0005319793764767313
290	-0.0006123297082089417	1.3994763826072718	0.6993121306622362	0.168199236423931	0.000539395979420459
291	-0.0008021086149750455	1.399814152004943	0.700175992273619	0.16814384813515595	0.00015230783997637312
292	-0.0017793190277311094	1.4011021830059434	0.7001442462435756	0.16777789736533538	0.0005228919908946627
293	-0.0001376769909575261	1.399125784285866	0.6994448873471875	0.16891932109192567	0.0013227083932153894
294	0.0008867080928139133	1.3985376401034362	0.6991552674672763	0.1688697348010538	0.002484882123315846
295	0.000615205208914324	1.4004642196202572	0.69878821938143	0.1681001376526611	0.0016692822884976101
296	-0.0005882997014242347	1.400725318189583	0.7006773721194894	0.16800172209903114	0.0011907326332188791
297	-0.00026688263030678335	1.4023171994334354	0.701130626278432	0.167528296481463	-0.00024168290972260552
298	-0.001129465010483381	1.4027230588457757	0.7005291271100471	0.16822428482740384	-0.00010145771760953583
299	-0.0014905748909160958	1.402177721214249	0.7003945272350135	0.16915024653401362	0.0012562581621634015
300	-0.002450892860058864	1.4019840480202066	0.7000866386659498	0.16871918052578344	0.001085674325022682
301	-0.0015396119041912971	1.4012824181385544	0.6996206133866395	0.16734433131422569	0.00023358505433636252
302	-0.0015160441257507748	1.3998291505896612	0.7000679945959942	0.16619299429867285	0.00018279415998313382
303	-0.0008621395682860869	1.3990371416320073	0.6991977280932993	0.16498034289239205	0.000152604453020616
304	-0.0008592602800589984	1.3987197632150896	0.6993686897009566	0.16742411943055815	0.0015479599633705227
305	0.0002243823189957654	1.399280187278746	0.6991911895476265	0.16875872168896347	0.001456742259479227
306	-0.0004071578897996469	1.3990832862448417	0.6994038784940133	0.16841890901086515	0.0008088212593095949
307	0.0009373739219254184	1.3994008958367916	0.6998900835344106	0.1679885797949512	0.0017867031380180086
308	0.001093456029896518	1.399442743194179	0.7001378918450328	0.16781874371646135	-4.36556610251901e-05
309	0.0015131875097799037	1.399125077218306	0.6992034908862982	0.16935346247106017	0.00044305521469467277
310	0.0005421657860807551	1.40080855852147	0.7001872833415519	0.169272797489471	0.0007147596727144845
311	0.0014430956241578763	1.3996676444542013	0.7004271172693488	0.1678098079106696	-0.0008959215433664653
312	0.0018426387010273427	1.4004074914179092	0.7000651871030634	0.16878856500779044	0.0005323875328503622
313	0.0008948658101530844	1.399864733720752	0.699474871477884	0.1683423668461682	0.0012999017581841914
314	-0.0015730888946966855	1.400469834138419	0.6999052033719518	0.16949942229112414	0.00039037584704408135
315	-0.0017374106712956803	1.4009939657796344	0.7006650235658404	0.16829924541480992	-0.0009232472821876767
316	-0.0029648716995153406	1.4008895187947283	0.7002321832269225	0.16825519236026956	-0.0007924500520317895
317	-0.0016920258553063641	1.4015255543636629	0.7009135128404199	0.16791128295275817	0.00012711159215374703
318	-0.0007997007876771764	1.4000718036292588	0.7006028255032354	0.16811997090608202	0.00022161928896893062
319	0.00038156193816081367	1.400818673555004	0.6999547471639376	0.1688167833942673	0.0001401084998563048
320	0.00011801831204850739	1.3996764973378375	0.6996577648990395	0.16857219796925332	0.0011513226255184393
321	0.00022416040786638335	1.399649009857301	0.6997932589629005	0.16895022077596142	0.0006054798182085394
322	0.0005770823066405245	1.4016842919828991	0.7002691541850142	0.16714228423853666	-0.0008417197713169434
323	3.9072233511568996e-05	1.4015361151726937	0.7003318823178449	0.16832492967177343	0.0015047272196730625
324	0.0012589323461086892	1.4019865478863958	0.7004522394253819	0.16848896554023268	0.0015610660702103602
325	0.00144365959484871	1.4015678278495443	0.7000620902716367	0.16911039192445135	0.0014622548620835255
326	0.0024499631359719	1.4017247452083506	0.6991197045499428	0.16853655616576688	0.0004228035189079848
327	0.0009979250914983367	1.400001657018905	0.7001837130003675	0.16860300317131174	0.0008899755519630583
328	0.00039337391939824105	1.4005771424776148	0.6995484809685181	0.1672476613341935	0.0016342818617431417
329	0.0003012383041406098	1.399821176259165	0.6998466409058645	0.1675054965316214	0.00011976807678425344
330	-0.0010301491916860472	1.3996099993466415	0.6995406756841336	0.1690491006902997	-5.551858254237636e-05
331	-0.0009494912826459249	1.3994095757569929	0.6996938031693347	0.16827172112916408	-0.00010880245663312642
332	-0.0022021692585050784	1.4003653172175303	0.7000673930451741	0.168228648176234	0.00024610633658996055
333	-0.0010560836397546655	1.4014203882547889	0.7003396183802325	0.16861603430548333	0.0006718765386470683
334	-0.0024705474386586125	1.4014908985363241	0.700168820699002	0.16786468714094555	0.0018962700183021463
335	-0.0016240639840687963	1.3997952852803432	0.699636517799819	0.16769116922315078	0.002287822590564628
336	-0.002550057994413638	1.3998180098933946	0.6997221195328543	0.16907950672419902	0.0019095404266426975
337	-0.0016052288174005138	1.3995583853218982	0.7001039333300011	0.16738413064433433	0.0018613533690943502
338	-0.0012726956084322019	1.4010196258503518	0.700006653881976	0.168013204928158	0.0007655906898464348
339	-0.001248339500735209	1.4001381040196068	0.7002838727477736	0.1668748778138463	0.000503430274395457
340	-0.0009716640783968079	1.401405596682648	0.7002130557012443	0.16780765887823784	0.0009403225796329333
341	0.0008928199903577128	1.3996194161884112	0.6992087426925954	0.16781722211877165	3.498575589752625e-05
342	-0.0008055048112371107	1.3996019473501282	0.6998563809939526	0.16800231961163972	0.0012544039946147628
343	-0.0016544620043448166	1.400969708910099	0.6999149333772695	0.16875245374235412	0.001473089662355055
344	-0.000853171215737014	1.399915767032379	0.6995972168949567	0.16736003877337918	0.0029553255254452806
345	-0.0014582448233031663	1.4003495505154384	0.699726008446881	0.1695629283305669	0.001727142201271096
346	-0.0024275156064827697	1.4000986307000898	0.6999662043312866	0.16954999615966146	-0.00045707412209705384
347	0.0005705750027709095	1.4002047947874185	0.7004401049015545	0.1690962778529114	0.0009077978618656061
348	-0.0003466569449182533	1.400304165198727	0.7000784165802226	0.1700704598445467	0.0007371398055251346
349	0.0005960225934888363	1.4008704992686822	0.7005630863007432	0.16955082619682685	0.0011561323121904385
350	0.0007763761429220472	1.3999482919278068	0.7009277599191609	0.16917803942549725	0.0020656329883238615
351	-0.0006075310762821658	1.4012534767716185	0.7006600440200318	0.1678366751526137	-0.0010557986105155163
352	0.00012576021632598313	1.3999455695920788	0.6995694136052139	0.16764937121606321	3.980694553337229e-05
353	0.0004534890803342577	1.4004015087943833	0.6996679680690224	0.1672343434877048	-0.00037303153967095263
354	-0.00031602269292593636	1.3980252776388369	0.6999377699387943	0.1682427518970356	-0.0014125496960403318
355	-0.0007057457149325587	1.400024184392324	0.6995785847718726	0.1686625076910191	-0.001660397801019597
356	-0.0004253656692231121	1.40038761412921	0.6999273099504574	0.1694178257485643	-1.7433567283908054e-05
357	-0.0011719952856461284	1.4008129885251794	0.6994373112617028	0.16710604654556052	0.0005230500701380461
358	-0.0015532899310760583	1.4012320116824146	0.700394946604179	0.16848259202841795	-0.000918712606015811
359	-0.002408975767260111	1.3996497790741378	0.6997189661760762	0.16661866053627353	-0.00025352047715536104
360	-0.0009345903998914163	1.3988969869532784	0.6997248453316607	0.16590141068534012	0.001224941951338348
361	-0.0017882054095944382	1.3992624327649867	0.698944990160688	0.1669635189627911	0.0007415893596185622
362	-0.0009486339401744085	1.397936176815977	0.6991916899660392	0.16721783747875726	0.0018918385448602965
363	-6.791106743008626e-05	1.3997588820180293	0.7009265805187281	0.16649115353976102	0.0011481468365139179
364	0.0004920077701829688	1.4017150330142853	0.699650938783013	0.16664500598868529	0.00109644519482075
365	0.0017100741222353462	1.398494647769381	0.6993558761329823	0.1682984877119887	0.0020347929992581854
366	0.002029019020903143	1.3984304926251174	0.6994851591606756	0.1680842751546535	0.0025480042526780503
367	0.0026010264507034045	1.3989526558710126	0.6998306599006832	0.1684188358885484	0.0016162423172138198
368	0.0013299383764695278	1.399835414075088	0.6999921374761181	0.1679810471238073	0.0015416253001897637
369	0.001370528977174748	1.400260796077932	0.7001956323032252	0.16808121238776294	0.0014720014497643763
370	-7.74323480340989e-05	1.4019844364551468	0.7000252975998033	0.16922385173197257	0.0017824524406907947
371	-0.0008406953931928354	1.402648323164435	0.7009610613509055	0.16805661628782875	0.0020476723390289372
372	0.0005276725554600497	1.403003629568656	0.7002448637921997	0.16634262617201842	0.0011527724174547405
373	0.0015531264711580856	1.4016847244526802	0.7008932872276126	0.1663610347889729	0.00017187123368422625
374	0.0007053229164567226	1.4007937408112234	0.7003997752805129	0.1667358877050873	4.169575040635421e-05
375	0.0017438046159017977	1.399289801654496	0.6993654611399283	0.16693537897212268	-0.0004830614071402145
376	0.0014174960948707231	1.399831334235552	0.6995063723243807	0.16754486139105268	0.0003076024111963143
377	0.0017934412268806347	1.400879830394786	0.7002039969412567	0.1686296286838466	0.0008386931606490393
378	0.0016058627763077715	1.4020093709287447	0.6995893450112353	0.16899713546744088	3.501650719273241e-05
379	7.102433053031827e-05	1.4008930943139157	0.7007871068860864	0.16898337816187148	-9.996343401991725e-05
380	0.0005311796733069025	1.4011869163037394	0.6998934605857821	0.16890936573644316	-0.00023333377187202353
381	-0.0001613276217129527	1.4003515668744526	0.6999182284691906	0.1682375459176283
382	-0.00035636864816656754	1.4009483042672541	0.6998007507755732	0.16924596219418203
383	-0.0008931721664798354	1.4009167950115107	0.7003157648158885	0.16669005280589694
384	-0.0013618244578199514	1.4010133183417344	0.7000465367758673	0.16570910480567555
385	-0.0014326030578701424	1.40100742436486	0.7001077792406617	0.1684885015437754
386	-0.0007036794608209708	1.4008403672427614	0.6997303965198555	0.16851362498472366
387	0.00036602511159223254	1.400300041531511	0.6995312688617715	0.16838397555625917
388	0.00016462131242157802	1.4008050893241992	0.6993935345861291	0.16651979479059084
389	0.0019553733154510635	1.3990019418605089	0.7002872692135709	0.16957637029287778
390	0.0002900092992146822	1.4006358970926622	0.7001489068778386	0.1682443366455043
391	0.001039267421186069	1.4000914375839628	0.6992629117167667	0.16753827265403726
392	0.0022710192656719415	1.3997642623156206	0.6997654353827996	0.16729007736608095
393	0.004841653466647872	1.3998927293315855	0.6998296659567687	0.16667635239691206
394	0.0042988815836991125	1.399930340576127	0.7003632530455048	0.16658367263885437
395	0.0019966810013454365	1.3994818626050032	0.7004282195645826	0.1677996104923277
396	0.0025893220407004524	1.4000425680555548	0.7000237964000467
397	0.0007369024158275081	1.3986693310273073	0.6994628043708897
398	-0.0003806413563146657	1.3993694943162187	0.6995585114049706
399	0.00045088359731589554	1.3992887727459948	0.6993170532546187
400	0.0005812695587991585	1.3990815347129006
