# Supplementary material for: A rigorous and versatile statistical test for correlations between stationary time series
Source: PLoS Biol. 2024 Aug 15;22(8):e3002758. doi: 10.1371/journal.pbio.3002758 (PMC11398661; doi:10.1371/journal.pbio.3002758)
Supplement: S1 Data — (ZIP) [file pbio.3002758.s001.zip › figure_data/Fig_2B_data.xlsx]

## Sheet: FPR - Pearson Corr
system id	internal name	parametric	iaaft	bstrap	twin	cyclic perm	tts_naive	tts
i	ar1	0.0463333	0.051	0.0611333	0.0478667	0.0486667	0.051	0.0248667
ii	logistic_map	0.0506	0.0518	0.0504667	0.0494	0.0502	0.0521333	0.0269333
iii	sine waves	0.0301333	0.0881333	0.643467	0.130133	0.0360667	0.0807333	0.00246667
iv	sin_w_th	0.0939333	0.106133	0.737267	0.124667	0.0992667	0.0476667	0.0287333
v	acorr_coinflips	0.0370667	0.0946667	0.238533	0.2018	0.0880667	0.0569333	0.0353333
vi	growth&extinct	0.125533	0.125533	0.690867	0.120533	0.0497333	0.0492	0.0248667
vii	fitzhugh	0.0002	0.0769333	0.603867	0.105067	0.0518	0.0418	0.0129333
viii	chaotic_lv	0.0552667	0.0690667	0.1802	0.0617333	0.0488667	0.0328	0.0168667
ix	rand_walk	0.014	0.1902	0.427933	0.185667	0.190933	0.0307333	0.0175333
x	ar1_trend	0	0.9832	0.9996	0.8332	0.939467	0.0473333	0.0240667

## Sheet: FPR - Mutual Info
system id	internal name	iaaft	bstrap	twin	cyclic perm	tts_naive	tts
i	ar1	0.0499333	0.0348667	0.0358	0.0486667	0.0492	0.0248
ii	logistic_map	0.0882	0.0354667	0.0357333	0.0482	0.0479333	0.0247333
iii	sine waves	0.0926667	1	0.141467	0.0118667	0.0567333	0.0122
iv	sin_w_th	0.121	0.738533	0.130733	0.107933	0.046	0.0291333
v	acorr_coinflips	0.0527333	0.0388	0.0367333	0.0532	0.0504	0.0256667
vi	growth&extinct	0.164667	1	0.203333	0.0516	0.0514	0.0265333
vii	fitzhugh	0.358	0.904533	0.0881333	0.0512667	0.0354	0.0157333
viii	chaotic_lv	0.235	0.317933	0.0876667	0.0537333	0.0445333	0.0246667
ix	rand_walk	0.1722	0.6132	0.232867	0.0843333	0.036	0.0181333
x	ar1_trend	0.750333	0.936267	0.630467	0.580933	0.0493333	0.0237333
