# Supplementary material for: A rigorous and versatile statistical test for correlations between stationary time series
Source: PLoS Biol. 2024 Aug 15;22(8):e3002758. doi: 10.1371/journal.pbio.3002758 (PMC11398661; doi:10.1371/journal.pbio.3002758)
Supplement: S1 Data — (ZIP) [file pbio.3002758.s001.zip › figure_data/Fig_A-11A_data.csv]

t	phi=0	phi=1
1	3.000000003394921	2.000000007892133
2	6.000000008710781	2.9999999917008844
3	1.0000000069262183	5.999999990781095
4	-3.734529661354498e-09	2.9999999933966084
5	1.0000000004909633	4.00000000756285
6	-1.1309421244088675e-09	2.999999991966937
7	2.999999994591544	-1.577847499898957e-09
8	6.000000000688278	5.000000009157791
9	1.0000000082792404	4.000000000663306
10	1.9999999991440962	3.0000000038375423
