# Supplementary material for: A rigorous and versatile statistical test for correlations between stationary time series
Source: PLoS Biol. 2024 Aug 15;22(8):e3002758. doi: 10.1371/journal.pbio.3002758 (PMC11398661; doi:10.1371/journal.pbio.3002758)
Supplement: S1 Data — (ZIP) [file pbio.3002758.s001.zip › figure_data/Fig_A-15BC_data.csv]

t	z	x
0	-3.1771319210780584	0.0
1	-2.1668713486725486	0.0
2	-2.3163574347625437	0.0
3	-1.9130447998346134	0.0
4	-1.5981142132847617	0.0
5	-0.9293867517406755	0.0
6	-1.2143594608007755	0.0
7	-0.7603652152379526	0.0
8	-1.1334124513159503	0.0
9	-0.23731520584377985	0.0
10	1.527688469197435	0.0
11	1.2662517076884958	0.0
12	1.0562454507295187	0.0
13	-0.42463615565053914	0.0
14	0.39612091670500715	0.0
15	-0.4807826868627273	0.0
16	-1.1453950772760377	0.0
17	-0.24433710123519292	0.0
18	0.010002773493235806	1.0
19	1.1141773923943274	0.0
20	2.2228011031723383	0.0
21	1.0162792100181444	0.0
22	0.8397724371686454	0.0
23	2.348255889593374	0.0
24	2.610318372944419	0.0
25	2.5402719113643624	0.0
26	3.0843964030905022	0.0
27	1.5544745129989754	0.0
28	1.7247155685139135	0.0
29	2.6165542873237477	0.0
30	3.4525002867483705	0.0
31	1.6105653833416351	0.0
32	0.87572156070772	0.0
33	0.9957202662197678	0.0
34	0.40800684334402154	0.0
35	-0.10621144946723338	0.0
36	0.6096533135548896	0.0
37	0.07334733662140835	0.0
38	-1.73656975556473	0.0
39	-0.8537515130557425	0.0
40	-1.0221188497099472	0.0
41	-1.4470141765272964	0.0
42	-2.578648074225013	0.0
43	-0.7912311849858036	0.0
44	-2.780974461340077	0.0
45	-3.6460157276603495	0.0
46	-2.828057071923388	0.0
47	-0.7506843646956742	0.0
48	0.7842268503956815	0.0
49	-0.6060238396523874	0.0
50	-0.6018488837402222	0.0
51	-1.9317505937057242	0.0
52	-0.34101835181909834	0.0
53	-1.715275506793549	0.0
54	-1.343888599762722	0.0
55	0.09226175911584589	0.0
56	-0.15783079714881645	0.0
57	1.3596787858215686	0.0
58	0.08176692688424592	0.0
59	0.42642731836584585	0.0
60	1.1517813086798252	0.0
61	0.6665351856348052	0.0
62	1.8528888941906825	0.0
63	1.8451518106216707	0.0
64	-0.3458433255731723	0.0
65	3.716512376136743	0.0
66	3.2502023073863873	0.0
67	2.3824849089940607	0.0
68	0.2689266176293661	0.0
69	0.2700164511461727	0.0
70	-0.2709313150383663	0.0
71	0.45470174550346587	0.0
72	0.6899615130642914	0.0
73	2.335982544214383	0.0
74	1.7774391534763856	0.0
75	1.7577128874220174	0.0
76	1.6028558727068547	0.0
77	0.9735093078354046	0.0
78	0.49805631816475926	0.0
79	1.449639625383813	0.0
80	1.7947748731072986	0.0
81	0.6269008071213289	0.0
82	-0.67460553798806	0.0
83	-0.5396339015384963	0.0
84	0.7836962505974463	0.0
85	0.5210579891502344	0.0
86	2.1111756816331364	0.0
87	0.7027526900697606	0.0
88	0.6335674207146376	0.0
89	-2.0728066664655027	0.0
90	-2.046632547436142	0.0
91	-1.7417641018471615	0.0
92	-0.7082970968009238	0.0
93	1.2148538709104888	0.0
94	0.8853412990010822	0.0
95	2.073656490909575	0.0
96	2.113240620102685	0.0
97	2.4656206142839436	0.0
98	1.2597795731728325	0.0
99	2.2668370448696216	0.0
100	0.51382165269709	0.0
101	0.8548337680882796	0.0
102	-0.35367846304446326	0.0
103	-0.7657204765298791	0.0
104	-1.9974079382930214	0.0
105	-1.9145334654511372	0.0
106	-0.9890565293048307	0.0
107	-0.7611100335920199	0.0
108	-1.8805419647680774	0.0
109	0.15436048135371494	0.0
110	0.44527327525605903	0.0
111	1.3197567257550045	0.0
112	1.709056627663191	0.0
113	0.5314718723970203	0.0
114	-1.573016647934125	0.0
115	-2.0165360217855937	0.0
116	-0.18641936597668463	0.0
117	-1.1840396298839944	0.0
118	-0.012784056594735027	0.0
119	-0.6213558127451383	0.0
120	-0.041839824067613274	0.0
121	-1.853207729472523	0.0
122	-0.13017024463080196	0.0
123	-0.1307878713320435	0.0
124	0.7942742890334767	0.0
125	0.7458536517065294	0.0
126	1.3201613514935135	0.0
127	0.8221809067818594	0.0
128	1.3188831782611639	0.0
129	-0.5863544594412287	0.0
130	-1.4911588140543666	0.0
131	-0.3183371653565209	0.0
132	-0.2620142719590613	0.0
133	-0.41216416159155544	0.0
134	-0.4681272077654467	0.0
135	0.17403606390935278	0.0
136	-0.4715185095058721	0.0
137	0.1802446400911455	0.0
138	-0.7896206010048773	0.0
139	-0.9599864637233798	0.0
140	0.31296114711284506	0.0
141	1.2903252308248823	0.0
142	-0.19392669867794465	0.0
143	0.7028860581538161	0.0
144	-0.5471620813272318	0.0
145	0.35000977479001616	0.0
146	-1.6538052169662834	0.0
147	-2.274774344315511	0.0
148	-2.1013143188437193	0.0
149	-1.6374059780765629	0.0
150	0.27743024469539335	0.0
151	1.0982003452903022	0.0
152	2.3442081502755925	0.0
153	2.8475536032284827	0.0
154	1.7104239706250932	0.0
155	0.930969895118845	0.0
156	1.7206505487844541	0.0
157	1.2448268151719573	0.0
158	0.7143850981270521	0.0
159	-0.835133154326255	0.0
160	-0.6910533295839183	0.0
161	-3.274733737402589	0.0
162	-2.7484311713304974	0.0
163	-2.9037920715931484	0.0
164	-1.340080102575848	0.0
165	-1.416728428218755	0.0
166	-1.3207614490942094	0.0
167	0.42257245030455104	0.0
168	-0.7532670299554305	0.0
169	-0.2106280258121469	0.0
170	-2.042706565544969	0.0
171	-1.340165478436827	0.0
172	-0.5278500895089344	0.0
173	0.490375909140658	0.0
174	-0.5554200569201855	0.0
175	-0.06913709789953632	0.0
176	0.2697582311490139	0.0
177	0.16959912770667251	0.0
178	0.2687356681224745	0.0
179	0.6516492894173976	1.0
180	0.8540349274740295	0.0
181	-0.398186439856579	0.0
182	-1.474592018224087	0.0
183	1.473765872561812	0.0
184	2.951428397221356	0.0
185	0.6743060020009157	0.0
186	0.9222319434384865	0.0
187	1.2729994431600509	0.0
188	1.64243684537252	0.0
189	1.290101228208114	0.0
190	-0.02380107946294463	0.0
191	-0.1990811619871588	0.0
192	-0.6304819511818293	0.0
193	-0.306964249787526	0.0
194	-0.4832462789718448	0.0
195	-0.46994802156730964	0.0
196	0.6895888596707653	0.0
197	1.7132704017242604	0.0
198	0.01818610843515911	0.0
199	-0.44719982852996987	0.0
200	-1.1038398337461466	0.0
201	0.45103432833780666	0.0
202	0.2563561272879655	0.0
203	1.6284386932598114	0.0
204	0.662326230625147	0.0
205	0.489628355623261	0.0
206	-1.0059565978609595	0.0
207	0.5983659179835086	0.0
208	0.056244055011197225	0.0
209	-1.4457856128176163	0.0
210	-1.6045112141256008	0.0
211	-3.4280657876580585	0.0
212	-2.4314632240594323	0.0
213	-1.5895365144274065	0.0
214	-0.8245973930940339	0.0
215	0.9208900084112103	0.0
216	0.3436468519325087	0.0
217	1.0480087133580263	0.0
218	1.0458447883636182	0.0
219	0.5387697113805288	0.0
220	-1.6996632239571838	0.0
221	-0.2422630894243527	0.0
222	-0.6735581117393644	0.0
223	-0.45353478656672863	0.0
224	-1.5879351269821895	0.0
225	-0.828559055076531	0.0
226	-0.47196052124122634	0.0
227	-0.3009547458980928	0.0
228	-0.34546145142438855	0.0
229	0.8073952747554958	0.0
230	1.5313975549071885	0.0
231	1.7978951409558532	0.0
232	4.579605354839462	0.0
233	2.605498418010308	0.0
234	1.4443313770733357	0.0
235	-0.0037717269073360704	0.0
236	0.43334598746127456	0.0
237	-0.3841452018372822	0.0
238	-2.9672633829521446	0.0
239	-3.2904224938952056	0.0
240	-2.2310438465707594	0.0
241	-0.551943357651973	0.0
242	-1.9433019082214125	0.0
243	-1.9727534640393332	0.0
244	-1.5202792302784545	0.0
245	-1.7927329506196195	0.0
246	-0.7237492719775084	0.0
247	-0.5026236484088803	0.0
248	-0.03057063940238458	0.0
249	-0.7466143733270354	0.0
250	1.0139062666921739	0.0
251	0.7093593779261657	0.0
252	1.7901011852116242	0.0
253	0.8140731659818592	0.0
254	1.1598906803481315	0.0
255	0.13253969324645765	0.0
256	-0.8581314657782493	0.0
257	-1.3050423575682333	0.0
258	-0.9593963363675307	0.0
259	-0.8903108944249806	0.0
260	0.9159893835575764	0.0
261	-0.5075116611466424	0.0
262	-1.4455964952574645	0.0
263	0.6882705999653009	1.0
264	1.0905730788838195	0.0
265	-1.1180097119473862	0.0
266	-0.2853376997171931	0.0
267	0.037596309537561434	1.0
268	-2.1181266300521573	0.0
269	-1.8522510663739433	0.0
270	-1.3140306982979382	0.0
271	-0.18841897168349098	0.0
272	0.8226023863692438	0.0
273	0.6715684415686052	0.0
274	1.5035487123622608	0.0
275	0.9062108240422289	0.0
276	-0.22314924791021185	0.0
277	-1.0903863166850973	0.0
278	-0.220625127113252	0.0
279	-2.112606674578287	0.0
280	-0.8010171010849894	0.0
281	-1.6672850381513777	0.0
282	-1.5263236224167032	0.0
283	-0.5630446329387746	0.0
284	0.8238096577442051	0.0
285	-1.3640142039439498	0.0
286	-1.7609881547142217	0.0
287	-1.1836300159268522	0.0
288	-1.4246273457364587	0.0
289	-0.1356160406743171	0.0
290	-2.1813217939285483	0.0
291	-1.1651236151789368	0.0
292	-0.3896663541224398	0.0
293	-0.22368605074407732	0.0
294	0.9456564970644881	0.0
295	-0.5676147056012874	0.0
296	0.7112864640687739	0.0
297	-0.20501987806202693	0.0
298	0.5820366034353144	0.0
299	0.08322140291950897	0.0
300	0.8725981111925817	0.0
301	1.3912886075931814	0.0
302	-0.4901515482653648	0.0
303	-0.4975972775962839	0.0
304	-0.44075041285898486	0.0
305	-0.5464005544581219	0.0
306	-1.1381431532226505	0.0
307	1.0547376873176544	0.0
308	0.947413057697879	0.0
309	2.218205134721604	0.0
310	0.9835949407931522	0.0
311	-0.3732803027556416	0.0
312	-0.12904843300916452	0.0
313	-0.6535705072238718	0.0
314	1.9326466072768014	0.0
315	1.5982754742828806	0.0
316	2.2713919670086202	0.0
317	1.3657386047825357	0.0
318	0.6299557175876387	0.0
319	0.4100575847072111	0.0
320	0.6427575708710647	0.0
321	1.299517144704567	0.0
322	0.7875079861815135	0.0
323	-0.12959598369025804	0.0
324	-1.1585937650697358	0.0
325	-0.8876949982545468	0.0
326	-0.048423772821426514	0.0
327	0.4240504353347432	0.0
328	0.2790177556803812	0.0
329	-0.4048263702593462	0.0
330	-0.13661319579465284	0.0
331	0.4761756418087328	0.0
332	0.29650529274908555	0.0
333	0.3199221937165788	0.0
334	0.07344120995115355	0.0
335	0.9669081150283801	0.0
336	0.23863541318119746	0.0
337	0.3525804101933936	0.0
338	0.6412343171474881	0.0
339	1.1743865802568005	0.0
340	2.317955372064236	0.0
341	2.298022569649177	0.0
342	2.2078290342136824	0.0
343	0.07524323492826435	0.0
344	0.659074208753622	0.0
345	2.7550695584847134	0.0
346	1.0985377053716259	0.0
347	-0.25054345564557823	0.0
348	-0.3900342611779275	0.0
349	0.748224143274352	0.0
350	1.0485073925888702	0.0
351	0.256830968342877	0.0
352	0.14379149611282258	0.0
353	1.1376930290528837	0.0
354	1.4690048684584975	0.0
355	3.4571803774439274	0.0
356	3.4257129445219654	0.0
357	2.7515662771680045	0.0
358	2.5408226698450513	0.0
359	1.4295916779759832	0.0
360	0.022941173050221253	0.0
361	0.1880159533027457	0.0
362	0.6221722111215608	0.0
363	-0.9597624772802344	0.0
364	-1.1941901992318593	0.0
365	-1.2051890412912698	0.0
366	-0.5779899263896038	0.0
367	-0.6650590073381024	0.0
368	-0.020444594792099646	0.0
369	0.08380102986752148	0.0
370	1.1189882300640723	0.0
371	-0.9278758985796421	0.0
372	1.0076115090371762	0.0
373	2.1230020693253837	0.0
374	1.536418534674904	0.0
375	1.7258161885247787	0.0
376	1.81461973238064	0.0
377	0.532944184906516	0.0
378	0.5377259952837677	0.0
379	1.1545823757982039	0.0
380	1.118024421666231	0.0
381	1.8339378630151129	0.0
382	1.3787526141797402	0.0
383	1.045877818548838	0.0
384	-0.035689273040373615	0.0
385	-0.389520540834899	0.0
386	-0.7323820596224973	0.0
387	1.1928160760196942	0.0
388	1.075476805361148	0.0
389	-0.2465927376053758	0.0
390	0.22598347183767423	0.0
391	-0.03381526634467247	0.0
392	-3.0774350668675754	0.0
393	-1.6743521756534852	0.0
394	-2.724745306134275	0.0
395	-1.3288572940377503	0.0
396	-1.8914637048569352	0.0
397	-2.7823490537930082	0.0
398	-1.4533026866727268	0.0
399	-2.511505645945593	0.0
400	-2.204753155639035	0.0
401	-1.3389498140261615	0.0
402	-0.32503234669026004	0.0
403	0.5173618937574699	0.0
404	0.3258720370765267	0.0
405	-0.6042849217351205	0.0
406	1.5008159807563408	0.0
407	0.4445898659908407	0.0
408	2.114801887680086	0.0
409	1.0278363480920345	0.0
410	1.8807711370062314	0.0
411	2.386505334854495	0.0
412	0.6250194870212518	0.0
413	0.7927981479211057	0.0
414	1.3103507327356292	0.0
415	1.6182276344381845	0.0
416	0.9338218938228332	0.0
417	0.9556353710821281	0.0
418	0.27425507876193206	0.0
419	-0.9798348240877699	0.0
420	0.29812786007880165	0.0
421	-0.35099191986339573	0.0
422	1.13406384770184	0.0
423	1.396295594630898	0.0
424	0.08476024272874438	0.0
425	-0.1018661496311163	0.0
426	-0.35769122013695515	0.0
427	-1.1212715037478298	0.0
428	-0.2834604627301507	0.0
429	-0.67703639777229	0.0
430	1.1577660351901944	0.0
431	1.6713274656515655	0.0
432	0.2897401614145161	0.0
433	0.1838175914428447	0.0
434	-0.09808787815959269	0.0
435	-1.6331693685229114	0.0
436	-0.21196287919791879	0.0
437	0.8014347997727862	0.0
438	1.486505574543336	0.0
439	0.5835660445867976	0.0
440	1.4774822028296761	0.0
441	0.8244846065582191	0.0
442	1.5122870041818282	0.0
443	2.87112871804482	0.0
444	2.149899983936127	0.0
445	0.08578121161080188	0.0
446	-0.2568543484007849	0.0
447	0.46118782250295687	0.0
448	1.5427058547826913	0.0
449	-0.05389793704569423	0.0
450	-0.2282768535934379	0.0
451	0.07354532874471528	0.0
452	0.4864800543841418	0.0
453	1.2509596410719832	0.0
454	-0.07276790770340857	0.0
455	-0.4744158326179219	0.0
456	0.6758753947680329	0.0
457	0.8654476874619306	0.0
458	1.054194032005039	0.0
459	1.863259321067781	0.0
460	1.408334914456536	0.0
461	1.5138378621914115	0.0
462	0.7451226416167007	0.0
463	-0.8234241711366848	0.0
464	-1.8716548050767665	0.0
465	-1.2358378098711047	0.0
466	-1.0646471849059898	0.0
467	-1.3998561979591708	0.0
468	-0.6618850421522506	0.0
469	-1.3535910816148244	0.0
470	-0.836176490747407	0.0
471	-0.6048461018434581	0.0
472	-1.2633811859026678	0.0
473	-3.182572710669719	0.0
474	-0.771273510996026	0.0
475	-0.22325422199326056	0.0
476	-2.8204038946574213	0.0
477	-2.4007113438937173	0.0
478	-1.2867102094762832	0.0
479	-1.1288378373338543	0.0
480	-0.2098563735304687	0.0
481	-1.1201670467205682	0.0
482	-0.6089492034863291	0.0
483	-0.4797481351755867	0.0
484	-0.5188856815848841	0.0
485	-0.5842488788977545	0.0
486	-0.20921466003580053	0.0
487	0.7862711516630315	0.0
488	0.02027000596407047	0.0
489	-0.3930510198370815	0.0
490	-0.11457072214344546	0.0
491	-0.2003494811291608	1.0
492	0.2453576555539127	0.0
493	0.8900410946420818	0.0
494	1.9142176691003332	0.0
495	1.2235082200985692	0.0
496	-1.4208422425913674	0.0
497	-1.0642141092690862	0.0
498	-0.39107944960551994	0.0
499	-0.4607106312566135	0.0
500	-0.4757336036467211	0.0
501	-2.765522035199818	0.0
502	-1.4278810880244932	0.0
503	-1.3235490906371519	0.0
504	-2.437560971356209	0.0
505	-2.577714745544304	0.0
506	-2.6692302633466	0.0
507	-1.2597121020009174	0.0
508	-0.3201603748772368	0.0
509	1.2906381200681853	0.0
510	1.5513714963606478	0.0
511	-0.265689337865221	0.0
512	-1.595191812977846	0.0
513	0.014091085444638773	0.0
514	1.5765499609073914	0.0
515	0.8658368744898104	0.0
516	1.1648888003279787	0.0
517	-0.6894691235499273	0.0
518	-2.4265501448167366	0.0
519	-2.872608777914559	0.0
520	-2.3680136701432075	0.0
521	-2.178985954508283	0.0
522	-1.7554042316070653	0.0
523	-1.7197973948240557	0.0
524	-0.5245570314271761	0.0
525	1.0603570293283213	0.0
526	0.7784473832902602	0.0
527	2.5749106557436434	0.0
528	1.1680327487197042	0.0
529	0.29251953016485366	0.0
530	0.5924983338583476	0.0
531	0.05995007169016925	0.0
532	1.2190173059597602	0.0
533	0.21220429897394288	0.0
534	1.4712369943904	0.0
535	1.224040912367057	0.0
536	3.4222814193737197	0.0
537	1.9314820879133978	0.0
538	1.149343553831916	0.0
539	0.9501923049688289	0.0
540	-1.5158933536037693	0.0
541	-0.45886021998410087	0.0
542	0.15964395927629815	0.0
543	0.22106913539884399	0.0
544	-1.3896473866075074	0.0
545	-2.519314210593912	0.0
546	-1.1769014288148938	0.0
547	0.35134768738692945	0.0
548	1.840408012993072	0.0
549	0.39284408514523084	0.0
550	-0.755807168157122	0.0
551	-0.8010038173945357	0.0
552	-2.536432814050012	0.0
553	-2.364434145878753	0.0
554	-0.8033142645998108	0.0
555	1.0722825161495475	0.0
556	1.0297532149393471	0.0
557	2.361380899012812	0.0
558	2.0638395673080394	0.0
559	1.6360516122545474	0.0
560	0.9737949411006498	0.0
561	0.8685935045424502	0.0
562	0.353162505935826	0.0
563	0.10630300176491997	0.0
564	-0.5874797337042286	0.0
565	-0.15220391180095627	0.0
566	-0.09209432324288293	0.0
567	-1.5440460608861302	0.0
568	-1.3215327443722773	0.0
569	-1.7807443134550924	0.0
570	-3.2947214781593397	0.0
571	-1.8224213853702143	0.0
572	0.28299328476323127	0.0
573	2.5678254883991656	0.0
574	3.359897371372379	0.0
575	1.4811266073526044	0.0
576	2.212033617854877	0.0
577	2.6683225360545526	0.0
578	-0.1200037561564351	0.0
579	0.7772858860819457	0.0
580	1.1712771556488875	0.0
581	0.982702259261013	0.0
582	0.9765082971595143	0.0
583	0.7418631907557439	0.0
584	2.151240082184049	0.0
585	1.104079223696947	0.0
586	0.5729160633665834	0.0
587	0.4084302280627922	0.0
588	0.5615652347940264	0.0
589	-1.3701541366354129	0.0
590	0.4288659139041764	1.0
591	0.5264058965760801	0.0
592	0.9376087234280347	0.0
593	0.8536420981474148	0.0
594	0.4111081974193061	0.0
595	-0.06746577530344738	0.0
596	0.04888809962710747	0.0
597	0.18627401067240426	0.0
598	1.2856535628888335	0.0
599	1.2460152403068574	0.0
600	0.7387219988487395	0.0
601	2.5036705101365175	0.0
602	0.47314320078204	0.0
603	-1.0090089353560727	0.0
604	-0.351704202636423	1.0
605	-0.4585662273361164	0.0
606	-2.0955923473601152	0.0
607	-1.7791443045298927	0.0
608	-1.9560567838517078	0.0
609	-0.23811114827123347	0.0
610	-0.7879295742201082	0.0
611	0.49906394691319655	0.0
612	0.8091264630494214	0.0
613	0.3600576120897151	0.0
614	0.2732121570509495	0.0
615	0.6199072495695508	0.0
616	-1.8741034389296138	0.0
617	-0.9848039996813622	0.0
618	-1.0684824105777921	0.0
619	1.0499816789836571	0.0
620	0.04371821852639768	0.0
621	1.1731666729737	0.0
622	-1.6937079533241879	0.0
623	-0.3709705523426431	0.0
624	0.016423367283424972	0.0
625	-0.23552013378733788	0.0
626	-0.28575340413747297	0.0
627	-0.46058797351858227	0.0
628	0.10059162812026828	0.0
629	-0.0638344249461308	0.0
630	-1.8324218058801336	0.0
631	-1.468506120896422	0.0
632	1.2067674529983903	0.0
633	0.8915834219571744	0.0
634	0.9148963418387276	0.0
635	0.20237293179948584	0.0
636	0.31571551842136863	0.0
637	0.39894642085656873	0.0
638	0.018060575143086344	0.0
639	0.8759058015375752	0.0
640	-0.30994389600802674	0.0
641	-0.3471559354072943	0.0
642	0.2620445975069916	0.0
643	-0.08357296108702056	0.0
644	-1.282380723336159	0.0
645	-0.339402287767674	0.0
646	-1.2197425594660407	0.0
647	-1.3011279533796059	0.0
648	-1.738937156553998	0.0
649	-1.327984423628897	0.0
650	-1.358975069753241	0.0
651	-1.4258724159066767	0.0
652	-0.31713176382062225	0.0
653	1.540616666742212	0.0
654	0.7209174527005353	0.0
655	1.0272973909884968	0.0
656	0.36369468319980613	0.0
657	0.35352852427236053	0.0
658	1.3752213119408818	0.0
659	1.0129481573856658	0.0
660	-0.10648364103478014	0.0
661	-0.8044651610119855	0.0
662	-1.1798720377695564	0.0
663	-0.8392146477461864	0.0
664	0.2705611986687506	0.0
665	-1.1694040020338041	0.0
666	-1.8558719707786473	0.0
667	-2.223651591121101	0.0
668	-3.3059615355139926	0.0
669	-0.9882503913713128	0.0
670	-0.7281539177240135	0.0
671	1.3910715773170161	0.0
672	-0.4505835710590904	0.0
673	0.978773813517811	0.0
674	-0.016506862701495928	0.0
675	-0.4189244890654314	0.0
676	-1.2822115994373395	0.0
677	-1.8474119790937966	0.0
678	-2.6169337965942114	0.0
679	-1.6155206999954739	0.0
680	-2.4450655225236537	0.0
681	-1.9533477310894303	0.0
682	-1.3765449560060008	0.0
683	-0.29697078379809005	0.0
684	-0.10748782625911545	0.0
685	0.24608435508120674	0.0
686	0.6866706091231669	0.0
687	0.4634185611264996	0.0
688	0.6877409113628148	0.0
689	-0.49830155349100924	0.0
690	-1.1242815221476286	0.0
691	1.1105137416360105	0.0
692	0.7656254047686496	0.0
693	-0.17456289132890035	0.0
694	1.2576858771407164	0.0
695	0.723537503483733	0.0
696	-0.1400147743453809	0.0
697	-1.5470018905638117	0.0
698	-0.3034094573424565	0.0
699	-1.2986875273506113	0.0
700	-1.4481138491654648	0.0
701	-0.36957970647288996	0.0
702	-0.07507222027290233	0.0
703	-0.1389774280328397	0.0
704	-0.3112719811845161	0.0
705	0.9280369673051605	0.0
706	2.8799000249152913	0.0
707	1.4671691882883187	0.0
708	1.595922522304539	0.0
709	3.0459460709672945	0.0
710	3.2112193046278357	0.0
711	1.5610218874610955	0.0
712	0.6620346941488177	0.0
713	-0.134544256596066	0.0
714	-1.0076243892720194	0.0
715	-1.3292422251590756	0.0
716	-0.6685940786710126	0.0
717	-1.0550448602245126	0.0
718	0.13766846049319925	0.0
719	0.2196233859180324	0.0
720	-0.24338931271351924	0.0
721	0.7157174013075279	0.0
722	0.81997400663573	0.0
723	0.8388494304307816	0.0
724	1.6272330558360273	0.0
725	1.712328587610259	0.0
726	1.0897315444891387	0.0
727	1.7003669240101433	0.0
728	1.4995746490117616	0.0
729	3.967011017181341	0.0
730	3.8755962130740587	0.0
731	3.866129970526563	0.0
732	3.9972843509970826	0.0
733	2.877938656954244	0.0
734	3.3274524713976987	0.0
735	2.3525737575480465	0.0
736	0.8156282270982299	0.0
737	0.006953300558604214	0.0
738	0.5328178647235622	0.0
739	-1.1881473853521936	0.0
740	-0.6233502482922837	0.0
741	-1.164695259251971	0.0
742	-0.09707029891452634	0.0
743	-0.8141229198975156	0.0
744	1.3024172183470655	0.0
745	1.6795101818338085	0.0
746	-0.09320183189013398	0.0
747	1.6935180677607402	0.0
748	0.9582101380721734	0.0
749	-0.05672901306927969	0.0
750	-1.0635096254746945	0.0
751	-0.17669199817663328	0.0
752	1.3808374679410282	0.0
753	0.38815925502707427	0.0
754	-0.7259093633191007	0.0
755	-1.6478366423561541	0.0
756	0.34291966171090627	0.0
757	1.9107729849085588	0.0
758	0.9890699493166932	0.0
759	1.2300540519625724	0.0
760	0.8581323860982593	0.0
761	0.5400623679895391	0.0
762	1.3420662898100957	0.0
763	1.3804024035475104	0.0
764	1.2957716492447344	0.0
765	0.6144612191114058	0.0
766	1.245723213088862	0.0
767	0.5900003467512428	0.0
768	0.46292273079372637	0.0
769	0.5435234053310447	0.0
770	-0.8206892715217187	0.0
771	-0.8735774568263472	0.0
772	-0.9241072334435148	0.0
773	-0.5456719769121409	0.0
774	-1.49378847461402	0.0
775	-2.2322036331748225	0.0
776	0.06091956007071064	0.0
777	1.1990872984431442	0.0
778	1.7284004656123035	0.0
779	3.0346991125185996	0.0
780	2.5438846163125794	0.0
781	1.6896404964916256	0.0
782	1.6649240959775977	0.0
783	-0.7138401242658501	0.0
784	-1.5977712324071263	0.0
785	-0.3598027996635399	0.0
786	-0.21924647660780142	0.0
787	-1.4311088687066957	0.0
788	-0.3432393365348916	0.0
789	0.7586341134188568	0.0
790	1.1989234407575349	0.0
791	0.8089496290914623	0.0
792	-0.26978473968836114	0.0
793	-0.08125437961333776	0.0
794	0.3700462630963478	0.0
795	-0.09955641349786121	0.0
796	0.533346420678196	0.0
797	0.6877744282272081	0.0
798	0.8145566502305446	0.0
799	-1.4623501336602063	0.0
800	0.05744789945894779	1.0
801	1.7646052495731506	0.0
802	0.8327560501315889	0.0
803	-0.8939697460933687	0.0
804	0.013150497154450602	0.0
805	-0.4564543844257177	0.0
806	-1.286530440106212	0.0
807	0.31714494780100455	0.0
808	-1.1613778890254607	0.0
809	-0.09553590028076508	0.0
810	-1.314609251102356	0.0
811	0.5420415070038248	0.0
812	0.8959815209450486	0.0
813	0.369792068154704	0.0
814	0.4082244058231801	0.0
815	0.8678444715595685	0.0
816	1.4373855075228095	0.0
817	1.8339612835581982	0.0
818	1.8305031644071645	0.0
819	0.8039705528523542	0.0
820	1.2268589345240208	0.0
821	-0.4525231278426788	0.0
822	0.6873269151116158	0.0
823	1.3541346778936623	0.0
824	2.3419753170259936	0.0
825	1.0506031147496748	0.0
826	0.921633878794376	0.0
827	1.503429716038271	0.0
828	1.3702586803290455	0.0
829	0.532513792191879	0.0
830	0.6800907215813734	0.0
831	0.5440955397753737	0.0
832	1.3765708192532662	0.0
833	0.3351370207224956	0.0
834	0.5740837200747344	0.0
835	0.6947897297328851	0.0
836	1.2436809351100824	0.0
837	0.7976844093651816	0.0
838	0.6856937221277155	0.0
839	0.4090359305885424	0.0
840	0.3203910139658314	0.0
841	0.2326328725335649	0.0
842	-0.16390154060826181	0.0
843	2.712568715633867	0.0
844	1.0548866130059036	0.0
845	-0.43498927722796177	0.0
846	-1.1001191068486982	0.0
847	-1.4801359237871412	0.0
848	-1.0246585754955826	0.0
849	0.7136717949957292	0.0
850	2.1879540394920163	0.0
851	1.768892191607605	0.0
852	-1.259988180134339	0.0
853	-0.4976323730193785	0.0
854	-1.6589972267389588	0.0
855	-1.6619996339047787	0.0
856	-2.313122531874487	0.0
857	-1.1935631927011037	0.0
858	-1.4621016794878245	0.0
859	-0.25135149820077796	0.0
860	0.30135634765133956	0.0
861	-0.02912012339685316	0.0
862	0.06017628422429089	0.0
863	0.9595431653592441	0.0
864	0.2995482998753484	0.0
865	1.1253026954059773	0.0
866	0.7683958800966039	0.0
867	0.807274568872484	0.0
868	1.3643330693462588	0.0
869	2.2865656721213092	0.0
870	2.121408169362655	0.0
871	1.5433576025168554	0.0
872	1.8010362565239677	0.0
873	-0.2847222578530164	0.0
874	1.4396560226568487	0.0
875	-0.3177320498351919	0.0
876	0.6812969983333219	0.0
877	-0.08725603171205742	0.0
878	0.4461723623409325	0.0
879	0.1957532295819071	0.0
880	0.4406170197761117	0.0
881	-0.4923551257234887	0.0
882	-2.5052765923061098	0.0
883	-1.3470379652657387	0.0
884	-1.5434309143102989	0.0
885	-1.7290374076187862	0.0
886	-1.9356493221151991	0.0
887	0.6294567234044823	0.0
888	-0.14157273174319523	0.0
889	0.22771206689881845	0.0
890	-1.0010447470402641	0.0
891	0.8223653909997997	0.0
892	0.019387805083592502	0.0
893	-2.58707034555458	0.0
894	0.9010006320069497	0.0
895	-0.46744819015235395	0.0
896	0.9817186011748531	0.0
897	1.420275581364843	0.0
898	1.6463725427704183	0.0
899	0.9209759495684635	0.0
900	0.8338819165230229	0.0
901	1.8076533504830135	0.0
902	0.9644266291387098	0.0
903	0.9264082724833742	0.0
904	1.576776005663429	0.0
905	1.1871320412003095	0.0
906	0.40600923374175885	0.0
907	1.7358853719371654	0.0
908	1.5568083592289026	0.0
909	0.9645931868732032	0.0
910	-0.10067959316062447	0.0
911	-1.076072937168411	0.0
912	0.14053304936315336	1.0
913	1.0476412207875883	0.0
914	-1.4373622045257584	0.0
915	-1.6216451825937859	0.0
916	-0.1702634909460241	0.0
917	2.305122175602298	0.0
918	3.7639393305145035	0.0
919	3.5766237066022777	0.0
920	3.8769690497477054	0.0
921	2.186458877856393	0.0
922	2.3050557380284546	0.0
923	0.3763743156885393	0.0
924	-0.2984143252868815	0.0
925	0.11208105556794845	0.0
926	2.2463938089477202	0.0
927	2.3204389956012363	0.0
928	1.8981343875874341	0.0
929	1.1586105086253553	0.0
930	-0.511415615304501	0.0
931	0.2448720715741936	0.0
932	-0.17768324648129624	0.0
933	0.11466643309353775	0.0
934	-0.8090644108090388	0.0
935	-0.44509013386274865	0.0
936	-1.848591960643486	0.0
937	-0.7901081532607375	0.0
938	0.7666502046894091	0.0
939	1.4506059581617028	0.0
940	3.1292479298326357	0.0
941	2.5150270668119186	0.0
942	2.265882388280897	0.0
943	2.100982509652472	0.0
944	0.5909579551445054	0.0
945	2.566904037864106	0.0
946	2.7854109109134733	0.0
947	1.7069612161652479	0.0
948	0.2920411088118916	0.0
949	0.78593805940978	0.0
950	1.4077041951772404	0.0
951	1.1232778045338958	0.0
952	0.9723689802870804	0.0
953	0.49254145276998956	1.0
954	0.34203162121101927	0.0
955	1.5745634625663447	0.0
956	2.502812309601131	0.0
957	0.25179173322599957	0.0
958	0.3151330877943707	0.0
959	-0.9835081882136432	0.0
960	-2.0241511834481583	0.0
961	-0.8309530418942042	0.0
962	-1.423236467302432	0.0
963	-4.149622977302751	0.0
964	-2.259583430983347	0.0
965	-0.29956657159902256	0.0
966	1.8290805394592446	0.0
967	0.8840630857788283	0.0
968	2.0642894680580763	0.0
969	-1.176009008167345	0.0
970	-1.8666059126208276	0.0
971	-0.7876547674262334	0.0
972	-0.07982406911107848	0.0
973	1.264541064354065	0.0
974	1.8418682346799078	0.0
975	1.2077377446242357	0.0
976	2.374664284638399	0.0
977	2.348747639378525	0.0
978	3.3612120806212906	0.0
979	1.5485714637116896	0.0
980	1.384253700918371	0.0
981	0.5393819167425344	0.0
982	1.1834806490583643	0.0
983	0.6088842872466893	0.0
984	0.17436680382259923	0.0
985	-1.2044328851009682	0.0
986	-0.5348988857342785	0.0
987	0.741060154080813	0.0
988	1.5269377187668316	0.0
989	-1.9471755820725165	0.0
990	-2.982668601271417	0.0
991	-0.08272749534340029	0.0
992	-0.24553559585160634	0.0
993	-0.3208161462405997	0.0
994	0.9407641387707877	0.0
995	0.855180192106456	0.0
996	-0.0339640079150505	0.0
997	-0.2336217540674539	0.0
998	1.733625459538663	0.0
999	-0.16785333144480585	0.0
1000	1.1837275057177972	0.0
1001	0.5162171388110215	0.0
1002	0.09012328204745362	0.0
1003	1.9259993872066892	0.0
1004	0.7053259761250503	0.0
1005	1.3287865486486834	0.0
1006	0.5670971332593864	0.0
1007	-1.0350990328673373	0.0
1008	-0.8905891927018004	0.0
1009	0.5455139394366113	0.0
1010	0.19596757998338254	0.0
1011	0.686599132968546	0.0
1012	0.6691727083581448	0.0
1013	0.5152522538481425	0.0
1014	-0.056821245040464596	0.0
1015	0.09200742898919825	0.0
1016	-1.9684882517073599	0.0
1017	-1.8262634318201059	0.0
1018	-3.082328027589976	0.0
1019	-1.8879307725032126	0.0
1020	-0.9668910543563287	0.0
1021	-1.472888987544759	0.0
1022	-0.22971468282389929	0.0
1023	0.23503027315941835	0.0
1024	0.4580932784598497	0.0
1025	-0.040738565613244904	0.0
1026	0.4442760077554686	0.0
1027	1.3652002410645951	0.0
1028	0.2951969779850627	0.0
1029	-0.6102065412706463	0.0
1030	0.7618661781689378	0.0
1031	-1.7851221529691497	0.0
1032	-3.8668756014663397	0.0
1033	-4.521540008593701	0.0
1034	-2.9833369761860604	0.0
1035	-1.9359616760113376	0.0
1036	-0.8586681348496572	0.0
1037	-0.5250904039720381	0.0
1038	1.1698165249505708	0.0
1039	2.3946550133275633	0.0
1040	2.8352691481922503	0.0
1041	0.8288881322470398	0.0
1042	0.9437995785633719	0.0
1043	-0.20554297570658175	0.0
1044	-0.6445904485881337	0.0
1045	-1.4745755154985412	0.0
1046	-1.0214904342212472	0.0
1047	-0.17091922036731988	0.0
1048	-0.0409514044164378	0.0
1049	-1.2220346734544338	0.0
1050	-2.3814594594007064	0.0
1051	-2.429106426825626	0.0
1052	-2.478012856153885	0.0
1053	-0.9503358322006347	0.0
1054	-0.9845159412887634	0.0
1055	-0.8778274978072529	0.0
1056	-0.7714143154479016	0.0
1057	0.5568581270426105	0.0
1058	2.0259158110897797	0.0
1059	1.845199604937025	0.0
1060	1.043333890268994	0.0
1061	2.132835249473936	0.0
1062	1.931226067649288	0.0
1063	0.9307613622886878	0.0
1064	1.6621066648996212	0.0
1065	1.370704611441235	0.0
1066	-0.47453750094322	0.0
1067	0.2947300553100422	0.0
1068	0.5061362404923201	0.0
1069	-1.5023460538794424	0.0
1070	-3.2026853929195673	0.0
1071	-2.105578769673425	0.0
1072	-0.7905488841921281	0.0
1073	0.05519583119320659	0.0
1074	-1.3223426920693113	0.0
1075	-1.2726498335601033	0.0
1076	-0.22426496446348365	0.0
1077	-1.69273768391633	0.0
1078	-1.0996333965622846	0.0
1079	-0.5564141081959447	0.0
1080	0.5342660933268037	0.0
1081	-2.0799056650025047	0.0
1082	-1.310946638500647	0.0
1083	1.1004592053899107	0.0
1084	0.14911410498186273	0.0
1085	-0.2118594541449164	0.0
1086	0.8056906123169065	0.0
1087	-0.19915917246084214	0.0
1088	1.0175434638754357	0.0
1089	1.2528135859574168	0.0
1090	-0.697103914963542	0.0
1091	-0.3873793227947536	0.0
1092	-1.7301474849433054	0.0
1093	-0.2585554210288187	0.0
1094	-1.8616632674914848	0.0
1095	-3.1149180019631775	0.0
1096	-3.3177470126483364	0.0
1097	-3.125495575007313	0.0
1098	-0.8729061149870925	0.0
1099	-0.6292918156650117	0.0
1100	-0.149499728595117	0.0
1101	0.9702499385285214	0.0
1102	-0.018634943156765504	0.0
1103	-0.5913701772295211	0.0
1104	-1.2614116619103768	0.0
1105	-0.09808351594989073	0.0
1106	1.564617748414114	0.0
1107	1.353974918202144	0.0
1108	0.32450244902998404	0.0
1109	-0.29320931281570606	0.0
1110	-1.3175608091774023	0.0
1111	-0.19114719686561832	0.0
1112	-1.1967318001782836	0.0
1113	-1.0923453255904008	0.0
1114	-1.9336030727125135	0.0
1115	-3.2529852505202097	0.0
1116	-4.817045078669821	0.0
1117	-4.261893065389911	0.0
1118	-2.7652466479867686	0.0
1119	-2.2534882199055195	0.0
1120	-1.801016641389084	0.0
1121	-2.3320915293590594	0.0
1122	-2.564145632710978	0.0
1123	-2.8626042857920395	0.0
1124	-1.792589338894388	0.0
1125	0.7928422999174864	0.0
1126	0.4186171001857416	0.0
1127	-1.0762484350833055	0.0
1128	0.5192494267361804	0.0
1129	-0.6350918160738788	0.0
1130	0.11296837012560584	0.0
1131	-0.363577550582229	0.0
1132	-0.1734210796096344	0.0
1133	3.3112686760688153	0.0
1134	1.5703618046685701	0.0
1135	0.512572823570543	0.0
1136	0.7340364276019561	0.0
1137	0.49187873549009675	0.0
1138	-0.06175578635242068	0.0
1139	-0.7316365936152871	0.0
1140	0.07834825066960449	0.0
1141	1.1322203430951048	0.0
1142	-0.15952983148224698	0.0
1143	-1.2481039833552685	0.0
1144	0.956233449698469	0.0
1145	-0.7557927574734515	0.0
1146	0.18627851887335733	0.0
1147	0.569522336430152	0.0
1148	-0.7043039134232654	0.0
1149	0.2664808535988084	0.0
1150	-0.9166797487539203	0.0
1151	-1.731226922590786	0.0
1152	-2.6014090842840663	0.0
1153	-0.9867031537470887	0.0
1154	-1.140038055175355	0.0
1155	0.2872246817471952	0.0
1156	-0.6090827534206724	0.0
1157	0.1883046587308852	0.0
1158	1.5392238557695075	0.0
1159	0.9914431859455177	0.0
1160	-0.4314425160883363	0.0
1161	-0.6445807035742142	0.0
1162	0.8055309783793825	0.0
1163	1.3029655211081912	0.0
1164	0.5260877712469887	0.0
1165	-1.376110934681	0.0
1166	-0.24774086921998162	0.0
1167	1.4574876456263874	0.0
1168	2.6688354289895555	0.0
1169	2.3009749999272273	0.0
1170	1.4196533285494513	0.0
1171	0.2076360597444482	0.0
1172	-0.4272565754895198	0.0
1173	-1.948829906857336	0.0
1174	0.770370624112529	0.0
1175	0.5122950475957403	0.0
1176	2.743011671784895	0.0
1177	1.845610754876239	0.0
1178	-0.3263904031966083	0.0
1179	1.6330918200398636	0.0
1180	0.2833372501603989	0.0
1181	-0.2395721359032089	0.0
1182	1.4808505948633612	0.0
1183	2.495368627170625	0.0
1184	-0.27944837681442225	0.0
1185	-0.19455909382826875	0.0
1186	-1.225726370781265	0.0
1187	-0.3188702374763249	0.0
1188	1.5889679253615894	0.0
1189	0.5947877252911374	0.0
1190	1.90957420835785	0.0
1191	0.4080576704711425	0.0
1192	2.457910885151257	0.0
1193	0.8948837286753476	0.0
1194	0.16308064223641205	0.0
1195	0.4111138173227981	0.0
1196	-1.1128147745426922	0.0
1197	0.7706385110313781	0.0
1198	-0.5305699464071456	0.0
1199	0.24255260159482006	0.0
1200	-1.1193432183585466	0.0
1201	-0.6737573067386313	0.0
1202	-0.4821562901380567	0.0
1203	-0.7257503100858462	0.0
1204	-0.018806023303599817	0.0
1205	-1.12999647354877	0.0
1206	0.7308682351833581	0.0
1207	0.7140551215423295	0.0
1208	-2.291605452842202	0.0
1209	0.4014377588984397	0.0
1210	0.733720053465271	0.0
1211	2.0671692589877964	0.0
1212	1.2700819240660854	0.0
1213	-1.373557979499344	0.0
1214	-1.3812084555623791	0.0
1215	-2.1929158801333815	0.0
1216	-1.5735235783781467	0.0
1217	-1.584193367230251	0.0
1218	-0.8999230769911395	0.0
1219	-2.3943542345245152	0.0
1220	-1.6222655597400808	0.0
1221	-1.5951677249904246	0.0
1222	-0.4831085367147038	0.0
1223	-2.0304785245506776	0.0
1224	-1.8464059429410606	0.0
1225	0.36591517974918375	0.0
1226	-0.9249222719133687	0.0
1227	0.09060809501994505	0.0
1228	1.3939317817088184	0.0
1229	0.9656624788396447	0.0
1230	1.6644743774068913	0.0
1231	2.2065716985619668	0.0
1232	3.1143556989055705	0.0
1233	1.8122167878680122	0.0
1234	1.1562526681202687	0.0
1235	1.6134997187046616	0.0
1236	0.3838057534230289	0.0
1237	0.3167147340625841	0.0
1238	-0.47687034820604535	0.0
1239	-2.662850366171237	0.0
1240	-1.5290801125528066	0.0
1241	0.6320739681209773	0.0
1242	0.0703870966747242	0.0
1243	0.1335683585825977	0.0
1244	-0.3596071003701152	0.0
1245	-0.9926883128654393	0.0
1246	-0.5587773551203336	0.0
1247	0.6817869494125601	1.0
1248	2.69309420043671	0.0
1249	2.711642497374132	0.0
1250	0.9367859456004382	0.0
1251	-0.7712654667913202	0.0
1252	0.7669447590135239	0.0
1253	0.8535763228481408	0.0
1254	-0.012959817448718991	0.0
1255	-1.0652440086199118	0.0
1256	-1.553393172729002	0.0
1257	0.14604968838896148	0.0
1258	0.07987540984942447	0.0
1259	-1.344557190229803	0.0
1260	-0.06861104342913682	0.0
1261	0.2620748657313046	0.0
1262	-0.107679764782425	0.0
1263	0.5323394131245918	1.0
1264	-0.4550463680857887	0.0
1265	0.6453721397819066	0.0
1266	-0.9731004038070319	0.0
1267	-1.5846130090244182	0.0
1268	-2.4861121473229644	0.0
1269	-2.1568375629999763	0.0
1270	-2.267237327503142	0.0
1271	-1.9497120480196242	0.0
1272	-1.3600306018374244	0.0
1273	-0.39776888137743593	0.0
1274	-0.1319061441991314	0.0
1275	0.1595254023141114	0.0
1276	1.7159917247362189	0.0
1277	0.934703646409262	0.0
1278	-0.804043386877481	0.0
1279	0.3885514416657092	0.0
1280	2.107855554705925	0.0
1281	1.662787582433804	0.0
1282	2.0034855304898773	0.0
1283	0.7468231841965679	0.0
1284	0.7084515826964826	0.0
1285	1.132941426682396	0.0
1286	1.1716345754735058	0.0
1287	0.2804465500182689	0.0
1288	1.8269423771518245	0.0
1289	1.4516757481099358	0.0
1290	1.9463712292173416	0.0
1291	1.7682388470806887	0.0
1292	2.111441415623487	0.0
1293	2.4112622875224377	0.0
1294	1.471728451866175	0.0
1295	1.8638887291688477	0.0
1296	3.46517783727747	0.0
1297	4.4246164999913375	0.0
1298	3.8612729700420467	0.0
1299	4.390146302184634	0.0
1300	1.765131067865557	0.0
1301	2.707988054234458	0.0
1302	1.9704677358527876	0.0
1303	-0.40760798868283055	0.0
1304	-0.12011500554872731	0.0
1305	0.8922157941971584	0.0
1306	-0.07147661535814431	0.0
1307	1.8870979498736096	0.0
1308	2.670196243174237	0.0
1309	0.5940235055518026	0.0
1310	1.4249067165584122	0.0
1311	1.1094073890874165	0.0
1312	0.22490492855018018	0.0
1313	-0.15919819260033388	1.0
1314	-0.5564337375361501	0.0
1315	-1.605774638857444	0.0
1316	-1.5723653539227929	0.0
1317	-0.4079668361114407	0.0
1318	1.1403652422195423	0.0
1319	2.2565940063061722	0.0
1320	1.0062550751571924	0.0
1321	0.5871308754804756	0.0
1322	-0.44837970408154304	0.0
1323	0.7161366957096307	1.0
1324	-1.1468572316108614	0.0
1325	-2.1660766191727396	0.0
1326	-2.152100332004627	0.0
1327	-1.2549967879320367	0.0
1328	-1.19964573160572	0.0
1329	-0.8066881063945437	0.0
1330	-0.5171470523110799	0.0
1331	-0.1287232095617141	0.0
1332	-1.1245692278931485	0.0
1333	-1.1265582301064756	0.0
1334	-0.21097842530282018	0.0
1335	0.1325442580036929	0.0
1336	1.1860876136199154	0.0
1337	0.08403705412065166	0.0
1338	0.9650873513030601	0.0
1339	2.1421858861848566	0.0
1340	1.356939828499754	0.0
1341	1.2157880243180794	0.0
1342	1.0762410513223064	0.0
1343	1.2890393252954335	0.0
1344	1.2902486426071214	0.0
1345	2.3726617576313807	0.0
1346	2.1742281659551472	0.0
1347	2.386461419691164	0.0
1348	2.0020497242845225	0.0
1349	0.3596645249778774	0.0
1350	0.6851255195890035	0.0
1351	0.24963184106641462	0.0
1352	-0.46034513040070635	0.0
1353	-1.2166122350893867	0.0
1354	-0.9220256451372482	0.0
1355	-1.2528820535288356	0.0
1356	1.1626548282364397	0.0
1357	2.4106302777871598	0.0
1358	1.4205108988012674	0.0
1359	1.7035148010339383	0.0
1360	2.349422857781988	0.0
1361	1.4717566285519184	0.0
1362	2.8784630079542444	0.0
1363	2.937034473708532	0.0
1364	1.9542150178348239	0.0
1365	-0.43134861706700955	0.0
1366	-1.2678992401793976	0.0
1367	-0.5688369253451131	0.0
1368	-0.8364497967624108	0.0
1369	-0.606268119332111	0.0
1370	-1.2117012255007897	0.0
1371	-0.6012681267117959	0.0
1372	-0.8791897267030118	1.0
1373	-2.168138683463859	0.0
1374	-1.859340329723411	0.0
1375	-1.873564118019482	0.0
1376	-2.863152521805455	0.0
1377	-0.5810295789380513	0.0
1378	-0.4827716714116657	0.0
1379	-0.6648062487037114	0.0
1380	0.285010437399899	0.0
1381	0.11691206721825367	0.0
1382	0.8491320735401945	0.0
1383	-0.8862621678021311	0.0
1384	-1.6570393850232943	0.0
1385	-0.6146999785314609	0.0
1386	1.061607375923235	0.0
1387	0.7731366893179401	0.0
1388	0.7576299468718246	0.0
1389	-0.2931029413830818	0.0
1390	-0.2351079358034071	0.0
1391	-0.8735122687029608	0.0
1392	-0.7716967038817616	0.0
1393	0.18209243091748295	1.0
1394	-1.8712992425310966	0.0
1395	-1.0968837433769112	0.0
1396	-1.57236020571728	0.0
1397	-1.7472343593834818	0.0
1398	-0.08489128228735976	0.0
1399	0.23601576705748753	1.0
1400	1.0988406651491271	0.0
1401	-0.9945862501469015	0.0
1402	-1.106427194374497	0.0
1403	-1.2281661607851475	0.0
1404	-1.4491459838007106	0.0
1405	-0.5741676842802733	0.0
1406	0.4940041021747622	0.0
1407	-0.7609759983591202	0.0
1408	-1.4953457632313787	0.0
1409	-2.2986994666692917	0.0
1410	-0.4614829520617325	0.0
1411	-0.8377729885115339	0.0
1412	-0.6878218731587892	0.0
1413	-0.8136859906215717	0.0
1414	-1.5332367783361378	0.0
1415	-0.7000047711848516	0.0
1416	-0.1069764700721903	0.0
1417	0.8664420554990057	0.0
1418	0.3810893564912258	0.0
1419	-0.030324871680029286	0.0
1420	-0.6067491569537334	0.0
1421	1.0634171569054627	0.0
1422	1.7519589952319499	0.0
1423	1.185986088778749	0.0
1424	1.4791638681651744	0.0
1425	0.44957096034200705	0.0
1426	2.369174434224713	0.0
1427	1.0668558536905728	0.0
1428	0.36711014213315407	0.0
1429	-0.11405441840159936	0.0
1430	1.6213968724619567	0.0
1431	1.282580246710177	0.0
1432	1.9822247361300036	0.0
1433	1.2774603569723406	0.0
1434	-0.3187527212959974	0.0
1435	0.5523532689648218	0.0
1436	-0.2398092580546744	0.0
1437	-1.4863889920428197	0.0
1438	-1.4565478385901567	0.0
1439	-0.38792638602223517	0.0
1440	1.4927365885969939	0.0
1441	-0.3425623224770389	0.0
1442	-2.4388516167027263	0.0
1443	-0.7770391343002087	0.0
1444	-0.24387613506080807	0.0
1445	-0.7341862051160525	0.0
1446	-0.09556842694763812	0.0
1447	0.6625451749176399	0.0
1448	2.375850368979444	0.0
1449	1.5327533260036048	0.0
1450	2.3527274998331658	0.0
1451	1.1951533082881276	0.0
1452	0.3269385751879421	0.0
1453	0.6526304328260643	0.0
1454	-0.6581262012172571	0.0
1455	-1.762647366868043	0.0
1456	-0.27066005966720785	0.0
1457	-2.152537109715645	0.0
1458	-1.3934277216276607	0.0
1459	-1.30014166918033	0.0
1460	-1.2831193607412872	0.0
1461	-2.230488846035329	0.0
1462	-3.5972446272317207	0.0
1463	-3.1789797151222774	0.0
1464	-3.3905038026156307	0.0
1465	-2.7987716866359023	0.0
1466	-1.8711040845202516	0.0
1467	-2.051533090666715	0.0
1468	-2.5085984654576587	0.0
1469	-1.4659775614648565	0.0
1470	-1.7880189836038478	0.0
1471	-2.2111451114176286	0.0
1472	-1.8469548488531895	0.0
1473	-1.0073769580354093	0.0
1474	1.4035845593738399	0.0
1475	2.5960707426539744	0.0
1476	0.5538685787913347	0.0
1477	-0.936541212026384	0.0
1478	-0.5908614762309161	0.0
1479	0.14339590681085757	0.0
1480	-0.03132842780669079	0.0
1481	2.150402896790742	0.0
1482	2.682352247973763	0.0
1483	3.517703941230706	0.0
1484	2.044522141079588	0.0
1485	0.5342859123395938	0.0
1486	-0.6962881529583642	0.0
1487	-0.6011832713846041	0.0
1488	-1.6791782072522063	0.0
1489	-1.8092167987732304	0.0
1490	-1.6972214985335297	0.0
1491	-0.24377031977418173	0.0
1492	-0.6435147828714799	0.0
1493	-1.8575244585075579	0.0
1494	-1.7477403936849272	0.0
1495	-1.0348353632017424	0.0
1496	-0.163466695827873	0.0
1497	-1.0360857415933054	0.0
1498	-0.07788490326390751	0.0
1499	1.3323061616563088	0.0
1500	1.4221309313012032	0.0
1501	1.2342875094337926	0.0
1502	0.4158894505101393	0.0
1503	-0.3196723874913153	0.0
1504	-2.253715740429209	0.0
1505	-0.9696544322113113	0.0
1506	-1.0328669861076079	0.0
1507	-0.5704254001538301	0.0
1508	0.10197706893315811	0.0
1509	-0.7150188224421518	0.0
1510	0.5164825099630636	0.0
1511	0.47464833884817326	0.0
1512	1.8292490848549945	0.0
1513	1.449412027254768	0.0
1514	1.33321311439834	0.0
1515	0.6598720416832187	0.0
1516	1.938324422022949	0.0
1517	-0.7466656863857628	0.0
1518	-1.0554979415905872	0.0
1519	-1.043902553061456	0.0
1520	-2.261152522248302	0.0
1521	-2.3775094173327185	0.0
1522	-3.8363793025979174	0.0
1523	-2.4950782745439057	0.0
1524	-3.1517823362570034	0.0
1525	-1.8363871616595424	0.0
1526	-1.5472527091229946	0.0
1527	-1.9157904091708833	0.0
1528	-2.8948358964167697	0.0
1529	-2.7092329719434782	0.0
1530	-1.585839260144964	0.0
1531	-1.2355346759680463	0.0
1532	-0.19863047389153565	0.0
1533	-0.927371600246563	0.0
1534	0.9568334013928841	0.0
1535	0.4318299646104906	0.0
1536	-0.5429144538368985	0.0
1537	0.9301191137056319	0.0
1538	2.008649857556907	0.0
1539	1.3158855832004024	0.0
1540	0.43681779157376777	0.0
1541	1.2158470930372725	0.0
1542	-0.043044003037302936	0.0
1543	0.9050607396666898	0.0
1544	-0.7536380021941064	0.0
1545	-0.6109398744392488	0.0
1546	-0.4159024049142567	0.0
1547	0.916967777700569	0.0
1548	-1.1873421893594984	0.0
1549	-0.5967028105837722	0.0
1550	-0.5384024341846536	0.0
1551	-0.3739734167711691	0.0
1552	-1.145886937541613	0.0
1553	-2.104015686769735	0.0
1554	-1.9359480424894864	0.0
1555	-1.5968274144129027	0.0
1556	0.3574042882197923	0.0
1557	0.36156464528530513	0.0
1558	0.24881899702894938	0.0
1559	0.8725195905346568	0.0
1560	-1.0010909275335305	0.0
1561	0.021802797877556124	0.0
1562	0.9306380998217646	0.0
1563	1.5585905374298528	0.0
1564	0.758019313920919	0.0
1565	-0.7046364761857076	0.0
1566	-1.4781740389245965	0.0
1567	-0.7872679583004992	0.0
1568	-0.014322725573048145	0.0
1569	1.2665238676129635	0.0
1570	2.4080007523435727	0.0
1571	2.556848807529781	0.0
1572	1.8237229636622492	0.0
1573	1.5415260312737757	0.0
1574	0.8437558521368612	0.0
1575	1.6454975486672923	0.0
1576	1.7461198334032426	0.0
1577	1.4381435557428761	0.0
1578	-0.24890004901985452	0.0
1579	0.8724313506439015	0.0
1580	-0.9161844201729822	0.0
1581	0.5904530932594548	0.0
1582	1.397946669258353	0.0
1583	-0.6085061516053762	0.0
1584	-0.47441864216663354	0.0
1585	-1.5734873094453494	0.0
1586	-1.2460604364845134	0.0
1587	-0.31707233202006146	0.0
1588	-0.3585887321208212	0.0
1589	-1.6148801371050103	0.0
1590	-0.8695888187842364	0.0
1591	-0.349224466582544	0.0
1592	-0.27169193716827617	0.0
1593	-1.2353233308106037	0.0
1594	-1.2145079935987186	0.0
1595	-0.5816284271007284	0.0
1596	-0.5621897202721733	0.0
1597	1.719089315115815	0.0
1598	1.4594419580330351	0.0
1599	0.8148480365647548	0.0
1600	1.052991577119486	0.0
1601	-0.36833824924408864	0.0
1602	0.16291842538221402	0.0
1603	1.7308371252909818	0.0
1604	0.3278146691303445	0.0
1605	0.5283052874596774	0.0
1606	1.1369267976665958	0.0
1607	-0.8974999497054874	0.0
1608	1.0106389659250243	0.0
1609	-0.3375509129206966	0.0
1610	-0.5713396966810553	0.0
1611	-0.019265610038622094	0.0
1612	-0.2460888111080322	0.0
1613	0.6306744993408391	0.0
1614	0.5923975665139449	0.0
1615	0.9844295875644307	0.0
1616	0.7640741349984678	0.0
1617	2.006853509066789	0.0
1618	-0.6107005526464406	0.0
1619	-0.06339614023877022	0.0
1620	-0.3449924259678814	0.0
1621	-1.2005273151582319	0.0
1622	-1.6519791311836025	0.0
1623	-1.7283653700079773	0.0
1624	-0.6314452222727819	0.0
1625	-1.3381420918374314	0.0
1626	-1.0998830406476194	0.0
1627	-0.4946692583375422	0.0
1628	-1.5020601319355689	0.0
1629	0.060906560231743345	0.0
1630	2.464223896099851	0.0
1631	1.0509394200634152	0.0
1632	1.6551047784626067	0.0
1633	0.8488938645041091	0.0
1634	1.1275931615798336	0.0
1635	0.6076100176196022	0.0
1636	2.63398864231483	0.0
1637	1.5194602340035466	0.0
1638	1.8575525729452962	0.0
1639	1.9076529536794	0.0
1640	0.25139693069093316	0.0
1641	-1.9842915615656478	0.0
1642	-0.8099168773459176	0.0
1643	0.27757662543474004	0.0
1644	-0.3424017804029531	0.0
1645	-0.8730559138197218	0.0
1646	0.36566411588833136	0.0
1647	1.1087983060346314	0.0
1648	1.7320354615887221	0.0
1649	1.4738268586523249	0.0
1650	0.24340233993433402	0.0
1651	-1.0475917417405658	0.0
1652	-2.726450764950671	0.0
1653	-1.9661972933698073	0.0
1654	0.5428306534346667	0.0
1655	0.8578760134426014	0.0
1656	0.5207729658700293	0.0
1657	-1.156205140523883	0.0
1658	-1.4772736649376261	0.0
1659	-1.029152789832792	0.0
1660	-0.9426264285609598	0.0
1661	0.2485011901765779	0.0
1662	0.0153440632299571	0.0
1663	0.7060468395003252	0.0
1664	0.38001452751885156	0.0
1665	0.07624300281947932	0.0
1666	1.3125036315733958	0.0
1667	0.16677510789043581	0.0
1668	-0.16631029239815026	1.0
1669	-1.4091546073032122	0.0
1670	-0.8896688705155118	0.0
1671	0.44673279167293156	0.0
1672	0.994114864304658	0.0
1673	1.429892214932168	0.0
1674	2.053966926475191	0.0
1675	2.0629950354999425	0.0
1676	2.2023559569991598	0.0
1677	1.9453732469770273	0.0
1678	0.3863727275127765	0.0
1679	0.7965560089261723	0.0
1680	1.5034755810724247	0.0
1681	0.16052325153198843	0.0
1682	0.3483562571045897	0.0
1683	1.326662451544327	1.0
1684	0.5551872606924496	0.0
1685	-0.9324754911711544	0.0
1686	-0.5911988719568488	0.0
1687	1.179846349151892	0.0
1688	-0.08705297487083641	0.0
1689	-0.16632715281516874	0.0
1690	-0.8674599541489652	0.0
1691	-0.9661892619613228	0.0
1692	-0.44156120232201856	0.0
1693	1.167720767000771	0.0
1694	0.10076051093218097	0.0
1695	-0.6381226365758013	0.0
1696	-1.3191882859911566	0.0
1697	-2.0172222456816313	0.0
1698	-2.9467556321892605	0.0
1699	-2.9139911415430104	0.0
1700	-2.1456070685567186	0.0
1701	-1.4610595614612982	0.0
1702	0.14970749449783471	0.0
1703	-0.7168052384243107	0.0
1704	-1.2817017908892594	0.0
1705	-1.654028494145339	0.0
1706	-0.9620740268469323	0.0
1707	-0.8319242354528632	0.0
1708	0.1948618302942169	0.0
1709	-0.6527375256101156	0.0
1710	0.45634258466694766	0.0
1711	1.2619529522808026	0.0
1712	0.6208993645282868	0.0
1713	-0.18790789843922462	0.0
1714	0.04963356057136295	0.0
1715	-0.7567902730796291	0.0
1716	1.4624515445217185	0.0
1717	1.1646033842763746	0.0
1718	1.607663137557177	0.0
1719	-0.14174310421217862	0.0
1720	-1.8499777577386856	0.0
1721	-0.6077182252334254	0.0
1722	0.09048396129251884	0.0
1723	-0.6972659840084596	0.0
1724	-1.0548618386085749	0.0
1725	-1.4183470878024556	0.0
1726	-0.7650160466011054	0.0
1727	0.38834089538472427	0.0
1728	-1.2730215831714697	0.0
1729	-0.41236997705308254	0.0
1730	-1.1628267048085992	0.0
1731	-1.3449106576682324	0.0
1732	-1.1018726684437898	0.0
1733	-2.1327649080590083	0.0
1734	1.3510031340979922	0.0
1735	3.370679668402034	0.0
1736	3.1117456269055057	0.0
1737	2.834237120252389	0.0
1738	0.9403557915907084	0.0
1739	3.035597929997179	0.0
1740	2.1432358158694305	0.0
1741	1.3768695611096347	0.0
1742	2.1678022718597045	0.0
1743	1.7782616558876059	0.0
1744	0.46817954791279837	0.0
1745	0.10880425304144983	0.0
1746	-0.29992280212387357	0.0
1747	-0.14529026811703996	0.0
1748	0.4527543511925166	0.0
1749	0.8496869496775961	0.0
1750	1.8959827565605658	0.0
1751	1.3230848653771285	0.0
1752	1.8842279240300503	0.0
1753	3.0256213883031764	0.0
1754	0.891912364014446	0.0
1755	1.336909218300622	0.0
1756	-0.13649565738206748	0.0
1757	-1.602622550875597	0.0
1758	0.46282625397451693	0.0
1759	1.4594623465781849	0.0
1760	1.544996586517533	0.0
1761	0.60456621291792	0.0
1762	1.9267575731528401	0.0
1763	-0.018437423831850985	0.0
1764	0.054486723136597734	0.0
1765	0.5233182598581647	0.0
1766	1.6534497151038317	0.0
1767	-0.3690128988008812	0.0
1768	-3.3224503852657175	0.0
1769	-2.2103449563997364	0.0
1770	-1.229814314135449	0.0
1771	-0.6871897472177316	0.0
1772	-1.3582796843640241	0.0
1773	-0.9949565788949897	0.0
1774	-2.2365486765679714	0.0
1775	-1.144990681912467	0.0
1776	0.09109491849172424	0.0
1777	-0.6682654416609802	0.0
1778	-2.471727576987783	0.0
1779	-1.8599910141465852	0.0
1780	-1.500494029303309	0.0
1781	-1.1309528148385595	0.0
1782	0.5119084810706107	0.0
1783	0.4969314158679597	0.0
1784	2.4319748387984723	0.0
1785	2.083125840468819	0.0
1786	0.37095441766091297	0.0
1787	1.3932815506410978	0.0
1788	0.8849527178374295	0.0
1789	0.1306960451544949	0.0
1790	0.37088858282981263	0.0
1791	0.3744058193815021	0.0
1792	-1.296510119250052	0.0
1793	-1.7570758598898468	0.0
1794	-0.07794653190824152	0.0
1795	0.12136532012407428	0.0
1796	0.7239416777800616	0.0
1797	1.526911818961395	0.0
1798	2.8614513449054835	0.0
1799	1.3639194412370454	0.0
1800	0.2513485503399444	0.0
1801	-0.7485656093103694	0.0
1802	-1.1244464680730637	0.0
1803	-1.6996992947806913	0.0
1804	-1.204790238844299	0.0
1805	-0.9515859361120734	0.0
1806	-0.0848718835575425	0.0
1807	-1.2500615520511562	0.0
1808	-1.5288676097490734	0.0
1809	-0.7107462611730636	0.0
1810	0.20112559476326697	0.0
1811	-2.1758293940839355	0.0
1812	-2.125151198214012	0.0
1813	-1.7412262283437863	0.0
1814	-3.260012539177855	0.0
1815	-1.8333084206513366	0.0
1816	-0.07918836819712638	0.0
1817	-1.9985312700409101	0.0
1818	-2.963900657001261	0.0
1819	-1.12254833316047	0.0
1820	0.3495553949067062	0.0
1821	-1.0280868610304605	0.0
1822	-1.7072815154253844	0.0
1823	-0.5356782540620882	0.0
1824	-0.6179985095370155	0.0
1825	-0.9539153874499345	0.0
1826	0.9263966084184878	0.0
1827	0.9462766643539112	0.0
1828	-1.1570551771567306	0.0
1829	-0.5566247182869185	0.0
1830	-1.7948949628108426	0.0
1831	-0.5143698942515627	0.0
1832	0.6219347317430657	0.0
1833	0.8739163103091865	0.0
1834	1.5395612701560126	0.0
1835	3.0419723463649175	0.0
1836	2.856060608490924	0.0
1837	1.627282485104892	0.0
1838	0.04579383080442412	0.0
1839	0.2565064162568672	0.0
1840	-0.8554836788909477	0.0
1841	-2.0375838483141395	0.0
1842	-1.8881581987609442	0.0
1843	-3.100028864264331	0.0
1844	-3.470493987911011	0.0
1845	-1.928189400540105	0.0
1846	-1.8249878537426962	0.0
1847	-1.5841258783224905	0.0
1848	-1.134804213483903	0.0
1849	-2.748554765164182	0.0
1850	-1.7377645900967136	0.0
1851	-1.2202651561341769	0.0
1852	-0.8993920790042421	0.0
1853	-0.28672814470768665	0.0
1854	-2.365637270701583	0.0
1855	0.25588342255010854	0.0
1856	-0.12423271899199193	0.0
1857	-1.521176620283502	0.0
1858	-0.9532937556586378	0.0
1859	-1.9384733520504485	0.0
1860	-1.2905386465896236	0.0
1861	-0.36277482052169807	0.0
1862	-1.5728392017984087	0.0
1863	-0.2555610121350057	0.0
1864	-0.04780050881953246	0.0
1865	0.31562332804098125	0.0
1866	0.6250044347764054	0.0
1867	0.9499372511491628	0.0
1868	1.7853178753795476	0.0
1869	2.1101769605442775	0.0
1870	1.9640342258547774	0.0
1871	0.6104843318287467	0.0
1872	0.7136701347493295	0.0
1873	-0.05826486008132353	0.0
1874	-1.4895376757284982	0.0
1875	-1.084053248220975	0.0
1876	-1.671647370505443	0.0
1877	-0.035011773567271254	0.0
1878	-0.062217435697516824	0.0
1879	0.0017103637324491286	0.0
1880	0.7764033732057748	0.0
1881	0.12535843932724489	0.0
1882	-0.16884395088135765	0.0
1883	1.0464803966819851	0.0
1884	-0.6511423238905288	0.0
1885	-1.3227548451555173	0.0
1886	-1.0596222638482067	0.0
1887	0.04305360636657374	0.0
1888	0.27992999840550037	0.0
1889	-0.9615658388407103	0.0
1890	-1.592870057712972	0.0
1891	0.5794509793988574	0.0
1892	0.7218849669695927	0.0
1893	-0.11312174553513354	0.0
1894	-0.5634627424475203	0.0
1895	3.345824983991325	0.0
1896	3.6823493991232326	0.0
1897	0.9411705684410014	0.0
1898	0.20004442236664682	0.0
1899	0.862853779056905	0.0
1900	0.3285165623751081	0.0
1901	1.369014889162992	0.0
1902	2.722560001452664	0.0
1903	1.9133523960541792	0.0
1904	1.6340861920998686	0.0
1905	0.9751980477259503	0.0
1906	1.5654376995146921	0.0
1907	2.595731553162371	0.0
1908	2.7514074611955093	0.0
1909	0.8430076171250518	0.0
1910	1.344468401811642	0.0
1911	0.36237394793859257	0.0
1912	2.002023729711731	0.0
1913	1.8777004265051955	0.0
1914	2.372519032870043	0.0
1915	1.6397039369251951	0.0
1916	1.1154548436075586	0.0
1917	1.2115960232870977	0.0
1918	0.81731590423966	0.0
1919	2.15103503790932	0.0
1920	0.3635282256249601	0.0
1921	0.9398862056230533	0.0
1922	0.07126054749614974	0.0
1923	0.9109286256533773	0.0
1924	-1.1594660543968498	0.0
1925	0.47450001037439304	0.0
1926	0.022781228863430758	0.0
1927	-1.2177262922770653	0.0
1928	-0.13572409433436883	0.0
1929	-0.2867837094251229	0.0
1930	0.07639023497818972	0.0
1931	1.281381862660016	0.0
1932	-0.19422325289218556	0.0
1933	-0.8723334119685162	0.0
1934	-0.5302262579881539	0.0
1935	0.1963570179270781	0.0
1936	-0.5661650633075364	0.0
1937	-1.1894608594099274	0.0
1938	-0.06128730934007487	0.0
1939	0.9407375256776666	0.0
1940	2.0557895264843316	0.0
1941	1.1439173425545208	0.0
1942	-1.781492657864164	0.0
1943	-0.7236545757354238	0.0
1944	0.25337389951478706	0.0
1945	-1.2894614201597874	0.0
1946	-0.8122427476667813	0.0
1947	-0.29326164382054626	0.0
1948	0.13507181157897488	0.0
1949	-0.37014420071932475	0.0
1950	-0.17566774574033478	0.0
1951	0.4774270740969568	0.0
1952	-1.441974490274077	0.0
1953	-0.09829970885783779	0.0
1954	-0.4346464501825051	0.0
1955	0.4602496040690135	0.0
1956	-0.38044555458284274	0.0
1957	-1.978076753268443	0.0
1958	-0.20351499886258484	0.0
1959	1.4986756865037083	0.0
1960	-0.8114577566650736	0.0
1961	-1.860297051034291	0.0
1962	-1.208034777877421	0.0
1963	-1.8949846661409109	0.0
1964	-0.5662375192752339	0.0
1965	-1.1934301624394912	0.0
1966	-1.3529816396385788	0.0
1967	-0.7356521787553865	0.0
1968	-2.6931816224542895	0.0
1969	-2.2051497228460204	0.0
1970	0.4710440680073378	0.0
1971	0.9166155929616759	0.0
1972	-0.35747859780808966	0.0
1973	0.7957801023840296	0.0
1974	2.6202315104531615	0.0
1975	3.1088305344945883	0.0
1976	1.591570536864777	0.0
1977	0.4565032359958463	0.0
1978	-0.050924589169916545	0.0
1979	-1.0847005786625736	0.0
1980	-0.7300746137972942	0.0
1981	-1.5167415502566903	0.0
1982	-1.9369584723245996	0.0
1983	-1.035052158818015	0.0
1984	-1.288158569356988	0.0
1985	-1.1060958129155312	0.0
1986	1.373911174394379	0.0
1987	1.3299573111097442	0.0
1988	2.1212933512175014	0.0
1989	1.9228234780330435	0.0
1990	1.9489554521868346	0.0
1991	0.015093609567007116	0.0
1992	-0.5364063863420117	0.0
1993	-0.6377383440439794	0.0
1994	-0.8930434912825538	0.0
1995	-0.8280389484814726	0.0
1996	-0.4197255206576255	0.0
1997	-0.5164202739081768	0.0
1998	0.3280986251821322	0.0
[truncated: 2 more rows]
