# Supplementary material for: A rigorous and versatile statistical test for correlations between stationary time series
Source: PLoS Biol. 2024 Aug 15;22(8):e3002758. doi: 10.1371/journal.pbio.3002758 (PMC11398661; doi:10.1371/journal.pbio.3002758)
Supplement: S1 Data — (ZIP) [file pbio.3002758.s001.zip › figure_data/Fig_2A_data.csv]

time	sys i, var x	sys i, var y	sys ii, var x	sys ii, var y	sys iii, var x	sys iii, var y	sys iv, var x	sys iv, var y	sys v, var x	sys v, var y	sys vi, var x	sys vi, var y	sys vii, var x	sys vii, var y	sys viii, var x	sys viii, var y	sys ix, var x	sys ix, var y	sys x, var x	sys x, var y
1	-0.4757336036467211	0.3285165623751081	0.25103016220472346	1.4311688849061378e-07	-0.7557495743542582	-0.18849201563476692	0.5022775720058585	0.5260554715488281	1.098187022888005	-0.32715419506229243	17.487350382812053	84.08748134828832	0.5878237969850111	0.04605508362556204	0.38736775721631933	0.32963836275603786	0.0	0.0	-0.45906693698005446	0.3451832290417748
2	-2.765522035199818	1.369014889162992	0.7520560794727748	5.724674720326801e-07	-0.909631995354518	-0.11398997336251636	0.4782584923422928	0.4645902809908499	-0.007678267141149631	0.09033976913078065	23.93673479145761	2.887649460330858	0.393628269411972	0.7004270734691691	0.40233983584316224	0.34845000396817455	1.6243453636632417	2.1106050536007097	-2.7321887018664848	1.4023482224963255
3	-1.4278810880244932	2.722560001452664	0.745870931203257	2.2898685772546945e-06	-0.9898214418809327	0.39640697813882897	0.4023101795035898	0.5577765294814442	-0.10883956787016412	1.0721269169897754	41.02033592587638	4.997203343534607	-0.21751272112185255	1.5717153991341641	0.41740947311648774	0.3573125037840513	1.0125889500131664	0.8040709807566913	-1.3778810880244932	2.7725600014526637
4	-1.3235490906371519	1.9133523960541792	0.7581899407569731	9.159453335026373e-06	-0.9898214418809328	0.6188457681120519	0.42065591530953894	0.4872734770327748	-0.13016530164353854	0.016397754585815293	65.36523493854186	22.126152000579737	-0.8158323575694115	2.3792572626050426	0.4317293880984192	0.35990601981194564	0.4844171977497106	0.8804514609162832	-1.2568824239704852	1.9800190627208458
5	-2.437560971356209	1.6340861920998686	0.7333518179676429	3.663747775776391e-05	-0.9096319953545186	0.8704888891503173	0.44627722407765447	0.5259462462081191	-0.0203965989150884	-0.23165936720800473	74.54952421949595	31.598275711053446	-1.7894347541653495	1.5248359331805557	0.4438980423724362	0.3595994603459218	-0.5885514244064599	1.2476832748001478	-2.3542276380228757	1.7174195254332019
6	-2.577714745544304	0.9751980477259503	0.7821877162047841	0.00014654454181194982	-0.7557495743542587	1.0056343070067137	0.46913884463225614	0.47535025442727286	-0.11959046782396944	-0.23198415599529856	81.9005820094581	46.215696225140626	-2.3428901130043958	2.0356191298977366	0.4521071119259229	0.3583965299878799	0.2768562049182186	2.4805824671763848	-2.477714745544304	1.0751980477259504
7	-2.6692302633466	1.5654376995146921	0.6814803712925129	0.0005860922660368598	-0.5406408174555976	0.8913191090486491	0.4249496563123739	0.4456725923557996	0.04240135683726304	0.08799277779012667	3.7112753673025822	46.042455285259926	-1.4372589936471403	1.7353045077571603	0.45418250083200734	0.35718106907299696	-2.0246824919620643	2.0577255057856094	-2.552563596679933	1.6821043661813588
8	-1.2597121020009174	2.595731553162371	0.8682594993421265	0.0023429950475702065	-0.2817325568414298	0.8737519266774166	0.5446794900622262	0.4884541251359451	-0.12391461477709803	0.17627680313360325	15.430417572957232	57.82210419049833	-2.0940886398231386	1.8238878752582786	0.4476022424408055	0.3562379078447631	-0.2798707277455843	2.144189912309897	-1.1263787686675841	2.729064886495704
9	-0.3201603748772368	2.7514074611955093	0.45753976457714524	0.009350021687109073	-1.133107779529596e-15	1.0174811509550516	0.5369772837320836	0.5549005019379081	0.09316240512585126	0.2391696947733332	15.723318000090003	77.81002972103435	-1.4842281189985886	1.8559305235455967	0.42974869529910054	0.35560744767346764	-1.041077628640687	0.0017231832325284024	-0.17016037487723681	2.901407461195509
10	1.2906381200681853	0.8430076171250518	0.9927885136313429	0.03705039512623865	0.2817325568414293	0.7870372077448131	0.42882175185915583	0.4491060974839022	0.14341825561870447	0.8656837714075121	24.56769841225031	8.592371177738901	-1.741017090612453	1.8511665114888873	0.3989751157243046	0.3552549052606095	-0.7220385325835885	-0.8284456807901796	1.457304786734852	1.0096742837917185
11	1.5513714963606478	1.344468401811642	0.028637923332047066	0.14271065338891298	0.5406408174555971	0.4327311967952895	0.4444636121897027	0.4235304322251891	-0.10587607611034258	-0.15461970416381754	39.69372934741893	10.393196799204834	-1.5109178985485143	1.7075160480672749	0.3569795354919964	0.3551334237595196	-0.9714089080609987	-0.376829730234938	1.734704829693981	1.5278017351449753
12	-0.265689337865221	0.36237394793859257	0.11127117071709944	0.4893772911928901	0.7557495743542584	0.3694653142766003	0.5044290033586186	0.5069506856143253	0.17890291016320403	-0.040790819952682564	51.20475325241109	17.325553524772843	-1.59571941802509	1.4348057432148638	0.3108724806979856	0.35520083718491996	0.49069902898397544	0.7273445960682756	-0.06568933786522096	0.5623739479385925
13	-1.5951918129778462	2.002023729711731	0.3955595891373822	0.9995486322303974	0.9096319953545183	0.06252046318685574	0.43228847288572	0.7052544346399359	0.9643087096371726	-0.2963595212810755	79.79623885020641	30.704345517003734	-1.8168760323576378	1.6447643140481794	0.27081301178431366	0.35542014771162955	-1.5694416805136786	0.4456083270026628	-1.3785251463111794	2.2186903963783977
14	0.014091085444639218	1.8777004265051955	0.9563688023153903	0.0018046561469568145	0.9898214418809327	-0.18627675554313844	0.5029135344619224	0.7358786258534354	0.17329318291323378	-0.08833967640656165	79.89655818883658	45.45859555118102	-1.6892140528056534	1.4231778943216589	0.24406494958152677	0.35575596012831245	-1.8918588845271862	2.5019638502009562	0.24742441877797255	2.111033759838529
15	1.5765499609073916	2.372519032870043	0.16691006509286468	0.0072055974525922625	0.9898214418809328	-0.43043492644597947	0.5240042421822286	0.8585818074017166	0.06572495209368563	0.1277684456272974	4.589985931713905	45.238039404136	-1.325046636966669	1.6887074006217295	0.2325093389366967	0.3561712725647985	-2.275913239195602	4.262213076650049	1.8265499609073916	2.622519032870043
16	0.8658368744898106	1.6397039369251951	0.5562043810542414	0.028614707271773832	0.9096319953545182	-0.6707206713323659	0.5193495256129901	0.9636268634259543	0.16834924824856384	0.24519037520541223	15.388125306375592	65.20706004569087	-1.168447781397981	1.4726395633364424	0.23457655195616667	0.3566257455090746	-1.1421437968601647	4.2015605848752395	1.1325035411564772	1.9063706035918617
17	1.164888800327979	1.1154548436075586	0.9873642702012385	0.1111836231980981	0.7557495743542594	-0.8022887155805372	0.5605234084524501	0.9758382044795634	-0.14955296932945236	0.041873318045199566	14.6330710743348	73.59197485624846	-1.2840261467674188	1.518274194343809	0.24736271230624046	0.3570755622492137	-2.2420350641741953	1.7880575837014518	1.4482221336613121	1.3987881769408919
18	-0.6894691235499271	1.2115960232870977	0.049904272524856706	0.3952873005225658	0.5406408174555976	-1.0114628248790303	0.4989935227662367	1.012796974460996	-0.016019098016883764	0.24608304728329028	28.97821908180604	0.495537544867795	-1.2138059591636434	1.336903573460948	0.2674272585715901	0.3574746719644567	-2.414463271724631	0.010491207895464427	-0.3894691235499271	1.5115960232870977
19	-2.426550144816736	0.81731590423966	0.18965534443448614	0.9561410022725941	0.2817325568414299	-0.87333787440968	0.5005196973845072	1.0318869662026116	0.2177143890886403	0.061630940699860644	44.5117471256644	16.333214175842386	-1.4235637652924387	1.2495120050015591	0.2911574383567901	0.3577771620439213	-3.292321689646003	-0.7673676187319484	-2.1098834781500697	1.1339825709063267
20	-2.872608777914559	2.15103503790932	0.6147447790476903	0.1677415441830131	3.6739403974420594e-16	-0.7946195516794954	0.4583581026829138	0.9161905562748339	-0.09270552715223683	0.028704587270838	39.2983372524315	21.15088131667118	-1.5536613535690644	1.240301322095596	0.3154849515430193	0.3579404972609854	-3.25010794293041	0.3484734891922202	-2.5392754445812256	2.4843683712426534
21	-2.3680136701432075	0.3635282256249601	0.9473345427251869	0.5584172741524455	-0.28173255684142917	-0.8315576330852512	0.4941994711306467	0.8251668678264744	-0.3055801838521192	0.97428382187837	80.23412295560986	30.14805501485764	-1.4262350125205345	1.1468599457563196	0.3387696612045076	0.3579293371579482	-2.667292729214588	0.6587457769759875	-2.0180136701432074	0.7135282256249601
22	-2.178985954508283	0.9398862056230533	0.1995672275393917	0.9863496883223921	-0.540640817455597	-0.5614033450369474	0.46491861663136136	0.7534233618528616	-0.2913883772214683	0.028040556865799305	69.10307217486378	46.43331911833322	-1.2511576061831253	1.284845125592471	0.36105506829679124	0.3577195955766075	-3.7679119064275093	-1.4355020392468247	-1.8123192878416163	1.30655287228972
23	-1.7554042316070653	0.07126054749614974	0.6389605969265295	0.053855922674848185	-0.7557495743542577	-0.3984843614952904	0.430530328899013	0.5757315602840194	-0.37596609790140917	0.9617720579134167	4.890965991822408	45.479897666190205	-1.1611109731319202	0.9784045467128369	0.3833721993695687	0.3573023203803762	-2.623188196587895	-1.6642678681169871	-1.372070898273732	0.4545938808294831
24	-1.7197973948240557	0.9109286256533773	0.9227598100072903	0.20382184907075585	-0.9096319953545187	0.09916992041437905	0.5768973927365268	0.45235514239366703	-0.3171245882875239	-0.0211366128585237	10.757365475503304	52.688213186557824	-1.0320965704902947	0.9679334124080725	0.4066866129964212	0.35668688217701083	-1.7215974759950996	-0.05090649355387189	-1.3197973948240556	1.3109286256533772
25	-0.5245570314271762	-1.1594660543968498	0.2850965721703991	0.6491140116485354	-0.9898214418809326	0.3710175693346282	0.6813641617891196	0.4492768468239918	-0.06174587447827237	-0.09928377524095088	20.56095632952661	80.85817430711145	-0.9358613925058297	0.770210343266684	0.4312117261873213	0.3559029043255248	-1.2191031370932315	-0.4257111808565246	-0.10789036476050956	-0.7427993877301831
26	1.060357029328321	0.47450001037439304	0.81526606682835	0.9110600461203218	-0.9898214418809329	0.649572305786272	0.7946333768428613	0.4442368018481189	1.1917792124262583	1.0388547852688006	24.35579208560905	8.227632420827266	-0.6575796215646801	0.7337773348421941	0.45625781854645747	0.3550003636213005	-0.31824718782882	-1.1756807981321908	1.4936903626616544	0.9078333437077264
27	0.7784473832902601	0.022781228863430758	0.6024292284263294	0.3241185539342358	-0.9096319953545183	0.7453945117462245	0.8789467370590016	0.5956300339245388	-0.06633439192697595	0.0021672622526679687	49.89308975682859	14.372946628003916	-0.19303458944182111	0.31426121476997876	0.4804064659161149	0.3540475058516695	-1.001975047003153	0.8789433043859249	1.22844738329026	0.47278122886343077
28	2.5749106557436434	-1.2177262922770653	0.9580330126559473	0.8762628677192628	-0.7557495743542594	1.0210793294370064	0.8582040453517634	0.4977368398433968	0.04852910304021483	0.7780629948075832	36.899292799076534	17.024356821894283	0.33742403457552367	0.11924290929778714	0.5017666234712991	0.3531264250788328	-1.1248652725218011	0.9323528411842729	3.04157732241031	-0.7510596256103986
29	1.1680327487197044	-0.13572409433436883	0.16082303726926722	0.4337050175027063	-0.5406408174555977	0.883088778761226	1.023620706794673	0.5288454858903091	-0.01649872352454102	0.9638949247372021	69.82949730767002	30.39496621658972	1.4896643540076688	-0.41087612535643325	0.5181308453503592	0.3523265209383982	-2.0606347067808697	0.45319574239819294	1.6513660820530378	0.3476092389989645
30	0.292519530164854	-0.2867837094251229	0.5398359518110205	0.982419901182734	-0.28173255684143	1.0942046790930462	0.9374196844178377	0.5358902847563113	0.0012823418154037038	0.8716492911408252	89.61033052084571	38.573654753801065	2.2750721676051633	-1.4001242155307927	0.5268915215980738	0.3517364503486928	-2.328522786406886	0.8033629012264718	0.792519530164854	0.21321629057487712
31	0.5924983338583478	0.07639023497818972	0.9936523877732402	0.06908415577136452	-2.266215559059192e-15	0.8058286355621926	1.0174954741184428	0.45305005011305627	-0.025229825961707395	0.6927699311888837	6.869516239630046	46.45173019888427	1.5677652086742717	-2.1400966314315903	0.5246162584991473	0.3514354746039913	-1.7981673196686998	0.8205276276005604	1.1091650005250147	0.5930569016448565
32	0.059950071690169415	1.281381862660016	0.0252292801831141	0.2572461407708895	0.28173255684142906	0.6389546100487531	0.7256117444703758	0.5314387903599825	-0.026127051646198603	1.0725825474011985	13.049240047570034	58.54436782719768	2.2330542612421604	-1.797380320433811	0.5063430695849536	0.3514852192851233	-2.489828071394009	0.39138534936546665	0.5932834050235027	1.8147151959933492
33	1.2190173059597602	-0.19422325289218556	0.09837105441822411	0.7642822553174927	0.5406408174555969	0.6513909824927511	0.8714817988034627	0.4717753283969211	0.06917461499655261	1.2338032381783572	18.39876546350233	73.27801974468214	1.4849782012678627	-1.974701924718555	0.46553488743994503	0.35192275260430006	-2.8865815982499865	1.5998416779174296	1.7690173059597603	0.3557767471078145
34	0.21220429897394288	-0.8723334119685162	0.3547767602834836	0.7206195580971984	0.7557495743542588	0.17919781780132538	0.6653264241721931	0.3956096268855638	-0.17639740071619728	1.3554595283597355	27.126628690029193	6.038980993950539	2.1631448641069366	-1.6127920771968598	0.3984057120578318	0.3527555998467441	-3.573754298369586	2.715543480701916	0.7788709656406095	-0.30566674530184956
35	1.4712369943904	-0.5302262579881539	0.9156408425849568	0.8053080423399877	0.9096319953545179	0.1179296043043295	0.49062515740371127	0.4892474934162476	0.15151907660020866	0.2343629294239445	43.42427948169081	11.857338014894161	1.398862093358509	-2.0487202095590895	0.31562165808468107	0.3539589557400509	-4.418959939868306	3.5564050388430197	2.0545703277237335	0.053107075345179444
36	1.224040912367057	0.19635701792707833	0.3089707599010686	0.6271479971300973	0.9898214418809326	-0.3009411246745103	0.5139300694242965	0.44624857180326294	0.13800268998716447	-0.1306202328912091	43.97058864692205	17.644068012319384	2.008928606777535	-1.6394293163329496	0.24292206502482586	0.3554750476526725	-5.090206070705125	3.453517821269482	1.8240409123670571	0.7963570179270782
37	3.4222814193737197	-0.5661650633075361	0.8540313177088993	0.935333547303219	0.9898214418809327	-0.5788150436346506	0.5499692627557988	0.48310139253177836	0.9707413988686149	1.176286748906208	59.750444141840084	23.769942376400767	1.5802810282234765	-1.7206567658522465	0.1971213226336394	0.3572143831645671	-5.102870669624026	4.600418197668965	4.038948086040387	0.050501603359130565
38	1.9314820879133978	-1.1894608594099272	0.49864730432520166	0.24193881036958378	0.9096319953545191	-0.8373082622440523	0.5000010726058813	0.5171606366098274	0.12080901363482723	0.1679848505334208	62.381696366232426	35.551546538554916	2.0783465245982438	-1.5630519604520823	0.17794691194795415	0.3590586801528507	-6.220181018259304	4.5507156185102895	2.564815421246731	-0.5561275260765939
39	1.149343553831916	-0.06128730934007476	0.9999926808576455	0.7336176896261375	0.7557495743542584	-0.7947047600442515	0.5403154037409051	0.6141269819773856	-0.10520166393857652	-0.2981744297091932	3.0893730307269283	44.220303631821785	1.271061011230375	-1.7035466175565797	0.17972977041209445	0.3608654381615318	-5.985765320442211	5.01735888573913	1.7993435538319162	0.5887126906599253
40	0.9501923049688289	0.9407375256776667	2.9276355138711535e-05	0.7816911003749828	0.5406408174555978	-0.9132751369566338	0.4048999552869864	0.4752110575892753	-0.08058345358130076	0.12919327730871752	15.41338777215784	64.56973499702259	1.4778989833454113	-1.6344309916546607	0.19769410188189387	0.3624744029687428	-4.32596314333234	6.051045753678631	1.6168589716354955	1.6074041923443332
41	-1.5158933536037693	2.0557895264843316	0.0001171019921349653	0.6826004958781254	0.2817325568414301	-1.028643428556367	0.41556411889517564	0.49180185838302026	0.023439577540512537	1.0940765553087288	18.845056580392157	80.73300612050592	1.5661967304766133	-1.371808501407705	0.22759825002085562	0.36371641018532286	-3.583918982755005	6.859890113944313	-0.832560020270436	2.739122859817665
42	-0.45886021998410087	1.1439173425545208	0.0004683531170336133	0.8666282356202508	-1.164033439826574e-15	-0.8681651583179283	0.40328133261195964	0.5185811080630183	-0.028533153762729278	1.0244212375460187	28.281443686484298	5.421856532511772	1.2028879910422092	-1.2565899730552748	0.2639694219651781	0.36442517976803596	-3.77575453511662	8.649644797150584	0.24113978001589909	1.8439173425545208
43	0.15964395927629815	-1.781492657864164	0.0018725350495655128	0.4623349473839274	-0.28173255684142895	-0.641477917683984	0.5097574526141934	0.5093260759993007	-0.06731070490074341	0.04329250735152079	41.75808873020988	12.742149501699112	1.4193125412760037	-1.0995278124634784	0.29980261757021026	0.36445258052438695	-4.663383499201457	9.100928813190755	0.8763106259429648	-1.0648259911974973
44	0.22106913539884399	-0.7236545757354238	0.007476114648214646	0.9943253752457141	-0.5406408174555968	-0.5254054877679512	0.5757920456377618	0.492078538790578	-0.10086720581798944	0.008746107411612598	42.15559774920532	16.023334395254995	1.4795999065017107	-1.186027202380512	0.32870274987613946	0.36368720219860967	-5.410541792952294	7.416868827322518	0.9544024687321773	0.009678757597909482
45	-1.3896473866075074	0.25337389951478706	0.029680889431925584	0.022569693552735897	-0.7557495743542587	-0.36880932415056167	0.5029469425807878	0.44585352214014523	-0.0836242082679065	0.2447903772982542	88.74612896165168	27.91264107978003	1.4046204960351603	-1.5456983436013938	0.3478079645662994	0.3620750866422625	-3.718087191924548	6.256698722340242	-0.6396473866075074	1.003373899514787
46	-2.519314210593912	-1.2894614201597874	0.11519973693782157	0.08824120994268596	-0.9096319953545178	0.08794423746337107	0.5302467301241605	0.4521687239967533	0.14087531162947317	-0.06026832507478306	75.11963990604686	41.400884788059315	1.1173180315486828	-1.2193650085849694	0.3584240228056361	0.35963999862326523	-3.667279437148519	7.606805541021968	-1.7526475439272455	-0.5227947534931207
47	-1.1769014288148938	-0.8122427476667813	0.4077150301891131	0.3218187952421471	-0.9898214418809322	0.38752001436973543	0.48898872097552926	0.5131812356989108	-0.2914985108502529	-0.029990908983191913	5.777326474683585	49.66770389806226	0.9168840415314046	-1.0268308193852307	0.3638488075691868	0.35649896324501623	-4.304275083717872	7.27552237108934	-0.39356809548156046	-0.028909414333447958
48	0.35134768738692945	-0.29326164382054626	0.9659339373880148	0.8730058330841604	-0.989821441880933	0.6439121573357	0.4655712097610479	0.6082263720249708	0.05287415465539995	0.001108347555927578	9.681382614736755	57.97832809983383	1.0002633213390817	-1.1531090953653984	0.3669534187746078	0.3528673486711565	-4.113359599050407	7.6620615162224315	1.1513476873869295	0.5067383561794538
49	1.840408012993072	0.13507181157897488	0.131622263960406	0.44346659394076604	-0.9096319953545184	0.8666586632312765	0.48540539174078196	0.7557821896592796	0.964534457228052	1.0413496112725107	12.507594507004473	76.22410689588467	1.1593608340163997	-1.0248949298094416	0.3692999145563185	0.34904878909858933	-2.0131044625715644	6.810605859691605	2.657074679659739	0.9517384782456415
50	0.39284408514523084	-0.37014420071932475	0.4571913743613728	0.987215895997367	-0.7557495743542573	0.7903962471727016	0.5546335344396545	0.8232035561544911	0.10917202499994733	-0.2644874701486847	29.977235848077093	5.657203527873864	1.3442964839211302	-0.8637898228598004	0.37138464783267666	0.3454077556201289	-1.8929455100899353	7.811487283371906	1.226177418478564	0.4631891326140086
51	-0.755807168157122	-0.17566774574033478	0.9926696862837274	0.050482682749931326	-0.5406408174555979	0.9056608545105459	0.57023660027772	1.0106359194906598	0.07726104204590485	0.20819607143234478	44.10304063043644	15.723302429275506	1.0871220116587714	-0.6638999909585573	0.37311795837784295	0.34232783036159015	-1.2757424003825162	7.426655034539116	0.09419283184287797	0.6743322542596653
52	-0.8010038173945357	0.4774270740969568	0.0291063208683744	0.19173672596920446	-0.28173255684143195	0.9577650247690038	0.5269900823671668	0.9174800063785612	-0.4173801701479384	0.033929963526473504	35.82463397525757	20.153968845659236	0.8719226282009821	-0.5082904158598085	0.37416512016472836	0.34016404356556745	-0.9755720804266887	8.884763273148636	0.06566284927213095	1.3440937407636235
53	-2.536432814050012	-1.441974490274077	0.11303657181552654	0.6198950155352586	-7.347880794884119e-16	0.8236993021182667	0.4735858826302992	1.0935374255180188	0.08769699157161392	0.0853686893737168	78.84403760407493	32.48655673156984	0.7425808686485518	-0.2023552274111699	0.37413342396959737	0.3391999587781399	-1.3278219269202074	8.352529252250458	-1.6530994807166786	-0.5586411569407437
54	-2.364434145878753	-0.09829970885783779	0.4010372209908794	0.9425007409992003	0.2817325568414271	0.7235887691886284	0.4577869634662868	0.943391407454659	1.0486411365172632	0.029597398762168565	99.75847205548882	34.87262067744423	0.3375394375866871	0.3574960301719147	0.3726748669026105	0.3396185894189174	-2.4703401249423473	9.470662648968153	-1.4644341458787529	0.8017002911421622
55	-0.8033142645998108	-0.43464645018250525	0.9608254734831677	0.2167723768606345	0.5406408174555967	0.42092665264507334	0.3903918407197927	0.8623846951644827	0.003279425493982863	0.9720338093074173	9.247822872703942	46.10010330129984	-0.07073555672884135	0.9482068667458758	0.369557366086434	0.3414909449089065	-2.819682847355225	10.145058753789021	0.11335240206685582	0.4820202164841614
56	1.0722825161495475	0.4602496040690137	0.15055953195605717	0.6791284539633022	0.7557495743542586	0.3934837075434578	0.5183986934604863	0.7692994916276872	0.9296989275583163	-0.053286227024544296	9.610382572096785	58.917458742395084	-0.5385776561067278	2.1034040574977793	0.36472778957208474	0.3447800511416186	-3.028577080730003	9.42266684837487	2.005615849482881	1.3935829374023472
57	1.0297532149393471	-0.3804455545828426	0.5115654371729207	0.8716519879228685	0.9096319953545178	-0.10271461427185068	0.50995759279818	0.754091569394782	0.12799218329334333	0.014417121350928094	17.98055397761747	87.6857238838963	-1.1571659546587294	1.857504493134192	0.3583664511104176	0.3493542315414793	-2.4419538895478055	10.52166318112205	1.979753214939347	0.5695544454171573
58	2.3613808990128113	-1.9780767532684427	0.9994649626519969	0.44749919949192013	0.9898214418809328	-0.3879767617122598	0.354025076414342	0.6301432120433743	-0.06195439645665483	0.022807851140014355	31.877877464081696	7.1115846725835805	-2.0256940622258366	2.1725881733517363	0.35091581460060167	0.3550017127864355	-1.6029704756733005	9.620028690646052	3.328047565679478	-1.0114100866017761
59	2.0638395673080385	-0.20351499886258462	0.0021390043321573146	0.9889746637840431	0.989821441880933	-0.6204412135985803	0.4944050580321951	0.45756669994496685	1.2752076439974531	0.17328926331272257	28.40245466695985	9.128500218010224	-1.6637536089960219	1.5184910132438567	0.3430589487307183	0.3614403229634552	-0.6718683943697432	8.7975615017418	3.047172900641372	0.7798183344707487
60	1.6360516122545468	1.4986756865037085	0.008537715970497307	0.0436151127091281	0.9096319953545184	-0.8726838374371373	0.6497646050875773	0.5165769824053446	1.084657428324147	0.05190866194270109	46.21688287815261	20.3124626970202	-1.9847884908422797	1.7456617322911367	0.3356335294480698	0.3683191260975854	-0.38628106911548443	9.519272793854492	2.6360516122545468	2.4986756865037085
61	0.9737949411006493	-0.8114577566650734	0.033859293506017685	0.1668513386099926	0.7557495743542574	-0.7909071736189072	0.8664128215615057	0.49252043236760507	0.32067421011592234	-0.020023300404909104	79.2966433904354	21.536824707696745	-1.7294090852785362	2.0470993014417966	0.3294947379394292	0.37521321916630107	0.49886009515524365	8.893930792388504	1.9904616077673158	0.20520891000159325
62	0.86859350454245	-1.860297051034291	0.13085136699716413	0.5560478776561848	0.540640817455598	-1.0029378273614709	0.8825317427430047	0.4878779699934148	0.8821699004619646	0.29798476664136	99.78899344940032	43.63079637131962	-1.872584980714698	1.7920417421768924	0.3253692495954431	0.38161604450436926	-0.25553784584140915	8.300087725133995	1.9019268378757834	-0.8269637177009577
63	0.35316250593582627	-1.208034777877421	0.45491714700855035	0.9874345416409493	0.28173255684143206	-1.1046881716064043	0.9283025112136701	0.5075598587658465	0.7366111539650723	-0.19191392344702826	0.16698340155340752	55.43426048939821	-1.6636705509209835	1.4469704362237046	0.32374915247185276	0.38693624454728437	0.9973303093918787	7.956187015923603	1.4031625059358264	-0.15803477787742093
64	0.10630300176492039	-1.8949846661409109	0.9918701454646054	0.049630270461110466	8.572527594031472e-16	-0.7906934820588776	1.0669414439137936	0.5382534740481235	1.1072184396228724	-0.20103137638552507	8.740856103382225	64.72529849914723	-1.749030891524608	1.5093403029486099	0.3248537811686112	0.39050734132066084	1.5102601298098879	6.956017826051087	1.1729696684315871	-0.8283179994742442
65	-0.5874797337042282	-0.5662375192752341	0.03225504000251173	0.18866842686026997	-0.281732556841427	-0.746861747402258	1.024321760398271	0.4041684740495439	0.12790560925879293	0.05319030781692419	11.719983393029942	88.72161190222312	-1.6368552871240805	1.6640731220139573	0.32865614121563136	0.39162032668570246	1.212167294707172	8.001012235724986	0.495853599629105	0.5170958140580991
66	-0.15220391180095605	-1.1934301624394912	0.1248586095877924	0.6122906062653637	-0.5406408174555966	-0.4693068079800256	0.8839850451331132	0.3886329353851269	1.0053040145582135	-0.03185599282359305	23.452318442412047	6.709605875354787	-1.67657411554271	1.4439174759816957	0.3349485084539213	0.38959273455235627	1.700685441244669	8.609526934209836	0.947796088199044	-0.0934301624394911
67	-0.09209432324288278	-1.3529816396385788	0.4370757487983825	0.9495632789782282	-0.7557495743542586	-0.19387727768157131	0.8970262402701309	0.510334494869075	-0.23081898686169647	-0.26618939823372506	41.03015700891377	10.159497815044626	-1.4786263614616475	1.6417645079214456	0.34341635518668184	0.38389156669716146	1.6251137282236132	8.540198237519352	1.024572343423784	-0.23631497297191206
68	-1.54404606088613	-0.7356521787553865	0.9841621544428629	0.19157143277737493	-0.9096319953545178	-0.12061814678209808	0.6858926849979066	0.4964561822020884	-0.06718427770741779	-0.04683444920667183	66.57571186881997	14.630111913546056	-1.4625849132726392	1.387001246525628	0.35369295512231985	0.37432162644466555	2.7567431156750404	8.431806170345812	-0.41071272755279664	0.39768115457794684
69	-1.3215327443722773	-2.6931816224542895	0.0623480328209814	0.6194872756839945	-0.9898214418809322	0.1956249243993503	0.5999911973541052	0.5342379984474455	0.0926978300880502	-0.10659836560211743	60.044500469450604	30.404725382439363	-1.6200857914284958	1.3541845568389814	0.3653777857537266	0.36125629281930793	4.276559932097239	8.88196168311299	-0.1715327443722774	-1.5431816224542896
70	-1.7807443134550924	-2.2051497228460204	0.23384302249734087	0.9428911637984684	-0.9898214418809325	0.4198629972524169	0.4981860489319176	0.4146230474724453	0.9723735511519382	0.1696692900637443	84.75061201293344	34.49939899858663	-1.4063741620770815	1.4069907603803966	0.3780152607370364	0.34581314595703433	6.4621353386304	10.647296783632061	-0.6140776467884257	-1.0384830561793537
71	-3.2947214781593397	0.4710440680073378	0.716641853306596	0.215389668116953	-0.9096319953545184	0.675221340349353	0.5222152158766554	0.4506715167535579	0.9826022221791406	-0.09318776556453671	7.682992748083009	49.73213591781268	-1.4223020175918737	1.0580500177993508	0.39104482627468223	0.329810704932975	5.0656390031422625	11.518266586164303	-2.111388144826006	1.6543774013406711
72	-1.8224213853702143	0.9166155929616759	0.8122652295835333	0.6759878359416873	-0.7557495743542597	0.932896965137344	0.5023947125661749	0.5771768169551785	-0.02631884529926289	0.15759219733009083	12.837029818146824	71.81475630097583	-1.5546599853326335	1.064290339530472	0.40374222224837414	0.3154049496455211	3.621525197712673	11.009809451888902	-0.6224213853702143	2.1166155929616757
73	0.28299328476323127	-0.35747859780808966	0.6099617055725729	0.876113126402247	-0.5406408174555981	1.0219126686470252	0.48311743644054317	0.4344864735526092	-0.1400871983439752	0.06896725503152758	17.858767878766837	88.45277336864204	-1.1815362509506175	1.377777159591692	0.41517091851752264	0.3045309662233854	3.1170593347662217	11.787228657137765	1.4996599514298978	0.8591880688585769
74	2.5678254883991656	0.7957801023840296	0.9516336932302831	0.4341556645917094	-0.28173255684143217	1.0684733739670251	0.4649926173173796	0.5181716985939794	0.9200469510874602	-0.030949636806731972	19.915807715882003	6.152891600338579	-0.8469379360120171	1.363417034090798	0.42415328621574355	0.2984502191979106	3.2770964042140522	11.668457485034676	3.801158821732499	2.0291134357173632
75	3.359897371372379	2.6202315104531615	0.18410802855669806	0.9826580939785621	-4.532431118118384e-15	0.9587915715606437	0.4427330972107879	0.46025637777185324	-0.2139833130780798	0.0031757742882223376	34.38008751428016	8.601175360085941	-0.38248393742559766	1.1059519381643306	0.4292638763356943	0.2976066961768722	4.153265325330278	11.469459301230952	4.609897371372379	3.8702315104531615
76	1.4811266073526044	3.1088305344945883	0.6008490495106564	0.06816465726792616	0.2817325568414303	0.6517736687838287	0.5316095883712524	0.4797356866590385	0.26519399224665396	0.06429881094508291	48.75631246645737	16.628151320985577	0.17633371501432044	1.2023236329695415	0.4288567202530577	0.30175919917034794	4.468900272571883	13.335930676383077	2.747793274019271	4.375497201161255
77	2.212033617854877	1.591570536864777	0.9593178768511886	0.25407294706988925	0.5406408174555964	0.5036169669859837	0.5908348486743756	0.43111210342519524	-0.07130593127069729	-0.3462057770442449	72.89179258433339	28.295603576020003	0.7636053097644409	1.4019999144188149	0.42118897948166556	0.31024359332789764	2.44669905674788	12.916992778704953	3.4953669511882106	2.8749038701981107
78	2.6683225360545526	0.4565032359958463	0.15610835201966525	0.758079538548442	0.7557495743542585	0.3971174793113934	0.44743056878859544	0.5593024337843183	0.07164152727263357	0.04906026113540509	70.92479487722345	33.229874270515715	1.9165093046749009	1.3739095973420694	0.4048046999537666	0.3222501848329473	2.140495044119508	12.437807863577548	3.9683225360545524	1.7565032359958463
79	-0.1200037561564351	-0.050924589169916545	0.5269541377974781	0.733579807130493	0.9096319953545177	0.027376943406223424	0.45005551132056887	0.4048089428528534	-0.15328289169619644	-0.0568679416201258	4.3305580672142705	55.085919726866685	2.2790741128930083	1.077112279186999	0.3794090504323967	0.3370496678001567	2.9684696867267544	10.485702576332315	1.1966629105102315	1.26574207749675
80	0.7772858860819457	-1.0847005786625736	0.9970938978223782	0.7817618948035268	0.9898214418809322	-0.16023268450072237	0.5244750914537266	0.4400929810841461	0.11917923594016236	0.2696879049582168	5.825500600212638	58.20392696149703	1.2467781712144042	0.8515595536237621	0.3471334352730134	0.3541130060344334	3.198564422091138	9.083373430879178	2.110619219415279	0.24863275467075963
81	1.1712771556488875	-0.7300746137972942	0.011590626991019976	0.6824409385469052	0.9898214418809325	-0.41984955465677	0.5140895037069629	0.4544967178688723	-0.28097414664529524	-0.10369034351432434	15.409057346176148	68.74035706344526	2.0968037491598506	0.644204841984552	0.3130682649662971	0.373088043372241	3.9605756024031624	9.534496369613777	2.5212771556488875	0.6199253862027059
82	0.982702259261013	-1.5167415502566903	0.04582513742790006	0.8668612157684974	0.9096319953545186	-0.658678315797227	0.5193422041786634	0.581172782085897	0.13809226770824343	0.17138458800078324	32.081637571936845	7.424188944121811	1.751444718372862	0.27616124163853595	0.2836076739305741	0.3936484734024782	3.7382474597928033	8.839575468428539	2.3493689259276795	-0.15007488359002363
83	0.9765082971595143	-1.9369584723245996	0.17490077683045652	0.46165139345944	0.7557495743542598	-1.0167916781498036	0.5385629903656703	0.6811772503199346	-0.005305188731806637	-0.37723869366086665	48.256249129349676	10.830417657232637	1.9072702527538379	-0.13510557137493417	0.26352788933646415	0.4152909665579872	3.537489390862806	9.35498927021178	2.3598416304928476	-0.5536251389912663
84	0.7418631907557439	-1.035052158818015	0.5772419803782375	0.9941175375055894	0.5406408174555982	-1.0083415096314503	0.5321302071666134	0.8226339666829278	0.31659075804010645	0.12219375224764324	44.587616640886296	18.259380947911954	1.7525983254331687	-0.9535133682161593	0.2545765430780361	0.4371727836097307	3.72405078185109	8.240118217845843	2.141863190755744	0.36494784118198487
85	2.151240082184049	-1.2881585693569875	0.9761347058689919	0.023391436517649813	0.2817325568414323	-1.002575572640256	0.42533644237055646	0.884892942470685	-0.19598011092660275	0.04141541308849126	71.83425731514987	23.674283353596586	1.7453700038602493	-2.08947511872439	0.2561033066841388	0.45804328749375356	4.134102429059347	7.472808391514109	3.5679067488507155	0.12850809730967927
86	1.104079223696947	-1.1060958129155307	0.09318296746819439	0.09137710886116228	-2.450531559567883e-15	-0.7886994410248471	0.5115929393577042	0.9662138226017485	0.011457072023938801	-0.0370524736328603	88.07565919515247	40.213001274606576	1.9034635088528462	-1.8610122907180022	0.2661792597340065	0.47625451792672113	4.332402149186116	8.147379098470113	2.5374125570302803	0.32723752041780263
87	0.5729160633665834	1.3739111743943793	0.33799960816806324	0.33210933134935033	-0.28173255684143017	-0.811781486166553	0.5084444044455914	1.017073790200705	0.05508477208257969	-0.018133396572950475	3.773452270470453	43.54219511829102	1.4567303113303423	-2.1136616735049314	0.2823425107930879	0.489773390452307	4.451410794993575	9.60827147893319	2.0229160633665835	2.823911174394379
88	0.4084302280627922	1.3299573111097445	0.895023492185196	0.887250893520151	-0.5406408174555963	-0.6318057854613036	0.5383737879361271	1.075750446646374	0.1849348788564355	0.9609159114066473	13.91964578751671	66.62703700905205	1.5478454077404682	-1.6997735132381968	0.3021354087254052	0.49609137702597117	3.7807485087045443	10.20074428035721	1.8750968947294588	2.7966239777764113
89	0.5615652347940264	2.1212933512175014	0.37582576248724975	0.4001469818713788	-0.755749574354256	-0.40351304086881334	0.43654778548855727	0.9847534347807354	-0.06342854420861631	0.06345048143749138	21.90886582979591	96.47052419205197	1.5426276883190098	-1.624867780373152	0.3236701097308373	0.49197009587763973	4.158312295025464	11.39857512207846	2.0448985681273597	3.604626684550835
90	-1.3701541366354129	1.9228234780330435	0.9383230349525084	0.960117499082421	-0.9096319953545177	-0.014124969609666221	0.45869746673220296	0.8416916889176127	0.012969660978643112	-0.02013728469454779	36.54180988421972	6.03656547835928	1.5333373244281305	-1.8129376815010376	0.34605812302940225	0.47319552981996627	4.280133566016901	13.103169293450867	0.12984586336458714	3.4228234780330435
91	0.4288659139041764	1.9489554521868346	0.23149166812008856	0.15316754815255304	-0.9898214418809327	0.1793460491769281	0.49213958677246356	0.8857923489640255	-0.32137000936160526	-0.2681606562626763	38.75828179036562	9.772877461017918	1.20307542044503	-1.5559620822027993	0.3693666076561396	0.4353183362417985	5.4096174739288205	14.143258446604962	1.945532580570843	3.465622118853501
92	0.5264058965760801	0.015093609567007116	0.7116131028442693	0.5188290013819535	-0.9898214418809326	0.42169888319336346	0.5405352942253605	0.7198954159017009	-0.12452532960340619	-0.0278716285170493	53.799820850555406	19.487005546794958	1.4756257085990265	-1.659450337877113	0.39407902201991796	0.37772458058391967	6.6085353538303275	13.224818408304936	2.0597392299094137	1.5484269429003406
93	0.9376087234280347	-0.5364063863420117	0.8208795788184828	0.9985818748278336	-0.9096319953545186	0.6334316121890076	0.6134556053770367	0.5234413782013403	0.06774239258328624	0.3352082606438828	61.48704660359731	14.460283101492447	1.4056702932520548	-1.5620860607875375	0.42042850538309556	0.31053135246793556	6.793691771314271	13.119473695797394	2.4876087234280346	1.0135936136579884
94	0.8536420981474148	-0.6377383440439794	0.5881451835890923	0.0056644563726500315	-0.7557495743542599	0.7923585399621104	0.5944172459420195	0.49118569293734504	0.16562614894548203	0.007026930728745194	67.36981565544691	33.41368086389335	1.3997245039912856	-1.7826361982603143	0.4479782238345823	0.2522125908289766	6.418406821224157	13.749669366482305	2.4203087648140813	0.9289283226226872
95	0.41110819741930593	-0.8930434912825538	0.9689217064401808	0.022529481226609506	-0.5406408174555983	0.8764114481389405	0.7135848799956936	0.4508622166733564	-0.04226044035984192	0.04361819197030583	4.315388272072721	57.4169545834081	1.3134541354525457	-1.5554242108379233	0.4755569473131018	0.2148924130941332	5.779676413769935	13.334822465194069	1.9944415307526393	0.6902898420507795
96	-0.06746577530344783	-0.8280389484814726	0.12044973291691549	0.08808761480907742	-0.2817325568414324	0.9366604725261699	0.8661565909255617	0.6043341363748884	0.308453328479744	-0.06570817612314352	13.516834046016296	61.87609110182334	1.193624008106271	-1.5095398874415344	0.5014436775109113	0.199505903719248	6.203170767834048	13.786768502515292	1.5325342246965523	0.7719610515185275
97	0.048888099627107155	-0.4197255206576257	0.42376637902863684	0.3213127477053001	2.328066879653148e-15	1.0317720300052515	0.9188651819934306	0.4827688164659062	1.264037383967364	1.0261081699242594	22.17764570567866	87.50499706679474	1.0723236592380772	-1.481034871241362	0.5236102337571807	0.20229825992395598	6.280510836182607	12.207612217120827	1.6655547662937737	1.1969411460090411
98	0.18627401067240404	-0.5164202739081766	0.9767537401343782	0.872283463469481	0.28173255684143006	0.7992341584947317	0.9037361897998948	0.3998960383426622	-0.009097873766221483	0.026691833694241603	21.630396592830802	3.5272721454728755	1.0183914935271368	-1.3954369477692887	0.5398236768639981	0.21909459951753302	5.9366571606115315	11.37898423826442	1.8196073440057374	1.1169130594251566
99	1.2856535628888335	0.32809862518213234	0.09082348507152707	0.4456200913086703	0.5406408174555962	0.49430385319166625	1.14478827248118	0.5151617216454366	-0.36202545017606813	0.9608197120815233	34.82553414041469	9.354447503176191	0.9614447988123387	-1.2787239391419627	0.5474413736736358	0.24555367646400764	5.980254017445779	11.907863983849595	2.9356535628888336	1.9780986251821322
100	1.2460152403068574	-0.01812846848004046	0.3302983185239567	0.9881713021228906	0.7557495743542559	0.19905264606186426	0.962507694767618	0.45850625776447973	-0.2666349563708981	0.12948950984061222	48.75090625299958	24.63439934256182	1.0325583988817042	-1.2409781355286111	0.5427723276320746	0.2765323214606891	5.360253173497649	9.670777472737123	2.912681906973524	1.6485381981866263
101	0.7387219988487395	1.0712620502636823	0.8848053572168141	0.04675511913456581	0.9096319953545176	-0.06411535742025151	0.9115208675071262	0.5644384703430938	-0.11667882399411192	0.8615383064373506	74.32418048889113	28.901209202975082	0.9818124549126909	-1.058327734738782	0.5200479195199742	0.30658997218683814	6.0582852075698685	8.56306497045257	2.422055332182073	2.7545953835970156
102	2.5036705101365175	0.736788023839404	0.4076993482289604	0.17827631187711349	0.9898214418809327	-0.15996544603640395	0.9409964284955716	0.506746273108547	0.16737616618862527	-0.019529281230251338	78.14846440062941	32.90029814730754	0.8532106194402335	-1.0186292772586416	0.47125849548404697	0.3318090987251594	5.61115664278387	8.545346652542428	4.203670510136518	2.436788023839404
103	0.4731432007820402	-0.07892464103199681	0.9659223587305652	0.5859754740024307	0.9898214418809326	-0.5818003986875541	0.8066209496632253	0.4110699679337579	0.04654084316756509	0.07575806284381463	4.861105768265972	48.837798915649465	0.9985549111309243	-0.7733933692766757	0.39236694057596533	0.3512767158744263	6.835664347589368	6.825952177922904	2.189809867448707	1.6377420256346698
104	-1.0090089353560723	-1.3066380055914066	0.13166542253978605	0.9704328714802295	0.9096319953545201	-0.8581766056070863	0.6886940121977588	0.4749604255242273	-0.3141371724334218	-0.0400506269012872	11.417537443215998	65.65079059215903	0.6976904099837955	-0.6299917686073278	0.29926824920461176	0.3666034263750076	7.239155989380168	6.883073174004996	0.7243243979772611	0.42669532774192676
105	-0.35170420263642266	-1.6840302283431452	0.4573185561888226	0.1147716537234635	0.75574957435426	-0.7893555488566536	0.4774523966112647	0.44559192155993665	0.9656851256694756	0.8164180524137132	20.457219225239452	80.37264575297134	0.32192803015745003	-0.5089147431990038	0.22343289317367296	0.38007508657252986	7.832734512617235	6.083525683313236	1.3982957973635775	0.0659697716568548
106	-0.4585662273361162	-1.4331318755616609	0.9927131774167731	0.40639648490017954	0.5406408174555984	-1.106894160903432	0.5454543458614809	0.4621072223390266	0.24200420618446727	1.0837396327851456	31.044641569959275	4.309372454968389	-0.004807241363210202	-0.4202923180973973	0.17948007572065974	0.3932167762699615	6.737822666876193	5.7919310878124035	1.3081004393305504	0.3335347911050057
107	-2.095592347360115	0.19886703811342543	0.028934899199469826	0.9649535278438307	0.28173255684143594	-1.1116046878516506	0.45391416963291853	0.46781275499215935	-0.0562207030953979	0.8526758562956996	28.741714790201478	5.9243733253583395	-0.6139396972158484	-0.21811590787517152	0.16338551043778743	0.40642100704879996	6.907205099934861	5.5329482344118714	-0.31225901402678136	1.9822003714467589
108	-1.7791443045298925	-1.1326666517352268	0.11239068323114539	0.13527286778230457	-2.2056021997384123e-15	-0.8930468444982322	0.4650415797765331	0.3995607736276294	-0.11249544259134993	0.9329037757369933	49.8785539475974	8.863738169147043	-1.7842662096670434	0.17690022082108983	0.16831346976958167	0.4191675762674581	7.647761551031135	5.722241431970529	0.02085569547010757	0.6673333482647732
109	-1.9560567838517073	0.247286083040252	0.39903607021592685	0.4678964760970229	-0.2817325568414265	-0.6401502042442427	0.4878999962394483	0.509813144704083	0.30819361537771733	0.8757778616217589	70.8805851297548	23.642947671125967	-2.245205645642355	1.0350532439365487	0.18964741723678677	0.4303262976752396	6.694060949223201	5.158452697388226	-0.13939011718504069	2.0639527497069188
110	-0.23811114827123325	0.08133606477011471	0.959225139530227	0.9958774550120439	-0.5406408174555961	-0.5974841487996259	0.4092625850614395	0.4562051814992524	0.008011430519752187	-0.01660926210616476	93.8646260417277	40.088427529868426	-1.6731708801154106	1.8616830038300347	0.2234000296066703	0.43835642971783473	6.427842443219578	5.248139104710816	1.5952221850621	1.914669398103448
111	-0.7879295742201081	-0.7745098350114409	0.15644908489377404	0.016422198443113337	-0.7557495743542582	-0.15802645510794786	0.5594380503272771	0.4553195395459948	-0.07187356481791199	-0.06440789598195197	4.245306646837264	49.99171769434807	-1.8810287445996359	2.283035583948836	0.2638065840285166	0.4414019601092873	6.460456989912937	4.646982304061432	1.062070425779892	1.075490164988559
112	0.49906394691319667	-1.8612481145164779	0.5278910749186989	0.06461003936563336	-0.909631995354516	0.05625251080740566	0.508524725401971	0.5375951177585166	0.05252507382424184	-0.0711884800619112	15.462625269326207	71.76555237759403	-1.9372857295144834	1.4793260070546197	0.3028537282978404	0.43735696956956277	5.087339669666181	5.203055814138818	2.3657306135798635	0.005418552150188827
113	0.8091264630494215	-0.753878554973309	0.9968883517595181	0.2417423287152187	-0.9898214418809331	0.40535676428090067	0.5332959309195308	0.5948466121776128	1.0025747089561132	0.10214683909710771	12.345090909288729	71.0557815854518	-1.5684517487137275	1.9277483904140813	0.3328963041315763	0.4240744898668178	5.402499061708473	6.896864927426899	2.692459796382755	1.1294547783600244
114	0.3600576120897151	-2.433947834168397	0.01240786354283776	0.7332119008902473	-0.989821441880933	0.6357407534902766	0.4377623099145122	0.4685460424600747	-0.06437134173526406	0.26439133521249714	33.156573271918354	5.811667867695965	-1.7351818876140876	1.6387752811820437	0.3503972258571613	0.4000663331968955	6.248659709293506	7.09373470667719	2.260057612089715	-0.533947834168397
115	0.2732121570509495	-2.1652764544425125	0.04901563386056031	0.7824488371326298	-0.9096319953545187	0.8714311534630214	0.5353666811362381	0.5906042763564266	0.18126844928279442	0.946372867897148	37.94319433333555	12.694822172448156	-1.7262587866929149	1.9723116739600897	0.35692528192003836	0.3660305141043067	5.389143768461519	7.263603962024762	2.189878823717616	-0.24860978777584575
116	0.6199072495695508	-1.9560554493897109	0.18645240599123122	0.6808906176097006	-0.7557495743542577	1.0336932701760144	0.458658407597605	0.39718671296314806	0.16735527041767292	0.07839827611471835	52.96420199307405	17.923375252609095	-1.6275067262324572	1.3658671334937782	0.35660907136707676	0.3265160557932061	5.7396897471256265	6.09959599086356	2.553240582902884	-0.022722116056377528
117	-1.8741034389296138	-1.5323638207856474	0.6067516251652492	0.8691143378431243	-0.5406408174556016	0.8658365630167336	0.5561663370815616	0.5504853168075057	0.12612923372116555	-0.053312023573821234	51.666769656229924	24.946893874380326	-1.5300787624566285	1.6562796467310281	0.3532029603828354	0.2892718703089534	4.427406335888195	6.792962216523945	0.07589656107038611	0.4176361792143526
118	-0.9848039996813622	-0.49146973023923224	0.9544163620983126	0.45501842239452756	-0.28173255684142584	0.8849354040217875	0.5287554979940822	0.6371131789660897	-0.015433082636030639	0.014841336904874438	81.93256304731807	29.51793942554892	-1.8575693810019855	1.6380051978450645	0.3490264832627678	0.26141951359771715	4.388710826622144	6.034894887967712	0.9818626669853043	1.4751969364274342
119	-1.0684824105777921	-0.9586697360843722	0.174023079429341	0.9919066307044916	-1.4695761589768238e-15	1.023328435659791	0.47427129987001226	0.7849704590380209	1.1720350564599225	1.1691627017425343	5.277585413207873	46.94684397756329	-1.3320744424334179	1.6219538145705128	0.3452562705041253	0.2463169000622178	2.772938471918849	5.226047691495584	0.9148509227555413	1.0246635972489613
120	1.0499816789836576	-0.5507263872512304	0.574956189021081	0.03211146667581974	0.28173255684142984	0.8601855564894773	0.5127650848385991	0.8364511582714753	0.9925446131261986	0.007543985854057287	5.988099140225466	79.91640782456679	-1.417671023247535	1.6735551927661991	0.3424572427316874	0.2438064366614943	3.894356180154513	5.783487144353617	3.0499816789836576	1.4492736127487698
121	0.04371821852639801	-1.6033545218350387	0.9775262789097439	0.12432128153498982	0.5406408174555931	0.6509008423772359	0.4960038302715287	0.9246756515100825	1.0699964900843262	-0.12233210268071197	20.512515556297622	82.49297909477076	-1.104573909077685	1.4437157494564778	0.34091401546387623	0.2518701389966283	4.30325671809134	5.964525888711488	2.0603848851930646	0.4133121448316279
122	1.1731666729737003	-1.064656072706833	0.08787461180245405	0.4354620019699505	0.7557495743542558	0.2547987096679324	0.4868698195712862	0.9766314045183765	0.15505303019092515	-0.10948899184314595	36.44938409981712	0.4361556922992591	-1.2290886847641513	1.4956895519615712	0.3407701133211283	0.26770896008516376	4.278639762215562	7.0717013396605495	3.2065000063070332	0.9686772606265002
123	-1.6937079533241879	-0.1369038742032309	0.32061065761208823	0.9833393872410934	0.9096319953545174	-0.12316431395377887	0.4704868447314193	0.9810895377632771	0.12132665403985231	-0.09251196375917499	46.077710897399875	16.347242810953787	-1.0373360432860494	1.2776770001093247	0.3420712838057218	0.288275701721096	3.503478143046402	8.514578268156859	0.35629204667581194	1.913096125796769
124	-0.3709705523426431	-0.4475245880658395	0.8712778553505304	0.06553214696561753	0.9898214418809327	-0.4045017656080406	0.5059175621825314	0.9929827351743137	0.2684632024809407	-0.001995633196124542	41.209211436209685	10.090091117768095	-1.3646456039885884	1.3390311377575614	0.34477714015966027	0.3108541230638267	4.777234073205179	7.974896705954366	1.695696114324024	1.6191420786008273
125	0.016423367283424972	0.05539848134979691	0.4486110165052426	0.24495073871877696	0.9898214418809326	-0.44644240851905675	0.5816197010244872	1.0314500239380373	0.06769260240602562	0.12870171781366213	64.90494881397154	25.39519078484569	-1.0998053159743797	1.4166078662765	0.3487677179958806	0.3337515130631503	6.744335822459913	8.10327369611031	2.0997567006167586	2.1387318146831302
126	-0.23552013378733788	0.14341126028531112	0.9894366895015022	0.7397994972796097	0.9096319953545202	-0.6425690561752284	0.4491900858623935	0.7967346954616058	-0.25260899788023555	0.7961804738347106	90.71081845287235	32.60931899907399	-0.9731146158980266	1.279629894564631	0.3538507664572701	0.3566219761817115	4.886353958013161	9.863688879685633	1.8644798662126623	2.243411260285311
127	-0.28575340413747297	-0.24390126708058063	0.04180690787924047	0.7699848044177858	0.7557495743542602	-1.0333922474745911	0.5147393985518305	0.7073970685582017	0.8259744842526586	-0.15559337540324766	4.604538391466496	49.696520440735235	-0.9038594644455291	1.289057991657744	0.35976722116864873	0.38006857650853276	6.122517988465981	10.83022812991469	1.8309132625291937	1.872765399586086
128	-0.46058797351858227	-0.23154836149191982	0.16023636133126867	0.7084328215339597	0.5406408174555987	-0.8649903653906753	0.48817088600211334	0.49134887432450836	0.20251602280225892	-0.13868118173640712	11.729965557143908	70.50612412316794	-0.7946552218659647	1.2311089997774627	0.3661922857403059	0.40481242564938025	7.750168741614887	11.54327718021796	1.672745359814751	1.9017849718414135
129	0.10059162812026828	-0.35710472968342877	0.5382426793543351	0.82622303562957	0.28173255684142934	-1.0773766998205647	0.6513079166028968	0.37402103518155605	-0.04969247548989424	-0.2624108132593833	16.06766770768364	78.59281983730202	-0.6706969068742881	1.1088416903426754	0.37273158625836417	0.4310058995661813	8.088180438189363	12.849483245353408	2.2505916281202683	1.792895270316571
130	-0.0638344249461308	-2.2242210734163517	0.994149989903206	0.5743141240985132	-1.9606728399089416e-15	-1.030064837788849	0.6364235646461242	0.5695581213709691	0.057980871769963666	0.19888840252327228	31.606951229205038	9.628360656170418	-0.40275167856007854	1.0360165601311393	0.3789152010762401	0.45797493268863276	6.888912405854177	12.244880276189033	2.102832241720536	-0.05755440674968515
131	-1.8324218058801336	-3.056117613169806	0.023263149914645547	0.9779096438378831	-0.2817325568414263	-0.8787414264524109	0.8514328514525176	0.43353267787477395	-0.12771834847962402	0.9945432034353858	43.5887249754293	15.219874851210825	-0.07743245231664658	0.9359336414947786	0.3841950332974137	0.48431917182356266	7.752257723398198	12.881463685603663	0.35091152745319953	-0.8727842798364729
132	-1.468506120896422	-1.706430101840571	0.0908879030827771	0.08640948930699072	-0.540640817455596	-0.6645163276928384	0.8264877468264085	0.462720179287369	1.150132213552045	0.2851168979585738	56.68707402984596	13.699192185372798	0.22133061534025938	0.5723002966427414	0.3879527115088629	0.5081676308038171	7.571337421320048	14.29071707496767	0.7314938791035781	0.4935698981594292
133	1.2067674529983903	-3.2828481129727756	0.3305091686239713	0.31577155785878314	-0.755749574354258	-0.17862249302292554	0.961001091480784	0.5010630424904713	-0.057724837324918565	0.7863499487228498	59.77626179979186	24.49450656421333	0.930794019759601	0.16011759129196163	0.3895266822495603	0.5273856505193969	6.967416793526791	15.911629360589417	3.423434119665057	-1.0661814463061088
134	0.8915834219571744	-1.1396118840824998	0.8850914323178504	0.8642395244248812	-0.9096319953545189	0.0807460703017272	1.0260575932782774	0.5455458757432372	1.218716235791428	0.19412734698887615	87.93721036858544	44.91340867951171	2.259243887139595	-0.22079498175691065	0.3882702388945698	0.5395582225860972	5.737358657859829	15.105444543207193	3.1249167552905077	1.0937214492508336
135	0.9148963418387276	-2.207699456829713	0.4068183550215459	0.4693182753869456	-0.9898214418809331	0.18453655617328246	0.9783027381675508	0.515763804091992	-0.07983510313472662	-0.10524727982459454	6.385759767559637	44.77838506185001	1.6514596577165128	-1.1954433475304513	0.3836545376787748	0.5416106048733969	6.287896153836044	14.853770335575769	3.1648963418387277	0.042300543170286975
136	0.20237293179948584	-1.5148643318896777	0.9652687241564375	0.9962345270990748	-0.9898214418809331	0.41522609121749743	0.8947539191718769	0.5933104102631507	1.1677200095076543	-0.061105452776157636	11.779758468324486	75.0850314322732	2.185323383207903	-1.9653610988466768	0.3754274814536395	0.5289989391432556	7.080703019755392	15.236485509300133	2.4690395984661526	0.7518023347769889
137	0.31571551842136863	-0.5882691164216083	0.1341000572873635	0.015005176459030453	-0.9096319953545188	0.8780808536749917	0.9203526678807615	0.49087511883621604	0.10115941572313032	-0.14834466856373063	16.296818469287636	76.46003955601849	1.5284574095544907	-2.188158828377824	0.363814982369689	0.49489622586285426	6.4571722900756	14.947488166290317	2.5990488517547017	1.695064216911725
138	0.39894642085656873	-1.0485234056857493	0.4644689276915573	0.05912008455385524	-0.7557495743542626	1.0345941001175596	0.6613640702478879	0.4085866830243045	-0.10835878581212263	-0.14247957892314886	18.159221965867935	10.744884741138975	2.0038172498546327	-1.5921395109442964	0.3496941473948863	0.43224729099270465	6.977748627148971	14.555671926482269	2.6989464208565686	1.2514765943142505
139	0.018060575143086344	0.4286221627960095	0.9949501716024489	0.222499600624801	-0.5406408174556018	1.115152671763371	0.6603214359014198	0.5069477858630282	0.16484944991207692	-0.1985618116842831	41.5102968406155	12.272289971802333	1.702680617547735	-1.9159113205023903	0.33460651797066243	0.34519203698661666	5.833407237525829	15.239673254664222	2.334727241809753	2.7452888294626763
140	0.8759058015375752	-1.070818034831176	0.020097310522825474	0.6919741133864202	-0.2817325568414329	0.8712737340853641	0.5510817540847935	0.5059725082332527	0.8647548264286002	0.032449943643071105	42.822404375171416	17.431953974669455	1.773555614965274	-1.8462453741591134	0.32050162801144627	0.25960460228733884	6.635268269397173	14.886263271797208	3.209239134870909	1.2625152985021575
141	-0.30994389600802674	0.1571937529466747	0.07877363453029841	0.8525837591579914	-1.7145055188062944e-15	1.0297817116938548	0.4908628609841654	0.4590550399941716	0.8766299216643623	-0.1971301548790233	65.91398758002919	23.348794878617714	1.8357223921411412	-1.5631426336759517	0.3092658249672186	0.20065023278100771	6.681835567821318	13.098350380597493	2.040056103991973	2.507193752946675
142	-0.3471559354072943	0.25859217634659837	0.29027339613274156	0.5027387711120779	0.2817325568414296	0.8806092543503716	0.43839510324806275	0.4833680367576276	1.1082566938169038	-0.036270279798430914	93.43819285150646	46.87802590731486	1.4839106118946706	-1.9349696644589267	0.3022705819417912	0.17194337921020095	6.495265795913969	13.460197696437062	2.0195107312593725	2.625258843013265
143	0.2620445975069916	0.029828701562027965	0.8240590065212243	0.9999699965311826	0.5406408174555929	0.4148276963549204	0.5483973442817263	0.4706806022261521	0.9061986997801018	-0.0013802316365099532	2.5061847627617833	41.74717536707723	1.6126745973674268	-1.3848050581326468	0.3001574576058729	0.16713916618962418	6.393519923384824	13.035704905866135	2.6453779308403247	2.413162034895361
144	-0.08357296108702056	1.0325760368603103	0.5799430411699084	0.00012001027443715564	0.7557495743542556	0.17593358837020096	0.5362596930340315	0.5867258172202524	0.9109235399118235	0.09999160281091653	11.033219267177481	74.1742702102599	1.655855734585901	-1.5506063749983938	0.3028902439124272	0.1806157640394669	7.262406080390692	12.304173924135801	2.3164270389129795	3.4325760368603104
145	-1.282380723336159	1.2620570485293454	0.9744364406740254	0.0004799834878847406	0.9096319953545173	0.10882174579570861	0.5007703264955652	0.4693624221166715	0.9484148936184411	0.015058758359932138	13.898918996410876	92.92754457363394	1.4891077908741317	-1.573256267237258	0.3099655591720378	0.2083192531382071	8.0128177202557	10.738435773479896	1.1342859433305075	3.678723715196012
146	-0.339402287767674	-0.3210375026043567	0.09964025504224809	0.0019190124149443945	0.9898214418809326	-0.30133837389802703	0.5768185658073834	0.4303278991499462	-0.15002537848087735	0.048198875019388125	30.800191771135314	5.018759742953311	1.309840740577841	-1.3551609758529104	0.3206666264220655	0.24550531158413622	8.54228304460841	11.752258240451601	2.0939310455656592	2.1122958307289763
147	-1.2197425594660407	1.1870843545557377	0.3588482984694554	0.007661319225182735	0.9898214418809326	-0.6056630725275837	0.49432986121550465	0.5139716878272436	0.15674916145108464	0.07716173408494832	48.23538576365433	9.827329392002987	1.4587760342802885	-1.324914687542544	0.3342863998850997	0.28522953979633003	8.679984254605797	9.525145608601587	1.2302574405339595	3.637084354555738
148	-1.3011279533796059	1.8349554515116908	0.9203047886201281	0.03041049365165032	0.9096319953545203	-0.6386618038714073	0.5154040292131626	0.40888843657795815	1.0912772047727275	-0.002587629788957582	42.8167643601186	22.25962457830207	1.2633179974838002	-1.5130524534630831	0.35026608746834903	0.31953219538214084	8.757805382518503	7.8258120038792915	1.165538713287061	4.301622118178358
149	-1.738937156553998	1.3882764971468549	0.29337553865195776	0.11794278211005303	0.7557495743542603	-0.983261479998568	0.5832485035169989	0.5213508728777738	0.9896006954964276	0.05450218778613976	53.89150854787252	25.529244922422482	1.2224367017074809	-1.1615519032632062	0.3682092016180705	0.34292194198974013	9.376185644517028	7.549965941318148	0.7443961767793355	3.871609830480188
150	-1.327984423628897	1.1214810767755168	0.8292253278905256	0.4161291290327743	0.5406408174555988	-0.9833582765162884	0.4937852583553707	0.520349387455605	-0.01625881007603097	-0.14695802871674693	63.72243197144879	46.316717693696575	1.1157960891676433	-1.018560181290504	0.38777193610496963	0.35483312002514467	9.608680203695766	8.778921526968846	1.172015576371103	3.621481076775517
151	-1.358975069753241	2.1212734717463695	0.5664427339015036	0.971862708012796	0.2817325568414364	-1.1155137424616848	0.48712349335243726	0.45778458796922344	0.06752332691507684	-0.11632056520558832	3.9276803386589654	50.68065152404011	1.1118722485685395	-0.9913056343272848	0.4084849673372444	0.3584733139165206	10.291231610560251	10.0886274326515	1.1576915969134256	4.637940138413036
152	-1.4258724159066767	3.143063684479003	0.982341452446776	0.1093823391473235	5.3896838775215305e-15	-1.0329722557208634	0.5538663304624116	0.4943590668053425	0.26480026507786075	0.28462662107090253	9.755749262868765	57.068800704631265	1.0441293102231701	-0.935435935469776	0.4295891183603265	0.35776166465976167	9.981114837042192	8.933644797722135	1.1074609174266565	5.676397017812336
153	-0.31713176382062225	2.812803065840801	0.06938689300613829	0.3896713721199336	-0.2817325568414329	-0.8823833528409075	0.49073912888717147	0.6361906965683373	0.13064547037983634	-0.0017601321564836502	20.80844803148826	89.60773365164664	0.9589380039605249	-0.690336191213262	0.4499449359084622	0.3554449200293585	7.5462770729350535	8.756012601738584	2.2328682361793777	5.362803065840801
154	1.540616666742212	0.8063407117025372	0.258289408340372	0.9513103754804072	-0.5406408174556018	-0.6648335262080275	0.5582568502453353	0.8694142696348902	-0.07626857014131011	-0.10657510120004325	29.04267969827676	8.239288004025255	1.020420223425853	-0.32561436488282636	0.4680197072994225	0.3529453995516887	8.585101674794467	7.245556226651016	4.107283333408879	3.373007378369204
155	0.7209174527005353	0.6846886446977857	0.7663039595182104	0.18527577993493546	-0.7557495743542579	-0.1552545840186358	0.5146918751659919	0.9055236374891915	0.11661288078732941	0.20698198516064198	27.757961441970494	13.045931585853788	1.2229017105490116	0.08616381206176871	0.48189510539146435	0.35087235076320805	10.772081321768725	8.256763290425924	3.304250786033869	3.2680219780311193
156	1.027297390988497	1.299301956815213	0.7163288045796934	0.6037946612177473	-0.9096319953545188	-0.12650379899147113	0.4639104813246889	0.8942211029838008	-0.01781567581546339	-0.02352639157721527	46.9712498667645	16.836673922718965	1.0782930123848211	0.5216714853114028	0.4892055336848068	0.3494620748540603	11.213445765337308	6.780200629905744	3.627297390988497	3.899301956815213
157	0.36369468319980636	0.07501303431484041	0.8128073932364833	0.9569066732107723	-0.9898214418809321	0.40849491718911884	0.4554484072302647	0.9299983750733755	-0.029849727570558662	-0.0969736540175991	59.53339063005182	24.628590817725808	1.0693201199858533	1.3850949671459354	0.4869448226171593	0.34880495906854203	11.113290532053808	6.637004884898507	2.980361349866473	2.691679700981507
158	0.3535285242723607	-1.153357787805552	0.6086061389463844	0.1649451679018582	-0.9898214418809331	0.6261062421195764	0.4677221425533761	0.9945592518715641	0.2799707062728188	-0.21734873227830676	91.6485603964324	44.78262269780217	0.9244194459763478	2.3243935677165215	0.4712612635263033	0.3489311130187142	10.976845788157775	7.669988663848258	2.9868618576056942	1.4799755455277812
159	1.3752213119408818	-0.8015720597585931	0.9528188263326346	0.550953037950744	-0.9096319953545189	0.6286910833059243	0.5344934424028619	0.9717435717898508	-0.06284068465171845	0.11692377990783173	6.999501562622909	55.05907569764942	0.8296895805594446	1.3076910056096047	0.43798414008256875	0.34983199802013604	10.857791600382965	7.447574635318349	4.025221311940882	1.8484279402414068
160	1.0129481573856658	-0.44873659617626493	0.17982044207494124	0.9896151516943602	-0.7557495743542627	1.0366531586111045	0.49095627138012815	0.8767143164023108	-0.07187773726911087	-0.16294513608163377	2.8158311382514842	60.25911258798453	0.8570189123993841	1.8305123028906631	0.3857787585672248	0.351460709596036	10.87520100868297	8.91773497914409	3.679614824052332	2.2179300704904015
161	-0.10648364103478047	0.06371417397457496	0.5899402027476558	0.041108012925234576	-0.5406408174556019	1.0103123262316813	0.5404394196456694	0.842999052343459	-0.29281579308678485	-0.08085488700300555	23.843391880917302	74.59484005153774	0.7363206887747975	1.9188490963245628	0.3222593397559595	0.3537285825415884	9.75318227993608	8.047726755953237	2.576849692298553	2.747047507307908
162	-0.804465161011986	1.2748992665986394	0.9676430397188422	0.15767257679429328	-0.2817325568414331	0.8689646417207508	0.5068196510917269	0.7052510192698688	-0.2103493718179705	1.0966149981914404	28.35333712279109	3.1220437520605717	0.4599858433647729	1.788116706742179	0.26398805334782544	0.3565033927649239	9.236087822015852	8.41691722550011	1.8955348389880142	3.97489926659864
163	-1.1798720377695568	-1.2899959128901184	0.12523994961008533	0.5312477412853639	-9.064862236236767e-15	0.9810836228852851	0.5005721314248602	0.6326547969916291	0.06766844081018979	0.02754503613871809	36.50752489442293	13.150611842313005	0.07388164945174336	1.8391329741923887	0.2241905578593859	0.35960989771880975	8.23906099436559	9.270199411323844	1.53679462889711	1.4266707537765484
164	-0.8392146477461867	-0.8031356909995357	0.4382196185269945	0.9960943146582518	0.28173255684142934	0.8155303062769292	0.6474981731853509	0.5218705115930397	0.8957618648222141	-0.01296403107627121	43.13438283129289	12.165108771615955	-0.532019029355067	1.857956483734892	0.2056437013125495	0.36283226840427263	8.48786015575336	9.130487680882771	1.8941186855871468	1.9301976423337976
165	0.2705611986687503	-0.7678727074578133	0.9847327378601998	0.015561723855037722	0.5406408174555987	0.4131051928163261	0.6164998348890213	0.49534010668369566	0.07731207026748615	-0.03209816723422926	71.03429406132167	30.23566336028156	-1.4157250237166457	1.2984963652532553	0.20539059648461847	0.36591828465606807	8.191219003382496	10.51680194512909	3.02056119866875	1.9821272925421867
166	-1.1694040020338043	-0.5217616495672474	0.06013669138621941	0.06127822642278909	0.7557495743542602	0.4088437153182451	0.811693763432689	0.5067815708028036	-0.16723065785489052	0.1718891031201483	83.44292558868761	34.693642280916706	-2.119921137123084	1.5862857747985815	0.21943196891761516	0.3685864743832522	8.686430327360457	11.064931529817283	1.5972626646328623	2.2449050170994194
167	-1.8558719707786473	-0.19779989991581678	0.22608107894135207	0.2300928215570659	0.9096319953545172	0.12273366584802639	0.9529315697320945	0.45586455892129085	-0.1150964739497602	0.33454112217025184	4.914947911211658	50.65773424754446	-1.9849004516864521	1.5708281662726933	0.24358167945070483	0.3705378837046492	8.511727167617956	9.427481936808942	0.9274613625546859	2.5855334334175164
168	-2.2236515911211003	0.8872896178655695	0.6998736987442647	0.7086004600998965	0.9898214418809326	-0.30018963979221713	0.9730473381645796	0.5442372097100684	0.10118560604340056	-0.0823141243728578	13.542201269937845	64.02287370261003	-2.0030711919866695	1.551673513002845	0.27300033994534034	0.3714748454261576	9.498062355439197	13.386084640846905	0.5763484088788995	3.687289617865569
169	-3.305961535513992	1.180035468220281	0.8402020182011476	0.8259433921844459	0.9898214418809327	-0.4700868424000072	1.0413645716065556	0.5191602231730033	0.2191338570694617	0.08533561357540739	19.557039731316394	95.6509420303629	-1.8720672090124137	1.525073739926371	0.3025284573555742	0.37112915959926435	9.711596256774639	14.034728284937572	-0.4892948688473253	3.996702134886948
170	-0.9882503913713123	0.7803249045321524	0.5370503472474641	0.575043620365186	0.9096319953545204	-0.6282379830234301	1.0192796623628655	0.4791502925562338	0.08887092021360297	0.2893200458031176	23.66847272857719	3.363630616473986	-2.017271951913798	1.5990286595743248	0.32824828723785193	0.369300689799454	11.902295985744372	14.142071578761161	1.8450829419620212	3.613658237865486
171	-0.7281539177240132	0.6353449632320896	0.9945090870753693	0.9774738201699433	0.7557495743542605	-1.0376307051982976	0.9504816813556408	0.5058898274877666	0.17967462625818767	1.1618585582426095	31.572197472331805	9.6872469440815	-1.3662935789418675	1.491063668191579	0.34894661047395664	0.36590488842886804	10.005935062853279	12.743258760094685	2.121846082275987	3.4853449632320896
172	1.3910715773170166	0.5500988661876138	0.02184305119953915	0.08807500420928246	0.540640817455605	-1.1133325188049954	0.911356944153411	0.4731657345581244	0.255689125705861	-0.10302474386675838	49.7386100434244	16.512891537523394	-1.6859737986335825	1.3603465497151197	0.36589004607074527	0.36102230591409085	9.35901837459837	12.825026578900301	4.257738243983683	3.4167655328542805
173	-0.4505835710590901	0.25210342447118794	0.08546372925533385	0.32127119137126936	0.28173255684143667	-1.1179618346868465	0.750804776952287	0.6243592287665825	0.15601337297311427	0.9353979059389077	78.3590626746766	22.445046277866183	-1.3797419579153236	1.3062686773974637	0.3811863561416801	0.3549367183291887	10.260505266247081	12.365083748059615	2.432749762274243	3.1354367578045212
174	0.9787738135178112	1.4984861816284933	0.3126387209484194	0.8722240518646183	-1.4708141202500005e-15	-0.8458646684957363	0.6597050340854875	0.47743194728246746	-0.1377660057450039	-0.08969528137503575	77.334452305819	31.496698097750265	-1.7645788837942706	1.2538349224417342	0.39633396428739137	0.3481423797996976	12.788830973053479	13.009437414089938	3.878773813517811	4.398486181628494
175	-0.016506862701495817	-0.8632979588298011	0.8595830044486229	0.4457970208539439	-0.28173255684143267	-0.8820616920735667	0.5650466454394728	0.5259418063455736	-0.01580170687613132	-0.13701651144821597	4.071821040481918	51.71156684241625	-1.3185457331218544	1.1648696755000223	0.4117395083319194	0.34130413787516395	12.54019619533802	13.381107705301803	2.900159803965171	2.0533687078368654
176	-0.41892448906543134	-2.005804759290973	0.48280025164680657	0.9882481482067689	-0.5406408174555956	-0.6681688276665387	0.5196327222695364	0.5182224002573163	0.09452935060273665	0.9064142270997007	9.948807498062065	65.43986790803437	-1.5235293759284918	1.2850836565541737	0.42686509342338086	0.33516842337362657	12.583865188516409	15.234117190371181	2.514408844267902	0.92752857404236
177	-1.2822115994373395	0.19357363134203198	0.9988166746263472	0.046454983090644233	-0.7557495743542577	-0.3023947678999863	0.5437071346606263	0.46008256354750976	-0.06222703519323531	0.039281321841051035	19.028645537071487	92.41923077232651	-1.497543941337639	0.8914489163733956	0.440511931353701	0.33044570349672414	12.357550946002803	15.376368562897499	1.6677884005626606	3.143573631342032
178	-1.8474119790937966	0.7091548861933863	0.0047277004588516525	0.17718767054676876	-0.9096319953545187	-0.0025789073894892673	0.4045465022043281	0.500282889856571	0.06779190559818346	0.9119456492267795	33.021922430895536	8.199407227019051	-1.5271853404165763	0.60096704790138	0.451020404374582	0.3277010117429592	13.689008058590394	15.889874042886046	1.1192546875728702	3.675821552860053
179	-2.6169337965942114	1.1270500928608636	0.018821397228892107	0.5831687998119139	-0.989821441880932	0.26254681730538326	0.5234852853957247	0.4839532646083806	-0.2368734428091698	0.1314299793975537	39.11485010340095	12.576404225449503	-1.478749201009451	0.6354289975980426	0.45634989402080556	0.32728542013252665	13.401700195114376	16.26233089439749	0.36639953673912196	4.110383426194197
180	-1.6155206999954739	1.947121917743123	0.07386860894097744	0.9723318029513831	-0.9898214418809331	0.506565811977482	0.5215094084903669	0.5124756774867149	-0.12429419682846087	0.01848831953591894	39.78449141925927	23.22134030627466	-1.4803480264908404	0.5468510675972462	0.45407987632106367	0.3293219992841122	14.08177003499248	16.113841091338095	1.3844793000045261	4.947121917743123
181	-2.4450655225236537	-0.6553697092746205	0.27364815021640954	0.10761067168278321	-0.909631995354519	0.8835227353838299	0.5332694980327951	0.5128154195788615	0.0793319618377761	0.9404311475715788	73.89439061842938	20.022456218669042	-1.2239209296065396	0.42977726866161303	0.44149098689471944	0.33373714212061356	13.76196843609381	15.930440894018071	0.5716011441430129	2.361296957392046
182	-1.9533477310894303	0.9803766060416989	0.7950593603981876	0.38412246009105383	-0.7557495743542629	0.8194279137781662	0.45756854440206995	0.5383812541252564	-0.33556297666687057	0.13291348803104872	87.06845415640116	46.44457119897139	-1.2921190772460232	0.33136667913058576	0.41617041169472907	0.3403154770410315	12.489409680847816	17.031441096686553	1.079985602243903	4.013709939375032
183	-1.3765449560060008	-0.4802005249020521	0.6517598953656498	0.9462895829786024	-0.5406408174556021	1.1038355495554846	0.4922178867723526	0.5391510043670119	-0.16615687534268286	0.04784577385806906	3.4748964894727425	54.53481035082419	-1.154856170525554	-0.2592206173348551	0.3778712605665498	0.3487537246121792	12.802957401311248	17.81146823202518	1.673455043993999	2.569799475097948
184	-0.2969707837980903	-1.3188793374835819	0.9078757366344281	0.2033024324991405	-0.28173255684143333	1.1072448930370091	0.4529099819865395	0.47964684765930937	-0.002657747686521339	1.0397301438678657	16.313803230691633	53.64378068353568	-1.0039912690252815	-0.7518752219163314	0.3313234989269563	0.358694168719318	13.306142214746574	17.1820266279714	2.7696958828685765	1.747787329183085
185	-0.10748782625911558	0.11302723952219274	0.33454953385969055	0.6478822137562917	4.901063119135766e-15	0.8339359140333621	0.5193600473163372	0.4737554166439901	-0.25790917119292844	1.156005768180172	19.390764184007914	81.0137317681171	-0.7538961998376555	-1.821827013688813	0.28634205978542887	0.36972750162718165	14.599368097278836	16.06859052499841	2.975845507074218	3.196360572855526
186	0.24608435508120663	-1.0765968864503501	0.8905045730158173	0.9125234034181537	0.2817325568414291	0.6461454025649143	0.4858028390048673	0.47050956582922115	0.00856814941231381	0.08598981727875599	19.029761656726627	3.4921984472921532	-0.5288169980686386	-2.2484192296058003	0.25245557316554024	0.3813666914526645	14.488921070861519	16.001180500051554	3.3460843550812065	2.0234031135496497
187	0.6866706091231668	-0.22269660772866606	0.3900247138149368	0.3192977665292127	0.5406408174555984	0.5705507197716801	0.5487786693384489	0.47922351814540715	-0.11993212360376398	-0.016334770025706404	38.105118644434064	15.251132634117532	-0.17586957839629808	-1.3553010312677807	0.2339226011554279	0.39300367093149713	13.871559007149157	17.16262048172595	3.8033372757898336	2.8939700589380006
188	0.46341856112649954	1.271441761526771	0.9516217457140537	0.8693868112746763	0.75574957435426	0.2612136446630613	0.5503084452273627	0.5790730716266772	-0.043739189325124904	1.140633226430162	54.56329692238664	25.84337782933043	0.4137515197712041	-2.108357575822727	0.23027328041402087	0.40386498567268453	14.434320103768183	17.13509109545797	3.5967518944598327	4.4047750948601045
189	0.6877409113628148	0.24041568490963938	0.1841511951927626	0.4542135346253066	0.9096319953545171	0.12305280718255376	0.46432373828575424	0.8188541808118583	-0.03884742801007985	0.04639767033069922	81.98774649561881	27.056623448503363	1.3060453765467412	-1.4794416009874762	0.23892828185916756	0.4129801129670816	14.675057196005914	18.881526184685942	3.8377409113628147	3.390415684909639
190	-0.49830155349100924	-0.4207891718465673	0.6009581300073586	0.9916143983539679	0.9898214418809326	-0.27672532751079537	0.5568828040718767	0.881795303869109	0.02839397963379864	0.4375963144309662	70.0184217135892	36.68712441462394	2.332790313211004	-1.6224548916834265	0.25656466924842797	0.41917048364091525	14.955722273128554	18.106455897612506	2.6683651131756574	2.7458774948200992
191	-1.1242815221476286	0.37747614768937454	0.9592298239416691	0.03326113332426458	0.9898214418809337	-0.4219258626300427	0.5302279582926528	0.9438481418845864	-0.08456831018734541	0.16480327515706802	1.5961419572150461	48.271689957211215	1.3745904788084804	-1.8506418837823264	0.27949804392977273	0.42106876096551205	14.882609569381277	18.24809643527831	2.0590518111857046	3.560809481022708
192	1.1105137416360105	1.1605549502514327	0.15643187521001437	0.1286193213370003	0.9096319953545206	-0.7035218324695027	0.4350696460636483	0.9094852594322811	0.013452961098388526	0.17298189320620835	9.524933067757214	67.88510422324258	2.02005063673759	-1.680276712303184	0.3041916711714855	0.417200481030089	16.042948139375046	15.73179257431256	4.310513741636011	4.360554950251433
193	0.7656254047686496	1.1541136864994708	0.5278437745131714	0.44830556606323907	0.7557495743542607	-0.7831574771162277	0.5334767895254473	0.923384559862615	-0.09017352009740753	0.19364900574427332	15.384780604700582	94.59034013843193	2.106423350901029	-1.512733142756251	0.32818304641402574	0.40621474749318176	16.41244085575077	15.13612469340227	3.9822920714353165	4.370780353166138
194	-0.17456289132890035	-0.7734884246412734	0.9968988968834387	0.9893107419998314	0.5406408174556052	-1.0859400044618437	0.49344531998822094	0.8466385865501848	0.0834110265116078	0.011975941688442949	26.21798898343205	5.330221723130303	1.6384936093790714	-1.432317470881103	0.3507602270492854	0.3874083185520873	18.31709956409175	14.827003374760407	3.058770442004433	2.4598449086920597
195	1.2576858771407164	1.06876212574117	0.012365945104087055	0.04229999105429781	0.28173255684143006	-1.0551469220743301	0.43747268066271505	0.9099824273189221	1.2540713669932122	0.19693431172945922	23.484907060523852	13.747958211097353	1.8101845050092742	-1.4413570724585694	0.3726716298609595	0.36159332273415373	19.428156262652255	15.337941149252496	4.507685877140716	4.31876212574117
196	0.723537503483733	1.370628418806699	0.04885211402307904	0.16204280724441655	-1.22588476042053e-15	-0.9747168234511119	0.5787550389129619	0.8618988033054421	0.029530466887543717	0.003503554135448635	52.79511902005786	17.74593574313396	1.9700137420262416	-1.6644796049163917	0.39509185270980124	0.3318565111027737	20.087206058752464	17.04860298792363	3.9902041701504	4.637295085473365
197	-0.1400147743453809	-1.3974250146061402	0.1858623399142205	0.5431397434590617	-0.2817325568414324	-0.8423031654996735	0.48289920987591584	0.7448330245281543	0.025480388302135754	-0.12467601047781039	67.33976566604859	26.206014558207247	1.555871884123055	-1.1730696235278302	0.41868017919999434	0.3031643107993628	18.459767718136206	17.08354657728737	3.143318558987952	1.885908318727193
198	-1.5470018905638117	-1.877985003315168	0.605270122063325	0.9925558501371454	-0.5406408174555953	-0.6140699656787688	0.5509433639085937	0.5749079476458318	-0.1746011956741803	-0.0845979687615235	69.46760811586311	42.258660495632064	1.6145446072985747	-1.1220346235760847	0.44319224696436615	0.2804669146238708	19.062086998431834	18.537464158896185	1.7529981094361882	1.422014996684832
199	-0.3034094573424565	-2.3746237633926923	0.9556728056030906	0.029554937982695755	-0.7557495743542576	-0.40889202202070507	0.5784266305422104	0.4460630255807205	0.10400493384905768	0.07919258314988088	3.8991280476224057	52.02880619671785	1.444387557935637	-1.4678288855658792	0.467542074676899	0.26679585039437187	19.482369202078893	19.199145235362167	3.0132572093242103	0.9420429032739746
200	-1.2986875273506113	-2.439934252938072	0.16944917693523184	0.11472577449413905	-0.9096319953545186	-0.1300660445213829	0.6625733365539597	0.49955091852715605	-0.11371009928343484	-0.23416798359880303	9.64081866758131	67.65541269345495	1.6918272849472342	-1.4151927389044234	0.4900466802428618	0.2628383913256088	20.293320874882447	20.185497415574233	2.034645805982722	0.8933990803952616
201	-1.4481138491654648	-1.45190159092613	0.5629446134848173	0.406255084643436	-0.989821441880932	0.4118384582395644	0.7254577307652942	0.5001179667161791	-0.12132707947081926	0.03125293821813776	12.460566682029228	67.98233592374258	1.3793688682764422	-1.3842326111687426	0.5086438641933295	0.26762250352534855	21.337762969589704	19.719342558748306	1.9018861508345353	1.8980984090738702
202	-0.36957970647288996	-1.7315632544197466	0.9841519025329878	0.9648475633791626	-0.9898214418809332	0.4114978502341674	0.89195781689074	0.5352876269125256	0.083615917928705	-0.10925251281710585	31.58712208675958	6.958445786307774	1.389564757284543	-1.2979273463175316	0.5209327823305419	0.2793128177066238	20.936884777800778	21.104333902396945	2.997086960193777	1.6351034122469201
203	-0.07507222027290233	0.012852736234129525	0.062387741094753174	0.1356669712818218	-0.9096319953545191	0.6555091272913431	1.0028190313474024	0.5382933729419365	0.027155811653680625	1.107732457384278	38.898338549624654	13.573324749141499	1.520689921306652	-1.0814207800628066	0.5239214858740522	0.29579701882813847	21.760890396251185	20.0313696236853	3.308261113060431	3.396186069567463
204	-0.1389774280328397	1.1177348410298185	0.23398204342338888	0.4690457767401566	-0.755749574354263	0.8053868911400569	0.9625694576501086	0.486688163100191	0.16607631764235933	-0.11192605659860211	54.76077648461582	14.657053622938012	1.4477990908702065	-1.0355718593207317	0.5134455501701171	0.3151923114824765	21.198584965232094	20.526528234885618	3.2610225719671604	4.517734841029818
205	-0.31127198118451616	0.8566650708242601	0.7169377871152169	0.996167344249519	-0.5406408174556023	1.1089542268128034	0.9725916165966219	0.49826573169993926	0.2164315392744464	0.28084548934129894	62.8652440446845	23.085147926398022	1.3581577660495534	-0.7028894912787363	0.4836582485381581	0.3362859119902158	23.153463040241128	19.57446613417936	3.1053946854821506	4.273331737490927
206	0.9280369673051607	-0.4535614239290291	0.8117519860862112	0.015271866001517113	-0.2817325568414268	1.0396512261198672	0.979526165481118	0.5348096876218502	-0.08095223433037387	0.11517271934862941	85.38930508058709	41.008910339170015	1.2757824798736297	-0.3152735000116663	0.4287917549492608	0.3586969878499531	21.82151137372388	19.056320581780604	4.361370300638494	2.9797719094043043
207	2.8799000249152913	-0.31810600182528187	0.611242796685211	0.06015454444139528	4.656133759306296e-15	0.7791035212397385	0.8932636708631496	0.5228594260409101	0.019256548523391655	-0.19032884387606996	6.806832095211555	56.02711218526481	1.3956081365417086	0.12777853552763446	0.35176464371504357	0.38261167795778256	20.060822813325096	17.594916977058496	6.3299000249152915	3.1318939981747183
208	1.4671691882883187	0.18408552447246654	0.9505001607426112	0.22614390089777392	0.2817325568414289	0.6336051617488653	0.8694405894339934	0.49146492244414053	0.26406227753629835	0.2638139025125751	8.585074846229174	59.256023844296024	1.5754054756250695	0.7026575668005555	0.2730245771232188	0.40824552829518507	18.410101547500997	17.078569068412474	4.933835854954985	3.650752191139133
209	1.595922522304539	1.2913172540877247	0.18819842068352577	0.7000113479380469	0.5406408174555982	0.6670640479850818	0.6949482579622328	0.3915690750548364	1.1449808875343586	-0.03408787640405172	21.344163302850017	89.14620502725857	1.184418963139706	1.717392319108197	0.21556735116509215	0.43535927091835824	17.519545963337947	17.42968596492344	5.079255855637872	4.774650587421058
210	3.0459460709672945	0.4396279755167312	0.6111191005430097	0.8399818427840222	0.7557495743542552	0.33822338978602023	0.4962823388983921	0.46674099169579153	0.10695735754549036	-0.1091214164579702	20.22775366538313	5.479856090156293	1.1656222024348395	2.3478301191875683	0.18567766718714582	0.4630441179239652	16.40043056477822	17.3609155018448	6.545946070967295	3.939627975516731
211	3.2112193046278357	0.3874615446119882	0.95061018197805	0.5376493863087216	0.9096319953545171	0.12929576579467658	0.4562311519646564	0.5419356492754032	1.1959309097703172	-0.1535698974489298	37.68501167920844	14.693637375535634	1.3238956726119133	1.5993077613736304	0.17898654514394066	0.48978667235443835	18.35650946848186	16.013150560591136	6.727885971294502	3.9041282112786546
212	1.5610218874610955	-0.7255166900770522	0.18780185559083454	0.9943300948423066	0.9898214418809315	-0.1524939001750568	0.47253448360194444	0.5074913975021703	0.9093095546253436	0.08516471094834793	64.76921172111992	13.512223462323828	1.2853355881958255	2.05542266386254	0.19023903685572255	0.5136802199678067	18.030009970403675	17.483890417282506	5.094355220794428	2.807816643256281
213	0.6620346941488177	-0.9688440561292466	0.6101292745098955	0.022551029332784602	0.9898214418809337	-0.40964285097161307	0.5960472058227863	0.5476588700147923	1.0954875114121947	0.22567827999970072	70.02237228199256	22.803201687119547	0.9962836192660864	1.760557560423351	0.21516731395025293	0.5325918258306056	16.68733418102624	17.821111355590965	4.212034694148818	2.581155943870753
214	-0.134544256596066	0.490147327059938	0.9514861715836963	0.08816992163526596	0.9096319953545207	-0.8867959578484081	0.45231131589720747	0.48273790175055264	1.2113880084046011	-0.08676404587974682	86.81609647282576	43.98537936632171	0.7857823505777569	1.7722241500140559	0.24898472467264493	0.5441003656499351	17.80171715780603	18.82917678866673	3.4321224100706007	4.056813993726605
215	-1.0076243892720194	1.9393066082509711	0.18464094747478857	0.3215839462163881	0.7557495743542608	-0.7863758657149306	0.5123676662406959	0.5040135309154902	1.243136842843262	-0.1496431262757079	5.616523978584094	54.98776649150959	0.5145428642733215	1.7678819506700285	0.28531468229218515	0.5450563017821044	17.21519321898444	19.614403708301417	2.575708944061314	5.522639941584305
216	-1.3292422251590756	1.0125405053714123	0.6021946719616038	0.8726708470091332	0.5406408174555994	-0.8648567656146573	0.47634477032942824	0.5396762297930359	-0.12092772260733362	-0.17095501320491754	15.34097805583356	60.022909616272145	0.09178127837165423	1.927272286705599	0.3173280017684782	0.530694077001727	15.978339842443042	18.949535941334204	2.2707577748409244	4.612540505371412
217	-0.6685940786710126	0.44463941087162	0.9582249960906407	0.44446575915798087	0.2817325568414303	-1.1194873583086573	0.5311733296180569	0.5343912079460453	-0.03775113114471366	1.2244607967040322	17.066436391206544	82.30663831852317	-0.5430994991305311	1.8095295641568023	0.340595737923533	0.49380603565026515	16.85417877009234	17.004488982722165	2.948072587995654	4.061306077538287
218	-1.0550448602245126	-0.44941457789109235	0.1601194118309292	0.9876637923764026	-9.809554005910593e-16	-0.9083833176394664	0.517260758834705	0.5195841432160119	1.0574072760586546	0.2506093832566387	26.11928116324318	-0.3974963246372498	-1.433107344754681	1.554683773866794	0.35486354289437594	0.42732381773457545	17.477540946670374	16.08906461449046	2.5782884731088207	3.183918755442241
219	0.13766846049319925	-1.844188183898431	0.5379247431433859	0.04873610242025974	-0.28173255684143217	-0.6492623049095304	0.45629010547487087	0.5544429232970703	0.9566503985485276	-0.052270671017894677	31.947840339423905	11.20077655993734	-2.3642053679443826	1.5755350647364026	0.3628546334231286	0.3371747090585179	17.042584263715145	17.314220463763693	3.787668460493199	1.8058118161015688
220	0.2196233859180324	-0.9181712463406132	0.9942468554300328	0.18544357896456679	-0.5406408174556011	-0.4139781998053342	0.49763922299443303	0.5667655875915657	-0.05877243597120726	1.080655763116133	52.89198244755369	21.122611657484082	-1.2616203804128265	1.4555744292659867	0.36768976659066305	0.2515559930562581	18.450124263956376	16.26067439006338	3.886290052584699	2.748495420326053
221	-0.24338931271351924	-0.17002955537830283	0.02288018359009714	0.6042170319415171	-0.7557495743542527	-0.4108219098299089	0.4352877402288048	0.5695173005054505	1.102600199227293	-0.00043581754133121284	56.866838655991344	36.122255179797385	-1.990806283519594	1.2882563846202504	0.3713700072747643	0.19461695815038985	18.5792258436671	17.07671807438744	3.439944020619814	3.5133037779550302
222	0.7157174013075279	0.4854263917479459	0.08942672315592236	0.9565552410132032	-0.9096319953545156	-0.13159066053573962	0.5119643778732956	0.4397660924621678	-0.05301149743005215	0.9909054546581136	78.55534324510087	35.59250181062138	-1.862547678348967	1.4490349665034525	0.3746735004354894	0.16806390572327135	20.1961754425244	16.464311101258616	4.415717401307528	4.185426391747946
223	0.81997400663573	0.3659304537541782	0.3257183373660655	0.1662292476135037	-0.989821441880932	0.394225724161022	0.622032968615539	0.6419007878045868	-0.26818693367995733	0.14460339483261275	2.1229083242739297	60.49190284975492	-1.7044857966178728	1.4918939582632942	0.37759741745992603	0.16504116862905502	20.698916324524305	16.8574203461126	4.536640673302397	4.082597120420845
224	0.8388494304307816	0.7853626218920643	0.8785036082782057	0.5543883394054087	-0.9898214418809332	0.5649714792362408	0.516134433035083	0.7722421842819016	0.05427709737593524	0.06614340010206653	7.08830099696617	51.718164345395735	-1.782815112933564	1.480124318113509	0.3797601303634695	0.18004764415141314	22.257721865144163	15.033500493487407	4.572182763764115	4.518695955225398
225	1.6272330558360273	0.7151357352881017	0.42694007408151435	0.9881676341468882	-0.9096319953545192	0.6241613283377807	0.4751494190869335	0.8675452263302871	-0.06367391858563912	0.04942349501422157	19.130598075180277	77.12813997045271	-1.6822615797575875	1.3591757054989144	0.3806440660862036	0.2091339212163809	22.36712456156959	16.20057565948737	5.377233055836028	4.465135735288102
226	1.712328587610259	1.7450540767306006	0.9786489888991415	0.0467694438857195	-0.7557495743542586	0.7878070978315949	0.5469818513617468	0.8725310572737037	-0.10972964725955	-0.04388684030398623	32.44334539206163	5.858139681860369	-1.5398491927594402	1.358731934213057	0.37973419870465386	0.24745559054172023	21.147380164590558	16.16090695939689	5.478995254276926	5.511720743397268
227	1.0897315444891387	1.5961139656673213	0.08358058170331793	0.17832825201736013	-0.5406408174556085	0.9461577200280546	0.5268523705559116	1.0574280177816622	-0.2348607225983858	0.1223400539566317	37.36643705224395	7.50334035559751	-1.5549884515646408	1.2779711219957726	0.37661766986372924	0.2878056214899726	23.596748813651956	17.046732758362797	4.873064877822472	5.379447299000654
228	1.7003669240101438	2.568614891727662	0.3063794722618117	0.5861091461991721	-0.281732556841427	0.9134784821146039	0.5451084617074284	0.9483713066963471	0.15207337004575583	-0.042300885361644086	48.02806447466263	22.808059611699584	-1.5924189200957979	1.3617372289718064	0.37108211405596075	0.3220125423402321	23.05097464566939	17.236594407745894	5.500366924010144	6.3686148917276615
229	1.499574649011762	2.870392294774264	0.8500443649535419	0.9703408597633985	4.411204399476825e-15	0.783080466226563	0.5297877313239134	0.9773855226234544	-0.3340668947775022	0.0074883732101784645	63.47916941313944	25.49683056501702	-1.3882465284121726	1.2563115206276527	0.3632193933057333	0.34462626318837086	22.85213678278049	18.034658203044838	5.316241315678429	6.687058961440931
230	3.9670110171813415	2.3682911502162263	0.5098757702570864	0.1151179025481086	0.28173255684143544	0.7577091473178513	0.5185480193993446	0.794919176240641	-0.2549000407083444	0.03292162406631544	66.46416263220208	27.08958088924024	-1.3916939517559714	1.328279201954839	0.3535102635862118	0.35533674761813056	22.151738277859238	17.93272616378124	7.800344350514675	6.20162448354956
231	3.8755962130740587	0.41550329348450155	0.999609876647317	0.4074630842441311	0.540640817455592	0.6215952693494646	0.46891594454998603	0.8030836617308719	-0.041376909384171504	-0.18017334828801748	1.8895306110094947	51.0897899982891	-0.9829075983618869	1.2926363116268742	0.3428392236183574	0.3576124462984922	21.94834382889468	18.6760827072951	7.725596213074059	4.265503293484501
232	3.866129970526563	0.8081246164090814	0.0015598846258105992	0.9657476768895648	0.7557495743542549	0.4140895992914717	0.5102718121970125	0.7022150953650538	0.1843433378476046	-0.04486424501417163	4.663184993896149	69.53800939590217	-0.9069528415781215	1.1523557382550313	0.33239164261295495	0.35552801935092776	22.191013269976473	17.16651002307106	7.73279663719323	4.6747912830757485
233	3.9972843509970826	0.8864492121419545	0.006229805543059036	0.13231640588789437	0.909631995354517	0.05565944905464939	0.4250607094025904	0.532019868798771	0.19645588585239804	-0.04689045204976076	17.717541010867052	79.99164737798304	-0.7926549533009584	0.816353724609022	0.32343555369994237	0.3519209658182687	22.392843448850478	16.08579933062555	7.880617684330415	4.769782545475287
234	2.877938656954244	2.5391339749004755	0.024763980263818826	0.4592350984832174	0.9898214418809325	-0.404213356664559	0.6153596994426207	0.5367705230730734	-0.1732473952394047	0.015180462974747917	24.30398088794027	0.26850750503746657	-0.615984452473905	0.7077532982270986	0.31706354139168647	0.34830073105674103	23.05386373644917	16.81127333510709	6.777938656954244	6.439133974900475
235	3.3274524713976987	2.519735356185821	0.09660290218124806	0.9933528912173081	0.9898214418809328	-0.4866334279547443	0.6976806606545388	0.6190242230215706	0.9733551706024673	-0.1667727136163282	30.324800141465303	8.677457575771475	-0.531353261713004	0.5397851027249144	0.3140004292862678	0.3453759762745327	24.846021945424738	16.772095078897593	7.244119138064365	6.436402022852487
236	2.3525737575480465	0.632543541038803	0.34908312588563317	0.026411698910091937	0.9096319953545237	-0.8882646163522281	0.8752374725980469	0.4562209334970776	-0.22656845626313532	-0.1779827551417513	48.34228753590274	18.32691338398632	-0.22648220987394474	0.5281658035519651	0.31453938411287735	0.34348060562450267	24.72555737363623	16.54334090767738	6.28590709088138	4.565876874372136
237	0.8156282270982299	-0.3500832559724784	0.9088963884301934	0.10285648428309833	0.7557495743542656	-0.9762823519953884	0.8566552891662085	0.4567395017891669	0.15168105956623626	0.24351931549396294	66.90510299488457	28.99276459277262	0.08319942983101303	0.3566514306336397	0.31859762303391237	0.34278130911634147	23.492436638189805	16.363728613026023	4.76562822709823	3.5999167440275217
238	0.006953300558604214	0.718878644528184	0.3312149741149777	0.3691081116960763	0.5406408174555937	-0.8582604776465074	0.8104301420383874	0.5875909080735562	-0.22148439907802703	0.173466540959047	80.12599503861348	30.229002264903798	0.479268707978375	-0.16285684109039678	0.3258404072824543	0.34335052270161637	22.31011851168017	16.86545372237119	3.9736199672252708	4.685545311194851
239	0.5328178647235622	0.3101027888691804	0.8860464601479694	0.9314692543049325	0.28173255684142373	-1.1086709282794986	0.9655034501112055	0.5281020568795074	-0.021479361751085644	0.13335590350531537	5.518145481035236	47.21584421755824	1.1447446702229136	-0.9702223117136601	0.335817835499811	0.3451845743618992	21.644363993481043	16.27210996812877	4.516151198056896	4.293436122202514
240	-1.1881473853521936	-0.9858180597629012	0.4038725224288891	0.2553371303581818	6.369401316839413e-15	-1.0228590983046217	0.9205440101362615	0.48419529860828026	0.15494756684246266	0.273722817988498	5.931046004249306	62.799772735015196	2.0702452217365725	-1.8482567980568025	0.34806962824344345	0.34820751255953886	19.97016818586211	16.782417564874027	2.8118526146478064	3.0141819402370986
241	-0.6233502482922837	-0.19931126033243785	0.9630380322232623	0.7605603208745227	-0.2817325568414251	-0.8829106003668563	0.9487448500247783	0.43602215580747417	-0.033362104279486285	1.062939285632434	14.856936202839934	77.73063631992942	1.5719247278011301	-2.176343637816313	0.3621676392592107	0.3522744938254883	20.795198010301096	15.866625715805348	3.3933164183743827	3.8173554063342285
242	-1.164695259251971	0.35413135491080494	0.14238312285923627	0.728433276743063	-0.5406408174555949	-0.6736196730599574	0.8982765507327811	0.5366325006706936	0.22052405157386104	-0.013661810239076951	25.322781520585607	5.855562946041517	2.044019660992496	-1.845525576190747	0.37768644178607513	0.3571757038835181	20.296984446670017	15.459373672785382	2.868638074081362	4.387464688244139
243	-0.09707029891452601	0.12935019832838468	0.4884406767363516	0.7912729523057087	-0.7557495743542573	-0.15545503320271728	0.7691468939023453	0.5106579338972925	-0.1305012334786278	0.07232636226501898	29.902883920186596	13.753693327320153	1.5602390753690847	-1.8782102104278477	0.3941190808014093	0.36263921856893866	19.985999468367165	16.444325344504595	3.952929701085474	4.179350198328384
244	-0.8141229198975156	0.9521413761715886	0.9994655281827459	0.6606402690204654	-0.9096319953545184	0.07774109990590729	0.6775734624677724	0.577625671683708	0.05537857043203106	-0.2818930487175253	47.5090382071732	15.949536746022297	1.962477221688384	-1.7654169052867883	0.41077492484799527	0.3683308207582744	19.98410798552916	17.515577772350486	3.2525437467691507	5.018808042838255
245	1.3024172183470655	0.5622650379092774	0.0021367446285225585	0.8967788158761301	-0.989821441880933	0.2553353059129409	0.6193567648142686	0.45645239432998386	1.12799232787356	-0.16471247181315465	74.03142167459015	30.119754459183863	1.5024121461999194	-1.8355628068771053	0.426696510505913	0.3738522294016796	18.587487560933727	16.418423412095123	5.385750551680399	4.6455983712426105
246	1.6795101818338085	2.258400869449484	0.008528715803660155	0.3702662850877443	-0.9898214418809342	0.6388786368713094	0.46068886662691966	0.4913219306773623	-0.02095675956616087	0.11379555945321722	88.10439248516417	30.494087897701338	1.9846022820571445	-1.5807169140992148	0.4406118058433946	0.37874095004681246	17.726171200157687	17.2570581593235	5.779510181833809	6.358400869449484
247	-0.09320183189013398	0.483370805967996	0.03382390724160221	0.9326766528602622	-0.9096319953545222	0.8877949457021245	0.4818347422274347	0.48460323053695925	0.20794713963694783	0.004892322473501471	4.02157962008095	55.85300303831298	1.563950288916481	-1.7272160126793046	0.4509093331967245	0.3824769773947985	18.40088272584566	16.217875837288595	4.023464834776532	4.6000374726346624
248	1.6935180677607402	1.246281651090423	0.1307194021620548	0.25116365627856047	-0.7557495743542634	0.7977895442567686	0.4726962939616581	0.4891584367736888	0.08221943770322895	-0.1916454502621852	18.27268933366919	67.7261547809665	1.4253260611415874	-1.3563700165664079	0.4556088296741068	0.3845034903089921	19.01942185663195	16.950899069007672	5.826851401094074	5.379614984423757
249	0.9582101380721733	1.8633833267970445	0.4545273602417991	0.7523218961733824	-0.5406408174555908	0.9520542576989944	0.5018670553948603	0.5528817285215053	0.7543825610487488	0.09878053073396932	12.966484700846808	83.11481953402917	1.7803851629325282	-1.6943085808106564	0.4523320363897432	0.38426930408512117	18.576249925931315	15.052087009688378	5.108210138072174	6.013383326797045
250	-0.05672901306928013	2.571234893156113	0.9917289561336835	0.7453346428458754	-0.28173255684143406	1.0710691023305003	0.6043812471635781	0.5421184672499565	0.5937904056056944	1.1498352473489921	36.4685992987298	3.092452181222737	1.4223945824997046	-1.3865097833140672	0.4384186578499945	0.3813027943711201	20.38678484005677	13.934976317249266	4.109937653597386	6.73790155982278
251	-1.0635096254746947	1.674610186307929	0.032810534798711856	0.7592436520787471	-2.9391523179536475e-15	0.7899658229008439	0.42411462922476545	0.46797905451865396	0.09729654661360009	0.10018193420465027	32.56371147501257	7.791894457890747	1.3346716581536628	-1.3046268059300865	0.4116502057407932	0.3753239384234472	19.08105791749903	13.426004039426404	3.1198237078586386	5.857943519641262
252	-0.1766919981766334	0.7592327923229214	0.12693601441973748	0.7311709154274941	0.2817325568414284	0.8447066616349889	0.4430748609974869	0.4953838355279877	0.016101494073538447	-0.0045445169158218005	45.254936363562614	22.126395312990986	1.2228431205859254	-1.185411932303238	0.37227152087254783	0.3663886561274074	18.73607070734405	13.259518084540446	4.0233080018233665	4.959232792322922
253	1.3808374679410282	2.272138018661563	0.44329305065187874	0.7862400314416574	0.5406408174555978	0.6632144340057026	0.5051122108896481	0.4884593495944373	-0.20982192279997144	-0.1254074220078577	58.849770271601365	21.944216705171456	1.3508320355438885	-1.2671313475865538	0.3256880857634226	0.35502797729066027	18.505230964208582	14.683132513889433	5.597504134607695	6.48880468532823
254	0.38815925502707427	2.137065715723472	0.9871372875825184	0.6722665776011159	0.7557495743542595	0.3812734837792444	0.511952248944868	0.5444561158944221	0.012265172820842466	1.0161392407252772	87.28843303077922	38.16691871871258	1.5241218776690366	-1.3267850567052812	0.2819267875926088	0.34230430350130103	15.712145964062042	15.58713168789296	4.621492588360407	6.370399049056806
255	-0.7259093633191007	0.9108107212377394	0.05078905218698707	0.8812969049663949	0.9096319953545139	-0.04185575366034472	0.4703816010451737	0.49118769667374723	-0.06899142462610307	1.0640386493238527	1.7365177943158727	61.445831472401295	1.2453809548508872	-1.0212256305623675	0.24995889890813694	0.329699005511464	17.649674777678122	17.16259959646534	3.5240906366808993	5.160810721237739
256	-1.6478366423561541	1.4699193203040488	0.19283809745973832	0.4184506810521921	0.9898214418809315	-0.22358980914544663	0.5022125190893697	0.4441019074683141	0.09665304990454834	0.9462116803502043	8.024814604786748	54.63939768686102	1.0520657297505749	-0.9294525400573146	0.23335525107035435	0.3188187889751838	18.01600679221818	18.36920749450091	2.6188300243105127	5.736585986970716
257	0.34291966171090627	2.6160260461517315	0.6226062625113871	0.9733988343165948	0.9898214418809338	-0.5853353482144159	0.39904498554591467	0.5050846596776725	0.0557505436817798	1.0904553865190048	20.041619593190436	72.34545025748774	0.8588931075702526	-0.9706574750324853	0.2313048898781109	0.3110330026166504	16.97141741031039	18.086343942866066	4.62625299504424	6.899359379485064
258	1.9107729849085588	2.4975992884320224	0.9398708175719553	0.10357417467075691	0.9096319953545209	-0.8368230071105093	0.5402880943985827	0.6638278599042532	0.27795142276040685	0.04716479006287064	28.278471256339383	5.558570786698602	1.0084286648428864	-0.7984430656638152	0.24112996199100237	0.30721028453915283	19.022590853167834	17.820017058547347	6.210772984908559	6.797599288432022
259	0.9890699493166932	1.0223394465499602	0.22605465539431835	0.3713862600481138	0.7557495743542612	-0.87207052407586	0.4645001965689991	0.8345316316657005	0.021337705878947667	0.04996718257072484	47.25048208114347	10.004601804859627	1.188851208989937	-0.4760409660872194	0.2594747431139925	0.30764763730875505	19.60825285334022	18.88898868074861	5.30573661598336	5.339006113216627
260	1.2300540519625724	1.69506259854492	0.6998157926754973	0.9338340235823543	0.5406408174555999	-1.1189658024857307	0.4735058587520696	0.9495673215111491	0.07702582199828212	-0.30488096832323813	41.42020458178853	13.02569361100217	1.0477885604800858	-0.13944329941270467	0.282664697522868	0.31216612547843364	20.03777899336218	18.92936011177145	5.563387385295906	6.0283959318782525
261	0.8581323860982593	-0.35099102223403467	0.8402945959898507	0.24715215992938086	0.2817325568414308	-1.109844999422092	0.4439545669223399	1.0189501745482221	0.05586852772671637	0.16216394895316383	61.10988719396724	31.160853466331897	1.0368722606726788	0.21118311105205662	0.3072742799400241	0.3202908452370603	19.430780595162137	18.772366439278134	5.208132386098259	3.999008977765965
262	0.5400623679895391	0.5311255687669686	0.5367983517604172	0.7442718790864904	-4.91096680932118e-16	-1.0383082762020743	0.47078144416560064	1.010577427578033	-0.02227347045890905	1.258658757992783	90.40006084020311	32.440426558439285	0.9384733143663389	1.0279545952692757	0.3310590966338505	0.33144012134743794	19.537003319197353	17.43716371626294	4.906729034656205	4.897792235433635
263	1.3420662898100957	1.350115440739704	0.9945835252308663	0.7613249963502201	-0.2817325568414317	-0.6218925962812167	0.46127064556899466	0.9725398481453131	-0.027510029598003586	0.9396298563145575	3.2957065238016523	36.49043339594263	0.8188889171026166	1.7845531642256458	0.3535274841018063	0.3450692669514186	18.011323002967995	17.3307035947074	5.72539962314343	5.733448774073038
264	1.3804024035475104	0.7231119088071879	0.021548546280835953	0.7268369851302298	-0.5406408174556007	-0.6270223920668392	0.4997054842760677	1.0014748713598614	0.16515003040027226	-0.22153484717782213	14.577229580408773	60.33215703508257	0.8166760968818317	2.2631346966415675	0.3755281484883276	0.3607296932660118	18.80634909739284	14.539707188013555	5.780402403547511	5.123111908807188
265	1.2957716492447344	0.7833048367261843	0.0843368257360745	0.7941799287081117	-0.7557495743542524	-0.3889867936717972	0.3802211595900743	0.9055842506492124	0.11700407030079436	0.09583939791297123	21.05031026549685	84.55503442793436	0.7386260381951301	1.640323075216675	0.39819400786716064	0.37802845775508004	18.431910778549618	14.08358963286487	5.712438315911402	5.1999715033928515
266	0.6144612191114058	0.6985936927817911	0.30889650224335	0.6538326781811612	-0.9096319953545153	0.009802804447991642	0.44976543221133447	0.7971746759378334	-0.09441624060806697	-0.06984895986507493	22.9474938545097	5.617034188129856	0.6214892387884355	1.987351593368722	0.4220660704380075	0.3965115987934534	18.56595897510424	13.10369938120307	5.047794552444739	5.131927026115124
267	1.245723213088862	-0.04678007706674214	0.8539178125806962	0.9053420284944451	-0.9898214418809319	0.3569735406880795	0.44980919005175546	0.7295801934611187	-0.16701541544594853	-0.14505185565123146	35.9976254701121	7.88353193417103	0.3745131269391129	1.7735119230934993	0.44677438277304976	0.41552523041040285	19.768013837303947	13.796273728742426	5.695723213088862	4.403219922933258
268	0.5900003467512428	-0.8903463741496241	0.49896872775238077	0.3427913597440338	-0.9898214418809334	0.4079270832998406	0.44065370443945906	0.5988281888575642	-0.010111503742028157	0.18265743838130294	49.88180934869123	14.327349166467485	0.15932125078562062	1.8397031580831784	0.4711355494174046	0.43410918337354126	20.052761948153005	13.317601372326765	5.0566670134179095	3.5763202925170425
269	0.46292273079372637	-0.9019238095642048	0.9999957459102051	0.9011417737154809	-0.9096319953545194	0.8903169433251747	0.5180107674953103	0.5431766050327864	0.17421599725115905	-0.2075069028729246	67.36297903765036	21.957821329016195	-0.33366586099839457	1.634615775556752	0.49340408482479503	0.4509471535431498	20.315229393616274	12.988549822985684	4.94625606412706	3.5814095237691284
270	0.5435234053310447	-1.2533588210342046	1.701628679038035e-05	0.35634110952159176	-0.7557495743542588	1.0335167612266136	0.6472419082119261	0.4547559059951514	-0.004129407940196701	0.1076142933055586	82.59567274442425	36.39114264366956	-1.0927167615795743	1.604882165874617	0.5114769109075545	0.46435173295636867	20.59172869843846	14.33565528765618	5.043523405331045	3.2466411789657954
271	-0.8206892715217187	0.6364895738055355	6.806398894545687e-05	0.9174484927460508	-0.540640817455597	0.8572272385517816	0.8276403676123966	0.41631820072720727	0.26196526338419585	-0.18716011813587305	2.4062265487408934	48.84616867067614	-2.0223520826232337	1.631392700174018	0.5229034814179805	0.4722298586989323	19.858457094543144	13.286587542487565	3.695977395144948	5.153156240472202
272	-0.8735774568263472	-0.9097287626337596	0.00027223742495546284	0.30294702361620157	-0.28173255684142745	0.8558682981509742	0.8661478369704771	0.524959217877381	-0.11626054306101521	0.21934019741632108	12.503118886686314	46.68318582877343	-2.10695475206494	1.5249953243230403	0.5245884560591648	0.4719849631671033	20.694461813977412	13.60324643764422	3.6597558765069858	3.6236045706995736
273	-0.9241072334435148	1.1624016770988634	0.0010886532469596658	0.8446804979931448	3.921345679817883e-15	0.7790261652440715	0.8959640470079717	0.4514333896972127	0.021246080649870776	0.07748286990635567	20.65331502048763	78.37645920210134	-1.769511103203173	1.7753202822338165	0.5121690214797385	0.46043435070247596	22.237820924781897	11.707979490167753	3.6258927665564853	5.712401677098863
274	-0.5456719769121409	0.5782702159324875	0.0043498723242702	0.5247814172127908	0.28173255684142134	0.8543615349548472	1.0486333359775941	0.5495076341068332	-0.3774455791448624	-0.03860924947602449	31.180353183956406	5.417057098587337	-1.9861542352991985	1.274305006341148	0.4795768315179404	0.4342076567883843	22.996626584879827	11.797708607612405	4.0209946897545255	5.144936882599154
275	-1.49378847461402	-0.36624936217547527	0.017323803740130993	0.9975435254437024	0.5406408174555917	0.45508639361073183	0.9820588067512257	0.444582416654572	-0.08935018213654354	0.022405493717233087	43.27124246992853	9.79411430262645	-1.6777081606849702	1.6324202940786128	0.4213536960770266	0.3917814366221702	23.88153539934471	12.207974353009249	3.089544858719313	4.217083971157858
276	-2.2322036331748225	-0.8006204642963598	0.06809475825641767	0.009801761156207471	0.7557495743542547	0.200752282316618	1.0095330799812892	0.4704954699759313	-0.04636819779627932	0.08731310812250134	54.52936243645248	13.835377484694998	-1.961270398273432	1.3917260703151504	0.34224550000323384	0.3376761409066369	23.00425388042652	13.06784532480616	2.367796366825177	3.7993795357036397
277	0.06091956007071064	-1.60139717233124	0.2538314486176708	0.03882274653777654	0.9096319953545168	-0.06333750911323346	0.9250660183306176	0.4090873771615948	0.07664066617381338	0.1244841566146667	62.24178935989146	29.691271986476817	-1.723170957319582	1.248547623604624	0.26454765914812767	0.2840477101161509	22.136466657553594	12.169162131487514	4.677586226737377	3.0152694943354263
278	1.1990872984431442	-3.153145344371542	0.7576041772413022	0.1492621635561604	0.9898214418809325	-0.4172365758367114	0.927191965110916	0.6018324969347014	0.2565992758006703	0.1241687142438347	80.9475967563763	36.98300023862766	-1.411377507830525	1.1781434694882618	0.21004267859489387	0.24348029609177485	20.695590633261755	12.488819073432108	5.832420631776478	1.480187988961792
279	1.7284004656123035	-1.3912125872479129	0.7345603514713269	0.5079318803467777	0.9898214418809328	-0.5716746747097472	0.7150943047133629	0.4764596616446551	0.0052415384045610075	0.08200953988746394	3.6845477613335835	51.4965775018398	-1.4174611017502095	1.0350174552088232	0.183065984649228	0.22124489043119402	21.92784370409019	12.806973273110797	6.3784004656123034	3.2587874127520875
280	3.0346991125185996	-1.127496136014965	0.7799257660705903	0.9997483410966576	0.9096319953545239	-0.8884530841078015	0.5391235422725613	0.4952015264647383	0.2180876372413226	-0.07160724933489919	13.260234841239736	70.93726921176935	-1.4048203537745247	0.7532603929023625	0.17871017582055743	0.21634224375795472	21.67366383648282	12.78774163901316	7.7013657791852665	3.539170530651702
281	2.5438846163125794	-1.6276975858429783	0.6865662619591727	0.0010063822845552512	0.7557495743542566	-0.7737754082437345	0.5111568585752883	0.47299269933997395	0.0992521614698974	0.09961193212910596	14.924810806175332	88.69727317460782	-1.2201290158183637	0.816094394025882	0.19182176407462456	0.22554003296516328	23.073507778963805	12.937757917740964	7.2272179496459135	3.0556357474903555
282	1.6896404964916256	-2.445221263521936	0.8607721195943254	0.004021477917010338	0.5406408174555941	-0.917719931963056	0.51138836861735	0.48727443945094506	1.1479528270318098	-0.196698657301424	22.549914905136564	4.669426714398643	-1.2788695905675944	0.7559165685954882	0.2181731031543402	0.24506367301575102	22.291596096277004	13.40129223947263	6.389640496491626	2.2547787364780643
283	1.6649240959775977	-2.274483928900939	0.47937391089367104	0.016021222529493347	0.2817325568414242	-1.0854527070829678	0.5363844444896624	0.540683819732912	0.9300767714761108	0.1506139656902236	36.34809552101338	9.095546456880225	-1.3482782787820657	0.577351700192909	0.25281849339992635	0.2706766721187239	21.854087113448422	13.799172664354481	6.381590762644264	2.442182737765728
284	-0.7138401242658505	-2.8436381537707196	0.9982982577927112	0.06305817183261521	6.859260036498355e-15	-1.0234319648721748	0.49934520765032153	0.5044065528649218	0.2077487015472958	0.13095087559732965	40.46770751487584	18.67328824490978	-1.2638149736248658	0.2604574377384284	0.289188558575127	0.29796154991443013	21.94951220063968	12.803161775266082	4.019493209067483	1.8896951795626138
285	-1.5977712324071265	-0.6919750858655263	0.006795385122994941	0.23632735519097434	-0.2817325568414247	-0.6500885075703593	0.4806068438915989	0.49855320771816614	-0.16094464180674672	0.2091121563750645	67.25930014326592	19.79160145141461	-1.5123674517924088	-0.13007117561454373	0.32050152065104837	0.3234448000904772	22.87096226929919	11.6073002649416	3.1522287675928737	4.0580249141344735
286	-0.35980279966354034	-2.3806604905302597	0.02699683145610048	0.7219069455176536	-0.5406408174555946	-0.585099904634627	0.4721982119480903	0.5586341280282081	0.07427379168004748	-0.08831694107527807	69.26759114768848	44.92496903876783	-1.4551275710136222	-0.8700885094940173	0.34269593142044297	0.34577022797114854	22.9317124650987	14.113280550260273	4.406863867003127	2.386006176136407
287	-0.21924647660780175	-2.624675159143463	0.10507201018972553	0.8030292301241005	-0.7557495743542569	-0.22104044439014842	0.6014509052051111	0.4314788008542714	-0.14280931510593883	0.027931754770440544	5.756841256345145	38.257442809863385	-1.1436143714318476	-1.5876577755593146	0.35594614533197055	0.36568769262415457	23.142837220106415	16.033072836688362	4.564086856725531	2.15865817418987
288	-1.431108868706696	-2.720294341767283	0.376127531457663	0.6326931427615796	-0.9096319953545182	-0.12589978082785272	0.5028782203734292	0.5556764895159002	-0.07772183285981323	0.12874290013233117	11.644880955370434	65.18313304572385	-1.0472737512191037	-2.4167969356084247	0.36317407224516846	0.3848321692568482	23.15936478741203	14.641378960634329	3.368891131293304	2.079705658232717
289	-0.3432393365348916	-1.4290286464679367	0.9386224461489109	0.9295701194562203	-0.9898214418809309	0.15107731401578195	0.43805374225116267	0.5788445089070247	0.7807894592916841	0.0476786818653384	14.785775835385019	79.40388137473383	-1.123498790253025	-1.2515374502251344	0.36746434289703467	0.40444014717663057	23.33655250768799	15.091596702672174	4.473427330131775	3.3876380201987297
290	0.7586341134188568	-0.7465452450165533	0.23044139893738308	0.2618780498814746	-0.9898214418809343	0.6717136882283558	0.446497909981326	0.4296650207543193	-0.07745218629690333	-0.06400009260576792	27.827152003595955	2.9761774210899485	-0.8995935258874795	-1.9842406840212612	0.3707088002255659	0.4247787350163335	22.220082489803247	15.719033785425284	5.591967446752189	4.08678808831678
291	1.1989234407575349	-0.6673747859881857	0.7093526423726598	0.7731917474870021	-0.9096319953545224	0.7306599637462313	0.4823573801654429	0.5126472962961105	0.0526675344766448	0.04609966005705872	45.048859348168605	10.276216117116025	-0.6106803684197384	-1.6127028184682162	0.37360953139086467	0.44517337760118036	22.301009590776523	16.47037102058577	6.048923440757535	4.182625214011814
292	0.8089496290914623	-0.6393873390288735	0.8246858845263408	0.7014650764199922	-0.7557495743542544	1.0440807938181056	0.5705603540152797	0.4570784011052327	0.9896844305382042	0.010204805200261863	50.98317007641303	14.902528100769223	-0.27069630511603054	-1.7688169715658593	0.37614035580745625	0.4642492589299953	22.114430597265056	16.61076645703312	5.675616295758129	4.227279327637793
293	-0.26978473968836114	-0.049499349439457996	0.5783163055573907	0.8376472919323468	-0.5406408174556032	1.126092123017955	0.572015998406793	0.5597232565985859	0.7978352588119505	0.14935559121157568	66.93398413537656	27.2787649614232	0.1610666371538862	-1.7083995578055953	0.3779353739264147	0.4801439274234503	22.05760611637921	15.683894517824495	4.613548593644973	4.833833983893876
294	-0.08125437961333776	-0.8300884793496072	0.9754662251353656	0.5439772250030104	-0.2817325568414345	1.1261588033539207	0.5452097718081076	0.7453143325468512	1.2206109785037054	-0.0942693829132186	87.75042638038303	41.630349999657454	0.763371568325053	-1.6653596664375436	0.3785169337010723	0.49058118853844074	22.549942672315858	15.501474111461397	4.818745620386663	4.069911520650393
295	0.3700462630963478	-0.0973972021797902	0.09572747502210323	0.9922640147241384	-3.429011037612589e-15	1.020886186898723	0.47808115107802546	0.9110442212608649	0.05058314074626878	0.050923170835348114	7.11470573401317	54.37918060718659	1.7869647581897548	-1.531658133917863	0.37742406820205227	0.4927527828391722	21.86926453130697	15.01034897367058	5.286712929763015	4.819269464486877
296	-0.09955641349786121	-1.3909404612916372	0.34625490219198335	0.030704559230693058	0.28173255684142795	0.7243031154472224	0.5566907381180948	0.9913443682606955	1.1512098149613645	0.04393966885208567	16.615651386427604	58.20260237567318	2.292229549726036	-1.648978638693741	0.37430370058676177	0.483049664685959	21.78475650390234	15.144722089710333	4.833776919835472	3.542392872041696
297	0.533346420678196	-0.4333528066339287	0.9054497796000135	0.11904715709256768	0.5406408174555974	0.6760231562586456	0.5555299688803927	0.9730407076095567	0.11778403794520322	0.11359921864455942	15.74771018928818	89.59208026147417	1.4726707756816078	-1.4077966113885427	0.368997590726632	0.45707135260403675	21.487394621128836	14.876350785589757	5.483346420678196	4.5166471933660715
298	0.6877744282272081	-0.8106041673314207	0.34244190488920195	0.4194997259229808	0.7557495743542592	0.18360040451312173	0.4501484936608049	0.9542076791883245	0.900269834954918	-0.010933836781781399	26.878492675871946	6.380835590936934	2.1736172724044076	-1.5899337967373868	0.361629299801079	0.4114220933771608	21.904696626103696	14.744675159302739	5.654441094893875	4.156062499335246
299	0.8145566502305446	0.5609556251044661	0.9007017866602268	0.9740788234940991	0.9096319953545137	0.12860564424268253	0.4720000009342866	0.9495451179368579	-0.29175704379180584	0.019097195335813274	49.94419352597998	9.990812165531057	1.6052089473057352	-1.3079665040605608	0.3526684202128233	0.34930921934509723	22.689467277119284	15.76322763407062	5.797889983563878	5.544288958437799
300	-1.4623501336602063	-0.8306816340196066	0.35775231266920826	0.1009970764578032	0.9898214418809314	-0.21689259860977841	0.5505680286969618	0.878348452739802	-0.13731365523475592	-0.010642451235128771	40.97985658099785	13.234891936874533	1.9796136149931038	-1.341817716709039	0.34293115684735276	0.28512787582898175	21.734042014745597	16.993785834025346	3.5376498663397937	4.169318365980393
301	0.05744789945894779	-1.0349802627274025	0.9190623817961653	0.3631866680191194	0.9898214418809339	-0.4055508261003725	0.4659857894528441	0.7959770938653331	0.18377337739098462	0.0051098793830777695	68.63889756600346	19.73931273597636	1.3732582016259132	-1.092879008578053	0.3334824655604788	0.23579850799818144	22.319952445848212	15.812682661253522	5.074114566125615	3.981686403939264
302	1.7646052495731506	-1.5453915553459643	0.2975468806533	0.9251284487691576	0.9096319953545151	-0.6643691788371271	0.44487950122371556	0.593704893782758	-0.15803191105504724	0.0012538744136224413	73.1944474129104	37.093441027086214	1.9059750537454692	-1.222444335545327	0.32544725681989994	0.20831190392288676	24.385735766067047	15.35275255681894	6.797938582906484	3.487941777987369
303	0.8327560501315889	-0.1415551836236829	0.8360509378671634	0.2770632081885191	0.7557495743542614	-0.7776061954283782	0.5248875010590903	0.5659570660539046	0.12240655264860914	-0.04901168270726358	3.3356469620183518	53.499578076770675	1.8393460890217632	-1.1889864542683375	0.3197935669879454	0.20102761072118214	22.914578840234423	14.561952603043773	5.882756050131588	4.908444816376317
304	-0.8939697460933687	-1.5103820953754696	0.5482790686343995	0.8011967474272176	0.5406408174556003	-1.1215988662865366	0.509083801225364	0.49315108519558265	-0.09186104596932355	0.4240949691089475	10.115454500348367	63.41859826561675	1.5222941418889953	-1.189337459165024	0.31717119719681885	0.20993687848015508	22.08440694491931	15.785674815003881	4.172696920573298	3.556284571291197
305	0.013150497154450269	-0.173119671647463	0.9906765261271798	0.6371220773570596	0.2817325568414312	-0.852462352869104	0.6710945101819227	0.6081231206061075	0.05896638672809752	-0.12658672319067044	16.520488969624356	94.2205293072081	1.397878967721847	-0.9173501010824499	0.31785556283997707	0.23092359673848062	21.20382934507514	15.726306912455382	5.0964838304877835	4.91021366168587
306	-0.45645438442571773	0.34203345272336727	0.03694618683105206	0.9247901436051382	-1.2379612731767154e-18	-0.826440304657666	0.777263743884148	0.5328775623447461	-0.2735879778937791	-0.1760114859498141	26.466809771302238	5.814799756978121	1.6197851885723105	-0.9720597800276198	0.3217911243965539	0.25939637200511395	20.924731623531848	17.17529631661362	4.643545615574282	5.442033452723367
307	-1.2865304401062123	0.80539662233895	0.14232466443878822	0.27821333558370415	-0.2817325568414312	-0.6194584185585363	0.8706210696075264	0.4919868720583508	0.1750612748999946	-0.11934399191836877	45.89243674400966	13.560354807233285	1.4465885084988614	-0.6967351439720492	0.3286937509910363	0.29005712735154116	22.54758070948585	16.697715461956896	3.830136226560454	5.922063289005616
308	0.31714494780100433	-0.12438167158869284	0.4882734173246982	0.8032427019483734	-0.5406408174555883	-0.4050061665865129	1.0117362721238343	0.5026513241379945	-0.005950305013572318	-0.1065078823489579	55.72993196695465	12.296498869547658	1.318891150297997	-0.408658227877078	0.3381650425695576	0.31804354330278356	22.560933385833025	16.723715456142553	5.450478281134338	5.008951661744641
309	-1.161377889025461	0.3882733471693375	0.9994499490350373	0.6321754548601998	-0.7557495743542522	-0.30805847498405275	1.0675680627294877	0.515417813079659	0.13287386984488608	0.0017154856733124415	67.4203147678836	23.36380506346775	1.5392871281026543	0.035381274863638235	0.3497796094746015	0.34077307690027564	21.866239790545798	15.375019009345312	3.9886221109745392	5.538273347169338
310	-0.0955359002807652	2.0225131478674987	0.002198993635594754	0.9301185965299972	-0.9096319953545151	-0.07546828658705704	1.090999142147493	0.4638855972467803	0.028479247407464346	0.2146399196763955	81.81066324650898	33.25348245935549	1.2014646472824677	0.590229445318311	0.3631192634327747	0.3586057322127075	22.48804329485137	16.67755454583149	5.0711307663859015	7.189179814534166
311	-1.314609251102356	0.7244506651246893	0.008776632250341471	0.259991971676262	-0.9898214418809318	0.41446484784520093	0.9187432629133278	0.39482208287033854	0.11970956929484146	0.2532575674492508	7.643270078488305	44.68272041608616	1.3277979492412013	1.622862762453933	0.37774681074385336	0.37360015855055756	21.88823876378052	16.314942458254233	3.868724082230978	5.907783998458023
312	0.5420415070038248	0.7603050137046425	0.03479841190673495	0.769584585360607	-0.9898214418809334	0.556062918333488	0.8584292393974406	0.46243125791287726	-0.015289805889540006	0.03559865459447904	12.205853843536103	57.519153888306214	1.101104361404902	2.5614414199037325	0.3931342899451946	0.38772936271139496	23.011650925802456	14.829786006928778	5.742041507003825	5.960305013704643
313	0.8959815209450486	0.26913225665576884	0.13434992974201665	0.7092966053437983	-0.9096319953545197	0.6421157005740326	0.8416687061669055	0.48759283322744734	0.11150348152707933	0.6252680928610506	20.03496947647992	83.01750977077691	1.301218257588031	0.806582806891988	0.4085760906975854	0.40194930843008264	23.316917966046468	14.237324721775508	6.112648187611716	5.485798923322435
314	0.369792068154704	-0.9119538164866547	0.46520010448132737	0.8247797239662493	-0.7557495743542592	1.0135446275984938	0.6709392391842863	0.504678589356406	-0.22643590263360647	0.057653902961198815	21.896946855678138	4.1015493826546345	1.2879770755275748	1.6368586373689085	0.42311697364186207	0.41615543907767694	24.705697362416736	11.932416784005369	5.603125401488038	4.321379516846679
315	0.4082244058231801	-1.4631952654969766	0.9951558690875578	0.5780725236016275	-0.5406408174556093	0.9544867724089333	0.49166079628353787	0.4630196462023707	-0.162106603866826	-0.19659818484380906	44.90003960927112	10.000649176203046	1.1471698263344783	2.0316751746638966	0.4355084248417644	0.42946606482731126	24.044353119263718	11.900599611306578	5.65822440582318	3.7868047345030234
316	0.8678444715595683	-0.49938574059781216	0.019282661232581207	0.9756187242338933	-0.28173255684142795	1.0859338429275016	0.46720637585300157	0.45271241440043364	0.10882110067223034	-0.07510523627812614	44.84931816396473	13.522894594594892	1.0872100935647289	1.5780988229326491	0.44418506621475223	0.44047830752498307	27.075210231635747	12.013087353720774	6.134511138226235	4.767280926068855
317	1.437385507522809	-0.394952575114911	0.07564336083348287	0.09514731663249508	-1.0779367755043061e-14	1.0287372627817233	0.573435781828696	0.48561481451861366	-0.005876738431424515	-0.1724584182211713	70.59442960799444	29.93183385007629	1.081025253537842	1.799086931787729	0.4472471599269746	0.44740715460268765	27.899794856669203	12.301165520725924	6.720718840856142	4.888380758218422
318	1.8339612835581978	-2.7293866653809755	0.27968577118119353	0.3443772190805232	0.2817325568414209	0.7485576547925799	0.6169755244472437	0.5015030027927425	-0.03431312568303196	0.06384338694165557	78.5213009447175	39.593118224376376	1.0961829145673987	1.8574042643308413	0.44247604017154846	0.44813348841336326	28.554375009255903	13.799273704302959	7.133961283558198	2.5706133346190243
319	1.8305031644071645	-1.3782824860451635	0.8058465623198984	0.9031262002355541	0.5406408174556032	0.40517901259942174	0.4041201679220003	0.5273630901755406	-0.026941844197703704	-0.0939911166895578	5.087874784245822	50.20509324623111	1.0958474872722124	1.6698755209527305	0.4275485470047012	0.44026453776471963	28.50318656164824	13.49829755034762	7.147169831073831	3.9383841806215028
320	0.803970552852354	-1.2823870680617402	0.6258315212684021	0.3499570667345757	0.7557495743542544	0.14519445390472874	0.49776814432068306	0.48668410658062844	0.07525876640177485	1.1158179516161049	10.944333867498534	52.70727435064692	1.0429745642382784	1.353202215530524	0.40086792987978453	0.421479453687714	27.77758944251381	14.305753467352892	6.137303886185687	4.050946265271593
321	1.2268589345240208	0.020076164230787064	0.9366657130211187	0.9099484727084297	0.9096319953545224	-0.13648509432125416	0.574574027191614	0.5207051873967173	-0.08900156313636286	0.07159535945878262	22.049904871416754	95.83333034547135	0.8394208016770772	1.6820579704928735	0.363429856455059	0.3906808152628359	26.90982076489022	14.617992156365892	6.5768589345240205	5.370076164230786
322	-0.4525231278426788	-0.6295808519404744	0.23729222028703212	0.32776899889610345	0.9898214418809324	-0.1476043487318887	0.5029828528770303	0.44885058904102704	0.07654613951178839	-0.036010435012918625	32.7691078245688	2.5065705567513996	0.7699074601906455	1.5458747490394982	0.3207541747700577	0.3501723561197988	26.77384343878963	14.424670515891888	4.914143538823987	4.737085814726192
323	0.6873269151116156	1.8662206776128407	0.7239384899131309	0.8813459290349983	0.9898214418809329	-0.5551807829840146	0.5071229892492022	0.5394761280205213	-0.13736877736030187	0.012084055590313213	31.537466733517128	9.358700916182968	0.40513930511767093	1.6808705928478096	0.281713169419666	0.3070409804948997	25.9765736532965	12.347868493968335	6.070660248444949	7.2495540109461745
324	1.3541346778936618	0.357605222319883	0.7994062109417063	0.4183011296337361	0.9096319953545241	-0.656951768687383	0.5677805646259175	0.49596260212809656	-0.06108780645299486	0.13761296496033606	46.75186834234424	17.191865569594363	0.20139183256326473	1.398545128846362	0.25375213763219207	0.27046799633895263	26.25924936554492	13.29536966131401	6.754134677893662	5.757605222319883
325	2.341975317025993	1.0165498463113396	0.641423683398122	0.9733011783235056	0.7557495743542569	-0.9565142620167644	0.5233716554380708	0.4306415293336219	0.14774275075788162	-0.055819787381418365	71.10241262283418	28.123022919162985	-0.13424650182410328	1.7512098145724133	0.23975861762382802	0.2466495756695805	25.4331519336976	12.791395712171694	7.758641983692661	6.433216512978007
326	1.0506031147496746	-0.36387492411871747	0.9199973670964311	0.10394397839032461	0.5406408174556064	-0.870041521907034	0.46742330710825414	0.4861666818311964	0.1606878641768836	1.137342832823985	80.67215768576041	20.782169408935644	-0.6066429101758253	1.2431320180990744	0.23898088794494654	0.23705181417422677	26.05423463453661	12.80935160382252	6.483936448083008	5.069458409214616
327	0.9216338787943757	-0.05975683209318794	0.29440884652826277	0.3725585109868654	0.2817325568414383	-0.9619067674472213	0.4224444574400071	0.5264911964673054	-0.16457315403830433	0.9971025989968629	5.081021280932659	47.24030308666192	-1.6008843891619922	1.3752162246384474	0.24898530966112617	0.24014321658229773	27.010356338661307	11.53889082743704	6.371633878794376	5.390243167906812
328	1.5034297160382708	-1.1893398401394433	0.8309291104566423	0.9350346675124602	7.349118756157295e-15	-1.0438540125671858	0.4509670315447034	0.6118469770020181	0.1257952120842566	0.040409617920729196	9.648237553543058	70.34786900175118	-2.225510679247159	1.1563003800089056	0.2666690104737967	0.25315849249255606	26.304515831259025	11.821886361248042	6.970096382704938	4.277326826527224
329	1.3702586803290455	0.4223108654143528	0.5619436954095017	0.24297935224929273	-0.2817325568414242	-0.6566075478961186	0.4035116043384951	0.823771284027115	-0.15587734830523545	1.119886130670328	12.383265688276929	78.65251984258883	-1.4901243885897963	1.1771409527295862	0.2887133915696105	0.27282816573396457	27.497201899013717	11.929917178560387	6.853592013662379	5.905644198747686
330	0.532513792191879	0.27451378639357205	0.9846519143960595	0.7357615465192274	-0.5406408174556061	-0.4826311891711328	0.5544602828903179	0.8679691799383839	0.10995348475786175	0.1997298785368392	32.128852776652636	4.60960519653952	-2.0065190462008853	0.9837486934980331	0.31220466523751644	0.29582144821597306	27.259259963261535	11.959334797531152	6.032513792191879	5.774513786393572
331	0.6800907215813734	1.6869288330041372	0.060450087488938535	0.7776659727314487	-0.7557495743542566	-0.25287463163081403	0.48926227876227274	0.9760112255023294	-0.2848218088978942	1.0781218298316608	41.98323090937562	7.107980076433735	-1.8003736055590578	1.128872402976634	0.33541595281795245	0.31947032922017166	28.41454784934976	11.824541668235428	6.19675738824804	7.203595499670804
332	0.5440955397753737	1.0835643378012887	0.22718349764607285	0.6916064303483936	-0.909631995354518	0.11464863900760866	0.5389052965750841	0.9414788602009632	-0.1675666038658669	0.00875578259444951	46.54331435046334	16.713162514046832	-1.7783118112792413	1.0710458972526726	0.3581316466967015	0.3425048793014202	28.852714196640996	12.873759958987996	6.0774288731087065	6.6168976711346215
333	1.3765708192532662	-0.8658639267049852	0.7022846241734787	0.8531479033965848	-0.9898214418809308	0.3951359475744376	0.517208757987278	1.012823922970798	-0.07634584167342921	1.1081028902143253	59.349133582934044	20.41945304675236	-1.7437787058097955	1.2164396794515029	0.3811395457469182	0.36512680583077	29.97504251829809	13.839980821566337	6.926570819253266	4.684136073295015
334	0.3351370207224956	-1.4492220787863292	0.8363237232919779	0.5011462333063857	-0.9898214418809325	0.4179447512886068	0.5568614337407796	1.0076331036078479	0.9750271067671061	-0.23181714561296904	84.39772088265941	50.090807810227844	-1.5546403472644816	1.0929457299564755	0.40529262058411064	0.3882773581275033	28.978022722768408	14.565897674087159	5.901803687389162	4.117444587880337
335	0.5740837200747344	-1.406624430464646	0.5475454126040843	0.9999947445968294	-0.9096319953545227	0.6358966295937201	0.4983018954331449	0.8919871850635606	0.21354216440234808	1.245844240473094	3.6871189577419603	50.19193893337652	-1.7501974370205684	0.7650745969754382	0.43079981564370623	0.41269266707417807	28.871228735989185	17.886976430257523	6.157417053408068	4.176708902868687
336	0.6947897297328851	0.39686231425954377	0.9909577349612295	2.102150220553135e-05	-0.7557495743542547	0.7963705003741345	0.5438750967248851	0.817714714330717	0.13559987610052904	0.8011763101457521	12.244543982766626	74.05114798158306	-1.5127135697553211	0.5034087418918327	0.457001891693597	0.43833597792417917	30.32265799658012	17.286751099880206	6.2947897297328845	5.996862314259543
337	1.2436809351100824	3.0072657554267748	0.035842009926956436	8.408424120790549e-05	-0.5406408174556036	1.1284887651479707	0.5044525876859205	0.6854692311320317	0.2363201862858571	0.13555641498269336	19.50908374652842	74.94180404311487	-1.4935851633423975	0.19611062714411565	0.482502500300809	0.4643091609645149	29.70462114889854	16.907233584346326	6.860347601776748	8.623932422093441
338	0.7976844093651816	1.9909289607958216	0.13822944100540957	0.00033630868419314393	-0.281732556841435	0.8579766042935981	0.5266143022233484	0.5943935136916184	0.1809911847053352	-0.0846245895818074	29.53224046834736	5.113369561690317	-1.373360902713886	-0.040028215558642916	0.5054282373293687	0.48904913517390225	27.667419923217743	15.892429893487655	6.431017742698515	7.624262294129156
339	0.6856937221277155	1.7116671335065363	0.47648825057896627	0.001344782322648321	-1.8129724472473535e-14	0.9299023003137625	0.555868106841232	0.500501718513341	-0.04242953274522667	0.0760877376809059	34.5665238156632	11.72030510824923	-1.4084185019331197	-0.22942719903586442	0.5236195974075845	0.510584775808872	25.724830741741286	16.328416089784064	6.335693722127716	7.361667133506536
340	0.4090359305885424	2.4482792196732897	0.99778879055665	0.005371895532612054	0.28173255684142745	0.8958209439132263	0.7179134690967022	0.5239402304473884	-0.03994903264780801	0.9825148863914881	43.666665979026234	18.113481488319717	-1.3496318090770787	-0.9168705631462065	0.5345913188697845	0.526670404693781	23.218390089065224	15.64092869672389	6.0757025972552094	8.114945886339957
341	0.3203910139658314	0.5724871319146421	0.008825279984590399	0.021372153083995028	0.540640817455597	0.41449409734811626	0.767996423610069	0.4959847203981268	0.1603457433301894	0.04553846386031651	67.6247900928687	31.286722593743757	-1.313388583131329	-1.8120652863573397	0.5351359264221462	0.5346473362614579	21.104226167148397	12.942566955057842	6.003724347299165	6.255820465247975
342	0.2326328725335649	0.08513778293852114	0.034989577671135946	0.08366153662619724	0.7557495743542495	0.4219468135638895	0.9384097572313851	0.43538880944091835	0.006055714653425889	-0.12011805593501503	78.98864486687293	35.336445746902676	-1.2439246210528172	-1.933636410419495	0.520542023639312	0.5309262588654139	20.692587003959915	11.729228829229138	5.932632872533565	5.785137782938522
343	-0.16390154060826181	0.7291891439686685	0.13506122850212596	0.3066491356621628	0.9096319953545194	0.14028571292934033	0.9728910623410302	0.43332980061027404	-0.023549050873997692	-0.32409420064495015	4.821593156596778	37.84005774638404	-1.1739525450534518	-2.0828962339080426	0.48402411340792684	0.5101638452541949	21.971115086801635	11.801480728385023	5.5527651260584046	6.445855810635336
344	2.712568715633867	0.8635656552533835	0.4672787722304899	0.8504617730392451	0.9898214418809312	-0.2566725490924237	1.0221736571606523	0.4765079661623116	-0.20028040845227876	0.06099834740228072	8.397902980962574	61.951396215188424	-1.1428105780018867	-1.7052724212507309	0.4195951302823818	0.465271566299868	21.52888580728846	12.811268063332582	8.4459020489672	6.596898988586717
345	1.0548866130059036	0.5201734259813798	0.9957172850130235	0.5087061825527547	0.9898214418809319	-0.6779195375066697	1.0232577372219693	0.5220103398140683	-0.01596901823333098	-0.09007565079364228	22.938436966233553	58.275688698459064	-0.6509645022885554	-1.7810331427831119	0.33388021800608014	0.392746636044436	21.852413160889892	11.254326505467551	6.804886613005904	6.27017342598138
346	-0.43498927722796177	-0.6132793118358325	0.017057493357267393	0.9996968095414325	0.9096319953545212	-0.6939566749610926	0.9660688461704154	0.612133173566161	-0.41864946100407696	-0.09729536514023654	27.319742220868502	5.767376336209613	-0.5885080018848292	-1.7162420767731035	0.25307782569567133	0.305984577012235	21.742421670726284	10.641884377183207	5.331677389438704	5.153387354830834
347	-1.1001191068486984	-0.3251055424124638	0.06706614111053669	0.0012123941364534385	0.7557495743542618	-0.769180449830011	0.9695550424659201	0.5424410724332167	-0.0684176332723028	-0.10879847051730736	30.92791568336665	12.550483265158311	-0.5414513988633007	-1.7297841761101076	0.1991724113793666	0.23301295516859274	21.75097061616231	10.502532571732285	4.683214226484635	5.458227790920869
348	-1.4801359237871416	0.4853034197672964	0.2502730953083131	0.004843696947645327	0.5406408174556127	-1.0631202958018229	0.9327387496229645	0.46833694046242813	0.8530164622507299	0.2976616873327682	46.18306057380069	18.95172082384977	-0.41788919716104556	-1.7793976256772046	0.17411970726441223	0.18912243356046005	21.582771776417594	9.773995082307584	4.319864076212858	6.285303419767296
349	-1.0246585754955828	-0.3787085630649945	0.7505458922924365	0.019280942190098797	0.2817325568414317	-0.86238744720773	0.6928052891999193	0.3977066660204332	0.10388615213090337	-0.08732886571894992	72.06435378362453	31.85152554182135	-0.21656532205174409	-1.5377149872234859	0.17182447924411315	0.1721676341553995	21.408591432109603	10.305158875763809	4.792008091171084	5.437958103601672
350	0.7136717949957287	-0.1906188992224514	0.7489070234215472	0.07563674983344346	4.886207583857646e-16	-1.0495053720498286	0.5198066446223469	0.5247246932884427	-0.07180085346234923	0.04902194686785826	72.23264499614244	36.41174063256033	0.20652219090085686	-1.441246754296834	0.18703396071590503	0.1759891079441889	21.86975553208662	10.309159717739185	6.547005128329062	5.642714434110881
351	2.187954039492016	1.9563076875937742	0.7521811747657013	0.27966332763230617	-0.2817325568414308	-0.8793515098779879	0.4636220839902153	0.49990235437693026	-0.04935773240116213	-0.17406647908041556	9.075167940122096	46.270519163169325	1.1069166092625418	-1.573365105793657	0.21565181252979698	0.1958964621568157	20.693772860645307	10.630425632223016	8.037954039492016	7.806307687593774
352	1.7688921916076046	1.8467520410058482	0.7456186203751631	0.8058070032397262	-0.5406408174555999	-0.4107996108820809	0.5675498335576837	0.43841677546534424	0.20206581970057463	0.22846450708919766	14.24057139293311	68.47536713876197	2.330069547064438	-1.428780719630741	0.25263463826992766	0.22769290390218005	21.70390003798003	9.90521070647765	7.635558858274271	7.713418707672514
353	-1.2599881801343396	1.885849995080104	0.758685973300006	0.6259283070781524	-0.7557495743542518	-0.4133106608191709	0.5330731253001738	0.5437844465088727	-0.1573601617752924	-0.08344019529244008	17.91509686767026	90.59074635816543	1.5078234715604142	-1.0781140480033873	0.29093605619852075	0.26569098988229867	22.623917971227794	11.441747034498748	4.623345153198994	7.769183328413438
354	-0.49763237301937885	0.28390643016417183	0.7323262688713144	0.9365682459057222	-0.9096319953545209	0.11900513801439085	0.5925140250846053	0.49946121790780407	0.04749883427349815	-0.3900962713669641	29.126860793331776	5.923723319856649	1.7706576756423507	-1.05288458079132	0.32311591149704133	0.3024702719204969	22.428860630351892	11.441372025740392	5.402367626980621	6.183906430164172
355	-1.658997226738959	-0.35214114848867173	0.784098019169335	0.23763266666720353	-0.9898214418809318	0.21998665271231926	0.5114698728418816	0.47848322231602125	-0.2842900421214699	0.4067924810842733	37.05640669875381	14.191581500631434	2.054411713270043	-0.9864998538323606	0.34469969622193014	0.3312997719367193	23.234254054584074	12.7349216464037	4.257669439927708	5.564525518177995
356	-1.6619996339047787	-0.5639649745334525	0.6771532620162407	0.7246535295993491	-0.9898214418809335	0.403377548954476	0.42845099907477036	0.4024861468634967	0.013459367616697667	-0.1647222948835828	41.77057502908018	20.08253291144853	1.4933259830997965	-1.1249623812935767	0.3559368164235113	0.34930701255224184	22.532909628326898	12.295923982737422	4.2713336994285545	5.369368358799881
357	-2.313122531874487	-1.2334528899479524	0.8744668870280207	0.7981231665542174	-0.9096319953545257	0.6342215938961047	0.3955692247871506	0.5474560864137036	0.06153986180952667	0.1963398501422251	66.60653873100254	18.92266417767361	1.813130657925957	-1.1628279045987702	0.36015245427537207	0.35806526957297014	21.99568660445156	12.885963446898252	3.636877468125513	4.716547110052048
358	-1.1935631927011037	-2.072517481605086	0.4390982020781744	0.6444903102547453	-0.7557495743542595	0.8047918633715252	0.48454825891628184	0.5025453494241866	0.1289806457695368	0.1099608840813669	73.41948026954773	22.193515522648624	1.5921061577166449	-1.133972732101816	0.36087482163245294	0.36118964273093507	22.151950454721643	12.206579663901017	4.773103473965563	3.894149185061581
359	-1.4621016794878245	-3.0165370820374027	0.9851638840395565	0.9164902009699497	-0.5406408174556098	1.0712762877486406	0.47589016608122175	0.4866989467926105	0.8651975210022032	0.09782694537225425	6.359220209237376	53.53089530573996	1.8161418546101296	-1.1583394245156298	0.3603671528094752	0.3617927577848795	21.96172942963678	11.255670412850248	4.521231653845509	2.9667962512959307
360	-0.25135149820077796	-2.319455795228756	0.058464022494607255	0.3061436499840436	-0.2817325568414284	0.8483299037079226	0.5089350378242636	0.4510534674650951	1.0479485412916891	-0.03472272455562438	9.007309142441127	75.25217517951513	1.535492915650182	-1.2053297507549208	0.35966738008257954	0.3616275389646862	21.512991396965155	10.55132008132679	5.748648501799222	3.680544204771244
361	0.30135634765133956	-0.790800313138419	0.22018392227342926	0.849678862233964	2.941628240500001e-15	1.0356170154315374	0.4485877350693537	0.4808095076911216	0.0477231299518034	0.02837981277376478	17.591625982918345	80.93962783032187	1.7429217503553742	-1.2654289464585933	0.3591018766425935	0.36138813438204	20.840543358178557	10.505453395257021	6.3180230143180065	5.2258663535282475
362	-0.02912012339685316	0.06322034438375024	0.686811850582871	0.5108987732270416	0.2817325568414204	0.8375559977142616	0.4007278139823156	0.5834425854918075	-0.0028847451146455844	0.1835904013375346	22.851775187717294	7.271296626668011	1.613190284343851	-1.0887280308162823	0.35868962521002495	0.3612152706585786	20.283048636392515	10.286719936289312	6.00421320993648	6.0965536777170835
363	0.06017628422429089	0.720535751704499	0.8604053299272123	0.9995248669685821	0.5406408174556028	0.43213801562996845	0.4476169787592097	0.6915780470403181	0.02250244180917056	-0.04513960742990992	36.549230838364764	12.306817845968684	1.4917719443680875	-0.7885325991726889	0.35835277626171186	0.3610322447749212	21.222217380589	11.825926945944374	6.11017628422429	6.770535751704498
364	0.9595431653592441	1.4164618843441747	0.480431992640229	0.0018996291200813616	0.755749574354254	0.13994889668416588	0.5191515270028755	0.8881623725069934	0.06953014825974982	0.03769644481294161	44.546957211218285	22.397685190074046	1.4865247785017672	-0.4774396147088642	0.3580043248321363	0.36070942220866	19.27889397492065	10.677222716307428	7.026209832025911	7.483128551010841
365	0.2995482998753484	0.13270016829871856	0.9984683723518719	0.007584082117150002	0.9096319953545163	-0.10977033589653454	0.40042679440354506	0.9381954093908144	0.05968206373227767	0.13924353223876007	57.834081517827364	32.17355011643025	1.5611723128148622	-0.02410109641447772	0.3575783096456582	0.36013251160400933	19.631388339289984	9.586884383852613	6.382881633208681	6.216033501632052
366	1.1253026954059773	-0.5903806006046303	0.006117127059502305	0.03010625526236131	0.9898214418809322	-0.15829676352889419	0.4498073223659931	0.9710499026122448	-0.14940163336325993	0.012508325585386398	88.95898885256749	31.51277863930352	1.346511330636237	0.7469291925300579	0.35703750859087596	0.3592284259927386	19.394951387476997	11.28707253049814	7.225302695405977	5.509619399395369
367	0.7683958800966039	-0.6488520723699758	0.024318831264160838	0.1167994746257554	0.989821441880933	-0.4658811596007215	0.49629105214700775	1.0365899465986983	-0.1793792265486723	-0.06374747926476866	6.443702573841749	46.615546249931484	1.4392418833191896	1.6878042532451851	0.3563735257246001	0.3579747051217596	20.122764887476645	11.89585618940625	6.88506254676327	5.467814594296691
368	0.807274568872484	-1.3454540895708431	0.09490970284042445	0.4126294294116117	0.9096319953545243	-0.8652204312047466	0.5346191085598864	1.0058808737943528	1.375897042797801	0.21775183624769012	10.851229954388408	70.38979147567939	1.3094430410843338	2.2334015477787976	0.3556043757893921	0.35640219043811905	20.63783850111601	10.014445322240189	6.940607902205818	4.78787924376249
369	1.3643330693462588	-0.6921468478260613	0.3436074045886671	0.9694655335802377	0.7557495743542573	-0.8174439666409216	0.520105560745098	0.8992766420743667	1.287968842964213	0.05125328983093303	15.000173111622516	85.37593447021979	1.2681148269079838	1.6577390578571163	0.3547708913512469	0.35459329786550453	17.85530403346309	10.511714420886166	7.514333069346259	5.457853152173939
370	2.2865656721213092	-1.1476586247740852	0.9021654244020285	0.1184084511208909	0.5406408174556069	-1.1256233843020849	0.5464774318646632	0.8842882553652284	0.791245918591895	-0.018775899688054286	27.990146242687626	2.4623587337693347	1.2938150080779323	2.0180308430854166	0.35393198518853636	0.35267568171422226	18.439950643940513	10.749047120225763	8.453232338787977	5.019008041892581
371	2.121408169362655	0.31059170453894724	0.3530518856621451	0.41755155929617	0.2817325568414388	-1.1282469433327664	0.5403979561859691	0.8445041416324316	1.0675326613056768	-0.11638422359577999	39.57497262075692	10.798660027032367	1.3590279093643782	1.8571985924273071	0.353158673535753	0.35081080751110405	18.764224887388934	8.604603073497312	8.30474150269599	6.49392503787228
372	1.5433576025168554	-0.6604373493515868	0.9136250067701949	0.9728090185020281	-6.371877239385766e-15	-0.7731424923592615	0.4137240359429343	0.6677952234608057	0.09411556241296658	-0.15083958329339608	66.29302525693925	19.915301329871735	1.252624781114727	1.7898661224555281	0.35252699219932365	0.34917783168971445	18.786087724015488	8.23504064815988	7.743357602516856	5.5395626506484135
373	1.8010362565239677	0.10023563897879251	0.315657415097425	0.10580652809259557	-0.28173255684142373	-0.793543615564779	0.36820446854794875	0.5523063441018388	1.1127005852740726	0.13406761580715615	58.213726590226386	25.592510188662263	1.109133872731885	2.0021975179519433	0.3521102334786384	0.3479544734857493	18.317413907737595	8.2175856963237	8.017702923190635	6.316902305645459
374	-0.2847222578530164	1.7489253467791868	0.8640712455657478	0.3784460268223454	-0.5406408174556057	-0.5787356003646049	0.6013893752392455	0.4370396492318308	0.021059315467102525	0.14239021293500714	89.09547859535492	38.03960147198771	1.0785102468341958	1.476849084965568	0.3519711672040419	0.3472975353749688	19.170695129693218	8.948988213448766	5.948611075480317	7.98225868011252
375	1.4396560226568487	0.00902232461429997	0.46980851260881995	0.9408985264189041	-0.7557495743542563	-0.37675457743242624	0.6993847754647464	0.583877203202095	-0.13903079088129364	-0.32560665886156054	4.8641718787607	40.94214430759768	0.7216943414777787	1.828990988023243	0.35215501621639955	0.3473259168667553	18.757665819982186	9.903483879996454	7.689656022656848	6.2590223246143
376	-0.3177320498351919	-0.5450075172146726	0.9963538963564329	0.22243395760655554	-0.9096319953545178	-0.11722730384065416	0.8516213427286465	0.4334419135819486	-0.027363060954464634	-0.09232374591386325	13.304868760209914	48.59568521902217	0.7545782415197823	1.8543060128296864	0.35268381291610884	0.34810827359212704	20.592383446631874	9.999230651106588	5.948934616831474	5.721659149451994
377	0.6812969983333215	-1.1496637384244015	0.014531238287149868	0.6918283684401624	-0.9898214418809307	0.33912958946485244	0.9078677841234271	0.44735629455156456	-0.07366877066862271	0.14473322053044385	16.34906374724627	72.6838578683175	0.386052740692758	1.3670990361116626	0.3535525581173855	0.3496561998935856	21.156766302126186	11.032681454370826	6.964630331666655	5.133669594908932
378	-0.08725603171205759	-1.8650384357223866	0.05728032560396775	0.8528075082463412	-0.9898214418809325	0.6813781997855755	0.9994062735716618	0.45505072544635355	0.02015596740596316	0.3636459928896772	36.71405165908974	4.803949130430955	0.1601829353896632	1.4602711567047664	0.3547273234051223	0.35192239693481764	23.29459436956567	10.886408179759473	6.212743968287942	4.4349615642776135
379	0.4461723623409324	-1.0448384240954574	0.21599715961068475	0.5021074485000315	-0.9096319953545229	0.6289319526447459	1.029571804631191	0.5480552156308789	-0.04025569561808649	0.3225530711389342	43.8201779458046	8.759511527527522	-0.4007530092956888	1.4167772452106129	0.3561452224381873	0.35480246010377137	22.509060372645433	10.0289113550197	6.762839029007599	5.271828242571209
380	0.195753229581907	-0.2310673773801497	0.6773695466032045	0.9999822346432788	-0.7557495743542644	1.0444743156021614	1.060077462497204	0.555825799512139	-0.019751343943052748	0.1412799262863188	41.14261857840002	22.46835884747749	-1.1641564025720421	1.3220009795034495	0.3577161286893792	0.3581384893598321	20.75313473241258	9.094729511871751	6.52908656291524	6.102265955953183
381	0.4406170197761116	-0.89455460138554	0.8741601757510947	7.106016445302441e-05	-0.540640817455604	1.0738097461488023	0.9795332156565655	0.47174403081817406	0.1527828712151823	0.20599986826891664	86.21387394473356	32.05385842424142	-2.151039895300139	1.4309554173320853	0.3593260038477667	0.36172316377437463	21.467924329898395	9.637374806438068	6.7906170197761115	5.45544539861446
382	-0.4923551257234888	-1.138670846484175	0.44001665152763964	0.0002842204596242093	-0.28173255684143544	0.848982624930627	0.8364543374167541	0.5282560867255952	0.18458372999320868	-0.07911291854505013	83.5551948474287	48.02902400015607	-1.7427164585453354	1.4713038263976133	0.3608418976253561	0.3653042557736942	22.320628391623682	7.679205720839057	5.874311540943178	5.227995820182491
383	-2.5052765923061098	-0.5546588401127236	0.9856079916241737	0.0011365587134181613	9.802126238271532e-15	0.8857859978116267	0.8604038918980274	0.4548319544920191	-0.17716547591577345	0.11618017852934696	7.026096249776556	51.788994789437446	-2.1820930238378122	1.271181869117148	0.36211886270882393	0.36859039507781555	22.355988488678438	8.357013291958868	3.878056741027224	5.8286744932206105
384	-1.3470379652657387	-0.07429944512353531	0.05673951388294588	0.004541067790836458	0.281732556841427	0.7347182164209478	0.7760473243417297	0.49961788444819666	-0.06898951566518718	0.8144252948602931	9.272095731027981	62.41960973033843	-1.842454422727117	1.1891516173268908	0.36300918885871075	0.37126013230800436	20.817195242933796	7.250440224566983	5.052962034734262	6.325700554876465
385	-1.5434309143102989	-1.163382543894296	0.2140805657890915	0.018081785976621943	0.5406408174555966	0.39894196495185985	0.6647633709249673	0.6301849833926176	-0.11861999306627516	-0.08428145194032884	21.098644236019215	95.81853945098175	-1.7697590486610548	1.215255846459393	0.36337425972269316	0.37297743003115275	20.36930005821768	6.891216128856244	4.8732357523563685	5.253284122772371
386	-1.7290374076187862	1.4872667220548461	0.6730003085620558	0.07101933997007033	0.7557495743542493	0.13838690649588653	0.5520669524119886	0.5467958074979331	0.18355833179401637	0.04814566249031482	26.059518300703918	4.011396835296935	-1.8701567783827628	1.2206094426436465	0.36309912688496565	0.3734164383348976	20.987285592138015	7.3965980316091615	4.704295925714547	7.92060005538818
387	-1.9356493221151991	0.8076456566071859	0.8802835729497339	0.2639023732811436	0.9096319953545192	-0.12873914339921366	0.548760893862087	0.49745666636820446	-0.008905185382274874	0.32519056050752326	27.88106323251607	10.32971367096991	-1.7382639797660686	1.001965411508952	0.3621092372956328	0.37229875133709267	20.80310926648427	8.61453893241051	4.514350677884801	7.2576456566071865
388	0.6294567234044823	0.6534716640870163	0.4215376165783376	0.7770316426308941	0.9898214418809312	-0.36670004746118745	0.5376067332434085	0.4332793858088924	0.21734841062373533	0.11219449940067479	58.51980233576845	20.212073639498726	-1.748471547877238	1.2758779407680811	0.36038776466668704	0.36944361949026233	20.687124081011873	6.673857968045617	7.096123390071149	7.120138330753683
389	-0.14157273174319523	-0.1706388477978883	0.9753746175511683	0.6930138759249144	0.989821441880932	-0.39801308012201275	0.5919787707126761	0.4845998634220987	-0.07163712819850813	0.04107406359998532	48.81030096457653	28.902823425886623	-1.2963848019090245	1.124421394739906	0.35799072745047267	0.3648277038673166	20.51166511235012	5.86767975609216	6.341760601590138	6.312694485535445
390	0.22771206689881845	-0.3781426295562117	0.09607589195232197	0.8509825748017671	0.9096319953545214	-0.8944856062669475	0.4764347278249855	0.43355424285966315	0.003899999127848726	-0.025512534402877273	92.91359727863191	44.05804493431685	-1.5603430616230314	1.042399831308299	0.355056004819338	0.3586424173163581	19.577750456723617	5.916741448465263	6.727712066898818	6.121857370443788
391	-1.0010447470402641	-1.168988479432871	0.34738125975155093	0.5072449287420879	0.755749574354262	-0.7680517999410207	0.47302299698437594	0.39035166486462636	-0.20230446701958632	-0.19836644570133743	6.166272041973434	55.35274858296292	-1.4587324583541348	0.8545925403419884	0.3518021044271979	0.3513279107979093	19.04473013064002	5.320655113877601	5.515621919626403	5.347678187233796
392	0.8223653909997997	0.8099467724147907	0.9068300804999058	0.9997900440300883	0.5406408174556131	-0.8462686557418567	0.4932482236857983	0.5299732807714463	0.19538033047292702	0.09042945034310164	13.768471653845415	56.5948164081927	-1.6029877589880888	0.6940727236346385	0.3485137362097269	0.3435581568356118	17.618174710119487	6.182278215218805	7.355698724333132	7.343280105748124
393	0.019387805083592502	-1.2802247701915135	0.3379571424017608	0.0008396475536095554	0.28173255684143217	-0.8463349250725798	0.4411801938100732	0.5288137557036959	-0.054391813136588814	-0.05236405448748476	16.302160849243965	80.34964673166262	-1.188715827930678	0.3946840975423522	0.3455140586502738	0.3361619676266533	19.386134658430514	4.095887649762279	6.5693878050835925	5.269775229808486
394	-2.5870703455545794	-1.0811067036052746	0.894968449205587	0.0033557701823810917	9.784794780447059e-16	-1.0479814026967416	0.5716494527229249	0.5096964212635691	-0.22277346769881815	0.035856705844566766	28.80036804795084	2.8599289237101417	-1.2941917559375051	0.30667307644880704	0.3431278847188438	0.32999149011936973	18.910761783292532	4.457689290333326	3.979596321112087	5.485559963061392
395	0.9010006320069501	-0.09566022905101634	0.37599969652853443	0.013378035955456535	-0.2817325568414167	-0.6596153459365047	0.416272400978842	0.5496752797239519	-0.08886919277299042	-0.13339963709617728	34.418963319090246	14.391127146018224	-1.6138180129006887	-0.30755113439395365	0.3416429009936041	0.3257785440330869	19.38837196511009	4.883609466836141	7.484333965340284	6.487673104282317
396	-0.4674481901523537	-1.664176404593468	0.9384956989559379	0.05279625643772419	-0.5406408174555994	-0.669707085487584	0.5189329348336388	0.4161217308854719	-0.3457361906655207	0.01818824305553676	46.69362274544926	14.527152051441659	-0.9037689572075702	-1.0883554603110044	0.34127716490620663	0.32402725853827474	18.36648602046878	4.932689863977772	6.132551809847646	4.935823595406532
397	0.9817186011748531	-0.7039075194722423	0.23088608798857402	0.200035246975545	-0.7557495743542515	-0.19889136364078008	0.46743434005338036	0.5919565782067449	-0.004772575904818679	-0.23055433004093429	68.4901469861025	19.726065437965776	-0.9928557923683734	-1.9627985674536617	0.3421585946123351	0.3249723592871889	19.161014260069862	6.034926596563114	7.598385267841519	5.912759147194424
398	1.420275581364843	0.8237711390781801	0.7103108094476259	0.6400845877719109	-0.9096319953545207	-0.09095468403754574	0.4526805433237667	0.6117791329696313	0.016873161362129234	0.07558593287845539	100.4293616128006	33.027802481449285	-0.7353643368442729	-2.232647026022129	0.3443181039988739	0.3286017575949774	17.28785328243456	4.8053523430166845	8.053608914698177	7.457104472411514
399	1.6463725427704183	0.8730094691346524	0.8230774537179375	0.9215052330750951	-0.9898214418809317	0.16255105410961557	0.4970511600996456	0.8073850940457054	0.04321172505077258	0.1979588867957888	2.559670479280973	44.829359829667084	-0.49522194538	-1.470448186034022	0.347693829435359	0.33471948591831546	18.20846840048952	5.9139691010063595	8.296372542770419	7.523009469134653
400	0.9209759495684635	0.6111141406155041	0.5824838355965358	0.28933335396123894	-0.9898214418809336	0.599438565065952	0.5164734677854261	0.908347674215333	0.2247162275365551	1.1370926222318674	8.603047337753955	55.72217094520775	-0.15507130924195678	-1.8033604309928248	0.35214103098539784	0.34301866293164396	18.17310047561081	5.2110486980961905	7.58764261623513	7.277780807282171
