# Supplementary material for: A rigorous and versatile statistical test for correlations between stationary time series
Source: PLoS Biol. 2024 Aug 15;22(8):e3002758. doi: 10.1371/journal.pbio.3002758 (PMC11398661; doi:10.1371/journal.pbio.3002758)
Supplement: S2 Data — (XLSX) [file pbio.3002758.s002.xlsx]

## Sheet: cliff_etal_tests
	Short description
	False positive rates of tests for Pearson correlation from Clifford et al. (1989) benchmarked against the same ground-truth systems as in Fig 2.
	Detailed description
	Test 1: The test of Clifford et al. (1989). These are the same data shown in Fig 2.
	Test 2: The test of Clifford et al. (1989), but where autocovariance values of the time series at lags greater than 100 are assumed to be zero, as suggested by Pyper and Peterman (1998).
	System name	System # (per Fig 2)	False positive rate
			Test 1: (without autocovariance cutoff)	Test 2: (with autocovariance cutoff)
	AR(1)	i	0.0463333	0.0494667
	logistic map	ii	0.0506	0.0506667
	sine + sawtooth noise	iii	0.0301333	0.2864
	sine w detection threshold	iv	0.0939333	0.184267
	autocor. coinflips + noise	v	0.0370667	0.119733
	growth & periodic extinction	vi	0.125533	0.125533
	FigzHugh Nagumo	vii	0.0002	0.183533
	chaotic LV	viii	0.0552667	0.0692667
	random walk	ix	0.014	0.143533
	AR(1) + trend	x	0	0.824533
