# Supplementary material for: A rigorous and versatile statistical test for correlations between stationary time series
Source: PLoS Biol. 2024 Aug 15;22(8):e3002758. doi: 10.1371/journal.pbio.3002758 (PMC11398661; doi:10.1371/journal.pbio.3002758)
Supplement: S3 Data — (XLSX) [file pbio.3002758.s003.xlsx]

## Sheet: vary_length
Varied parameter	Statistical power
timeseries_length	parametric test	IAAFT	stationary_bootstrap	twin	cyclic_permutation	naive_tts80	tts79	tts19
100	0.7827	0.7208	0.7362	0.7412	0.6909			0.41
125	0.8808	0.8302	0.8448	0.8505	0.8143			0.5576
150	0.9302	0.8959	0.9052	0.9142	0.8875			0.6766
175	0.964	0.9391	0.9468	0.9542	0.9332	0.1565	0.1054	0.7512
200	0.9776	0.9637	0.9671	0.9735	0.9611	0.4059	0.3143	0.8191
225	0.9904	0.9764	0.9796	0.9861	0.9738	0.616	0.5135	0.8661
250	0.996	0.9893	0.9911	0.9945	0.9883	0.7651	0.6697	0.8928
275	0.9981	0.9938	0.9949	0.9966	0.9941	0.862	0.7892	0.9212
300	0.9988	0.9966	0.9968	0.9982	0.9963	0.9222	0.8688	0.9301
325	0.9996	0.9986	0.9989	0.9997	0.9985	0.9586	0.9224	0.9456
350	0.9998	0.9992	0.9992	0.9999	0.9991	0.9756	0.9543	0.9531
375	0.9999	0.9997	0.9995	0.9998	0.9994	0.9867	0.9728	0.9606
400	1	0.9999	1	1	0.9999	0.9932	0.9847	0.9715

## Sheet: vary_rho_x
Varied parameter	Statistical power
rho_x	parametric test	IAAFT	stationary_bootstrap	twin	cyclic_permutation	naive_tts80	tts79	tts19
-0.8	0.9798	0.962	0.9609	0.9732	0.9632	0.8713	0.8021	0.8694
-0.6	0.9992	0.9982	0.998	0.9984	0.998	0.977	0.9572	0.9684
-0.4	1	0.9995	0.9996	1	0.9994	0.9948	0.9869	0.9912
-0.2	1	0.9998	0.9997	0.9999	0.9998	0.9971	0.993	0.9963
-2.22045e-16	1	0.9999	0.9999	0.9999	0.9999	0.9971	0.9942	0.9985
0.2	1	0.9998	0.9998	1	0.9998	0.9969	0.9937	0.9954
0.4	1	0.9999	0.9999	1	0.9999	0.9947	0.986	0.9737
0.6	0.999	0.9979	0.998	0.9994	0.9977	0.9744	0.9433	0.7685
0.8	0.9691	0.9518	0.9624	0.9678	0.9481	0.8168	0.6733	0.2311

## Sheet: vary_rho_y
Varied parameter	Statistical power
rho_y	parametric test	IAAFT	stationary_bootstrap	twin	cyclic_permutation	naive_tts80	tts79	tts19
-0.8	1	1	1	1	1	0.9999	0.9998	0.9765
-0.6	1	1	1	1	1	0.9993	0.9976	0.9876
-0.4	1	0.9998	0.9997	0.9997	0.9995	0.9949	0.9889	0.9898
-0.2	0.9998	0.9993	0.9995	0.9997	0.9994	0.9885	0.9755	0.9928
-2.22045e-16	0.9997	0.9987	0.9991	0.9995	0.9989	0.9847	0.9692	0.9921
0.2	0.9999	0.9992	0.9993	0.9995	0.9991	0.9876	0.974	0.9874
0.4	1	0.9997	0.9998	0.9999	0.9997	0.9939	0.9856	0.9696
0.6	1	0.9999	0.9999	1	0.9999	0.9987	0.9963	0.9371
0.8	1	1	1	1	1	1	0.9997	0.8865

## Sheet: vary_rho_yx
Varied parameter	Statistical power
rho_yx	parametric test	IAAFT	stationary_bootstrap	twin	cyclic_permutation	naive_tts80	tts79	tts19
0	0.0492	0.0503	0.0518	0.0467	0.0469	0.0491	0.0227	0.0262
0.02	0.0695	0.0703	0.0704	0.068	0.068	0.0615	0.0301	0.0337
0.04	0.1183	0.1107	0.1143	0.113	0.1086	0.0901	0.0533	0.0605
0.06	0.2255	0.2059	0.2094	0.2161	0.2004	0.1514	0.0915	0.1223
0.08	0.3547	0.3128	0.3223	0.3375	0.3085	0.225	0.1499	0.1978
0.1	0.5091	0.4586	0.4743	0.4882	0.4563	0.329	0.233	0.3089
0.12	0.6684	0.6148	0.6252	0.6495	0.61	0.4477	0.3391	0.4357
0.14	0.7918	0.7392	0.7509	0.773	0.7349	0.5644	0.4481	0.5493
0.16	0.8831	0.841	0.8474	0.8695	0.8384	0.6882	0.5767	0.6637
0.18	0.9426	0.9158	0.921	0.9347	0.9121	0.7792	0.6803	0.7544
0.2	0.975	0.9553	0.9606	0.9693	0.9542	0.8487	0.7715	0.824
0.22	0.9907	0.9813	0.9828	0.9871	0.9805	0.9091	0.8453	0.88
0.24	0.9968	0.992	0.9932	0.9954	0.9923	0.9469	0.9057	0.9167
0.26	0.9994	0.9978	0.9981	0.9993	0.998	0.9731	0.9443	0.9411
0.28	0.9998	0.999	0.9992	0.9998	0.999	0.9853	0.9707	0.9581
0.3	1	0.9996	0.9996	1	0.9995	0.993	0.984	0.9707
