# Supplementary material for: A rigorous and versatile statistical test for correlations between stationary time series
Source: PLoS Biol. 2024 Aug 15;22(8):e3002758. doi: 10.1371/journal.pbio.3002758 (PMC11398661; doi:10.1371/journal.pbio.3002758)
Supplement: S4 Data — (XLSX) [file pbio.3002758.s004.xlsx]

## Sheet: vary_length
Varied parameter	Statistical power
timeseries_length	parametric test	IAAFT	stationary_bootstrap	twin	cyclic_permutation	naive_tts80	tts79	tts19
100	0.3085	1	1	0.999	1			0.964
125	0.332	1	1	1	1			0.993
150	0.38	1	1	1	1			0.999
175	0.3895	1	1	1	1	0.1455	0.1235	0.9995
200	0.4195	1	1	1	1	0.971	0.962	1
225	0.4525	1	1	1	1	0.9995	0.9995	1
250	0.47	1	1	1	1	1	1	1
275	0.4895	1	1	1	1	1	1	1
300	0.5475	1	1	1	1	1	1	1
325	0.525	1	1	1	1	1	1	1
350	0.5585	1	1	1	1	1	1	1
375	0.57	1	1	1	1	1	1	1
400	0.5775	1	1	1	1	1	1	1

## Sheet: vary_r_x
Varied parameter	Statistical power
r_x	parametric test	IAAFT	stationary_bootstrap	twin	cyclic_permutation	naive_tts80	tts79	tts19
3.5	0.561	1	1	1	1	1	1	1
3.55	0.569	1	1	1	1	1	1	1
3.6	0.485	1	1	1	1	1	1	1
3.65	0.359	1	1	1	1	1	1	1
3.7	0.384	1	1	1	1	1	1	1
3.75	0.3375	1	1	1	1	1	1	1
3.8	0.2335	1	1	1	1	1	1	1
3.85	0.081	1	1	1	1	1	1	1

## Sheet: vary_r_y
Varied parameter	Statistical power
r_y	parametric test	IAAFT	stationary_bootstrap	twin	cyclic_permutation	naive_tts80	tts79	tts19
3.5	0	0	1	0.001	0	0	0	0
3.55	0	0.5395	1	0.002	0	0	0	0
3.6	0	1	1	1	1	1	1	0.324
3.65	0	1	1	1	1	1	1	0.9615
3.7	0.1765	1	1	1	1	1	1	1
3.75	0.481	1	1	1	1	1	1	1
3.8	0.585	1	1	1	1	1	1	1
3.85	0	0.9975	1	1	0.9555	0.5295	0.2765	0.141

## Sheet: vary_r_yx
Varied parameter	Statistical power
r_yx	parametric test	IAAFT	stationary_bootstrap	twin	cyclic_permutation	naive_tts80	tts79	tts19
0	0.0015	0.0475	0.042	0.043	0.0495	0.0535	0.0235	0.028
0.025	0.1395	1	1	1	1	1	1	1
0.05	0.3205	1	1	1	1	1	1	1
0.075	0.4605	1	1	1	1	1	1	1
0.1	0.567	1	1	1	1	1	1	1
0.125	0.652	1	1	1	1	1	1	1
0.15	0.7385	1	1	1	1	1	1	1
0.175	0.848	1	1	1	1	1	1	1
0.2	0.9585	1	1	1	1	1	1	1
