# Supplementary material for: A rigorous and versatile statistical test for correlations between stationary time series
Source: PLoS Biol. 2024 Aug 15;22(8):e3002758. doi: 10.1371/journal.pbio.3002758 (PMC11398661; doi:10.1371/journal.pbio.3002758)
Supplement: S5 Data — (XLSX) [file pbio.3002758.s005.xlsx]

## Sheet: vary_length
Varied parameter	Statistical power
timeseries_length	parametric test	IAAFT	stationary_bootstrap	twin	cyclic_permutation	naive_tts80	tts79	tts19
100	0.0095	0.69	0.624	0.631	0.637			0.3745
125	0.0085	0.8175	0.768	0.7855	0.7915			0.5115
150	0.015	0.902	0.8685	0.8935	0.887			0.6995
175	0.0105	0.954	0.935	0.9435	0.948	0.0705	0.0525	0.811
200	0.0125	0.9735	0.96	0.973	0.97	0.341	0.2395	0.872
225	0.0065	0.9885	0.9845	0.9885	0.987	0.5705	0.4415	0.929
250	0.0125	0.994	0.989	0.995	0.993	0.758	0.651	0.9555
275	0.008	0.9965	0.995	0.998	0.9955	0.871	0.799	0.973
300	0.0105	0.999	0.998	0.9995	0.9995	0.928	0.878	0.983
325	0.011	0.9985	0.9965	0.999	0.999	0.97	0.938	0.9915
350	0.009	0.9995	0.999	0.9995	0.9995	0.9875	0.969	0.997
375	0.01	1	0.9995	1	1	0.9925	0.9825	0.996
400	0.0135	1	1	1	1	0.997	0.9925	0.9985

## Sheet: vary_rho
Varied parameter	Statistical power
rho	parametric test	IAAFT	stationary_bootstrap	twin	cyclic_permutation	naive_tts80	tts79	tts19
0.2	0.009	1	1	1	1	1	1	1
0.25	0.0115	1	1	1	1	1	1	1
0.3	0.007	1	1	1	1	1	1	1
0.35	0.0175	1	1	1	1	0.9985	0.994	0.999
0.4	0.011	0.9835	0.973	0.9855	0.983	0.915	0.8605	0.9415
0.45	0.011	0.7905	0.723	0.7715	0.78	0.6315	0.493	0.611
0.5	0.0235	0.4085	0.3335	0.3785	0.398	0.295	0.1945	0.2615
0.55	0.0175	0.1875	0.1425	0.1685	0.186	0.1495	0.0925	0.118
0.6	0.0255	0.1185	0.083	0.099	0.1215	0.0905	0.048	0.068
0.65	0.0235	0.0735	0.055	0.0645	0.08	0.069	0.0345	0.0425
0.7	0.024	0.045	0.035	0.0355	0.0485	0.042	0.023	0.0295
0.75	0.0265	0.041	0.0315	0.0365	0.045	0.035	0.0145	0.025
0.8	0.037	0.0215	0.0215	0.026	0.025	0.027	0.0115	0.0135
