# Supplementary material for: A rigorous and versatile statistical test for correlations between stationary time series
Source: PLoS Biol. 2024 Aug 15;22(8):e3002758. doi: 10.1371/journal.pbio.3002758 (PMC11398661; doi:10.1371/journal.pbio.3002758)
Supplement: S6 Data — (XLSX) [file pbio.3002758.s006.xlsx]

## Sheet: Sheet1
Test	lags used in tests (l)	Truncation radius (r)	Uncertainty of true lag (tau_max)
			1	2	3	4	5
TTS	(-1,0,1)	59	0.9974	0.4987	0.338	0.2518	0.2071
	(-2,-1,0,1,2)	99	0.9982	0.9942	0.6646	0.4967	0.4028
	(-3,-2,…,3)	139	0.9973	0.9965	0.9915	0.7399	0.5929
	(-4,-3,…,4)	179	0.995	0.9942	0.9909	0.9853	0.7836
	(-5,-4,…,5)	219	0.9887	0.9814	0.9767	0.9745	0.9668
TTS	0	59	0.3985	0.1684	0.114	0.0744	0.0593
		99	0.8277	0.4185	0.2673	0.1852	0.1468
		139	0.8367	0.4555	0.3035	0.2102	0.1694
		179	0.7888	0.4377	0.2896	0.2009	0.164
		219	0.7037	0.3839	0.2577	0.1782	0.1459
IAAFT	0	not applicable	0.99	0.722	0.506	0.358	0.31
	(-1,0,1)		1	0.936	0.694	0.504	0.466
	(-2,-1,0,1,2)		1	1	0.932	0.748	0.64
	(-3,-2,…,3)		1	1	1	0.94	0.82
	(-4,-3,…,4)		1	1	1	1	0.96
	(-5,-4,…,5)		1	1	1	1	1
parametric	0	not applicable	0.9857	0.6942	0.4878	0.3595	0.2952
	(-1,0,1)		1	0.9265	0.6958	0.5427	0.4553
	(-2,-1,0,1,2)		1	1	0.9295	0.7568	0.6385
	(-3,-2,…,3)		1	1	1	0.9396	0.8066
	(-4,-3,…,4)		1	1	1	1	0.9484
	(-5,-4,…,5)		1	1	1	1	1
