# Supplementary material for: A rigorous and versatile statistical test for correlations between stationary time series
Source: PLoS Biol. 2024 Aug 15;22(8):e3002758. doi: 10.1371/journal.pbio.3002758 (PMC11398661; doi:10.1371/journal.pbio.3002758)
Supplement: S7 Data — (XLSX) [file pbio.3002758.s007.xlsx]

## Sheet: Sheet1
Test	Correlation statistic	lags used in tests (l)	Truncation radius (r)	Uncertainty of true lag (tau_max)
				1	2	3	4	5
TTS	cross-map skill	(-1,0,1)	59	0.9999	0.5062	0.3301	0.2476	0.1938
		(-2,-1,0,1,2)	99	0.9998	0.9818	0.6497	0.4897	0.392
		(-3,-2,…,3)	139	0.9991	0.9812	0.9739	0.7409	0.5801
		(-4,-3,…,4)	179	0.9982	0.9783	0.9709	0.9765	0.7779
		(-5,-4,…,5)	219	0.9947	0.9739	0.9637	0.973	0.9783
TTS	cross-map skill	0	59	0.9922	0.9292	0.6218	0.4645	0.3761
			99	0.9966	0.9679	0.8301	0.6585	0.5148
			139	0.9949	0.9684	0.8996	0.7745	0.612
			179	0.9928	0.9643	0.9042	0.8161	0.6713
			219	0.9851	0.9558	0.8781	0.8079	0.6721
IAAFT	cross-map skill	0	not applicable	1	0.982	0.986	0.988	0.986
		(-1,0,1)		1	0.982	0.986	0.988	0.99
		(-2,-1,0,1,2)		1	0.982	0.986	0.988	0.99
		(-3,-2,…,3)		1	0.982	0.986	0.988	0.99
		(-4,-3,…,4)		1	0.982	0.986	0.988	0.99
		(-5,-4,…,5)		1	0.982	0.986	0.988	0.99
parametric	Pearson correlation	0	not applicable	0.1817	0.2163	0.1852	0.1785	0.1538
		(-1,0,1)		0.0453	0.1107	0.0957	0.0891	0.0708
		(-2,-1,0,1,2)		0.0453	0.1343	0.0968	0.0972	0.0753
		(-3,-2,…,3)		0.1532	0.2769	0.178	0.1653	0.1288
		(-4,-3,…,4)		0.2308	0.4174	0.313	0.2596	0.2173
		(-5,-4,…,5)		0.2902	0.4965	0.4309	0.3736	0.3059
