# Supplementary material for: A rigorous and versatile statistical test for correlations between stationary time series
Source: PLoS Biol. 2024 Aug 15;22(8):e3002758. doi: 10.1371/journal.pbio.3002758 (PMC11398661; doi:10.1371/journal.pbio.3002758)
Supplement: S8 Data — (XLSX) [file pbio.3002758.s008.xlsx]

## Sheet: Sheet1
		Description: False positive rates calculated as a proportion of 15,000 trials in which a pair of independent time series was judeged dependent by the TTS test (at the 0.05 significace level) using the Bonferroni-corrected multi-lag procedure. All aspects of ground-truth processes, including generating equations and time series length (=400), are identical to those used in Figure 2.
		Pearson correlation coefficient					Mutual information
		lags used (l)	(-1,0,1)	(-2,-1,0,1,2)	(-3,-2,-1,0,1,2)		lags used (l)	(-1,0,1)	(-2,-1,0,1,2)	(-3,-2,-1,0,1,2)
		truncation radius (r)	59	99	139		truncation radius (r)	59	99	139
	ground-truth system	i: AR(1)	0.0232667	0.0243333	0.0215333		i: AR(1)	0.0258	0.0237333	0.0245333
		ii: logistic map	0.0252	0.0255333	0.0242667		ii: logistic map	0.0249333	0.0242	0.0232667
		iii: sine + sawtooth noise	0.0014	0.00266667	0.0054		iii: sine + sawtooth noise	0.0112	0.00933333	0.0115333
		iv: sine w detection threshold	0.0296	0.0287333	0.026		iv: sine w detection threshold	0.0285333	0.0287333	0.0293333
		v: autocor. coinflips + noise	0.0400667	0.0222	0.0312		v: autocor. coinflips + noise	0.0238	0.0247333	0.0262667
		vi: growth & periodic extinction	0.0242667	0.024	0.0251333		vi: growth & periodic extinction	0.0238	0.0228	0.0255333
		vii: FigzHugh Nagumo	0.0131333	0.0213333	0.0245333		vii: FigzHugh Nagumo	0.0156667	0.0206	0.023
		viii: chaotic LV	0.0172667	0.0232667	0.0275333		viii: chaotic LV	0.0231333	0.0243333	0.0255333
		ix: random walk	0.0154	0.0196	0.0227333		ix: random walk	0.0188667	0.0231333	0.0226
		x: AR(1) + trend	0.0214667	0.0247333	0.0252		x: AR(1) + trend	0.0254	0.0224667	0.0255333
