# Supplementary material for: A rigorous and versatile statistical test for correlations between stationary time series
Source: PLoS Biol. 2024 Aug 15;22(8):e3002758. doi: 10.1371/journal.pbio.3002758 (PMC11398661; doi:10.1371/journal.pbio.3002758)
Supplement: S1 Code — (ZIP) [file pbio.3002758.s009.zip]

Archive with 578 entries (475 files):
- aeyuan-tts_repo-551b5a612383/
- __MACOSX/._aeyuan-tts_repo-551b5a612383
- aeyuan-tts_repo-551b5a612383/microbiome_simulations/
- __MACOSX/aeyuan-tts_repo-551b5a612383/._microbiome_simulations
- aeyuan-tts_repo-551b5a612383/feedback_lag_uncertainty/
- __MACOSX/aeyuan-tts_repo-551b5a612383/._feedback_lag_uncertainty
- aeyuan-tts_repo-551b5a612383/circularization_caveats/
- __MACOSX/aeyuan-tts_repo-551b5a612383/._circularization_caveats
- aeyuan-tts_repo-551b5a612383/.DS_Store
- __MACOSX/aeyuan-tts_repo-551b5a612383/._.DS_Store
- aeyuan-tts_repo-551b5a612383/demo_nm1/
- __MACOSX/aeyuan-tts_repo-551b5a612383/._demo_nm1
- aeyuan-tts_repo-551b5a612383/core/
- __MACOSX/aeyuan-tts_repo-551b5a612383/._core
- aeyuan-tts_repo-551b5a612383/autocorr_challenge/
- __MACOSX/aeyuan-tts_repo-551b5a612383/._autocorr_challenge
- aeyuan-tts_repo-551b5a612383/real_data/
- __MACOSX/aeyuan-tts_repo-551b5a612383/._real_data
- aeyuan-tts_repo-551b5a612383/environments/
- __MACOSX/aeyuan-tts_repo-551b5a612383/._environments
- aeyuan-tts_repo-551b5a612383/new_power_comparison/
- __MACOSX/aeyuan-tts_repo-551b5a612383/._new_power_comparison
- aeyuan-tts_repo-551b5a612383/readme.md
- __MACOSX/aeyuan-tts_repo-551b5a612383/._readme.md
- aeyuan-tts_repo-551b5a612383/compare_random_phase/
- __MACOSX/aeyuan-tts_repo-551b5a612383/._compare_random_phase
- aeyuan-tts_repo-551b5a612383/utilities/
- __MACOSX/aeyuan-tts_repo-551b5a612383/._utilities
- aeyuan-tts_repo-551b5a612383/detrend_retrend_tts/
- __MACOSX/aeyuan-tts_repo-551b5a612383/._detrend_retrend_tts
- aeyuan-tts_repo-551b5a612383/.gitignore
- __MACOSX/aeyuan-tts_repo-551b5a612383/._.gitignore
- aeyuan-tts_repo-551b5a612383/theoretical_challenges/
- __MACOSX/aeyuan-tts_repo-551b5a612383/._theoretical_challenges
- aeyuan-tts_repo-551b5a612383/scan_r_and_s/
- __MACOSX/aeyuan-tts_repo-551b5a612383/._scan_r_and_s
- aeyuan-tts_repo-551b5a612383/preshift_illustration/
- __MACOSX/aeyuan-tts_repo-551b5a612383/._preshift_illustration
- aeyuan-tts_repo-551b5a612383/naive_tts_variants/
- __MACOSX/aeyuan-tts_repo-551b5a612383/._naive_tts_variants
- aeyuan-tts_repo-551b5a612383/event_time_series/
- __MACOSX/aeyuan-tts_repo-551b5a612383/._event_time_series
- aeyuan-tts_repo-551b5a612383/verify_stationarity/
- __MACOSX/aeyuan-tts_repo-551b5a612383/._verify_stationarity
- aeyuan-tts_repo-551b5a612383/microbiome_simulations/results/
- __MACOSX/aeyuan-tts_repo-551b5a612383/microbiome_simulations/._results
- aeyuan-tts_repo-551b5a612383/microbiome_simulations/supp_simulation.py
- __MACOSX/aeyuan-tts_repo-551b5a612383/microbiome_simulations/._supp_simulation.py
- aeyuan-tts_repo-551b5a612383/microbiome_simulations/figures/
- __MACOSX/aeyuan-tts_repo-551b5a612383/microbiome_simulations/._figures
- aeyuan-tts_repo-551b5a612383/microbiome_simulations/make_illustration.py
- __MACOSX/aeyuan-tts_repo-551b5a612383/microbiome_simulations/._make_illustration.py
- aeyuan-tts_repo-551b5a612383/feedback_lag_uncertainty/results_iaaft/
- __MACOSX/aeyuan-tts_repo-551b5a612383/feedback_lag_uncertainty/._results_iaaft
- aeyuan-tts_repo-551b5a612383/feedback_lag_uncertainty/ar1_iaaft.py
- __MACOSX/aeyuan-tts_repo-551b5a612383/feedback_lag_uncertainty/._ar1_iaaft.py
- aeyuan-tts_repo-551b5a612383/feedback_lag_uncertainty/logistic_map.py
- __MACOSX/aeyuan-tts_repo-551b5a612383/feedback_lag_uncertainty/._logistic_map.py
- aeyuan-tts_repo-551b5a612383/feedback_lag_uncertainty/run_ar1_iaaft.sh
- __MACOSX/aeyuan-tts_repo-551b5a612383/feedback_lag_uncertainty/._run_ar1_iaaft.sh
- aeyuan-tts_repo-551b5a612383/feedback_lag_uncertainty/results/
- __MACOSX/aeyuan-tts_repo-551b5a612383/feedback_lag_uncertainty/._results
- aeyuan-tts_repo-551b5a612383/feedback_lag_uncertainty/run_logistic_iaaft.sh
- __MACOSX/aeyuan-tts_repo-551b5a612383/feedback_lag_uncertainty/._run_logistic_iaaft.sh
- aeyuan-tts_repo-551b5a612383/feedback_lag_uncertainty/figures/
- __MACOSX/aeyuan-tts_repo-551b5a612383/feedback_lag_uncertainty/._figures
- aeyuan-tts_repo-551b5a612383/feedback_lag_uncertainty/logistic_map_iaaft.py
- __MACOSX/aeyuan-tts_repo-551b5a612383/feedback_lag_uncertainty/._logistic_map_iaaft.py
- aeyuan-tts_repo-551b5a612383/feedback_lag_uncertainty/run_ar1.sh
- __MACOSX/aeyuan-tts_repo-551b5a612383/feedback_lag_uncertainty/._run_ar1.sh
- aeyuan-tts_repo-551b5a612383/feedback_lag_uncertainty/run_logistic.sh
- __MACOSX/aeyuan-tts_repo-551b5a612383/feedback_lag_uncertainty/._run_logistic.sh
- aeyuan-tts_repo-551b5a612383/feedback_lag_uncertainty/ar1.py
- __MACOSX/aeyuan-tts_repo-551b5a612383/feedback_lag_uncertainty/._ar1.py
- aeyuan-tts_repo-551b5a612383/circularization_caveats/even_odd.py
- __MACOSX/aeyuan-tts_repo-551b5a612383/circularization_caveats/._even_odd.py
- aeyuan-tts_repo-551b5a612383/circularization_caveats/scan_threshold.sh
- __MACOSX/aeyuan-tts_repo-551b5a612383/circularization_caveats/._scan_threshold.sh
- aeyuan-tts_repo-551b5a612383/circularization_caveats/scan_threshold/
- __MACOSX/aeyuan-tts_repo-551b5a612383/circularization_caveats/._scan_threshold
- aeyuan-tts_repo-551b5a612383/circularization_caveats/even_odd_example_timeseries.py
- __MACOSX/aeyuan-tts_repo-551b5a612383/circularization_caveats/._even_odd_example_timeseries.py
- aeyuan-tts_repo-551b5a612383/circularization_caveats/logs/
- __MACOSX/aeyuan-tts_repo-551b5a612383/circularization_caveats/._logs
- aeyuan-tts_repo-551b5a612383/circularization_caveats/run_even_odd.sh
- __MACOSX/aeyuan-tts_repo-551b5a612383/circularization_caveats/._run_even_odd.sh
- aeyuan-tts_repo-551b5a612383/circularization_caveats/figures/
- __MACOSX/aeyuan-tts_repo-551b5a612383/circularization_caveats/._figures
- aeyuan-tts_repo-551b5a612383/circularization_caveats/even_odd/
- __MACOSX/aeyuan-tts_repo-551b5a612383/circularization_caveats/._even_odd
- aeyuan-tts_repo-551b5a612383/circularization_caveats/even_odd_make_figs.py
- __MACOSX/aeyuan-tts_repo-551b5a612383/circularization_caveats/._even_odd_make_figs.py
- aeyuan-tts_repo-551b5a612383/circularization_caveats/scan_threshold_makefigs.py
- __MACOSX/aeyuan-tts_repo-551b5a612383/circularization_caveats/._scan_threshold_makefigs.py
- aeyuan-tts_repo-551b5a612383/circularization_caveats/scan_threshold.py
- __MACOSX/aeyuan-tts_repo-551b5a612383/circularization_caveats/._scan_threshold.py
- aeyuan-tts_repo-551b5a612383/demo_nm1/demonstrate_nm1.py
- __MACOSX/aeyuan-tts_repo-551b5a612383/demo_nm1/._demonstrate_nm1.py
- aeyuan-tts_repo-551b5a612383/demo_nm1/results/
- __MACOSX/aeyuan-tts_repo-551b5a612383/demo_nm1/._results
- aeyuan-tts_repo-551b5a612383/demo_nm1/logs/
- __MACOSX/aeyuan-tts_repo-551b5a612383/demo_nm1/._logs
- aeyuan-tts_repo-551b5a612383/demo_nm1/demo_nm1_makefigs.py
- __MACOSX/aeyuan-tts_repo-551b5a612383/demo_nm1/._demo_nm1_makefigs.py
- aeyuan-tts_repo-551b5a612383/demo_nm1/qsub_run_nm1.sh
- __MACOSX/aeyuan-tts_repo-551b5a612383/demo_nm1/._qsub_run_nm1.sh
- aeyuan-tts_repo-551b5a612383/core/clifford_ttest.py
- __MACOSX/aeyuan-tts_repo-551b5a612383/core/._clifford_ttest.py
- aeyuan-tts_repo-551b5a612383/core/mi_estimators.py
- __MACOSX/aeyuan-tts_repo-551b5a612383/core/._mi_estimators.py
- aeyuan-tts_repo-551b5a612383/core/ccm.py
- __MACOSX/aeyuan-tts_repo-551b5a612383/core/._ccm.py
- aeyuan-tts_repo-551b5a612383/core/twin_surrogates.py
- __MACOSX/aeyuan-tts_repo-551b5a612383/core/._twin_surrogates.py
- aeyuan-tts_repo-551b5a612383/core/brokenaxis.py
- __MACOSX/aeyuan-tts_repo-551b5a612383/core/._brokenaxis.py
- aeyuan-tts_repo-551b5a612383/core/test_independence.py
- __MACOSX/aeyuan-tts_repo-551b5a612383/core/._test_independence.py
- aeyuan-tts_repo-551b5a612383/autocorr_challenge/lotka_example.py
- __MACOSX/aeyuan-tts_repo-551b5a612383/autocorr_challenge/._lotka_example.py
- aeyuan-tts_repo-551b5a612383/autocorr_challenge/figures/
- __MACOSX/aeyuan-tts_repo-551b5a612383/autocorr_challenge/._figures
- aeyuan-tts_repo-551b5a612383/real_data/code/
- __MACOSX/aeyuan-tts_repo-551b5a612383/real_data/._code
- aeyuan-tts_repo-551b5a612383/real_data/mphm/
- __MACOSX/aeyuan-tts_repo-551b5a612383/real_data/._mphm
- aeyuan-tts_repo-551b5a612383/real_data/climate/
- __MACOSX/aeyuan-tts_repo-551b5a612383/real_data/._climate
- aeyuan-tts_repo-551b5a612383/environments/UCL.txt
- __MACOSX/aeyuan-tts_repo-551b5a612383/environments/._UCL.txt
- aeyuan-tts_repo-551b5a612383/environments/local.txt
- __MACOSX/aeyuan-tts_repo-551b5a612383/environments/._local.txt
- aeyuan-tts_repo-551b5a612383/new_power_comparison/coupled_logistic/
- __MACOSX/aeyuan-tts_repo-551b5a612383/new_power_comparison/._coupled_logistic
- aeyuan-tts_repo-551b5a612383/new_power_comparison/demo/
- __MACOSX/aeyuan-tts_repo-551b5a612383/new_power_comparison/._demo
- aeyuan-tts_repo-551b5a612383/new_power_comparison/run_benchmark.py
- __MACOSX/aeyuan-tts_repo-551b5a612383/new_power_comparison/._run_benchmark.py
- aeyuan-tts_repo-551b5a612383/new_power_comparison/verify_controlled_simulations.py
- __MACOSX/aeyuan-tts_repo-551b5a612383/new_power_comparison/._verify_controlled_simulations.py
- aeyuan-tts_repo-551b5a612383/new_power_comparison/run_coupled_logistic.sh
- __MACOSX/aeyuan-tts_repo-551b5a612383/new_power_comparison/._run_coupled_logistic.sh
- aeyuan-tts_repo-551b5a612383/new_power_comparison/run_nonlin_coupled_ar1.sh
- __MACOSX/aeyuan-tts_repo-551b5a612383/new_power_comparison/._run_nonlin_coupled_ar1.sh
- aeyuan-tts_repo-551b5a612383/new_power_comparison/nonlin_coupled_ar1/
- __MACOSX/aeyuan-tts_repo-551b5a612383/new_power_comparison/._nonlin_coupled_ar1
- aeyuan-tts_repo-551b5a612383/new_power_comparison/coupled_ar1/
- __MACOSX/aeyuan-tts_repo-551b5a612383/new_power_comparison/._coupled_ar1
- aeyuan-tts_repo-551b5a612383/new_power_comparison/logs/
- __MACOSX/aeyuan-tts_repo-551b5a612383/new_power_comparison/._logs
- aeyuan-tts_repo-551b5a612383/new_power_comparison/generate_excel_files.py
- __MACOSX/aeyuan-tts_repo-551b5a612383/new_power_comparison/._generate_excel_files.py
- aeyuan-tts_repo-551b5a612383/new_power_comparison/run_coupled_ar1.sh
- __MACOSX/aeyuan-tts_repo-551b5a612383/new_power_comparison/._run_coupled_ar1.sh
- aeyuan-tts_repo-551b5a612383/compare_random_phase/examples_fullaxis.py
- __MACOSX/aeyuan-tts_repo-551b5a612383/compare_random_phase/._examples_fullaxis.py
- aeyuan-tts_repo-551b5a612383/compare_random_phase/prepare_summary_csvs.py
- __MACOSX/aeyuan-tts_repo-551b5a612383/compare_random_phase/._prepare_summary_csvs.py
- aeyuan-tts_repo-551b5a612383/compare_random_phase/benchmark.py
- __MACOSX/aeyuan-tts_repo-551b5a612383/compare_random_phase/._benchmark.py
- aeyuan-tts_repo-551b5a612383/compare_random_phase/use_circ/
- __MACOSX/aeyuan-tts_repo-551b5a612383/compare_random_phase/._use_circ
- aeyuan-tts_repo-551b5a612383/compare_random_phase/standard.py
- __MACOSX/aeyuan-tts_repo-551b5a612383/compare_random_phase/._standard.py
- aeyuan-tts_repo-551b5a612383/compare_random_phase/simulations.py
- __MACOSX/aeyuan-tts_repo-551b5a612383/compare_random_phase/._simulations.py
- aeyuan-tts_repo-551b5a612383/compare_random_phase/tts_multishift/
- __MACOSX/aeyuan-tts_repo-551b5a612383/compare_random_phase/._tts_multishift
- aeyuan-tts_repo-551b5a612383/compare_random_phase/standard/
- __MACOSX/aeyuan-tts_repo-551b5a612383/compare_random_phase/._standard
- aeyuan-tts_repo-551b5a612383/compare_random_phase/no_circ/
- __MACOSX/aeyuan-tts_repo-551b5a612383/compare_random_phase/._no_circ
- aeyuan-tts_repo-551b5a612383/compare_random_phase/logs/
- __MACOSX/aeyuan-tts_repo-551b5a612383/compare_random_phase/._logs
- aeyuan-tts_repo-551b5a612383/compare_random_phase/make_heatmaps.py
- __MACOSX/aeyuan-tts_repo-551b5a612383/compare_random_phase/._make_heatmaps.py
- aeyuan-tts_repo-551b5a612383/compare_random_phase/figures/
- __MACOSX/aeyuan-tts_repo-551b5a612383/compare_random_phase/._figures
- aeyuan-tts_repo-551b5a612383/compare_random_phase/reindex_fpr_file.py
- __MACOSX/aeyuan-tts_repo-551b5a612383/compare_random_phase/._reindex_fpr_file.py
- aeyuan-tts_repo-551b5a612383/compare_random_phase/standard_qsub.sh
- __MACOSX/aeyuan-tts_repo-551b5a612383/compare_random_phase/._standard_qsub.sh
- aeyuan-tts_repo-551b5a612383/compare_random_phase/power_comparison/
- __MACOSX/aeyuan-tts_repo-551b5a612383/compare_random_phase/._power_comparison
- aeyuan-tts_repo-551b5a612383/compare_random_phase/standard.sh
- __MACOSX/aeyuan-tts_repo-551b5a612383/compare_random_phase/._standard.sh
- aeyuan-tts_repo-551b5a612383/compare_random_phase/quicktest.sh
- __MACOSX/aeyuan-tts_repo-551b5a612383/compare_random_phase/._quicktest.sh
- aeyuan-tts_repo-551b5a612383/compare_random_phase/multishift_qsub.sh
- __MACOSX/aeyuan-tts_repo-551b5a612383/compare_random_phase/._multishift_qsub.sh
- aeyuan-tts_repo-551b5a612383/compare_random_phase/quicktest/
- __MACOSX/aeyuan-tts_repo-551b5a612383/compare_random_phase/._quicktest
- aeyuan-tts_repo-551b5a612383/utilities/combine_csvs.py
- __MACOSX/aeyuan-tts_repo-551b5a612383/utilities/._combine_csvs.py
- aeyuan-tts_repo-551b5a612383/utilities/filename_replace.py
- __MACOSX/aeyuan-tts_repo-551b5a612383/utilities/._filename_replace.py
- aeyuan-tts_repo-551b5a612383/utilities/savefig_tracked.py
- __MACOSX/aeyuan-tts_repo-551b5a612383/utilities/._savefig_tracked.py
- aeyuan-tts_repo-551b5a612383/detrend_retrend_tts/results/
- __MACOSX/aeyuan-tts_repo-551b5a612383/detrend_retrend_tts/._results
- aeyuan-tts_repo-551b5a612383/detrend_retrend_tts/numerical_demo.py
- __MACOSX/aeyuan-tts_repo-551b5a612383/detrend_retrend_tts/._numerical_demo.py
- aeyuan-tts_repo-551b5a612383/detrend_retrend_tts/figures/
- __MACOSX/aeyuan-tts_repo-551b5a612383/detrend_retrend_tts/._figures
- aeyuan-tts_repo-551b5a612383/theoretical_challenges/sinewaves.py
- __MACOSX/aeyuan-tts_repo-551b5a612383/theoretical_challenges/._sinewaves.py
- aeyuan-tts_repo-551b5a612383/theoretical_challenges/periodicity_issues.py
- __MACOSX/aeyuan-tts_repo-551b5a612383/theoretical_challenges/._periodicity_issues.py
- aeyuan-tts_repo-551b5a612383/theoretical_challenges/figures/
- __MACOSX/aeyuan-tts_repo-551b5a612383/theoretical_challenges/._figures
- aeyuan-tts_repo-551b5a612383/scan_r_and_s/logistic_map_xcor_plot.py
- __MACOSX/aeyuan-tts_repo-551b5a612383/scan_r_and_s/._logistic_map_xcor_plot.py
- aeyuan-tts_repo-551b5a612383/scan_r_and_s/logistic_map.py
- __MACOSX/aeyuan-tts_repo-551b5a612383/scan_r_and_s/._logistic_map.py
- aeyuan-tts_repo-551b5a612383/scan_r_and_s/results/
- __MACOSX/aeyuan-tts_repo-551b5a612383/scan_r_and_s/._results
- aeyuan-tts_repo-551b5a612383/scan_r_and_s/plot_timeseries_brokenaxis.py
- __MACOSX/aeyuan-tts_repo-551b5a612383/scan_r_and_s/._plot_timeseries_brokenaxis.py
- aeyuan-tts_repo-551b5a612383/scan_r_and_s/figures/
- __MACOSX/aeyuan-tts_repo-551b5a612383/scan_r_and_s/._figures
- aeyuan-tts_repo-551b5a612383/scan_r_and_s/ar1_xcor_plot.py
- __MACOSX/aeyuan-tts_repo-551b5a612383/scan_r_and_s/._ar1_xcor_plot.py
- aeyuan-tts_repo-551b5a612383/scan_r_and_s/run_ar1.sh
- __MACOSX/aeyuan-tts_repo-551b5a612383/scan_r_and_s/._run_ar1.sh
- aeyuan-tts_repo-551b5a612383/scan_r_and_s/run_logistic.sh
- __MACOSX/aeyuan-tts_repo-551b5a612383/scan_r_and_s/._run_logistic.sh
- aeyuan-tts_repo-551b5a612383/scan_r_and_s/ar1.py
- __MACOSX/aeyuan-tts_repo-551b5a612383/scan_r_and_s/._ar1.py
- aeyuan-tts_repo-551b5a612383/preshift_illustration/illustration.py
- __MACOSX/aeyuan-tts_repo-551b5a612383/preshift_illustration/._illustration.py
- aeyuan-tts_repo-551b5a612383/naive_tts_variants/exclusion_radius.py
- __MACOSX/aeyuan-tts_repo-551b5a612383/naive_tts_variants/._exclusion_radius.py
- aeyuan-tts_repo-551b5a612383/naive_tts_variants/results/
- __MACOSX/aeyuan-tts_repo-551b5a612383/naive_tts_variants/._results
- aeyuan-tts_repo-551b5a612383/naive_tts_variants/plot_example_timeseries.py
- __MACOSX/aeyuan-tts_repo-551b5a612383/naive_tts_variants/._plot_example_timeseries.py
- aeyuan-tts_repo-551b5a612383/naive_tts_variants/figures/
- __MACOSX/aeyuan-tts_repo-551b5a612383/naive_tts_variants/._figures
- aeyuan-tts_repo-551b5a612383/naive_tts_variants/expected_coupling_delay.py
- __MACOSX/aeyuan-tts_repo-551b5a612383/naive_tts_variants/._expected_coupling_delay.py
- aeyuan-tts_repo-551b5a612383/naive_tts_variants/ground_truth_systems.py
- __MACOSX/aeyuan-tts_repo-551b5a612383/naive_tts_variants/._ground_truth_systems.py
- aeyuan-tts_repo-551b5a612383/event_time_series/prepare_summary_csvs.py
- __MACOSX/aeyuan-tts_repo-551b5a612383/event_time_series/._prepare_summary_csvs.py
- aeyuan-tts_repo-551b5a612383/event_time_series/compare_weightfxns.py
- __MACOSX/aeyuan-tts_repo-551b5a612383/event_time_series/._compare_weightfxns.py
- aeyuan-tts_repo-551b5a612383/event_time_series/make_figures.py
- __MACOSX/aeyuan-tts_repo-551b5a612383/event_time_series/._make_figures.py
- aeyuan-tts_repo-551b5a612383/event_time_series/results/
- __MACOSX/aeyuan-tts_repo-551b5a612383/event_time_series/._results
- aeyuan-tts_repo-551b5a612383/event_time_series/logs/
- __MACOSX/aeyuan-tts_repo-551b5a612383/event_time_series/._logs
- aeyuan-tts_repo-551b5a612383/event_time_series/figures/
- __MACOSX/aeyuan-tts_repo-551b5a612383/event_time_series/._figures
- aeyuan-tts_repo-551b5a612383/event_time_series/compare_weightfxns.sh
- __MACOSX/aeyuan-tts_repo-551b5a612383/event_time_series/._compare_weightfxns.sh
- aeyuan-tts_repo-551b5a612383/verify_stationarity/make_plots.py
- __MACOSX/aeyuan-tts_repo-551b5a612383/verify_stationarity/._make_plots.py
- aeyuan-tts_repo-551b5a612383/verify_stationarity/verify.sh
- __MACOSX/aeyuan-tts_repo-551b5a612383/verify_stationarity/._verify.sh
- aeyuan-tts_repo-551b5a612383/verify_stationarity/get_moments.sh
- __MACOSX/aeyuan-tts_repo-551b5a612383/verify_stationarity/._get_moments.sh
- aeyuan-tts_repo-551b5a612383/verify_stationarity/logs/
- __MACOSX/aeyuan-tts_repo-551b5a612383/verify_stationarity/._logs
- aeyuan-tts_repo-551b5a612383/verify_stationarity/figures/
- __MACOSX/aeyuan-tts_repo-551b5a612383/verify_stationarity/._figures
- aeyuan-tts_repo-551b5a612383/verify_stationarity/verify_stationarity.py
- __MACOSX/aeyuan-tts_repo-551b5a612383/verify_stationarity/._verify_stationarity.py
- aeyuan-tts_repo-551b5a612383/verify_stationarity/data/
- __MACOSX/aeyuan-tts_repo-551b5a612383/verify_stationarity/._data
- aeyuan-tts_repo-551b5a612383/verify_stationarity/get_moments.py
- __MACOSX/aeyuan-tts_repo-551b5a612383/verify_stationarity/._get_moments.py
- aeyuan-tts_repo-551b5a612383/microbiome_simulations/results/blank.txt
- __MACOSX/aeyuan-tts_repo-551b5a612383/microbiome_simulations/results/._blank.txt
- aeyuan-tts_repo-551b5a612383/microbiome_simulations/figures/blank.txt
- __MACOSX/aeyuan-tts_repo-551b5a612383/microbiome_simulations/figures/._blank.txt
- aeyuan-tts_repo-551b5a612383/feedback_lag_uncertainty/results_iaaft/blank.txt
- __MACOSX/aeyuan-tts_repo-551b5a612383/feedback_lag_uncertainty/results_iaaft/._blank.txt
- aeyuan-tts_repo-551b5a612383/feedback_lag_uncertainty/results/blank.txt
- __MACOSX/aeyuan-tts_repo-551b5a612383/feedback_lag_uncertainty/results/._blank.txt
- aeyuan-tts_repo-551b5a612383/feedback_lag_uncertainty/figures/blank.txt
- __MACOSX/aeyuan-tts_repo-551b5a612383/feedback_lag_uncertainty/figures/._blank.txt
- aeyuan-tts_repo-551b5a612383/circularization_caveats/scan_threshold/blank.txt
- __MACOSX/aeyuan-tts_repo-551b5a612383/circularization_caveats/scan_threshold/._blank.txt
- aeyuan-tts_repo-551b5a612383/circularization_caveats/logs/blank.txt
- __MACOSX/aeyuan-tts_repo-551b5a612383/circularization_caveats/logs/._blank.txt
- aeyuan-tts_repo-551b5a612383/circularization_caveats/figures/blank.txt
- __MACOSX/aeyuan-tts_repo-551b5a612383/circularization_caveats/figures/._blank.txt
- aeyuan-tts_repo-551b5a612383/circularization_caveats/even_odd/blank.txt
- __MACOSX/aeyuan-tts_repo-551b5a612383/circularization_caveats/even_odd/._blank.txt
- aeyuan-tts_repo-551b5a612383/demo_nm1/results/blank.txt
- __MACOSX/aeyuan-tts_repo-551b5a612383/demo_nm1/results/._blank.txt
- aeyuan-tts_repo-551b5a612383/demo_nm1/logs/blank.txt
- __MACOSX/aeyuan-tts_repo-551b5a612383/demo_nm1/logs/._blank.txt
- aeyuan-tts_repo-551b5a612383/autocorr_challenge/figures/blank.txt
- __MACOSX/aeyuan-tts_repo-551b5a612383/autocorr_challenge/figures/._blank.txt
- aeyuan-tts_repo-551b5a612383/real_data/code/deglac_vs_orbital/
- __MACOSX/aeyuan-tts_repo-551b5a612383/real_data/code/._deglac_vs_orbital
- aeyuan-tts_repo-551b5a612383/real_data/code/mphm/
- __MACOSX/aeyuan-tts_repo-551b5a612383/real_data/code/._mphm
[truncated: 278 more entries]
