# Supplementary material for: A rigorous and versatile statistical test for correlations between stationary time series
Source: PLoS Biol. 2024 Aug 15;22(8):e3002758. doi: 10.1371/journal.pbio.3002758 (PMC11398661; doi:10.1371/journal.pbio.3002758)
Supplement: S1 Code — (ZIP) [file pbio.3002758.s009.zip › aeyuan-tts_repo-551b5a612383/readme.md]

# Public data

We used three sets of publicly available data.

Fig 4 (climate): We obtained orbital parameter data from the web interface at http://vo.imcce.fr/insola/earth/online/earth/online/index.php. We used the default values for the sampling frequency (1000 years) and solar constant (1368 W/m^2). We obtained deglaciation event times from https://www.ncei.noaa.gov/pub/data/paleo/contributions_by_author/huybers2006/huybers2006.txt.

Fig 5 (microbiome): We obtained the table of OTUs (operational taxonomic units) from https://qiita.ucsd.edu/download/219436. We also obtained the associated metadata file from https://qiita.ucsd.edu/download/773810.

Fig 6 (animal behavior): We used fish trajectories available at https://drive.google.com/drive/folders/1UmzlX-yJhzQ5KX5rGry8wZgXvcz6HefD.

# Software versions

The code was run in Python 3.7.

Most python scripts that do not accept a $job_id argument (see below) were run in the environment specified by the file `environments/local.txt`.

Most python scripts that *do* accept a $job_id argument were run in the environment specified by the file `environments/UCL.txt`. The scripts `verify_stationarity/get_moments.py` and `compare_random_phase/prepare_summary_csvs.py`. The exceptions to this are the python scripts that accept $job_id arguments and which were used to make Data S6-7 (in the folders `feedback_lag_uncertainty`). These were run in environments closely resembling that of `environments/local.txt`.

# How to reproduce the figures

Note: All programs are called from inside their folders. For instance, a program `path/to/program/runme.py` is called by first going to the directory (i.e. `cd path/to/program/`) and then calling `python3 runme.py`. Also, the numerical values plotted in figures (e.g. the files comprising S1 Data) will be generated as a CSV or Excel file in the final or penultimate step for each figure, and will be deposited in a folder labeled "figures", or less commonly, labeled "results".

#### Fig 2 ("benchmark") and Fig A-9

##### Run ground truth simulations and perform dependence tests

Run `compare_random_phase/standard.py`.

Run the following code in a loop where $job_id runs from 1 to 150. I did this on a parallel computing cluster.

```
python3 standard.py $job_id --out_dir use_circ
python3 standard.py $job_id --use_circ no --test_name randphase --out_dir no_circ/randphase
python3 standard.py $job_id --use_circ no --test_name bstrap --out_dir no_circ/bstrap
python3 standard.py $job_id --use_circ no --test_name circperm --out_dir no_circ/circperm
```

Above, the first line generates a csv file in the folder `use_circ`. The csv file contains the false positive rates for 100 trials. Fig 2 uses the average of 150 such files (and thus 15,000 trials total).

The other three lines generate similar csv files, but only for specific tests (AAIFT, bootstrap, and circular permutation), and *without* circularization. They are for Fig A-9.

Required parameters for `compare_random_phase/standard.py`:
  * `job_id`: ID for an array job on a computer cluster. It is also used as a seed for random number generation. Setting job_id=1 also triggers the script to print a parameter report in the results folder after performing benchmarks. This way, only 1 parallel node will make the report.

The script also has a lot of optional parameters that you can play around with, but the commands above can be used to reproduce figures in the paper. You can see a menu by calling

`python3 standard.py --help`

Utilities for visualizing outputs:
  * `compare_random_phase/prepare_summary_csvs.py`
  * `compare_random_phase/make_heatmaps.py`

Notes:
  * There are two "twin" methods: one called `twin`, and one called `mytwin`. `twin` uses the pyunicorn API, whereas `mytwin` is my own implementation of the twin method following the paper (doi:10.1209/epl/i2006-10147-0). The pyunicorn version is the one whose data are actually shown in the figure.

##### Collect results into summary csvs

Run `compare_random_phase/prepare_summary_csvs.py`.

Specifically, run it with the following arguments:

```
python prepare_summary_csvs.py use_circ/ pcorr none
python prepare_summary_csvs.py use_circ/ mutual_info none
python prepare_summary_csvs.py no_circ/ pcorr use_circ/fpr_pcorr_1.csv overwrite bstrap circperm randphase
python prepare_summary_csvs.py no_circ/ mutual_info use_circ/fpr_mutual_1.csv overwrite bstrap circperm randphase
```

This will create files ending in "combined.csv" that contain the averaged false positive rates.

##### Make heat maps

Run `compare_random_phase/make_heatmaps.py`.

#### Fig 3 ("power")

From within the folder `scan_r_and_s`, run the command:

```
python3 ar1.py $job_id
```
in a loop where $job_id runs from 1 to 100

and run the code:

```
python3 logistic_map.py $job_id
```
in a loop where $job_id runs from 1 to 200.

This will generate data files containing true positive rates in the folder `scan_r_and_s/results/`. Each file is the TPR for a particular pre-shift condition (the row) and a particular test condition (the column). To average all of the TPR values into a single file, go to the folder `utilities`, and run the command:

```
python combine_csvs.py ../scan_r_and_s/results/ar1_onelag_job_1.csv ../scan_r_and_s/results/logistic_onelag_job_1.csv
```

The resulting files (ending in "all_data.csv") contain the averaged TPR values, and these are shown in the heat maps in Fig 3.

#### Fig 4

The code is in `real_data/code/deglac_vs_orbital`.

###### 1) periods

To get periods of orbital parameters over the time of interest:

`real_data/code/deglac_vs_orbital/get_periods.py`

###### 2) embedding params

To calculate embedding parameters:

`real_data/code/deglac_vs_orbital/get_embedding_params.py`

Examines embedding parameter quality by scanning possible embedding parameters using a random stretch of 2000 time points. Run as:

`python3 get_embedding_params.py $jobid standard`

Parameters:

  * `$jobid` : job id; sets random number seed. Whether running in series or parallel, the program should be run with $jobid set to 1,2,...,25.
  * `$mode` : options are `standard` (the analysis for the paper) or  `quicktest` (a smaller example to check for issues)

###### 3) embedding param analysis

To analyze the results of `get_embedding_params.py`, and actually print out the embedding parameters:

`real_data/code/deglac_vs_orbital/analyze_embedding_results.py`

###### 4) nonlinear TTS test

To run the TTS test with the nonlinear statistic:

`real_data/code/deglac_vs_orbital/run_stat.py`

Run as:

`python3 run_stat.py $jobid`

Parameters:
  * `$jobid`: sets the time range. Whether running in series or parallel, the program should be run with $jobid set to 1,2,...,200.

###### 5) analyze TTS test results

`real_data/code/deglac_vs_orbital/analyze_coupling_results.py`

#### Fig A-15

The code for this figure is in `event_time_series`.

First, run the commands

```
python3 compare_weightfxns.py $job_id inv_dist_weights
python3 compare_weightfxns.py $job_id ccm_weights
```

in a loop where $job_id runs from 1 to 200. This generates average event counts and TTS power values for each job. Each job has 5 trials.

Next, from inside the same folder, run the command

```
python prepare_summary_csvs.py
```

This averages the results across jobs. Lastly, the file `make_figures.py` prepares the figures.

#### Fig A-16

From inside the folder `real_data/code/deglac_vs_orbital/`, run the program `simulate_dependence_model.py` to make simulation data according to the generative model described in the text.

Then, from within the same folder, call

```
python3 simulation_run_stat.py $job_id obl std_2_indep
python3 simulation_run_stat.py $job_id prec std_2_indep
python3 simulation_run_stat.py $job_id ecc std_2_indep
```

in a loop where $job_id runs from 1 to 200. This performs TTS tests on the simulated data. Lastly, run the file `simulated_tts_analysis.py` to collect the results and produce the figures.

#### Fig 5 ("microbiome")

##### 0) Obtain data

See notes at `real_data/mphm/Qiita/data_notes.txt` for instructions on obtaining the data from Qiita. The outputs of this process are saved in the `real_data/mphm/Qiita/` folder:

  * `real_data/mphm/Qiita/otu_table.tsv`
  * `real_data/mphm/Qiita/sample_information_from_prep_72.tsv`

##### 1) Prepare more useful OTU tables

Using the raw OTU table and the metadata from the previous step, prepare OTU tables for each body site of human subject M3 with OTUs arranged by collection date.

`real_data/code/mphm/mphm_prepare_data.py`

##### 2) See where gaps are in the time series

`real_data/code/mphm/study_gaps.py`

After running this code, files containing the times and sizes of data gaps (filenames ending in "gaps.csv"), or histograms of gap sizes (filenames ending in "hist.csv") will appear in the folder `real_data/mphm/Qiita/gaps/`.

##### 3) Perform TTS test

To perform the test with the linear interpolation gap-filling method (using both Pearson correlation and local similarity as the correlation statistic):

`real_data/code/mphm/mphm_simple_lsa.py`

This will produce several files in the folder `real_data/code/mphm/results`:
  * n_shared.csv: The values in Fig A-19A
  * pcorr_uvals.csv: The values in Fig A-19B
  * pcorr_statvals.csv: The statistic values for Pearson correlation shown in Fig 5
  * lsa_uvals.csv: the values in Fig A-19C
  * lsa_statvals.csv: The statistic values for LSA shown in Fig 5.

To perform the test with the random assignment gap-filling method (using both Pearson correlation and local similarity as the correlation statistic):

`real_data/code/mphm/mphm_fillgaps.py`

This will produce several files in the folder `real_data/code/mphm/results`:
  * n_shared_gapfill2.csv: The values in Fig A-19D
  * pcorr_uvals_gapfill2.csv: The values in Fig A-19E
  * pcorr_statvals_gapfill2.csv: corresponding statistic values.
  * lsa_uvals_gapfill2.csv: the values in Fig A-19F
  * lsa_statvals_gapfill2.csv: The corresponding statistic values.

Finally, to make inter-site detections, we applied an FDR correction. This can be performed by running the command:
```
python bh_fdr_correction.py > results/bh_fdr.txt
```

which will perform an FDR correction for multiple dependence tests at the 0.05 significance level. There are four tables, corresponding to four possible conditions (2 gap filling conditions x 2 correlation statistics). In each table, 1 means there was a detection after FDR correction, 0 means no detection, and there are -1's on/below the diagonal.

#### Fig A-17:

Run the program `microbiome_simulations/make_illustration.py`

#### Fig A-18:

Run the command:

```
python supp_simulation.py > results/intraspecies_correlation.txt
```

The figures will appear in the `figures/` folder and the data supporting the text surrounding Fig A-18 will appear in the `results` folder.

#### Fig 6 ("fish") and Fig A-20 and Fig A-21

##### 1) Preprocess

To preprocess the fish data (compute relevant geometric variables from the provided position and time data), run the file:

`real_data/code/animal_tracking/preprocess.py`

Run as:

`python3 preprocess.py $video_id $mode 100 $path_to_data_folder`

Parameters:
  * `$video_id`: which video to process. Options are 1, 2, or 3. Video 1 was used for the figure (but videos 2 and 3 are shown in Fig A-16.)
  * `$mode`: which mode to use. Options are `my_preprocess` (my custom preprocessing code) or `trajectorytools` (a preprocessing package written by the lab that collected the data). I used `my_preprocess` for the figure.
  * `$path_to_data_folder`: path to the data folder that must be downloaded from Google drive at this link:

  https://drive.google.com/drive/folders/1UmzlX-yJhzQ5KX5rGry8wZgXvcz6HefD

Imports:
  * `real_data/code/animal_tracking/animal_tracking_utils.py`

##### 2) Compute synchronized and delayed statistics

To run the TTS test using mutual info correlation statistic:

`real_data/code/animal_tracking/zebrafish.py`

Run as:

`python3 zebrafish.py $path_to_data $job_id $n_jobs $name $mode trim`

Parameters:
  * $path_to_data: Path to data folder. Set to: `../../data/idtracker_ai/zebrafish_trajectories/100/1/`
  * $job_id: A job identifier number. An integer between 1 and $n_jobs. The idea is that the program can be parallelized into n_jobs on a cluster. For instance, if $n_jobs is 100, then the program should be run 100 times, and in the ith time running the program, $job_id should be set to i.
  * $n_jobs: Total number of jobs to split the computation into. An integer.
  * $name: Arbitrary string. The results will be returned in the folder `real_data/code/animal_tracking/results/$name`. If this folder does not exist, you need to make it before running the program.
  * `$mode`: which mode to use. Options are `my_preprocess` (my custom preprocessing code) or `trajectorytools` (a preprocessing package written by the lab that collected the data). I used `my_preprocess` for the figure.
  * trim: An optional parameter for trimming the data to only use the first 10k time points. I used trimming for the figure.

##### 3) Analyze results of TTS test (mutual information)

`real_data/code/animal_tracking/analyze_results.py`

Run as:

`python3 analyze_results.py $n_jobs $name`

Parameters:
  * `$n_jobs`: Must be the same integer as you used in the previous step
  * `$name`: Must be the same name as you used in the previous step

The data shown in Fig 6D can then be found in `real_data/code/animal_tracking/results/summary_results.csv`. The data shown in the table in Fig 6C can be found in `real_data/code/animal_tracking/results/full_results.csv`

##### 4) Make figures

`real_data/code/animal_tracking/make_figures.py`

Run as:

`python3 make_figures.py $path_to_data_folder`

Parameters:
  * `$path_to_data_folder`: Same as in step 1 (`preprocess.py`)

The images for Fig 6 and Fig A-21 will appear in `real_data/code/animal_tracking/figures`.

Then, from within the same folder, run the program `check_stationarity.py`. This will make the images for Fig A-20, and it will also appear in `real_data/code/animal_tracking/figures`.

# Data file paths

* `real_data/mphm/Qiita/otu_table.tsv`
* `real_data/mphm/Qiita/sample_information_from_prep_72.tsv`
* `real_data/climate/Laskar/laskar_results_10M_flanking.txt`
* `real_data/climate/huybers2006depth_derived.xlsx`
* `/Users/alexyuan/Documents/Shou Lab/timeshift_properties/timeshift_repo/real_data/data/idtracker_ai
/zebrafish_trajectories/`

#### Fig A-1
Run the program `autocorr_challenge/lotka_example.py`

#### Fig A-14
From within the folder `demo_nm1`, run the command

```
python3 demonstrate_nm1.py $job_id
```

in a loop where $job_id runs from 1 to 200.

Then, from the folder `utilities`, run the command

```
python3 combine_csvs.py ../demo_nm1/results/job_1.csv
```

Lastly, from the folder `demo_nm1`, run the program `demo_nm1_makefigs.py`.

#### Fig A-6:
Run the following programs:
  * `naive_tts_variants/plot_example_timeseries.py`
  * `naive_tts_variants/exclusion_radius.py`

#### Fig A-7:
Run the following programs:
  * `naive_tts_variants/plot_example_timeseries.py`
  * `naive_tts_variants/expected_coupling_delay.py`

#### Fig A-8:

From within the folder `verify_stationarity`, run the command

```
python3 verify_stationarity.py $job_id
```

in a loop where $job_id runs from 21 to 120. (I actually did it from 1 to 120, but the HPC cluster I was working on sent jobs 1-20 to machines that were bugged (and crashed), so I only ended up using jobs 21-120).

Then, from within the same folder, run the programs `get_moments.py` and finally run `make_plots.py`.

#### Fig A-9

See instructions for Fig 2.

#### Fig A-10

From within the folder `circularization_caveats/` run the command

```
python3 scan_threshold.py $job_id
```

in a loop where $job_id runs from 1 to 200.

Then, from within the same folder, run the script `scan_threshold_makefigs.py`.

#### Fig A-11

From within the folder `circularization_caveats` run the command

```
python3 even_odd.py $job_id
```

in a loop where $job_id runs from 1 to 200. Then, from within the same folder, run the scripts `even_odd_example_timeseries.py` and `even_odd_make_figs.py`.

#### Fig A-13

From within the folder `detrend_retrend_tts` run the script `numerical_demo.py`. The files in the `figures` folder correspond to panels A (fig1.pdf, fig2.pdf) and C (fig3.pdf, fig4.pdf). The file in the `results` folder contains the data shown in panels B and D.

#### Fig A-22

From within the folder `theoretical_challenges`, run the program `sinewaves.py`. This will produce the images for Fig A-22 in the `figures` subfolder.

#### Fig A-23

From within the folder `theoretical_challenges`, run the program `periodicity_issues.py`. This will produce the images for Fig A-23 in the `figures`. It will also print to the terminal output the results mentioned at the end of the figure legend.

#### S2 Data

After running the code for Fig 2, the data in S2 Data will be in the first two columns of the file `compare_random_phase/use_circ/fpr_pcorr_combined_reordered.csv`.

#### S3-5 Data

From within the folder `new_power_comparison`, run the snippet

```
python3 run_benchmark.py $job_id coupled_ar1/scan_length
python3 run_benchmark.py $job_id coupled_ar1/scan_y_on_x
python3 run_benchmark.py $job_id coupled_ar1/scan_rho_x
python3 run_benchmark.py $job_id coupled_ar1/scan_rho_y

python3 run_benchmark.py $job_id coupled_logistic/scan_length
python3 run_benchmark.py $job_id coupled_logistic/scan_y_on_x
python3 run_benchmark.py $job_id coupled_logistic/scan_r_x
python3 run_benchmark.py $job_id coupled_logistic/scan_r_y

python3 run_benchmark.py $job_id nonlin_coupled_ar1/scan_rho
python3 run_benchmark.py $job_id nonlin_coupled_ar1/scan_length

```

in a loop where $job_id runs from 1 to 200. Then, from the `utilities` folder, run the snippet

```
python combine_csvs.py ../new_power_comparison/coupled_ar1/scan_length/job_1.csv ../new_power_comparison/coupled_ar1/scan_rho_x/job_1.csv ../new_power_comparison/coupled_ar1/scan_rho_y/job_1.csv ../new_power_comparison/coupled_ar1/scan_y_on_x/job_1.csv

python combine_csvs.py ../new_power_comparison/coupled_logistic/scan_length/job_1.csv ../new_power_comparison/coupled_logistic/scan_r_x/job_1.csv ../new_power_comparison/coupled_logistic/scan_r_y/job_1.csv ../new_power_comparison/coupled_logistic/scan_y_on_x/job_1.csv

python combine_csvs.py ../new_power_comparison/nonlin_coupled_ar1/scan_length/job_1.csv ../new_power_comparison/nonlin_coupled_ar1/scan_rho/job_1.csv
```

Lastly, from the folder `new_power_comparison`, run the script `generate_excel_files.py`. This will produce the excel files in the subfolders `coupled_ar1`, `coupled_logistic`, and `nonlin_coupled_ar1`.

#### S6-7 Data

From within the `feedback_lag_uncertainty` folder, run the following commands within loops:

`python3 ar1.py $job_id` in a loop where $job_id runs from 1 to 200

`python3 ar1_iaaft.py $job_id` in a loop where $job_id runs from 1 to 500

`python3 logistic_map.py $job_id` in a loop where $job_id runs from 1 to 500

`python3 logistic_map_iaaft.py $job_id` in a loop where $job_id runs from 1 to 500

From within the `utilities` folder, run the snippet:

```
python combine_csvs.py ../feedback_lag_uncertainty/results/ar1_job_1.csv
python combine_csvs.py ../feedback_lag_uncertainty/results/logistic_job_1.csv
python combine_csvs.py ../feedback_lag_uncertainty/results_iaaft/ar1_job_1.csv
python combine_csvs.py ../feedback_lag_uncertainty/results_iaaft/logistic_job_1.csv
```

The data will be at the following paths:

```
feedback_lag_uncertainty/results/ar1_all_data.csv
feedback_lag_uncertainty/results/logistic_all_data.csv
feedback_lag_uncertainty/results_iaaft/ar1_all_data.csv
feedback_lag_uncertainty/results_iaaft/logistic_all_data.csv
```

#### S8 Data

From the folder `compare_random_phase/`, run the following snippet:

```
python3 standard.py $job_id --out_dir tts_multishift/1_shift/ --test_name tts --multishift_radius 1 --tts_trunc_radius 59
python3 standard.py $job_id --out_dir tts_multishift/2_shifts/ --test_name tts --multishift_radius 2 --tts_trunc_radius 99
python3 standard.py $job_id --out_dir tts_multishift/3_shifts/ --test_name tts --multishift_radius 3 --tts_trunc_radius 139
```

in a loop where $job_id runs from 1 to 150.

Then run the following snippet:

```
python prepare_summary_csvs.py tts_multishift/1_shift/ pcorr none
python prepare_summary_csvs.py tts_multishift/1_shift/ mutual_info none

python prepare_summary_csvs.py tts_multishift/2_shifts/ pcorr none
python prepare_summary_csvs.py tts_multishift/2_shifts/ mutual_info none

python prepare_summary_csvs.py tts_multishift/3_shifts/ pcorr none
python prepare_summary_csvs.py tts_multishift/3_shifts/ mutual_info none

python reindex_fpr_file.py tts_multishift/1_shift/fpr_pcorr_combined.csv tts_multishift/1_shift/fpr_mutual_combined.csv tts_multishift/2_shifts/fpr_pcorr_combined.csv tts_multishift/2_shifts/fpr_mutual_combined.csv tts_multishift/3_shifts/fpr_pcorr_combined.csv tts_multishift/3_shifts/fpr_mutual_combined.csv
```

The data will then be in the at the path `compare_random_phase/tts_multishift/<shift_condition>/fpr_<stat>_combined_reindexed.csv`

where <shift_condition> is either `1_shift`, `2_shifts`, or `3_shifts`, and where <stat> is either `pcorr` or `mutual`.

##### Note: The file `core/mi_estimators.py` contains an internal scikit-learn function that was copied with minor modifications. Therefore, the scikit-learn license is pasted below.

BSD 3-Clause License

Copyright (c) 2007-2021 The scikit-learn developers.
All rights reserved.

Redistribution and use in source and binary forms, with or without
modification, are permitted provided that the following conditions are met:

* Redistributions of source code must retain the above copyright notice, this
  list of conditions and the following disclaimer.

* Redistributions in binary form must reproduce the above copyright notice,
  this list of conditions and the following disclaimer in the documentation
  and/or other materials provided with the distribution.

* Neither the name of the copyright holder nor the names of its
  contributors may be used to endorse or promote products derived from
  this software without specific prior written permission.

THIS SOFTWARE IS PROVIDED BY THE COPYRIGHT HOLDERS AND CONTRIBUTORS "AS IS"
AND ANY EXPRESS OR IMPLIED WARRANTIES, INCLUDING, BUT NOT LIMITED TO, THE
IMPLIED WARRANTIES OF MERCHANTABILITY AND FITNESS FOR A PARTICULAR PURPOSE ARE
DISCLAIMED. IN NO EVENT SHALL THE COPYRIGHT HOLDER OR CONTRIBUTORS BE LIABLE
FOR ANY DIRECT, INDIRECT, INCIDENTAL, SPECIAL, EXEMPLARY, OR CONSEQUENTIAL
DAMAGES (INCLUDING, BUT NOT LIMITED TO, PROCUREMENT OF SUBSTITUTE GOODS OR
SERVICES; LOSS OF USE, DATA, OR PROFITS; OR BUSINESS INTERRUPTION) HOWEVER
CAUSED AND ON ANY THEORY OF LIABILITY, WHETHER IN CONTRACT, STRICT LIABILITY,
OR TORT (INCLUDING NEGLIGENCE OR OTHERWISE) ARISING IN ANY WAY OUT OF THE USE
OF THIS SOFTWARE, EVEN IF ADVISED OF THE POSSIBILITY OF SUCH DAMAGE.
