# Supplementary material for: A rigorous and versatile statistical test for correlations between stationary time series
Source: PLoS Biol. 2024 Aug 15;22(8):e3002758. doi: 10.1371/journal.pbio.3002758 (PMC11398661; doi:10.1371/journal.pbio.3002758)
Supplement: S1 Code — (ZIP) [file pbio.3002758.s009.zip › aeyuan-tts_repo-551b5a612383/microbiome_simulations/supp_simulation.py]

#@title Code: library imports

import numpy as np
from statsmodels.multivariate.cancorr import CanCorr
from scipy.stats import pearsonr
import matplotlib.pyplot as plt
from  matplotlib import rc, rcParams
import pandas as pd

rcParams['axes.linewidth'] = 1.5
rcParams['xtick.major.width'] = 1.5
rcParams['xtick.major.size'] = 5
rcParams['ytick.major.width'] = 1.5
rcParams['ytick.major.size'] = 5

font = {'family' : 'Arial',
        'weight' : 'bold',
        'size'   : 12}

rc('font', **font)

#@title Code: functions for correlation and significance testing

def cca_corrfxn(X,Y):
  """canonical correlation
  Args:
    * X (2d numpy array): X[i,j] is the ith measurement of the jth species in
      dataset X
    * Y (2d numpy array): Y[i,j] is the ith measurement of the jth species in
      dataset Y

  Returns:
    The largest canonical correlation between X and Y
  """
  X_ = (X - X.mean(axis=0)) / X.std(axis=0)
  Y_ = (Y - Y.mean(axis=0)) / Y.std(axis=0)
  cca = CanCorr(X_[:,:-1], Y_[:,:-1]) # cannot take CanCor of (X,Y) because this
  # produces a colinearity error, so remove the last column of X and Y.
  return cca.cancorr[0]

def median_corrfxn(X,Y):
  """median intraspecies correlation
  Args:
    * X (2d numpy array): X[i,j] is the ith measurement of the jth species in
      dataset X
    * Y (2d numpy array): Y[i,j] is the ith measurement of the jth species in
      dataset Y

  Returns:
    The median intraspecies correlation between X and Y
  """
  return np.median([pearsonr(X[:,j], Y[:,j])[0] for j in range(X.shape[1])])

def tts_multivariate(X, Y, r, corrfxn):
  """TTS test of independence
  Args:
    * X (2d numpy array): X[i,j] is the ith time point of the jth species in
      dataset X
    * Y (2d numpy array): Y[i,j] is the ith time point of the jth species in
      dataset Y
    * r (int): Truncation radius
    * corrfxn (function): the correlation function

  Returns:
    * the u-value
    * the grid of shift values
    * the correlation values
  """
  shift_grid = np.arange(-r, r+1)
  correlations = np.zeros(shift_grid.size)
  for i, shift in enumerate(shift_grid):
    correlations[i] = corrfxn(X[r:X.shape[0]-r,:], Y[r+shift:Y.shape[0]-r+shift,:])
  u = np.sum(correlations >= correlations[shift_grid==0]) / (r + 1)
  return u, shift_grid, correlations

#@title Code: ground-truth simulations

def is_iterable(a):
     try:
         _ = iter(a)
         return True
     except:
        return False

def coupled_ar1(n, rho_x, rho_y, y_on_x, x_on_y, y_on_x_lag=1, x_on_y_lag=1, burn=500,
                cx=0, cy=0):
    """
    Args:
      * n (int): time series length
      * rho_x (float): exp decay of x
      * rho_y (float): exp decay of y
      * y_on_x (float): effect of y on x
      * x_on_y (float): effect of x on y
      * y_on_x_lag (int or iterable): lag for effect of x on y. If y_on_x is
        iterable, then the lag is chosen randomly from its elements.
      * x_on_y_lag (int or iterable): lag for effect of y on x. If x_on_y is
        iterable, then the lag is chosen randomly from its elements.
      * burn (int): number of time points to wait for equilibration
      * cx (float): immigration term for x
      * cy (float): immigration term for y
    Returns:
      x and y time series
    """
    if is_iterable(y_on_x_lag):
        y_on_x_lag = np.random.choice(y_on_x_lag)
    if is_iterable(x_on_y_lag):
        x_on_y_lag = np.random.choice(x_on_y_lag)
    x = np.zeros(n+burn)
    x[0] = np.random.normal(0, 1)
    y = np.zeros(n+burn)
    y[0] = np.random.normal(0, 1)
    for i in range(n+burn-1):
        x[i + 1] = rho_x * x[i] + np.random.normal(cx,1) + \
                   y_on_x * y[i + 1 - y_on_x_lag] * int(i + 1 - y_on_x_lag >= 0)
        y[i + 1] = rho_y * y[i] + np.random.normal(cy,1) + \
                   x_on_y * x[i + 1 - x_on_y_lag] * int(i + 1 - x_on_y_lag >= 0)
    return x[burn:], y[burn:]

def get_data_sys1(n, rho_x, rho_y, y_on_x, x_on_y, n_species, subsampling=1):
  X = np.zeros([n, n_species])
  Y = np.zeros([n, n_species])
  for i in range(n_species):
    x, y = coupled_ar1(n*subsampling, rho_x, rho_y, y_on_x, x_on_y, cx=5, cy=5)
    X[:,i] = x[np.arange(n*subsampling) % subsampling == 0]
    Y[:,i] = y[np.arange(n*subsampling) % subsampling == 0]
  if np.any(X<0) or np.any(Y<0):
    print('Warning: a population size value was negative; setting to zero.')
    X = np.maximum(X, 0)
    Y = np.maximum(Y, 0)
  X = X / np.sum(X, axis=1).reshape(-1,1)
  Y = Y / np.sum(Y, axis=1).reshape(-1,1)
  return X,Y

def get_data_sys2(n, rho_x, rho_y, y_on_x, x_on_y, n_species, subsampling=1):
  X = np.zeros([n, n_species])
  Y = np.zeros([n, n_species])
  for i in range(n_species):
    x, y = coupled_ar1(n*subsampling, rho_x, rho_y, y_on_x, x_on_y)
    X[:,i] = np.exp(x[np.arange(n*subsampling) % subsampling == 0])
    Y[:,i] = np.exp(y[np.arange(n*subsampling) % subsampling == 0])
  X = X / np.sum(X, axis=1).reshape(-1,1)
  Y = Y / np.sum(Y, axis=1).reshape(-1,1)
  return X,Y

#@title Code: parameters (bidirectional case)
# ground-truth system parameters
n = 400           # length of time series after subsampling
                  # in the following comments, x_i and y_i denote the abundance
                  # of species i at body site x and y.
rho_x = 0.9       # effect of x_i(t) on x_i(t+1)
rho_y = 0.9       # effect of y_i(t) on y_i(t+1)
y_on_x = 0.03     # effect of y_i(t) on x_i(t+1)
x_on_y = 0.03     # effect of x_i(t) on y_i(t+1)
n_species = 50    # number of species in each body site
subsampling = 4   # the number of steps between each sampling event.

# other parameters
r = 79            # truncation radius for TTS test
n_trials = 25     # number of trials for calculating detection power
alpha = 0.05      # significance level

#@title: Behavior of ground-truth model

plt.figure(figsize=[2,2])
np.random.seed(1)
correlations = []
for i in range(3):
      X, Y = get_data_sys1(n, rho_x, rho_y, y_on_x, x_on_y, n_species, subsampling)
      correlations.append([pearsonr(X[:,i], Y[:,i])[0] for i in range(X.shape[1])])
correlations = np.array(correlations).T
bp = plt.boxplot(correlations)
for whisker in bp['whiskers']:
    whisker.set_linewidth(1.5)
for cap in bp['caps']:
    cap.set_linewidth(1.5)
for box in bp['boxes']:
    box.set_linewidth(1.5)
for median in bp['medians']:
    median.set_linewidth(2)
plt.ylim([-.2, .6])
plt.yticks(**font)
plt.xticks(**font)
plt.title('Between-site correlations', **font)
plt.ylabel('Pearson correlation', **font)
plt.xlabel('Trial', **font)
plt.savefig('figures/corr_boxplot_bidirectional.pdf')
plt.close()
pd.DataFrame(correlations, columns=[f'replicate {i}' for i in range(1,4)]).to_csv('figures/Fig_A-18B.csv')

#@title Code: simulation benchmark; runtime ~ 5 min

np.random.seed(2)

# initialize data structure for TTS u-values
uvals_mediancorr = np.zeros(n_trials)
uvals_cca = np.zeros(n_trials)

# loop over trials
for trial in range(n_trials):
  # perform ground-truth simulation
  X, Y = get_data_sys1(n, rho_x, rho_y, y_on_x, x_on_y, n_species, subsampling)
  # run TTS test with either median correlation or CCA
  uvals_mediancorr[trial], _, _ = tts_multivariate(X, Y, r, median_corrfxn)
  uvals_cca[trial], _, _ = tts_multivariate(X, Y, r, cca_corrfxn)

# report detection power
power_cca = np.mean(uvals_cca <= alpha)
power_mediancorr = np.mean(uvals_mediancorr <= alpha)
print('detection power (bidirectional case):')
print(f'{power_cca * 100}% using canonical correlation analysis')
print(f'{power_mediancorr * 100}% using median pairwise correlation')


#@title Code: parameters (unidirectional case)
x_on_y = 0.0     # effect of x_i(t) on y_i(t+1)

#@title: Behavior of ground-truth model

plt.figure(figsize=[2,2])
np.random.seed(3)
correlations = []
for i in range(3):
      X, Y = get_data_sys1(n, rho_x, rho_y, y_on_x, x_on_y, n_species, subsampling)
      correlations.append([pearsonr(X[:,i], Y[:,i])[0] for i in range(X.shape[1])])
correlations = np.array(correlations).T
bp = plt.boxplot(correlations)
for whisker in bp['whiskers']:
    whisker.set_linewidth(1.5)
for cap in bp['caps']:
    cap.set_linewidth(1.5)
for box in bp['boxes']:
    box.set_linewidth(1.5)
for median in bp['medians']:
    median.set_linewidth(2)
plt.ylim([-.2, .6])
plt.yticks(**font)
plt.xticks(**font)
plt.title('Between-site correlations', **font)
plt.ylabel('Pearson correlation', **font)
plt.xlabel('Trial', **font)
plt.savefig('figures/corr_boxplot_unidirectional.pdf')
plt.close()
pd.DataFrame(correlations, columns=[f'replicate {i}' for i in range(1,4)]).to_csv('figures/Fig_A-18A.csv')

#@title Code: simulation benchmark; runtime ~ 5 min

np.random.seed(4)

# initialize data structure for TTS u-values
uvals_mediancorr = np.zeros(n_trials)
uvals_cca = np.zeros(n_trials)

# loop over trials
for trial in range(n_trials):
  # perform ground-truth simulation
  X, Y = get_data_sys1(n, rho_x, rho_y, y_on_x, x_on_y, n_species, subsampling)
  # run TTS test with either median correlation or CCA
  uvals_mediancorr[trial], _, _ = tts_multivariate(X, Y, r, median_corrfxn)
  uvals_cca[trial], _, _ = tts_multivariate(X, Y, r, cca_corrfxn)

# report detection power
power_cca = np.mean(uvals_cca <= alpha)
power_mediancorr = np.mean(uvals_mediancorr <= alpha)
print('detection power (unidirectional case):')
print(f'{power_cca * 100}% using canonical correlation analysis')
print(f'{power_mediancorr * 100}% using median pairwise correlation')
