# Supplementary material for: A rigorous and versatile statistical test for correlations between stationary time series
Source: PLoS Biol. 2024 Aug 15;22(8):e3002758. doi: 10.1371/journal.pbio.3002758 (PMC11398661; doi:10.1371/journal.pbio.3002758)
Supplement: S1 Code — (ZIP) [file pbio.3002758.s009.zip › aeyuan-tts_repo-551b5a612383/microbiome_simulations/make_illustration.py]

import matplotlib.pyplot as plt
from matplotlib import gridspec, rc, rcParams
import numpy as np
import pandas as pd

rcParams['axes.linewidth'] = 1.5
rcParams['xtick.major.width'] = 1.5
rcParams['xtick.major.size'] = 5
rcParams['ytick.major.width'] = 1.5
rcParams['ytick.major.size'] = 5

font = {'family' : 'Arial',
        'weight' : 'bold',
        'size'   : 12}

rc('font', **font)

np.random.seed(1)
time_len = 20
t = np.arange(time_len) + 1
data = {}
data[('abs','y','mouth')] =  np.ones(time_len) * 12
data[('abs','y','skin')] =  np.ones(time_len) * 8
data[('abs','x','mouth')] =  np.random.normal(10, 3, size=time_len)
data[('abs','x','skin')] =  data[('abs','x','mouth')] + np.random.normal(0, 1.8, size=time_len)

label = {}
label[('abs','x','mouth')] = '$x_{mouth}$'
label[('abs','x','skin')] = '$x_{skin}$'
label[('abs','y','mouth')] = '$y_{mouth}$'
label[('abs','y','skin')] = '$y_{skin}$'

label[('rel','x','mouth')] = '$\\tilde{x}_{mouth}$'
label[('rel','x','skin')] = '$\\tilde{x}_{skin}$'
label[('rel','y','mouth')] = '$\\tilde{y}_{mouth}$'
label[('rel','y','skin')] = '$\\tilde{y}_{skin}$'


for var in ['x', 'y']:
    for site in ['mouth', 'skin']:
        total = data[('abs', 'x', site)] + data[('abs', 'y', site)]
        data[('rel', var, site)] = data[('abs', var, site)] / total

counter = 1
for dof in ['abs', 'rel']:
    for site in ['mouth', 'skin']:
        plt.figure(figsize=[2,1.3])
        plt.plot(t, data[(dof, 'x', site)], '.-r')
        plt.plot(t, data[(dof, 'y', site)], '.-b')
        plt.xlim([0,21])
        if dof == 'abs':
            plt.ylim([0,30])
        else:
            plt.ylim([0,1])
        plt.xticks([0,10,20])
        plt.legend([label[(dof, 'x', site)], label[(dof, 'y', site)]])
        plt.title(f'site: {site}, {dof}', **font)
        plt.savefig(f'figures/rel_abund_demo_{counter}.pdf')
        counter += 1
        plt.close()

for dof in ['abs', 'rel']:
    horztup = (dof, 'x', 'mouth')
    verttup = (dof, 'y', 'mouth')
    plt.figure(figsize=[1.5, 1.5])
    plt.scatter(data[horztup], data[verttup], 10, 'k')
    plt.xlabel(label[horztup], **font)
    plt.ylabel(label[verttup], **font)
    plt.title(dof, **font)
    plt.savefig(f'figures/rel_abund_demo_{counter}.pdf')
    counter += 1
    plt.close()

    horztup = (dof, 'x', 'mouth')
    verttup = (dof, 'x', 'skin')
    plt.figure(figsize=[1.5, 1.5])
    plt.scatter(data[horztup], data[verttup], 10, 'k')
    plt.xlabel(label[horztup], **font)
    plt.ylabel(label[verttup], **font)
    plt.title(dof, **font)
    plt.savefig(f'figures/rel_abund_demo_{counter}.pdf')
    counter += 1
    plt.close()

    horztup = (dof, 'y', 'mouth')
    verttup = (dof, 'y', 'skin')
    plt.figure(figsize=[1.5, 1.5])
    plt.scatter(data[horztup], data[verttup], 10, 'k')
    plt.xlabel(label[horztup], **font)
    plt.ylabel(label[verttup], **font)
    plt.title(dof, **font)
    plt.savefig(f'figures/rel_abund_demo_{counter}.pdf')
    counter += 1
    plt.close()

df = pd.DataFrame(data)
df.to_excel('figures/Fig_A-17_data_.xlsx')
