# Supplementary material for: A rigorous and versatile statistical test for correlations between stationary time series
Source: PLoS Biol. 2024 Aug 15;22(8):e3002758. doi: 10.1371/journal.pbio.3002758 (PMC11398661; doi:10.1371/journal.pbio.3002758)
Supplement: S1 Code — (ZIP) [file pbio.3002758.s009.zip › aeyuan-tts_repo-551b5a612383/feedback_lag_uncertainty/run_logistic_iaaft.sh]

#!/bin/sh
#SBATCH --job-name=lm_diff_lags  # Job name
#SBATCH --mail-user=aeyuan@uw.edu # Where to send mail
#SBATCH --nodes=1                   # Use one node
#SBATCH --ntasks=1                  # Run a single task
#SBATCH --mem-per-cpu=6gb           # Memory per processor
#SBATCH --array=1-500              # Array range
hostname
date
python3 logistic_map_iaaft.py $SLURM_ARRAY_TASK_ID
date
