# Supplementary material for: A rigorous and versatile statistical test for correlations between stationary time series
Source: PLoS Biol. 2024 Aug 15;22(8):e3002758. doi: 10.1371/journal.pbio.3002758 (PMC11398661; doi:10.1371/journal.pbio.3002758)
Supplement: S1 Code — (ZIP) [file pbio.3002758.s009.zip › aeyuan-tts_repo-551b5a612383/feedback_lag_uncertainty/ar1.py]

import sys
sys.path.append('../compare_random_phase/')
from benchmark import get_sigf
import simulations as sim
sys.path.append('../core/')
from test_independence import pcorr_strength
import simulations as sim
import pandas as pd
import numpy as np

job_id = int(sys.argv[1])

n_trials = 50
rho_x = 0.4
rho_y = 0.4
total_coupling = 0.4
significance_level = 0.05
lag_radius_grid = np.array([1, 2, 3, 4, 5])
length_grid = [800]

use_circularize = True
kw_randphase = {'num_surr' : 1499, 'n_iter' : 100}
statistic=pcorr_strength

def get_data(n, lag_radius):
    y_on_x = np.random.uniform(0, total_coupling)
    x_on_y = total_coupling - y_on_x
    y_on_x_lag = np.random.choice(np.arange(1, lag_radius+1))
    x_on_y_lag = np.random.choice(np.arange(1, lag_radius+1))
    x, y = sim.coupled_ar1(n, rho_x, rho_y, y_on_x=y_on_x, x_on_y=x_on_y, y_on_x_lag=y_on_x_lag, x_on_y_lag=x_on_y_lag)
    return x, y

def multishift_sigf(x, y, test_name, statistic, shift_grid, r_tts):
    # returns pvalues obtained from shifts and bonferroni correction
    if (2 * r_tts >= x.size) and (test_name == 'tts'):
        return np.nan
    pvals = np.zeros(shift_grid.size)
    for i, shift in enumerate(shift_grid):
        if shift >= 0:
            x_shifted = x[shift:]
            y_shifted = y[:y.size-shift]
        else:
            x_shifted = x[:x.size+shift]
            y_shifted = y[-shift:]
        pvals[i] = get_sigf(x_shifted, y_shifted, statistic,
                   kw_randphase=kw_randphase, r_tts=r_tts,
                   test_list=[test_name], use_circularize=use_circularize)[test_name]
    return np.min(pvals) * shift_grid.size

def get_power(n_trials, lag_radius_grid, shift_radius_grid, r_grid, test_name, statistic, length):
    # note: r_grid and shift_grid are used together
    """
    returns:
    matrix M where M[i,j] is the power calculated at the ith lag radius and the
        jth shift radius, AND the jth r value.
    """
    assert r_grid.size == shift_radius_grid.size
    pvals = np.zeros([shift_radius_grid.size, lag_radius_grid.size, n_trials])
    for col, lag_radius in enumerate(lag_radius_grid):
        for trial in range(n_trials):
            x, y = get_data(length, lag_radius)
            for row, shift_radius in enumerate(shift_radius_grid):
                r_tts = int(r_grid[row])
                shift_grid = np.arange(-shift_radius, shift_radius+1)
                pvals[row, col, trial] = multishift_sigf(x, y, test_name, statistic, shift_grid, r_tts)
    power = np.mean(pvals <= significance_level, axis=-1)
    power[np.any(np.isnan(pvals), axis=-1)] = np.nan
    df = pd.DataFrame(data=power, columns=lag_radius_grid)
    df.insert(0, 'r', r_grid)
    df.insert(0, 'shift_radius', shift_radius_grid)
    df.insert(0, 'test', test_name)
    df.insert(0, 'length', length)
    return df

results = []

# General parameters

for length in length_grid:

    # TTS test
    shift_radius_grid = np.arange(1,6)
    r_grid = (1 + 2 * shift_radius_grid) * 20 - 1
    shift_radius_grid = np.concatenate([np.zeros_like(shift_radius_grid), shift_radius_grid])
    r_grid = np.concatenate([r_grid, r_grid])
    test_name='tts'
    np.random.seed(job_id)
    results.append(
        get_power(n_trials, lag_radius_grid, shift_radius_grid, r_grid,
                  test_name, statistic, length)
    )

    # parametric test
    test_name = 'ttest_fullcov'
    shift_radius_grid = np.arange(0,6)
    r_grid = np.zeros_like(shift_radius_grid)
    np.random.seed(job_id)
    results.append(
        get_power(n_trials, lag_radius_grid, shift_radius_grid, r_grid,
                  test_name, statistic, length)
    )

pd.concat(results, axis=0).to_csv(f'results/ar1_job_{job_id}.csv')
