# Supplementary material for: A rigorous and versatile statistical test for correlations between stationary time series
Source: PLoS Biol. 2024 Aug 15;22(8):e3002758. doi: 10.1371/journal.pbio.3002758 (PMC11398661; doi:10.1371/journal.pbio.3002758)
Supplement: S1 Code — (ZIP) [file pbio.3002758.s009.zip › aeyuan-tts_repo-551b5a612383/circularization_caveats/even_odd.py]

import numpy as np
import pandas as pd
import sys
sys.path.append('../compare_random_phase/')
from benchmark import get_circperm_surrogates, circularize, mutual_info
sys.path.append('../core/')
from mi_estimators import compute_mi_cc

def get_data(n, maxval_even=10):
    # return funny even-odd time series
    x = np.zeros(n)
    phase = np.random.choice(2)                 # either 0 or 1
    evens = np.arange(0, maxval_even+1.5, 2)    # evens = [0, 2, ..., max]
    odds = np.arange(1, maxval_even, 2)         # odds = [1, 3, ..., max-1]
    in_phase_idx =  np.arange(n) % 2 == phase   # in-phase: idx with same even/odd status as phase
    out_phase_idx = np.arange(n) % 2 != phase   # out-phase: idx with other even/odd status
    x[in_phase_idx] = np.random.choice(evens,   # in-phase: set to evens
        size=x[in_phase_idx].size, replace=True)
    x[out_phase_idx] = np.random.choice(odds,   # out-phase: set to odds
        size=x[out_phase_idx].size, replace=True)
    return x + np.random.uniform(-10**-8, 10**-8, size=x.size) # add a little bit of noise per KSG recommendations

# set up helper functions, constants, and seed

job_id = int(sys.argv[1])
np.random.seed(job_id)

def mutual_info_(x,y):
    return mutual_info(x,y,estimator=compute_mi_cc)
n_timepoints = 400
n_trials = 50
maxval_even_grid = [2, 4, 6, 8, 10, 12, 14, 16]

# set up key methods

def mini_benchmark(n_timepoints, maxval_even=10):
    x = get_data(n_timepoints, maxval_even=maxval_even)
    y = get_data(n_timepoints, maxval_even=maxval_even)
    _, k_start, k_end = circularize(y, grid_size=40, match_length=10)
    x_cut = x[k_start: k_end]
    y_cut = y[k_start: k_end]
    y_surr = get_circperm_surrogates(y_cut)
    scores = mutual_info_(x_cut,y_surr)
    p = np.mean(scores >= scores[0])
    return k_start, k_end, p

def get_fpr_breakdown(n_timepoints, n_trials, maxval_even):
    k_start = np.zeros(n_trials)
    k_end = np.zeros(n_trials)
    pvals = np.zeros(n_trials)
    for i in range(n_trials):
        k_start[i], k_end[i], pvals[i] = mini_benchmark(n_timepoints, maxval_even)
    evens = (k_end - k_start) % 2 == 0
    odds = (k_end - k_start) % 2 == 1
    n_sigf = np.sum(pvals <= 0.05)
    n_even = np.sum(evens.astype(int))
    n_odd = np.sum(odds.astype(int))
    n_sigf_even = np.sum(pvals[evens] <= 0.05)
    n_sigf_odd = np.sum(pvals[odds] <= 0.05)
    return n_trials, n_sigf, n_even, n_odd, n_sigf_even, n_sigf_odd

# initialize a dictionary to record results

results = {'maxval_even' : [],
           'n_trials' : [],
           'n_sigf' : [],
           'n_even' : [],
           'n_odd' : [],
           'n_sigf_even' : [],
           'n_sigf_odd' : []}

# run benchmark

for maxval_even in maxval_even_grid:
    n_trials, n_sigf, n_even, n_odd, n_sigf_even, n_sigf_odd = get_fpr_breakdown(n_timepoints, n_trials, maxval_even)
    results['maxval_even'].append(maxval_even)
    results['n_trials'].append(n_trials)
    results['n_sigf'].append(n_sigf)
    results['n_even'].append(n_even)
    results['n_odd'].append(n_odd)
    results['n_sigf_even'].append(n_sigf_even)
    results['n_sigf_odd'].append(n_sigf_odd)

# save data

pd.DataFrame(results).set_index('maxval_even').to_csv(f'even_odd/job_{job_id}.csv')
