# Supplementary material for: A rigorous and versatile statistical test for correlations between stationary time series
Source: PLoS Biol. 2024 Aug 15;22(8):e3002758. doi: 10.1371/journal.pbio.3002758 (PMC11398661; doi:10.1371/journal.pbio.3002758)
Supplement: S1 Code — (ZIP) [file pbio.3002758.s009.zip › aeyuan-tts_repo-551b5a612383/circularization_caveats/even_odd_example_timeseries.py]

import numpy as np
import matplotlib.pyplot as plt
import pandas as pd
from matplotlib import rc, rcParams

rcParams['axes.linewidth'] = 1.5
rcParams['xtick.major.width'] = 1.5
rcParams['xtick.major.size'] = 5
rcParams['ytick.major.width'] = 1.5
rcParams['ytick.major.size'] = 5

font = {'family' : 'Arial',
        'weight' : 'bold',
        'size'   : 12}

rc('font', **font)

### setup constants

def get_data(n, maxval_even=10, phase=None):
    # return funny even-odd time series
    x = np.zeros(n)
    if phase is None:
        phase = np.random.choice(2)             # either 0 or 1
    evens = np.arange(0, maxval_even+1.5, 2)    # evens = [0, 2, ..., max]
    odds = np.arange(1, maxval_even, 2)         # odds = [1, 3, ..., max-1]
    in_phase_idx =  np.arange(n) % 2 == phase   # in-phase: idx with same even/odd status as phase
    out_phase_idx = np.arange(n) % 2 != phase   # out-phase: idx with other even/odd status
    x[in_phase_idx] = np.random.choice(evens,   # in-phase: set to evens
        size=x[in_phase_idx].size, replace=True)
    x[out_phase_idx] = np.random.choice(odds,   # out-phase: set to odds
        size=x[out_phase_idx].size, replace=True)
    return x + np.random.uniform(-10**-8, 10**-8, size=x.size) # add a little bit of noise per KSG recommendations

np.random.seed(1)
x = get_data(11, maxval_even=6, phase=0)
y = get_data(11, maxval_even=6, phase=1)
plt.figure(figsize=[4,2])
plt.plot(np.arange(1,11), x[np.arange(1,11)], 'o-')
plt.plot(np.arange(1,11), y[np.arange(1,11)], 'o-')
plt.xticks(np.arange(1,11), **font)
plt.ylim([-0.5, 6.5])
plt.yticks(**font)
plt.xlabel('time t', **font)
plt.grid(which='major')
plt.legend(['phi=0', 'phi=1'])
plt.savefig('figures/even_odd_example_timeseries.pdf')
plt.close()

pd.DataFrame({'phi=0' : x[np.arange(1,11)], 'phi=1' : y[np.arange(1,11)]}, index=np.arange(1,11)).to_csv('figures/Fig_A-11A_data.csv', index_label='t')
