# Supplementary material for: A rigorous and versatile statistical test for correlations between stationary time series
Source: PLoS Biol. 2024 Aug 15;22(8):e3002758. doi: 10.1371/journal.pbio.3002758 (PMC11398661; doi:10.1371/journal.pbio.3002758)
Supplement: S1 Code — (ZIP) [file pbio.3002758.s009.zip › aeyuan-tts_repo-551b5a612383/circularization_caveats/even_odd_make_figs.py]

import numpy as np
import matplotlib.pyplot as plt
import pandas as pd
from matplotlib import rc, rcParams


rcParams['axes.linewidth'] = 1.5
rcParams['xtick.major.width'] = 1.5
rcParams['xtick.major.size'] = 5
rcParams['ytick.major.width'] = 1.5
rcParams['ytick.major.size'] = 5

font = {'family' : 'Arial',
        'weight' : 'bold',
        'size'   : 12}

rc('font', **font)

all_data = [pd.read_csv(f'even_odd/job_{i}.csv', index_col='maxval_even') for i in range(1,201)]
results = all_data[0]
for i in range(1,200):
    results = results + all_data[i]
results.to_csv('even_odd/all_results.csv')

plt.figure(figsize=[4,2])
plt.plot([1, 17], [0.05, 0.05], 'grey')
plt.plot(results.index, results.n_sigf / results.n_trials, 'o-', color='purple')
plt.plot(results.index, results.n_odd / results.n_trials, 'o-', color='darkgreen')
plt.xticks([2, 4, 6, 8, 10, 12, 14, 16])
plt.xlim([1, 17])
plt.ylim([-0.05, 0.55])
plt.xlabel('$\\alpha$', **font)
plt.ylabel('Frequency', **font)
plt.legend(['0.05', 'False positive rate', 'Trimmed length is odd'])
plt.savefig('figures/even_odd_data_1.pdf')
plt.close()
panel_B_data = {}
panel_B_data['proportion of trials where trimmed length is odd'] = results.n_odd / results.n_trials
panel_B_data['false positive rate'] = results.n_sigf / results.n_trials
pd.DataFrame(panel_B_data, index=results.index).to_csv('figures/Fig_A-11B_data.csv', index_label='beta')


plt.figure(figsize=[4,2])
plt.plot([1, 17], [0.05, 0.05], 'grey')
plt.plot(results.index, results.n_sigf_odd / results.n_odd, 'o-', color='olive')
plt.plot(results.index, results.n_sigf_even / results.n_even, 'o-', color='red')
plt.xlim([1, 17])
plt.ylim([-0.05, 1.05])
plt.ylabel('False positive rate', **font)
plt.xlabel('$\\alpha$', **font)
plt.xticks([2, 4, 6, 8, 10, 12, 14, 16])
plt.legend(['0.05', 'Odd length only', 'Even length only'])
plt.savefig('figures/even_odd_data_2.pdf')
plt.close()
panel_C_data = {}
panel_C_data[('False positive rate', 'odd length only')] = results.n_sigf_odd / results.n_odd
panel_C_data[('False positive rate', 'even length only')] = results.n_sigf_even / results.n_even
pd.DataFrame(panel_C_data, index=results.index).to_excel('figures/Fig_A-11C_data.xlsx', index_label='beta')
