# Supplementary material for: A rigorous and versatile statistical test for correlations between stationary time series
Source: PLoS Biol. 2024 Aug 15;22(8):e3002758. doi: 10.1371/journal.pbio.3002758 (PMC11398661; doi:10.1371/journal.pbio.3002758)
Supplement: S1 Code — (ZIP) [file pbio.3002758.s009.zip › aeyuan-tts_repo-551b5a612383/circularization_caveats/scan_threshold_makefigs.py]

from scipy.stats import norm, skew, kurtosis
import numpy as np
import matplotlib.pyplot as plt
import pandas as pd
from matplotlib import rc, rcParams
from statsmodels.stats.proportion import proportion_confint
import sys
sys.path.append('../compare_random_phase/')
from benchmark import get_circperm_surrogates, circularize, get_sigf
from simulations import sin_with_threshold
sys.path.append('../core/')
from test_independence import pcorr_strength

rcParams['axes.linewidth'] = 1.5
rcParams['xtick.major.width'] = 1.5
rcParams['xtick.major.size'] = 5
rcParams['ytick.major.width'] = 1.5
rcParams['ytick.major.size'] = 5

font = {'family' : 'Arial',
        'weight' : 'bold',
        'size'   : 12}

rc('font', **font)

### setup constants

n_timepoints = 400

np.random.seed(99)
plt.figure(figsize=[3,2])
t = np.arange(n_timepoints)
panel_A_data = {}
for beta in [-1, 0, 0.5]:
    tseries = sin_with_threshold(400, beta)
    plt.plot(t,tseries)
    panel_A_data[f'x (beta={beta})'] = tseries
plt.legend([-1, 0, 0.5])
plt.xlabel('time t', **font)
plt.ylabel('xt', **font, rotation=0)
plt.savefig('figures/scan_thresh_timeseries.pdf')
plt.close()
pd.DataFrame(panel_A_data, index=t).to_csv('figures/Fig_A-10A.csv', index_label='t')

all_data = [pd.read_csv(f'scan_threshold/job_{i}.csv', index_col='threshold') for i in range(1,201)]
results = all_data[0]
for i in range(1,200):
    results = results + all_data[i]
results.to_csv('scan_threshold/all_results.csv')

panel_B_data = {}
plt.figure(figsize=[4,1.3])
plt.plot([-2, 1], [0.05, 0.05], 'grey')
plt.plot(results.index, results.n_sigf / results.n_trials, 'o-', color='purple')
#low, high = proportion_confint(results.n_sigf.values, results.n_trials.values, alpha=0.05, method='normal')
#plt.fill_between(results.index, low, high, alpha=0.3)
plt.xlim([-1.1, 0.6])
plt.ylim([-0.02, 0.22])
plt.xlabel('Threshold $\\alpha$', **font)
plt.ylabel('False\npositive rate', **font)
plt.savefig('figures/scan_thresh_data_1.pdf')
plt.close()
panel_B_data[('False positive rate', 'overall')] = results.n_sigf / results.n_trials

plt.figure(figsize=[4, 1.3])
plt.plot(results.index, results.n_mult / results.n_trials, 'o-', color='darkgreen')
#low, high = proportion_confint(results.n_odd.values, results.n_trials.values, alpha=0.05, method='normal')
#plt.fill_between(results.index, low, high, alpha=0.3)
plt.xlim([-1.1, 0.6])
plt.ylim([-0.05, 1.5])
plt.xlabel('Threshold $\\alpha$', **font)
plt.ylabel('Frequency', **font)
plt.legend(['Trimmed length is a multiple of 35'], fontsize=12)
plt.savefig('figures/scan_thresh_data_2.pdf')
plt.close()
pd.DataFrame({'frequency' : results.n_mult / results.n_trials}, index=results.index).to_csv('figures/Fig_A-10C_data.csv', index_label='beta')

plt.figure(figsize=[4,2])
plt.plot([0, 6], [0.05, 0.05], 'grey')
plt.plot(results.index, results.n_sigf_not / results.n_not, 'o-', color='olive')
#low, high = proportion_confint(results.n_sigf_not.values, results.n_not.values, alpha=0.05, method='normal')
#plt.fill_between(results.index, low, high, alpha=0.3, color='olive')
plt.plot(results.index, results.n_sigf_mult / results.n_mult, 'o-', color='red')
#low, high = proportion_confint(results.n_sigf_even.values, results.n_even.values, alpha=0.05, method='normal')
#plt.fill_between(results.index, low, high, alpha=0.3, color='red')
plt.xlim([-1.1, 0.6])
plt.ylim([-0.02, 0.22])
plt.ylabel('False positive rate', **font)
plt.xlabel('Uniform distribution radius $\\alpha$', **font)
plt.legend(['0.05', 'Trimmed length not a multiple of 35', 'Trimmed length is a multiple of 35'], fontsize=12)
plt.savefig('figures/scan_thresh_data_3.pdf')
plt.close()
panel_B_data[('False positive rate', 'trimmed length not a mult of 35')] = results.n_sigf_not / results.n_not
panel_B_data[('False positive rate', 'trimmed length is a mult of 35')] = results.n_sigf_mult / results.n_mult
pd.DataFrame(panel_B_data, index=results.index).to_excel('figures/Fig_A-10B_data.xlsx', index_label='beta')
