# Supplementary material for: A rigorous and versatile statistical test for correlations between stationary time series
Source: PLoS Biol. 2024 Aug 15;22(8):e3002758. doi: 10.1371/journal.pbio.3002758 (PMC11398661; doi:10.1371/journal.pbio.3002758)
Supplement: S1 Code — (ZIP) [file pbio.3002758.s009.zip › aeyuan-tts_repo-551b5a612383/circularization_caveats/scan_threshold.py]

import numpy as np
import pandas as pd
import sys
sys.path.append('../compare_random_phase/')
from benchmark import get_circperm_surrogates, circularize, get_sigf
from simulations import sin_with_threshold
sys.path.append('../core/')
from test_independence import pcorr_strength

# set up helper functions, constants, and seed
job_id = int(sys.argv[1])
np.random.seed(job_id)
n_timepoints = 400
n_trials = 500
threshold_grid = np.arange(-1,0.6,0.25)

# set up key methods

def mini_benchmark(n_timepoints, threshold):
    x = sin_with_threshold(n_timepoints, threshold)
    y = sin_with_threshold(n_timepoints, threshold)
    _, k_start, k_end = circularize(y, grid_size=40, match_length=10)
    x = x[k_start: k_end]
    y = y[k_start: k_end]
    y_surr = get_circperm_surrogates(y)
    score = pcorr_strength(x,y.reshape(-1,1))[0]
    null = get_circperm_surrogates(y)
    null_dist = pcorr_strength(x, null)
    p = np.sum(null_dist >= score) / np.size(null_dist)
    return x.size, p

def get_fpr_breakdown(n_timepoints, n_trials, threshold):
    cutsize = np.zeros(n_trials)
    pvals = np.zeros(n_trials)
    for i in range(n_trials):
        cutsize[i], pvals[i] = mini_benchmark(n_timepoints, threshold)
    int_mult = cutsize % 35 == 0
    not_mult = cutsize % 35 != 0
    n_sigf = np.sum(pvals <= 0.05)
    n_mult = np.sum(int_mult.astype(int))
    n_not = np.sum(not_mult.astype(int))
    n_sigf_mult = np.sum(pvals[int_mult] <= 0.05)
    n_sigf_not = np.sum(pvals[not_mult] <= 0.05)
    return n_trials, n_sigf, n_mult, n_not, n_sigf_mult, n_sigf_not

# initialize a dictionary to record results

results = {'threshold' : [],
           'n_trials' : [],
           'n_sigf' : [],
           'n_mult' : [],
           'n_not' : [],
           'n_sigf_mult' : [],
           'n_sigf_not' : []}

# run benchhmark

for threshold in threshold_grid:
    n_trials, n_sigf, n_mult, n_not, n_sigf_mult, n_sigf_not = get_fpr_breakdown(n_timepoints, n_trials, threshold)
    results['threshold'].append(threshold)
    results['n_trials'].append(n_trials)
    results['n_sigf'].append(n_sigf)
    results['n_mult'].append(n_mult)
    results['n_not'].append(n_not)
    results['n_sigf_mult'].append(n_sigf_mult)
    results['n_sigf_not'].append(n_sigf_not)

pd.DataFrame(results).set_index('threshold').to_csv(f'scan_threshold/job_{job_id}.csv')
