# Supplementary material for: A rigorous and versatile statistical test for correlations between stationary time series
Source: PLoS Biol. 2024 Aug 15;22(8):e3002758. doi: 10.1371/journal.pbio.3002758 (PMC11398661; doi:10.1371/journal.pbio.3002758)
Supplement: S1 Code — (ZIP) [file pbio.3002758.s009.zip › aeyuan-tts_repo-551b5a612383/demo_nm1/demonstrate_nm1.py]

# demonstrate the "n minus one" formula
import sys
sys.path.append('../core')
from test_independence import test_independence, pcorr_strength
sys.path.append('../compare_random_phase/')
from simulations import coupled_ar1
from benchmark import get_sigf
import numpy as np
import pandas as pd
from tqdm import tqdm

job_id = int(sys.argv[1])
n_trials = 5000
n = 400
rho_x = 0.4
rho_y = 0.4
y_on_x = 0.3
alpha = 0.05
lag = 2
preshift = 2
r_grid = np.arange(19, 140)

np.random.seed(job_id)
pvals = np.zeros([n_trials, r_grid.size]) + np.nan
for trial in tqdm(range(n_trials)):
    x,y = coupled_ar1(n, rho_x, rho_y, y_on_x=y_on_x, x_on_y=0, y_on_x_lag=lag)
    for r_idx, r in enumerate(r_grid):
        pvals[trial, r_idx] = get_sigf(x[preshift:], y[:-preshift], pcorr_strength, r_tts=r, test_list=['tts'])['tts']

results = {'power' : np.mean(pvals<=0.05, axis=0)}
results = pd.DataFrame(results, index=r_grid)
results.to_csv(f'results/job_{job_id}.csv')
