# Supplementary material for: A rigorous and versatile statistical test for correlations between stationary time series
Source: PLoS Biol. 2024 Aug 15;22(8):e3002758. doi: 10.1371/journal.pbio.3002758 (PMC11398661; doi:10.1371/journal.pbio.3002758)
Supplement: S1 Code — (ZIP) [file pbio.3002758.s009.zip › aeyuan-tts_repo-551b5a612383/demo_nm1/demo_nm1_makefigs.py]

import matplotlib.pyplot as plt
from matplotlib import rc, rcParams
import numpy as np
import pandas as pd

rcParams['svg.fonttype'] = 'none'
rcParams['axes.linewidth'] = 1.5
rcParams['xtick.major.width'] = 1.5
rcParams['xtick.major.size'] = 5
rcParams['ytick.major.width'] = 1.5
rcParams['ytick.major.size'] = 5

font = {'family' : 'Arial',
        'weight' : 'bold',
        'size'   : 12}

rc('font', **font)

data = pd.read_csv('results/all_data.csv').values

x1, x2 = 104.5, 115.5
y1, y2 = 0.90, 0.96

plt.figure(figsize=[3, 3])
plt.plot(data[:,0], data[:,1], color='blue')
plt.plot([x1, x1, x2, x2, x1], [y1, y2, y2, y1, y1], color='red')
plt.xticks(np.arange(19, 140, 20))
plt.grid(axis='x')
plt.xlabel('truncation radius r')
plt.ylabel('power')
plt.savefig('figures/figure.svg')
plt.close()

plt.figure(figsize=[1.2, 1.2])
plt.plot(data[:,0], data[:,1], color='blue')
plt.plot(data[:,0], data[:,1], 'o', color='blue', markersize=4)
plt.xlim([104.5, 115.5])
plt.ylim([0.9, 0.96])
plt.savefig('figures/inset.svg')
plt.close()
