# Supplementary material for: A rigorous and versatile statistical test for correlations between stationary time series
Source: PLoS Biol. 2024 Aug 15;22(8):e3002758. doi: 10.1371/journal.pbio.3002758 (PMC11398661; doi:10.1371/journal.pbio.3002758)
Supplement: S1 Code — (ZIP) [file pbio.3002758.s009.zip › aeyuan-tts_repo-551b5a612383/core/mi_estimators.py]

# three implementations of mutual information
#  * my own (kraskov_mi)
#  * sklearn's kraskov estimator (compute_mi_cc)
#  * sklearn's estimator with all the bells/whisltes (mutual_info_regression)

import numpy as np
from scipy.spatial import distance_matrix
from scipy.special import digamma
from sklearn.feature_selection import mutual_info_regression
from sklearn.neighbors import NearestNeighbors, KDTree

# inputs
def kraskov_mi(x, y, k):
    """
    I1 from:

    A. Kraskov, H. Stogbauer and P. Grassberger, "Estimating mutual
           information". Phys. Rev. E 69, 2004.
    """
    # prepare data shape
    if len(np.shape(x)) == 1:
        x = x.reshape(-1,1)

    if len(np.shape(y)) == 1:
        y = y.reshape(-1,1)

    # compute Kraskov mutual information
    x_dist = distance_matrix(x,x)
    y_dist = distance_matrix(y,y)
    z_dist = np.maximum(x_dist, y_dist)
    kth_nbr_z_dist = np.sort(z_dist, axis=1)[:,k] # eps(i)/2 in Kraskov's notation
    nx = np.sum(x_dist < kth_nbr_z_dist.reshape(-1,1), axis=1) - 1 # n_x in Kraskov's notation
    ny = np.sum(y_dist < kth_nbr_z_dist.reshape(-1,1), axis=1) - 1 # n_y in Kraskov's notation
    I = digamma(k) - np.mean(digamma(nx+1) + digamma(ny+1)) + digamma(x.shape[0])
    return max(0, I)

def compute_mi_cc(x, y, n_neighbors):
    """
        NOTICE: Code copied from: https://github.com/scikit-learn/scikit-learn/blob/2beed55847ee70d363bdbfe14ee4401438fba057/sklearn/feature_selection/_mutual_info.py#L18, with any modifications signed "AEY, 2021"


    Compute mutual information between two continuous variables.
    Parameters
    ----------
    x, y : ndarray, shape (n_samples,)
        Samples of two continuous random variables, must have an identical
        shape.
    n_neighbors : int
        Number of nearest neighbors to search for each point, see [1]_.
    Returns
    -------
    mi : float
        Estimated mutual information. If it turned out to be negative it is
        replace by 0.
    Notes
    -----

    True mutual information can't be negative. If its estimate by a numerical
    method is negative, it means (providing the method is adequate) that the
    mutual information is close to 0 and replacing it by 0 is a reasonable
    strategy.
    References
    ----------
    .. [1] A. Kraskov, H. Stogbauer and P. Grassberger, "Estimating mutual
           information". Phys. Rev. E 69, 2004.

BSD 3-Clause License

Copyright (c) 2007-2021 The scikit-learn developers. All rights reserved.

Redistribution and use in source and binary forms, with or without modification, are permitted provided that the following conditions are met:

Redistributions of source code must retain the above copyright notice, this list of conditions and the following disclaimer.

Redistributions in binary form must reproduce the above copyright notice, this list of conditions and the following disclaimer in the documentation and/or other materials provided with the distribution.

Neither the name of the copyright holder nor the names of its contributors may be used to endorse or promote products derived from this software without specific prior written permission.

THIS SOFTWARE IS PROVIDED BY THE COPYRIGHT HOLDERS AND CONTRIBUTORS "AS IS" AND ANY EXPRESS OR IMPLIED WARRANTIES, INCLUDING, BUT NOT LIMITED TO, THE IMPLIED WARRANTIES OF MERCHANTABILITY AND FITNESS FOR A PARTICULAR PURPOSE ARE DISCLAIMED. IN NO EVENT SHALL THE COPYRIGHT HOLDER OR CONTRIBUTORS BE LIABLE FOR ANY DIRECT, INDIRECT, INCIDENTAL, SPECIAL, EXEMPLARY, OR CONSEQUENTIAL DAMAGES (INCLUDING, BUT NOT LIMITED TO, PROCUREMENT OF SUBSTITUTE GOODS OR SERVICES; LOSS OF USE, DATA, OR PROFITS; OR BUSINESS INTERRUPTION) HOWEVER CAUSED AND ON ANY THEORY OF LIABILITY, WHETHER IN CONTRACT, STRICT LIABILITY, OR TORT (INCLUDING NEGLIGENCE OR OTHERWISE) ARISING IN ANY WAY OUT OF THE USE OF THIS SOFTWARE, EVEN IF ADVISED OF THE POSSIBILITY OF SUCH DAMAGE.
    """
    assert len(x.shape) == 1 # adding this code here -- AEY, 2021
    assert len(y.shape) == 1 # adding this code here -- AEY, 2021
    n_samples = x.size

    x = x.reshape((-1, 1))
    y = y.reshape((-1, 1))
    xy = np.hstack((x, y))

    # Here we rely on NearestNeighbors to select the fastest algorithm.
    nn = NearestNeighbors(metric='chebyshev', n_neighbors=n_neighbors)

    nn.fit(xy)
    radius = nn.kneighbors()[0]
    radius = np.nextafter(radius[:, -1], 0)

    # KDTree is explicitly fit to allow for the querying of number of
    # neighbors within a specified radius
    kd = KDTree(x, metric='chebyshev')
    nx = kd.query_radius(x, radius, count_only=True, return_distance=False)
    nx = np.array(nx) - 1.0

    kd = KDTree(y, metric='chebyshev')
    ny = kd.query_radius(y, radius, count_only=True, return_distance=False)
    ny = np.array(ny) - 1.0

    mi = (digamma(n_samples) + digamma(n_neighbors) -
          np.mean(digamma(nx + 1)) - np.mean(digamma(ny + 1)))

    return max(0, mi)
