# Supplementary material for: A rigorous and versatile statistical test for correlations between stationary time series
Source: PLoS Biol. 2024 Aug 15;22(8):e3002758. doi: 10.1371/journal.pbio.3002758 (PMC11398661; doi:10.1371/journal.pbio.3002758)
Supplement: S1 Code — (ZIP) [file pbio.3002758.s009.zip › aeyuan-tts_repo-551b5a612383/core/twin_surrogates.py]

import numpy as np
from scipy.spatial import distance_matrix

def get_maxnorm_distmat(X, Y):
    """
    returns max norm distance matrix

    Args:
        X (array): an m-by-n array where m is the number of vectors and n is the
            vector length
        Y (array): same shape as X
    """
    n_vecs, n_dims = X.shape
    K_by_dim = np.zeros([n_dims, n_vecs, n_vecs])
    for dim in range(n_dims):
        K_by_dim[dim,:,:] = distance_matrix(X[:,dim].reshape(-1,1), Y[:,dim].reshape(-1,1))
    return K_by_dim.max(axis=0)

def get_recurrence_plot(X, delta, distmat_fxn=get_maxnorm_distmat):
    """
    args:
        X (numpy array): an m-by-n array of delay vectors where m is the number
            of delay vectors and n is the delay vector embedding dimension

    returns:
        the recurrence plot R. R[i,j] = True if the distance between vectors i and
        j is less than delta. Otherwise, R[i,j] = False
    """
    return distmat_fxn(X,X) < delta

def get_cost(K, distance, target_density):
    return np.abs(np.mean(K < distance) - target_density)

def pick_delta(X, target_density=0.12, distmat_fxn=get_maxnorm_distmat):
    """
    args:
        X (numpy array): an m-by-n array of delay vectors where m is the number
            of delay vectors and n is the delay vector embedding dimension
        target_density (float): goal number of true values in recurrence plot
    returns:
        the value of delta that makes the density closest to the target density
    """
    K = distmat_fxn(X,X)
    distances = np.sort(K.ravel())
    # check cost at the most obvious distance
    idx = [int(target_density * K.size)]
    cost = [get_cost(K, distances[idx[0]], target_density)]
    # check cost for larger distances
    while True:
        idx.append(idx[-1]+1)
        cost.append(get_cost(K, distances[idx[-1]], target_density))
        if cost[-1] > cost[-2]:
            break
    # check cost for smaller distances
    idx.reverse()
    cost.reverse()
    while True:
        idx.append(idx[-1]-1)
        cost.append(get_cost(K, distances[idx[-1]], target_density))
        if cost[-1] > cost[-2]:
            break
    # pick the distance with the lowest cost
    delta = distances[idx[np.argmin(cost)]]
    return delta

def get_twin_surrogates(X, surr_length, n_surr=99, target_density=0.12, embed='backward'):
    """
    args:
        X (numpy array): an m-by-n array of delay vectors where m is the number
            of delay vectors and n is the delay vector embedding dimension. X[0,:]
            is assumed to contain the "present" values, whereas X[1:,:] contains
            delayed values.
        surr_length (int): the length of surrogate time series
        n_surr (int): the number of surrogate time series
        target_density (float): goal number of true values in recurrence plot
        embed (string): options are 'forward' and 'backward'. If 'backward', twins
            are produced using the element of each delay vector furthest into
            the future. if 'forward', twins are produced using the element
            furthest into the past.
    returns:
        a matrix of surrogate time series where the ith column gives the ith
            surrogate
    """
    delta = pick_delta(X, target_density)
    R = get_recurrence_plot(X, delta)
    twins = {}
    for i in range(R.shape[0]):
        twins[i] = []
        for j in range(R.shape[0]):
            if np.array_equal(R[:,i], R[:,j]):
                twins[i].append(j)
    # generate surrogates
    surrogates = np.zeros([surr_length, n_surr]).astype(np.int)
    for surr in range(n_surr):
        surrogates[0, surr] = np.random.choice(X.shape[0])
        for t in range(surr_length-1):
            curr_idx = surrogates[t, surr]
            next_idx = np.mod(np.random.choice(twins[curr_idx])+1, X.shape[0])
            surrogates[t+1,surr] = next_idx
    if embed == 'backward':
        return X[:,0][surrogates]
    elif embed == 'forward':
        return X[:,-1][surrogates]
    else:
        raise ValueError('embed must be backward or forward')
