# Supplementary material for: A rigorous and versatile statistical test for correlations between stationary time series
Source: PLoS Biol. 2024 Aug 15;22(8):e3002758. doi: 10.1371/journal.pbio.3002758 (PMC11398661; doi:10.1371/journal.pbio.3002758)
Supplement: S1 Code — (ZIP) [file pbio.3002758.s009.zip › aeyuan-tts_repo-551b5a612383/core/brokenaxis.py]

import matplotlib.pyplot as plt
from matplotlib import gridspec
import numpy as np

def set_axis_bbox_width(ax, width):
    for axis in ['top','bottom','left','right']:
        ax.spines[axis].set_linewidth(width)
        ax.xaxis.set_tick_params(width=width)
        ax.yaxis.set_tick_params(width=width)

def plot_broken_xaxis(x,y,font,title,ylabel,ax0_kw,ax1_kw,ax2_kw,
                      show_xaxis_decor=True, figsize=[4.2,1], ylim=None, yticks=None, style='k', rotate=0,
                      axs=None):
    # ax0_kw is a dict of the form {'xlim' : [start, stop], 'xticks' : [tick1, tick2, ...]}
    # where start and stop are the x limits of ax0 and where [tick1, tick2, ...]
    # denotes the tick positions.
    # ax1_kw and ax2_kw are similar.
    # initialize figure
    axis_params = [ax0_kw, ax1_kw, ax2_kw]
    width_ratios = [np.diff(params['xlim']).item() for params in axis_params]
    if axs is None:
        fig, (ax0, ax1, ax2) = plt.subplots(1, 3, gridspec_kw={'width_ratios': width_ratios}, figsize=figsize)
    else:
        ax0, ax1, ax2 = axs

    for i, ax in enumerate([ax0, ax1, ax2]):
        params = axis_params[i]
        ax.plot(x, y, style, linewidth=1) # plot
        ax.set_xlim(params['xlim']) # set minibox widths
        plt.draw()
        if ylim is not None:
            ax.set_ylim(ylim)
        ax.set_yticks(yticks) # set x ticks
        ax.set_yticklabels(yticks, fontdict={'fontsize': font['size'], 'fontweight' : font['weight']})
        if show_xaxis_decor:
            ax.set_xticks(params['xticks']) # set x ticks
            ax.set_xticklabels(params['xticks'], fontdict={'fontsize': font['size'], 'fontweight' : font['weight']}, rotation=rotate)
        else:
            ax.set_xticks([])

    # hide the spines
    ax0.spines['right'].set_visible(False)
    ax1.spines['right'].set_visible(False)
    ax1.spines['left'].set_visible(False)
    ax2.spines['left'].set_visible(False)
    ax1.set_yticks([])
    ax2.set_yticks([])

    # add various decorations
    ax1.set_title(title, **font)
    if show_xaxis_decor:
        ax1.set_xlabel('time t', **font)
    ax0.set_ylabel(ylabel, rotation=0, **font)
    if yticks is not None:
        ax0.set_yticks(yticks)
    if axs is None:
        return fig, (ax0, ax1, ax2)
