# Supplementary material for: A rigorous and versatile statistical test for correlations between stationary time series
Source: PLoS Biol. 2024 Aug 15;22(8):e3002758. doi: 10.1371/journal.pbio.3002758 (PMC11398661; doi:10.1371/journal.pbio.3002758)
Supplement: S1 Code — (ZIP) [file pbio.3002758.s009.zip › aeyuan-tts_repo-551b5a612383/autocorr_challenge/lotka_example.py]

from scipy.integrate import solve_ivp
from scipy import stats
import numpy as np
import matplotlib.pyplot as plt
from matplotlib import rc, rcParams
import sys
sys.path.append('../utilities')
from savefig_tracked import savefig_tracked
import pandas as pd

rcParams['svg.fonttype'] = 'none'
rcParams['axes.linewidth'] = 1.5
rcParams['xtick.major.width'] = 1.5
rcParams['xtick.major.size'] = 5
rcParams['ytick.major.width'] = 1.5
rcParams['ytick.major.size'] = 5

font = {'family' : 'Arial',
        'weight' : 'bold',
        'size'   : 12}

rc('font', **font)

def f(t, x_):
  # LV equations, with parameters from Example 1, Section 7.4 in
  # Brannan & Boyce "Differential Equations" 2nd Ed
  x, y = x_
  return [0.1 * x - 0.05 * x * y, -0.075 * y + 0.025 * x * y ]

def get_data():
  # return Lotka-Volterra predator and prey trajectories
  x0 = [np.random.uniform(1, 3), np.random.uniform(1, 3)]

  # randomly shift by 200 to ensure a truly random time series
  phi = np.random.uniform(0, 3000)
  pre_sol = solve_ivp(f, [0, phi], x0)
  x0 = pre_sol.y[:,-1]

  sol = solve_ivp(f, [0, 399], x0, t_eval=np.linspace(0, 399, 400))
  return sol.y[0,:], sol.y[1,:]

np.random.seed(1)
corr_dist = [stats.pearsonr(get_data()[0], get_data()[0])[0] for _ in range(10**4)]

plt.figure(figsize=[2.4,2.4])
plt.hist(np.abs(corr_dist), bins=25)
plt.xlim([0,1])
plt.xlabel('magnitude of Pearson\ncorrelation coefficient', **font)
plt.ylabel('counts', **font)
savefig_tracked('figures/histogram_lotka.svg')
plt.close()

pd.DataFrame({'correlation coefficient' : corr_dist}).to_csv('figures/Fig_A-1A_data.csv', index_label='trial id')

print('median correlation strength (Lotka examples)')
print(np.median(np.abs(corr_dist)))

np.random.seed(2)
plt.figure(figsize=[2.4,2.4])
plt.subplot(211)
x,y = get_data()
plt.plot(np.linspace(0, 399, 400),x,np.linspace(0, 399, 400),y)
plt.ylim([0, 8.5])
plt.xticks([])
plt.xlim([0, 400])
plt.subplot(212)
x,y = get_data()
plt.plot(np.linspace(0, 399, 400),x,np.linspace(0, 399, 400),y)
plt.ylim([0, 8.5])
plt.xlim([0, 400])
plt.xlabel('time', **font)
plt.ylabel('biomass', **font)
savefig_tracked('figures/timeseries_lotka.svg')
plt.close()

pd.DataFrame({'prey (x)' : x, 'predator (y)' : y}).to_csv('figures/Fig_A-1B_data.csv', index_label='trial id')
