# Supplementary material for: A rigorous and versatile statistical test for correlations between stationary time series
Source: PLoS Biol. 2024 Aug 15;22(8):e3002758. doi: 10.1371/journal.pbio.3002758 (PMC11398661; doi:10.1371/journal.pbio.3002758)
Supplement: S1 Code — (ZIP) [file pbio.3002758.s009.zip › aeyuan-tts_repo-551b5a612383/environments/local.txt]

# Name                    Version                   Build  Channel

### important libraries

astropy                   3.2.2            py37h1de35cc_0
giotto-tda                0.5.1                    pypi_0    pypi
llvmlite                  0.29.0           py37h98b8051_0
matplotlib                3.4.0                    pypi_0    pypi
miniballcpp               0.2.2                    pypi_0    pypi
numba                     0.45.1           py37h6440ff4_0
numpy                     1.21.6                   pypi_0    pypi
pandas                    0.25.1           py37h0a44026_0
pyunicorn                 0.6.1                    pypi_0    pypi
scikit-learn              1.0.2                    pypi_0    pypi
scipy                     1.7.3                    pypi_0    pypi
seaborn                   0.9.0                    py37_0
statsmodels               0.10.1           py37h1d22016_0

### other libraries, just in case...

_ipyw_jlab_nb_ext_conf    0.1.0                    py37_0
alabaster                 0.7.12                   py37_0
anaconda                  2019.10                  py37_0
anaconda-client           1.7.2                    py37_0
anaconda-navigator        1.9.7                    py37_0
anaconda-project          0.8.3                      py_0
appnope                   0.1.0                    py37_0
appscript                 1.1.0            py37h1de35cc_0
asn1crypto                1.0.1                    py37_0
astroid                   2.3.1                    py37_0
atomicwrites              1.3.0                    py37_1
attrs                     19.2.0                     py_0
babel                     2.7.0                      py_0
backcall                  0.1.0                    py37_0
backports                 1.0                        py_2
backports.functools_lru_cache 1.6.4              pyhd3eb1b0_0
backports.os              0.1.1                    py37_0
backports.shutil_get_terminal_size 1.0.0                    py37_2
backports.tempfile        1.0                pyhd3eb1b0_1
backports.weakref         1.0.post1                  py_1
beautifulsoup4            4.8.0                    py37_0
biom-format               2.1.10                   pypi_0    pypi
bitarray                  1.0.1            py37h1de35cc_0
bkcharts                  0.2                      py37_0
blas                      1.0                         mkl
bleach                    3.1.0                    py37_0
blosc                     1.16.3               hd9629dc_0
bokeh                     1.3.4                    py37_0
boto                      2.49.0                   py37_0
bottleneck                1.2.1            py37h1d22016_1
bzip2                     1.0.8                h1de35cc_0
ca-certificates           2019.8.28                     0
certifi                   2019.9.11                py37_0
cffi                      1.12.3           py37hb5b8e2f_0
chardet                   3.0.4                 py37_1003
click                     7.0                      py37_0
cloudpickle               1.2.2                      py_0
clyent                    1.2.2                    py37_1
colorama                  0.4.1                    py37_0
conda-pack                0.6.0                    pypi_0    pypi
conda-package-handling    1.7.3            py37h9ed2024_1
conda-verify              3.4.2                      py_1
contextlib2               0.6.0                      py_0
cryptography              2.7              py37ha12b0ac_0
curl                      7.65.3               ha441bb4_0
cvxpy                     1.2.0                    pypi_0    pypi
cycler                    0.10.0                   py37_0
cython                    0.29.13          py37h0a44026_0
cytoolz                   0.10.0           py37h1de35cc_0
dask                      2.5.2                      py_0
dask-core                 2.5.2                      py_0
dbus                      1.13.6               h90a0687_0
decorator                 4.4.0                    py37_1
defusedxml                0.6.0                      py_0
distlib                   0.3.6                    pypi_0    pypi
distributed               2.5.2                      py_0
docutils                  0.15.2                   py37_0
ecos                      2.0.10                   pypi_0    pypi
entrypoints               0.3                      py37_0
et_xmlfile                1.0.1                    py37_0
expat                     2.2.6                h0a44026_0
fastcache                 1.1.0            py37h1de35cc_0
ffmpeg                    4.0                  h01ea3c9_0
filelock                  3.8.0                    pypi_0    pypi
flask                     1.1.1                      py_0
freetype                  2.9.1                hb4e5f40_0
fsspec                    0.5.2                      py_0
future                    0.18.2                   py37_1
get_terminal_size         1.0.0                h7520d66_0
gettext                   0.19.8.1             h15daf44_3
gevent                    1.4.0            py37h1de35cc_0
glib                      2.56.2               hd9629dc_0
glob2                     0.7                        py_0
gmp                       6.1.2                hb37e062_1
gmpy2                     2.0.8            py37h6ef4df4_2
greenlet                  0.4.15           py37h1de35cc_0
h5py                      2.9.0            py37h3134771_0
hdf5                      1.10.4               hfa1e0ec_0
heapdict                  1.0.1                      py_0
html5lib                  1.0.1                    py37_0
icu                       58.2                 h4b95b61_1
idna                      2.8                      py37_0
imageio                   2.6.0                    py37_0
imagesize                 1.1.0                    py37_0
importlib-metadata        4.12.0                   pypi_0    pypi
install                   1.3.5                    pypi_0    pypi
intel-openmp              2019.4                      233
ipykernel                 5.1.2            py37h39e3cac_0
ipython                   7.8.0            py37h39e3cac_0
ipython_genutils          0.2.0                    py37_0
ipywidgets                7.5.1                      py_0
isort                     4.3.21                   py37_0
itsdangerous              1.1.0                    py37_0
jbig                      2.1                  h4d881f8_0
jdcal                     1.4.1                      py_0
jedi                      0.15.1                   py37_0
jinja2                    2.10.3                     py_0
joblib                    1.1.0                    pypi_0    pypi
jpeg                      9b                   he5867d9_2
json5                     0.8.5                      py_0
jsonschema                3.0.2                    py37_0
jupyter                   1.0.0                    py37_7
jupyter_client            5.3.3                    py37_1
jupyter_console           6.0.0                    py37_0
jupyter_core              4.5.0                      py_0
jupyterlab                1.1.4              pyhf63ae98_0
jupyterlab_server         1.0.6                      py_0
kdepy                     1.1.0                    pypi_0    pypi
keyring                   18.0.0                   py37_0
kiwisolver                1.1.0            py37h0a44026_0
krb5                      1.16.1               hddcf347_7
lazy-object-proxy         1.4.2            py37h1de35cc_0
libarchive                3.3.3                h786848e_5
libcurl                   7.65.3               h051b688_0
libcxx                    4.0.1                hcfea43d_1
libcxxabi                 4.0.1                hcfea43d_1
libedit                   3.1.20181209         hb402a30_0
libffi                    3.2.1                h475c297_4
libgfortran               3.0.1                h93005f0_2
libiconv                  1.15                 hdd342a3_7
liblief                   0.9.0                h2a1bed3_2
libopus                   1.3.1                h1de35cc_0
libpng                    1.6.37               ha441bb4_0
libsodium                 1.0.16               h3efe00b_0
libssh2                   1.8.2                ha12b0ac_0
libtiff                   4.0.10               hcb84e12_2
libvpx                    1.7.0                h378b8a2_0
libxml2                   2.9.9                hf6e021a_1
libxslt                   1.1.33               h33a18ac_0
llvm-openmp               4.0.1                hcfea43d_1
locket                    0.2.0                    py37_1
lxml                      4.4.1            py37hef8c89e_0
lz4-c                     1.8.1.2              h1de35cc_0
lzo                       2.10                 h362108e_2
markupsafe                1.1.1            py37h1de35cc_0
matlabruntimeforpython    R2022a                   pypi_0    pypi
mccabe                    0.6.1                    py37_1
mistune                   0.8.4            py37h1de35cc_0
mkl                       2019.4                      233
mkl-service               2.3.0            py37hfbe908c_0
mkl_fft                   1.0.14           py37h5e564d8_0
mkl_random                1.1.0            py37ha771720_0
mock                      3.0.5                    py37_0
more-itertools            7.2.0                    py37_0
mpc                       1.1.0                h6ef4df4_1
mpfr                      4.0.1                h3018a27_3
mpmath                    1.1.0                    py37_0
msgpack-python            0.6.1            py37h04f5b5a_1
multipledispatch          0.6.0                    py37_0
navigator-updater         0.2.1                    py37_0
nbconvert                 5.6.0                    py37_1
nbformat                  4.4.0                    py37_0
ncurses                   6.1                  h0a44026_1
networkx                  2.3                        py_0
nltk                      3.4.5                    py37_0
nose                      1.3.7                    py37_2
notebook                  6.0.1                    py37_0
numexpr                   2.7.0            py37h7413580_0
numpydoc                  0.9.1                      py_0
olefile                   0.46                     py37_0
openpyxl                  3.0.0                      py_0
openssl                   1.1.1d               h1de35cc_2
osqp                      0.6.2.post5              pypi_0    pypi
packaging                 19.2                       py_0
pandoc                    2.2.3.2                       0
pandocfilters             1.4.2                    py37_1
parso                     0.5.1                      py_0
partd                     1.0.0                      py_0
path.py                   12.0.1                     py_0
pathlib2                  2.3.5                    py37_0
patsy                     0.5.1                    py37_0
pcre                      8.43                 h0a44026_0
pep8                      1.7.1                    py37_0
pexpect                   4.7.0                    py37_0
pickleshare               0.7.5                    py37_0
pillow                    6.2.0            py37hb68e598_0
pip                       19.2.3                   py37_0
pkginfo                   1.5.0.1                  py37_0
platformdirs              2.5.2                    pypi_0    pypi
plotly                    4.9.0                      py_0    plotly
pluggy                    0.13.0                   py37_0
ply                       3.11                     py37_0
prometheus_client         0.7.1                      py_0
prompt_toolkit            2.0.10                     py_0
psutil                    5.6.3            py37h1de35cc_0
ptyprocess                0.6.0                    py37_0
py                        1.8.0                    py37_0
py-lief                   0.9.0            py37h1413db1_2
pybind11                  2.5.0                    pypi_0    pypi
pycodestyle               2.5.0                    py37_0
pycosat                   0.6.3            py37h1de35cc_0
pycparser                 2.19                     py37_0
pycrypto                  2.6.1            py37h1de35cc_9
pycurl                    7.43.0.3         py37ha12b0ac_0
pyedm                     1.3.7.1                  pypi_0    pypi
pyflagser                 0.4.4                    pypi_0    pypi
pyflakes                  2.1.1                    py37_0
pygments                  2.4.2                      py_0
pylint                    2.4.2                    py37_0
pyodbc                    4.0.27           py37h0a44026_0
pyopenssl                 19.0.0                   py37_0
pyparsing                 2.4.2                      py_0
pyqt                      5.9.2            py37h655552a_2
pyrsistent                0.15.4           py37h1de35cc_0
pysocks                   1.7.1                    py37_0
pytables                  3.5.2            py37h5bccee9_1
pytest                    5.2.1                    py37_0
pytest-arraydiff          0.3              py37h39e3cac_0
pytest-astropy            0.5.0                    py37_0
pytest-doctestplus        0.4.0                      py_0
pytest-openfiles          0.4.0                      py_0
pytest-remotedata         0.3.2                    py37_0
python                    3.7.4                h359304d_1
python-dateutil           2.8.0                    py37_0
python-igraph             0.8.2                    pypi_0    pypi
python-libarchive-c       2.8                     py37_13
python.app                2                        py37_9
pytz                      2019.3                     py_0
pywavelets                1.0.3            py37h1d22016_1
pyyaml                    5.1.2            py37h1de35cc_0
pyzmq                     18.1.0           py37h0a44026_0
qdldl                     0.1.5.post0              pypi_0    pypi
qt                        5.9.7                h468cd18_1
qtawesome                 0.6.0                      py_0
qtconsole                 4.5.5                      py_0
qtpy                      1.9.0                      py_0
readline                  7.0                  h1de35cc_5
requests                  2.22.0                   py37_0
retrying                  1.3.3                    py37_2
ripgrep                   0.10.0               hc07d326_0
rope                      0.14.0                     py_0
ruamel_yaml               0.15.46          py37h1de35cc_0
scikit-image              0.15.0           py37h0a44026_0
scs                       3.2.0                    pypi_0    pypi
selenium                  3.141.0                  pypi_0    pypi
send2trash                1.5.0                    py37_0
setuptools                41.4.0                   py37_0
simplegeneric             0.8.1                    py37_2
singledispatch            3.4.0.3                  py37_0
sip                       4.19.8           py37h0a44026_0
six                       1.12.0                   py37_0
snappy                    1.1.7                he62c110_3
snowballstemmer           2.0.0                      py_0
sortedcollections         1.1.2                    py37_0
sortedcontainers          2.1.0                    py37_0
soupsieve                 1.9.3                    py37_0
sphinx                    2.2.0                      py_0
sphinxcontrib             1.0                      py37_1
sphinxcontrib-applehelp   1.0.1                      py_0
sphinxcontrib-devhelp     1.0.1                      py_0
sphinxcontrib-htmlhelp    1.0.2                      py_0
sphinxcontrib-jsmath      1.0.1                      py_0
sphinxcontrib-qthelp      1.0.2                      py_0
sphinxcontrib-serializinghtml 1.1.3                      py_0
sphinxcontrib-websupport  1.1.2                      py_0
spyder                    3.3.6                    py37_0
spyder-kernels            0.5.2                    py37_0
sqlalchemy                1.3.9            py37h1de35cc_0
sqlite                    3.30.0               ha441bb4_0
sympy                     1.4                      py37_0
tbb                       2019.8               h04f5b5a_0
tblib                     1.4.0                      py_0
terminado                 0.8.2                    py37_0
testpath                  0.4.2                    py37_0
texttable                 1.6.2                    pypi_0    pypi
threadpoolctl             3.1.0                    pypi_0    pypi
tk                        8.6.8                ha441bb4_0
toolz                     0.10.0                     py_0
tornado                   6.0.3            py37h1de35cc_0
tqdm                      4.36.1                     py_0
traitlets                 4.3.3                    py37_0
trajectorytools           0.3.4a0                  pypi_0    pypi
typing-extensions         4.3.0                    pypi_0    pypi
unicodecsv                0.14.1                   py37_0
unixodbc                  2.3.7                h1de35cc_0
urllib3                   1.24.2                   py37_0
virtualenv                20.16.3                  pypi_0    pypi
wcwidth                   0.1.7                    py37_0
webencodings              0.5.1                    py37_1
werkzeug                  0.16.0                     py_0
wheel                     0.33.6                   py37_0
widgetsnbextension        3.5.1                    py37_0
wrapt                     1.11.2           py37h1de35cc_0
wurlitzer                 1.0.3                    py37_0
xlrd                      1.2.0                    py37_0
xlsxwriter                1.2.1                      py_0
xlwings                   0.15.10                  py37_0
xlwt                      1.3.0                    py37_0
xz                        5.2.4                h1de35cc_4
yaml                      0.1.7                hc338f04_2
zeromq                    4.3.1                h0a44026_3
zict                      1.0.0                      py_0
zipp                      0.6.0                      py_0
zlib                      1.2.11               h1de35cc_3
zstd                      1.3.7                h5bba6e5_0
