# Supplementary material for: A rigorous and versatile statistical test for correlations between stationary time series
Source: PLoS Biol. 2024 Aug 15;22(8):e3002758. doi: 10.1371/journal.pbio.3002758 (PMC11398661; doi:10.1371/journal.pbio.3002758)
Supplement: S1 Code — (ZIP) [file pbio.3002758.s009.zip › aeyuan-tts_repo-551b5a612383/new_power_comparison/run_benchmark.py]

### KEY NOTES ###
# most params are as in FPR benchmark.
# however, r_tts and r_naive are 79 and 80.

import sys
sys.path.append('../compare_random_phase/')
from benchmark import compute_mi_cc, get_sigf, mutual_info, crossmap_skill
sys.path.append('../core/')
from test_independence import pcorr_strength
import simulations as sim
import pandas as pd
from gtda.time_series import takens_embedding_optimal_parameters
from os.path import join
import numpy as np
from copy import deepcopy

job_id = int(sys.argv[1]) # job_id = 1
target_folder = sys.argv[2] # target_folder = 'demo/'
sys.path.append(target_folder)
import params
print('successfully loaded libraries')
np.random.seed(job_id)

# unchangeable constants
kw_randphase = {'num_surr' : 499, 'n_iter' : 100}
kw_bstrap = {'p_jump' : 0.05, 'n_surr' : 499}
kw_twin = {'num_surr' : 499, 'neighbor_frequency' : 0.12}
kw_mytwin = {'num_surr' : 499, 'neighbor_frequency' : 0.12}
r_tts = 79
r_naive = 80
n_timepoints = 400
n_burn = 1000
kw_circ = {'grid_size' : 0.1, 'match_length' : 10, 'max_cutsize' : np.inf}
embed_method = 'gtda' # or 'ccm'
mi_estimator = compute_mi_cc
use_circularize = True

def mutual_info_(x, y):
    return mutual_info(x, y, estimator=mi_estimator)

def choose_embed_params(y, embed_method):
    if embed_method == 'ccm':
        embed_dim, tau = ccm.choose_embed_params(y)
    elif embed_method == 'gtda':
        tau, embed_dim = takens_embedding_optimal_parameters(y, max_time_delay=8, max_dimension=8)
    else:
        raise ValueError('embed_method must be ccm or gtda')
    return embed_dim, tau

def run_test(get_data, statistic, test_list, n_trials):
    pvals = np.zeros([n_trials, len(test_list) + 1]) + np.nan
    for trial in range(n_trials):
        x,y = get_data()
        embed_dim, tau = choose_embed_params(y, embed_method)
        if 'twin' in test_list:
            kw_twin['embed_dim'] = embed_dim
            kw_twin['tau'] = tau
        if 'mytwin' in test_list:
            kw_mytwin['embed_dim'] = embed_dim
            kw_mytwin['tau'] = tau
        pvals_dict = get_sigf(x, y, statistic, kw_randphase=kw_randphase,
                     kw_bstrap=kw_bstrap, kw_twin=kw_twin, kw_mytwin=kw_mytwin,
                     r_tts=r_tts, r_naive=r_naive, test_list=test_list,
                     use_circularize=use_circularize, kw_circ=kw_circ)
        pvals[trial, :-1] = [pvals_dict[_] for _ in test_list]
        tts19_dict = get_sigf(x, y, statistic, kw_randphase=kw_randphase,
                     kw_bstrap=kw_bstrap, kw_twin=kw_twin, kw_mytwin=kw_mytwin,
                     r_tts=19, r_naive=r_naive, test_list=['tts'],
                     use_circularize=use_circularize, kw_circ=kw_circ)
        pvals[trial, -1] = tts19_dict['tts']
    result = np.mean(np.array(pvals) <= 0.05, axis=0)
    result[np.any(np.isnan(pvals), axis=0)] = np.nan
    return result

# choose statistic
if params.statistic == 'pcorr_strength':
    statistic = pcorr_strength
elif params.statistic == 'mutual_info':
    statistic = mutual_info_
elif params.statistic == 'ccm':
    statistic = crossmap_skill
else:
    raise ValueError('supported statistics are pcorr_strength, mutual_info, and ccm')

# loop over variable parameter
var_param_name = list(params.variable_param.keys())[0]
var_param_grid = params.variable_param[var_param_name]
power = np.zeros([len(var_param_grid),
                          len(params.test_list) + 1])
arg_dict = deepcopy(params.const_system_params)
for row, var_param_value in enumerate(var_param_grid):
    arg_dict[var_param_name] = var_param_value
    try:
        if params.verbose:
            print(f'{var_param_name} = {var_param_value}')
    except:
        pass
    def get_data():
        timeseries_model = sim.__dict__[params.system_name]
        x, y =  timeseries_model(**arg_dict)
        return x[params.x_shift:], y[:y.size-params.x_shift]
    power[row, :] = run_test(get_data, statistic, params.test_list, params.n_trials)

# save the results
df = pd.DataFrame(data=power, columns=(list(params.test_list)+['tts19']) )
df[var_param_name] = var_param_grid
df = df.set_index(var_param_name)
df = df.rename(columns={'tts' : f'tts{r_tts}', 'tts_naive' : f'naive_tts{r_naive}'})
df.to_csv(join(target_folder, f'job_{job_id}.csv'))
