# Supplementary material for: A rigorous and versatile statistical test for correlations between stationary time series
Source: PLoS Biol. 2024 Aug 15;22(8):e3002758. doi: 10.1371/journal.pbio.3002758 (PMC11398661; doi:10.1371/journal.pbio.3002758)
Supplement: S1 Code — (ZIP) [file pbio.3002758.s009.zip › aeyuan-tts_repo-551b5a612383/new_power_comparison/verify_controlled_simulations.py]

import sys
from os import scandir, path

target_folder = sys.argv[1]

list_of_paramfiles = []
paramfile_paths = []

for obj in scandir(target_folder):
    if obj.is_dir():
        param_path = path.join(obj.path, 'params.py')
        f = open(param_path)
        list_of_paramfiles.append(f.readlines())
        f.close()
        paramfile_paths.append(param_path)

print(f'I found {len(paramfile_paths)} paramfiles:')
for path in paramfile_paths:
    print(path)

# first check: make sure they all have the same length
for paramfile_lines in list_of_paramfiles:
    if len(paramfile_lines) != len(list_of_paramfiles[0]):
        raise ValueError('The paramfiles have different line numbers.')

# next check see how many lines at which they differ
diffidx = []
for line_idx in range(len(list_of_paramfiles[0])):
    for paramfile_lines in list_of_paramfiles:
        if (paramfile_lines[line_idx] != list_of_paramfiles[0][line_idx]):
            if not (line_idx in diffidx):
                diffidx.append(line_idx)
print('')
print(f'The paramfiles differ at {len(diffidx)} line(s):')
for idx in diffidx:
    print(idx+1)

print('')
print('The different values are as follows:')
for line_idx in diffidx:
    print(line_idx+1)
    for file_idx in range(len(paramfile_paths)):
        line = list_of_paramfiles[file_idx][line_idx].replace('\n','')
        filename = paramfile_paths[file_idx].split('/')[-2]
        print(f'{filename}: {line}')
