# Supplementary material for: A rigorous and versatile statistical test for correlations between stationary time series
Source: PLoS Biol. 2024 Aug 15;22(8):e3002758. doi: 10.1371/journal.pbio.3002758 (PMC11398661; doi:10.1371/journal.pbio.3002758)
Supplement: S1 Code — (ZIP) [file pbio.3002758.s009.zip › aeyuan-tts_repo-551b5a612383/new_power_comparison/run_nonlin_coupled_ar1.sh]

#$ -l tmem=6G
#$ -l h_vmem=6G
#$ -l h_rt=24:0:0
#$ -S /bin/bash
#$ -j y
#$ -N nl_cpl_ar1
#$ -t 1-200
#$ -o /SAN/shoulab/Shou_Economy/alexyuan/tts_repo/new_power_comparison/logs
cd /SAN/shoulab/Shou_Economy/alexyuan/tts_repo/new_power_comparison/

hostname
date
python3 run_benchmark.py $SGE_TASK_ID nonlin_coupled_ar1/scan_rho
python3 run_benchmark.py $SGE_TASK_ID nonlin_coupled_ar1/scan_length
date
