# Supplementary material for: A rigorous and versatile statistical test for correlations between stationary time series
Source: PLoS Biol. 2024 Aug 15;22(8):e3002758. doi: 10.1371/journal.pbio.3002758 (PMC11398661; doi:10.1371/journal.pbio.3002758)
Supplement: S1 Code — (ZIP) [file pbio.3002758.s009.zip › aeyuan-tts_repo-551b5a612383/new_power_comparison/generate_excel_files.py]

import pandas as pd

column_mapper = {'randphase' : 'IAAFT',
                 'fisherized' : 'parametric_Pearson_corr_test',
                 'bstrap' : 'stationary_bootstrap',
                 'circperm' : 'cyclic_permutation',
                 'n' : 'timeseries_length'}

coupled_ar1_scans = ['scan_length', 'scan_rho_x', 'scan_rho_y', 'scan_y_on_x']
coupled_logistic_scans = ['scan_length', 'scan_r_x', 'scan_r_y', 'scan_y_on_x']
nonlin_coupled_ar1_scans = ['scan_length', 'scan_rho']


def make_excel_file(name, scans):
    df_list = []
    for scan in scans:
        df = pd.read_csv(f'{name}/{scan}/all_data.csv')
        df = df.rename(mapper=column_mapper, axis=1)
        df_list.append(df)
    with pd.ExcelWriter(f'{name}/{name}.xlsx') as writer:
        for i in range(len(scans)):
            df_list[i].to_excel(writer, sheet_name=scans[i].replace('scan','vary'), index=False)

make_excel_file('coupled_ar1', coupled_ar1_scans)
make_excel_file('coupled_logistic', coupled_logistic_scans)
make_excel_file('nonlin_coupled_ar1', nonlin_coupled_ar1_scans)
