# Supplementary material for: A rigorous and versatile statistical test for correlations between stationary time series
Source: PLoS Biol. 2024 Aug 15;22(8):e3002758. doi: 10.1371/journal.pbio.3002758 (PMC11398661; doi:10.1371/journal.pbio.3002758)
Supplement: S1 Code — (ZIP) [file pbio.3002758.s009.zip › aeyuan-tts_repo-551b5a612383/compare_random_phase/examples_fullaxis.py]

# Generate Fig 2A

import matplotlib.pyplot as plt
from matplotlib import gridspec, rc, rcParams
import simulations as sim
import numpy as np
import pandas as pd

rcParams['axes.linewidth'] = 1.5
rcParams['xtick.major.width'] = 1.5
rcParams['xtick.major.size'] = 5
rcParams['ytick.major.width'] = 1.5
rcParams['ytick.major.size'] = 5

font = {'family' : 'Arial',
        'weight' : 'bold',
        'size'   : 12}

rc('font', **font)

def makeplots(x, y, ylim,  fname, xlim=[0,400], yticks=None, figsize=[3.2, 1.6], title=None):
    plt.figure(figsize=figsize)
    plt.subplot(2,1,1)
    plt.plot(np.arange(x.size)+1, x, 'k', linewidth=0.7)
    plt.plot(np.arange(y.size)+1, y, color='#ec0000ff', linewidth=0.7)
    plt.xticks(**font)
    plt.yticks(yticks, **font)
    plt.xlim(xlim)
    plt.ylim(ylim)
    plt.title(title, **font)
    plt.legend(['xt', 'yt'])
    plt.savefig(fname, bbox_inches='tight')
    plt.close()

n_timepoints = 400
n_burn = 1000
t = np.arange(1,n_timepoints+1)
results = {}

# sine waves where x has measurement noise with sawtooth wave amplitude

np.random.seed(2)
x = sim.get_drifting_noise_data(n=n_timepoints, noise=0, sin_period=22, noise_period=2800)
y = sim.get_drifting_noise_data(n=n_timepoints, noise=0.4, sin_period=22, noise_period=2800)

ylim = [-1.4, 1.4]
title = 'Sine wave with\ndrifting measurement noise'
makeplots(x, y, ylim, 'figures/sys_iii.pdf', title=title)
results['sys iii, var x'] = x
results['sys iii, var y'] = y

# not used in final paper
"""
np.random.seed(1)
x = sim.get_driven_ma_data(n=n_timepoints)
y = sim.get_driven_ma_data(n=n_timepoints)

ylim = [-6, 6]
title = 'MA(19) with drifting process noise'
makeplots(x, y, ylim, 'figures/sys2.pdf', title=title)
"""

# noisy FitzHugh-Nagumo

np.random.seed(1)
x,_ = sim.noisy_fitzhugh(n=n_timepoints + n_burn)
x = x[n_burn:]
y,_ = sim.noisy_fitzhugh(n=n_timepoints + n_burn)
y = y[n_burn:]

ylim = [-4.5, 4.5]
title = 'Stochastic FitzHugh-Nagumo'
makeplots(x, y, ylim, 'figures/sys_vii.pdf', yticks=[-3,0,3], title=title)
results['sys vii, var x'] = x
results['sys vii, var y'] = y

# Chaotic Lotka-Volterra

np.random.seed(2)
x = sim.legacy_chaotic_lotka(n=n_timepoints, burn=n_burn)[:,3]
y = sim.legacy_chaotic_lotka(n=n_timepoints, burn=n_burn)[:,3]
ylim = [-0.2, 1.2]
title = 'Chaotic Lotka-Volterra'
makeplots(x, y, ylim, 'figures/sys_viii.pdf', title=title)
results['sys viii, var x'] = x
results['sys viii, var y'] = y


# AR(1)

np.random.seed(1)
x = sim.get_ar1_data(n=n_timepoints, burn=n_burn)
y = sim.get_ar1_data(n=n_timepoints, burn=n_burn)
ylim = [-6, 6]
title = 'AR(1)'
makeplots(x, y, ylim, 'figures/sys_i.pdf', title=title)
results['sys i, var x'] = x
results['sys i, var y'] = y

# Logistic map

np.random.seed(1)
x = sim.logistic_map(n=n_timepoints)
y = sim.logistic_map(n=n_timepoints)
ylim = [-0.2, 1.2]
title='Logistic map'
makeplots(x, y, ylim, 'figures/sys_ii.pdf', title=title)
results['sys ii, var x'] = x
results['sys ii, var y'] = y

# sine with detection threshold and noise

np.random.seed(2)
x = sim.sin_with_threshold(n_timepoints=n_timepoints, th=0.5)
y = sim.sin_with_threshold(n_timepoints=n_timepoints, th=0.5)
ylim = [0.2, 1.2]
title = 'Sine wave with\ndetection threshold'
makeplots(x, y, ylim, 'figures/sys_iv.pdf', title=title)
results['sys iv, var x'] = x
results['sys iv, var y'] = y

# random walk
np.random.seed(1)
x = sim.get_ar1_data(n=n_timepoints, rho_x=1, burn=0, x0=0)
y = sim.get_ar1_data(n=n_timepoints, rho_x=1, burn=0, x0=0)
ylim = [-30, 30]
title='Random walk'
makeplots(x, y, ylim, 'figures/sys_ix.pdf', title=title)
results['sys ix, var x'] = x
results['sys ix, var y'] = y

# AR(1) with trend
np.random.seed(1)
t = np.arange(1, n_timepoints + 1)
trend = t/60
x = sim.get_ar1_data(n=n_timepoints, burn=n_burn) + trend
y = sim.get_ar1_data(n=n_timepoints, burn=n_burn) + trend
ylim = [-4, 14]
title='AR(1) with additive trend'
makeplots(x, y, ylim, 'figures/sys_x.pdf', title=title)
results['sys x, var x'] = x
results['sys x, var y'] = y

# not used in final paper
"""
np.random.seed(1)
x = sim.nonstationary(n=n_timepoints)
y = sim.nonstationary(n=n_timepoints)
ylim = [-25, 25]
title='Sine wave with fixed phase\nand increasing amplitude'
makeplots(x, y, ylim, 'figures/sys10.pdf', yticks=[-20,0,20], title=title)
"""

# coin flips with time-varying probability of heads

np.random.seed(1)
x = sim.get_spiky_sequence(n=n_timepoints)
y = sim.get_spiky_sequence(n=n_timepoints)
ylim = [-0.5, 1.5]
title='Coin flips w/ time-varying heads prob'
makeplots(x, y, ylim, 'figures/sys_v.pdf', yticks=[0,1], title=title)
results['sys v, var x'] = x
results['sys v, var y'] = y

# growth and periodic extinction

np.random.seed(6)
x = sim.growth_and_extinction(n=n_timepoints)
y = sim.growth_and_extinction(n=n_timepoints)
ylim = [-5, np.max(np.concatenate([x,y])) * 1.1]
title='Growth and extinction'
makeplots(x, y, ylim, 'figures/sys_vi.pdf', yticks=[0, 40, 80], title=title)
results['sys vi, var x'] = x
results['sys vi, var y'] = y

# save numerical values as csv
roman_numerals = ['i', 'ii', 'iii', 'iv', 'v', 'vi', 'vii', 'viii', 'ix', 'x']
columns = []
for numeral in roman_numerals:
    columns.append(f'sys {numeral}, var x')
    columns.append(f'sys {numeral}, var y')

pd.DataFrame(results, index=np.arange(y.size)+1)[columns].to_csv('figures/Fig_2A_data.csv', index_label='time')
