# Supplementary material for: A rigorous and versatile statistical test for correlations between stationary time series
Source: PLoS Biol. 2024 Aug 15;22(8):e3002758. doi: 10.1371/journal.pbio.3002758 (PMC11398661; doi:10.1371/journal.pbio.3002758)
Supplement: S1 Code — (ZIP) [file pbio.3002758.s009.zip › aeyuan-tts_repo-551b5a612383/compare_random_phase/prepare_summary_csvs.py]

# Averages data among csv files

# usage:

# python prepare_summary_csvs.py use_circ/ pcorr none
# python prepare_summary_csvs.py use_circ/ mutual_info none
# python prepare_summary_csvs.py no_circ/ pcorr use_circ/fpr_pcorr_1.csv overwrite bstrap circperm randphase
# python prepare_summary_csvs.py no_circ/ mutual_info use_circ/fpr_mutual_1.csv overwrite bstrap circperm randphase

# 1st arg: data directory
# 2nd arg: correlation type (pcorr or mutual_info)
# 3rd arg: template ("none" or file path). If a file path is provided, the file path is used as a template for csv files, but all data are replaced with np.nan values
# 4th arg: overwrite option. If "overwrite" is written, then certain columns (tests) will be overwritten
# args 5, 6, ...: tests to use for overwriting

import pandas as pd
import numpy as np
import sys
from os.path import join

def combine_csvs(filepath_generator, range_, max_sets=np.inf):
    """Read in numbered CSV files

    Args:
      * filepath_generator (function): a funciton that accepts a number and returns a file path
      * range_ (array-like): a list of file id numbers
      * max_sets (int): the maximum number of files to add

    Returns:
      * a data frame representing the average of all the data in the CSV files
      * the number of data frames that were found
    """
    # combine csv files by averaging values
    dfs = []
    for i in range_:
        if len(dfs) < max_sets:
            try:
                dfs.append(pd.read_csv(filepath_generator(i), index_col=0))
            except:
                pass
    df = dfs[0]
    for df_ in dfs[1:]:
        df += df_
    df /= len(dfs)
    print(f"I found {len(dfs)} files between\n{filepath_generator(range_[0])}\n and\n{filepath_generator(range_[-1])}")
    return df, len(dfs)

data_dir = sys.argv[1] # first arg: data directory
mode = sys.argv[2] # second arg: mode (either pcorr or mutual_info)
template_file = sys.argv[3] # third arg: template file (None or filepath)
overwrite = []
if len(sys.argv) > 4: # optional 3rd arg: overwrite
    if sys.argv[4] == 'overwrite':
        overwrite = sys.argv[5:] # if overwrite arg is provided, add tests to overwrite
        print(f'overwriting: {overwrite}')

mode2prefix = {'mutual_info' : 'fpr_mutual',
               'pcorr' : 'fpr_pcorr'}
prefix = mode2prefix[mode]

if template_file.lower() != 'none':
    # read in template
    fpr = pd.read_csv(template_file, index_col=0) + np.nan
else:
    # combine csv files for main data set
    def fpath(i):
        return join(data_dir, f'{prefix}_{i}.csv')
    fpr, n_files = combine_csvs(fpath, np.arange(1,250), max_sets=200) # more files than `max_sets` were potentially generated to account for the fact that servers sometimes crash, so that sometimes certain files were not saved.

# for overwrite tests, add these on top of main data set.
# this is useful if you just redid a single test, and you want to add this to the summary file.
for test in overwrite:
    data_dir_overwrite = join(data_dir, test)
    def fpath(i):
        return join(data_dir_overwrite, f'{prefix}_{i}.csv')
    fpr_overwrite, n_files_overwrite = combine_csvs(fpath, np.arange(1,250), max_sets=200)
    fpr[test] = fpr_overwrite[test]

# export combined file
fpr.to_csv(join(data_dir, f'{prefix}_combined.csv'))
