# Supplementary material for: A rigorous and versatile statistical test for correlations between stationary time series
Source: PLoS Biol. 2024 Aug 15;22(8):e3002758. doi: 10.1371/journal.pbio.3002758 (PMC11398661; doi:10.1371/journal.pbio.3002758)
Supplement: S1 Code — (ZIP) [file pbio.3002758.s009.zip › aeyuan-tts_repo-551b5a612383/compare_random_phase/benchmark.py]

import numpy as np
from pyunicorn.timeseries import surrogates
import sys
sys.path.append('../core/')
import ccm
from test_independence import test_independence, pcorr_strength
from mi_estimators import mutual_info_regression, kraskov_mi, compute_mi_cc
from clifford_ttest import modified_ttest
import twin_surrogates as mytwin
from scipy.integrate import solve_ivp
from scipy.spatial import distance_matrix

def setup_problem(data, embed_dim, tau, pred_lag=0):
    """Prepares a "standard matrix problem" from the time series data

    Args:
        data (array): A 2d array with two columns where the first column
            will be used to generate features and the second column will
            be used to generate the response variable
        embed_dim (int): embedding dimension (delay vector length)
        tau (int): delay between values
        pred_lag (int): prediction lag
    """
    x = data[:,0]
    y = data[:,1]
    feat = []
    resp = []
    idx_template = np.array([pred_lag] + [-i*tau for i in range(embed_dim)])
    for i in range(x.size):
        if np.min(idx_template + i) >= 0 and np.max(idx_template + i) < x.size:
            feat.append(x[idx_template[1:] + i])
            resp.append(y[idx_template[0] + i])
    return np.array(feat), np.array(resp)

def get_iaaft_surr(data, num_surr=99, n_iter=200):
	results = []
	i = 0
	while i < num_surr:
		obj = surrogates.Surrogates(original_data=data.reshape(1,-1), silence_level=2)
		surr = obj.refined_AAFT_surrogates(original_data=data.reshape(1,-1), n_iterations=n_iter, output='true_spectrum')
		surr = surr.ravel()
		if not np.isnan(np.sum(surr)):
			results.append(surr)
			i += 1
	return np.array(results).T

def get_maxnorm_distmat(X, Y):
    """
    returns max norm distance matrix

    Args:
        X (array): an m-by-n array where m is the number of vectors and n is the
            vector length
        Y (array): same shape as X
    """
    n_vecs, n_dims = X.shape
    K_by_dim = np.zeros([n_dims, n_vecs, n_vecs])
    for dim in range(n_dims):
        K_by_dim[dim,:,:] = distance_matrix(X[:,dim].reshape(-1,1), Y[:,dim].reshape(-1,1))
    return K_by_dim.max(axis=0)

def choose_twin_threshold(timeseries, embed_dim, tau, neighbor_frequency=0.12, distmat_fxn=get_maxnorm_distmat):
    """Given a univariate timeseries, embedding parameters, and a twin frequency,
		choose the twin threshold.

	   Args:
	     timeseries (numpy array): a univariate time series
		 embed_dim (int): embedding dimension
		 tau (int): embedding delay
		 neighbor_frequency (float): Fraction of the "recurrence plot" to choose
		 	as neighbors. Note that not all neighbors are twins.

		Returns:
		  recurrence distance threshold for twins
    """
    # timeseries is 1d
    timeseries = np.copy(timeseries.flatten())
    data_ = np.zeros([timeseries.size, 2])
    data_[:,0] = timeseries
    data_[:,1] = timeseries
    X, y = setup_problem(data_, embed_dim=embed_dim, tau=tau)
    K = distmat_fxn(X,X)
    #np.fill_diagonal(K, np.inf) # self-neighbors are allowed in recurrence plot.
    k = K.flatten()
    k = np.sort(k)
    idx = np.floor(k.size * neighbor_frequency).astype(np.int)
    return k[idx]

def get_twin_surrogates(timeseries, embed_dim, tau, num_surr=99,
						neighbor_frequency=0.12, th=None):
	if th is None:
		th = choose_twin_threshold(timeseries, embed_dim, tau, neighbor_frequency)
	results = [] # i=0
	obj = surrogates.Surrogates(original_data=timeseries.reshape(1,-1), silence_level=2)
	for i in range(num_surr):
		surr = obj.twin_surrogates(original_data=timeseries.reshape(1,-1), dimension=embed_dim, delay=tau, threshold=th, min_dist=1)
		surr = surr.ravel()
		results.append(surr)
	return np.array(results).T

def get_mytwin_surrogates(timeseries, embed_dim, tau, num_surr=99, neighbor_frequency=0.12, surr_length='original', embed='backward'):
    """same as above, but my own implementation of the algorithm. This implementation
    returns a surrogate that is the same length as the original time series, not the same
    length as the embedded time series.
    """
    data = np.zeros([timeseries.size,2])
    data[:,0] = timeseries
    X,_ = ccm.setup_problem(data, embed_dim, tau)
    if surr_length == 'original':
        surr_length = timeseries.size
    elif surr_length == 'embedding':
        surr_length = X.shape[0]
    return mytwin.get_twin_surrogates(X, surr_length, n_surr=num_surr,
                                      target_density=neighbor_frequency, embed=embed)

def get_stationary_bstrap_surrogates(timeseries, p_jump=0.05, n_surr=99):
	sz = timeseries.size
	result = np.zeros([sz, n_surr])
	result[0,:] = np.random.choice(sz, size=n_surr, replace=True)
	for col in range(n_surr):
		for row in range(1,sz):
			if np.random.random() < p_jump:
				result[row,col] = np.random.choice(sz)
			else:
				result[row,col] = (result[row-1,col] + 1) % sz
	for col in range(n_surr):
		for row in range(sz):
			result[row,col] = timeseries[int(result[row,col])]
	return result

def get_circperm_surrogates(timeseries):
	result = np.zeros([timeseries.size, timeseries.size])
	for i in range(timeseries.size):
		result[:,i] = np.roll(timeseries, i)
	return result

def mutual_info(x, y, estimator=kraskov_mi, n_neighbors=3):
	#return mutual_info_regression(y, x, n_neighbors=3, random_state=1).flatten()
    result = np.zeros(y.shape[1])
    for i in range(y.shape[1]):
        result[i] = estimator(x, y[:,i], n_neighbors)
    return result

def crossmap_skill(x,y):
    data = np.zeros([x.size, y.shape[1] + 1])
    data[:,0] = x
    data[:,1:] = y
    result = ccm.ccm_loocv(data, embed_dim=2)
    return result.score.values.astype(np.float)

def choose_r(n):
	delta = (n/4 + 1) % 20
	return int(n/4 - delta)

def circularize(x, grid_size=40, match_length=10, max_cutsize=np.inf):
    """circularize a time series in preparation for certain surrogate data methods
    See Eq. 2 of Lancaster et al. (https://doi.org/10.1016/j.physrep.2018.06.001)
    Args:
        x (1d numpy array): time series
        grid_size (int or float): number of values to scan over at the beginning and end.
            If less than 1, then it is interpreted as a fraction of the time series length
        match_length (int or float): number of values to compare when scoring a match
            If less than 1, then it is interpreted as a fraction of the time series length
        max_cutsize (int): maximum number of values that may be removed

    Returns:
        processed time series, start index, end index
    """
    if grid_size < 1:
        grid_size = int(grid_size * x.size)
    if match_length < 1:
        match_length = int(match_length * x.size)
    best_score = np.inf
    for k1 in range(0, grid_size):
        for k2 in range(x.size - grid_size - match_length + 1, x.size - match_length + 1):
            if x.size - x[k1 : k2].size <= max_cutsize:
                score = np.sum((x[k1:k1+match_length] - x[k2:k2+match_length])**2)
                if score < best_score:
                    best_score = score
                    k_start = k1
                    k_end = k2
    x_cut = x[k_start : k_end]
    return x_cut, k_start, k_end

def get_sigf(x, y, statistic, test_list='all', kw_randphase={}, kw_bstrap={}, kw_twin={},
             kw_mytwin={}, r_tts=choose_r, r_naive=choose_r, use_circularize=True,
             kw_circ={}):
	pvals = {}
	if test_list == 'all':
		test_list = ['randphase', 'bstrap', 'twin', 'mytwin', 'tts', 'tts_naive', 'circperm', 'ttest_fullcov', 'ttest_cutoff']
	if type(r_tts) in [int, np.int64, np.int32]:
		r = r_tts
		def r_tts(x):
			return r
	if type(r_naive) in [int, np.int64, np.int32]:
		r_ = r_naive
		def r_naive(x):
			return r_
	# get TTS significance
	if 'tts' in test_list:
		r = r_tts(x.size)
		pvals['tts'] = test_independence(x, y, r, statistic)[1]
	# get naive TTS significance
	if 'tts_naive' in test_list:
		r = r_naive(x.size)
		B = test_independence(x, y, r, statistic)[0]
		pvals['tts_naive'] = B / (2 * r + 1)
	# get t-test significance
	if 'ttest_fullcov' in test_list:
		pvals['ttest_fullcov'] = modified_ttest(x, y, max_lag=None, rhovar_estimator='clifford', prohibit_negative_rhovar=True)[1]
	if 'ttest_cutoff' in test_list:
		pvals['ttest_cutoff'] = modified_ttest(x, y, max_lag='n/4', rhovar_estimator='clifford', prohibit_negative_rhovar=True)[1]
	# get twin significance
	if 'twin' in test_list:
		null = get_twin_surrogates(y, **kw_twin)
		trunclen = null.shape[0]
		score = statistic(x[:trunclen],y[:trunclen].reshape(-1,1))[0]
		null_dist = statistic(x[:trunclen],null)
		pvals['twin'] = (np.sum(null_dist >= score) + 1) / (np.size(null_dist) + 1)
	# get mytwin significance
	if 'mytwin' in test_list:
		null = get_mytwin_surrogates(y, **kw_mytwin)
		truncation_amt = y.size-null.shape[0]
		score = statistic(x[truncation_amt:],y[truncation_amt:].reshape(-1,1))[0]
		null_dist = statistic(x[truncation_amt:],null)
		pvals['mytwin'] = (np.sum(null_dist >= score) + 1) / (np.size(null_dist) + 1)
	# the following methods benefit from circularization
	if use_circularize:
		_, k_start, k_end = circularize(y, **kw_circ)
		x = x[k_start:k_end]
		y = y[k_start:k_end]
	# get randphase significance
	if 'randphase' in test_list:
		score = statistic(x,y.reshape(-1,1))[0]
		null = get_iaaft_surr(y, **kw_randphase)
		null_dist = statistic(x, null)
		pvals['randphase'] = (np.sum(null_dist >= score) + 1) / (np.size(null_dist) + 1)
	# get stationary bootstrap significance
	if 'bstrap' in test_list:
		score = statistic(x,y.reshape(-1,1))[0]
		null = get_stationary_bstrap_surrogates(y, **kw_bstrap)
		null_dist = statistic(x, null)
		pvals['bstrap'] = (np.sum(null_dist >= score) + 1) / (np.size(null_dist) + 1)
	# get circular permutation significance
	if 'circperm' in test_list:
		score = statistic(x,y.reshape(-1,1))[0]
		null = get_circperm_surrogates(y)
		null_dist = statistic(x, null)
		pvals['circperm'] = np.sum(null_dist >= score) / np.size(null_dist)
	return pvals
