# Supplementary material for: A rigorous and versatile statistical test for correlations between stationary time series
Source: PLoS Biol. 2024 Aug 15;22(8):e3002758. doi: 10.1371/journal.pbio.3002758 (PMC11398661; doi:10.1371/journal.pbio.3002758)
Supplement: S1 Code — (ZIP) [file pbio.3002758.s009.zip › aeyuan-tts_repo-551b5a612383/compare_random_phase/standard.py]

from benchmark import *
import simulations as sim
import pandas as pd
from gtda.time_series import takens_embedding_optimal_parameters
import argparse
from os.path import join

print('successfully loaded libraries')

### HANDLE ARGUMENTS FROM USER ###
parser = argparse.ArgumentParser(description='Run a benchmark of surrogate data method false positive rates')

# job_id: positional arg
parser.add_argument('job_id', type=int,
                    help='id for an array job on a computer cluster; also used as a random number seed; if job_id=1, then I will print a parameter report in the results folder after performing benchmarks.')

# mode: named arg
parser.add_argument('--mode', type=str, default='standard',
                    help='must be either "standard" (default) or "quicktest"')

# mutual info estimator: named arg
parser.add_argument('--mi_est', type=str, default='sklearn',
                    help='must be either "sklearn" (default) or "my_kraskov"')

# system: named arg
parser.add_argument('--system_name', type=str, default='all',
                    help='options are: "all" (default),  "drifting", "fitzhugh","chaotic_lv", "ar1", "logistic_map", "sin_w_th", "rand_walk", "ar1_trend", "spikes", "growth&extinct"')

# output folder: named arg
parser.add_argument('--out_dir', type=str, default='standard/',
                    help='directory where results are stored; default is "standard/".')

# use circularize or not
parser.add_argument('--use_circ', type=str, default='yes',
                    help='whether to use circularization in certain surrogate methods; options are "yes" (default) and "no"')

# use a certain statistical test
parser.add_argument('--test_name', type=str, default='all',
                    help='options are: "all", "randphase", "bstrap", "twin", "mytwin", "tts", "tts_naive", "circperm", "ttest_fullcov", "ttest_cutoff"')

# use multishift
parser.add_argument('--multishift_radius', type=int, default=0,
                    help='radius for multishift. Enter 0 or a positive integer. Performs a multishift from -k to +k, where k is the provided multishift_radius.')

# tts_trunc_radius
parser.add_argument('--tts_trunc_radius', type=int, default=59,
                    help='TTS truncation radius. Enter a positive integer.')


args = parser.parse_args()
# job_id
job_id = args.job_id
np.random.seed(job_id)
# make an argument report and save it in the results directory
if job_id == 1:
    params_outpath = join(args.out_dir,'parameters.csv')
    pd.DataFrame([args.__dict__]).to_csv(params_outpath)
# mode
mode = args.mode
if not (mode in ['standard', 'quicktest']):
    raise ValueError('mode must be "standard" or "quicktest".')
quicktest = (mode == 'quicktest')
# mi estimator
mi_est = args.mi_est
if mi_est == 'my_kraskov':
    mi_estimator = kraskov_mi
elif mi_est == 'sklearn':
    mi_estimator = compute_mi_cc
else:
    raise ValueError('mi_est must be "my_kraskov" or "sklearn"')
# system name
system_name = args.system_name
if system_name == 'all':
    system_list = ['drifting','fitzhugh','chaotic_lv','ar1','logistic_map','sin_w_th','rand_walk','ar1_trend', 'spikes', 'growth&extinct']
else:
    system_list = [system_name]
# test list
test_name = args.test_name
if test_name == 'all':
    test_list = ['randphase', 'bstrap', 'twin', 'tts', 'tts_naive', 'circperm', 'ttest_fullcov', 'ttest_cutoff']
else:
    test_list = [test_name]
# out directory
out_dir = args.out_dir
# use_circ
if not (args.use_circ) in ['yes', 'no']:
    raise ValueError('use_circ must be "yes" or "no"')
use_circularize = (args.use_circ == 'yes')
# multishift_radius
multishift_radius = args.multishift_radius

### SET UP KEY PARAMETERS, FUNCTIONS, AND STRUCTURES ###

# parameters
n_trials = 100
kw_randphase = {'num_surr' : 499, 'n_iter' : 100}
kw_bstrap = {'p_jump' : 0.05, 'n_surr' : 499}
kw_twin = {'num_surr' : 499, 'neighbor_frequency' : 0.12}
kw_mytwin = {'num_surr' : 499, 'neighbor_frequency' : 0.12}
r_tts = args.tts_trunc_radius
r_naive = 50
n_timepoints = 400
n_burn = 1000
kw_circ = {'grid_size' : 40, 'match_length' : 10, 'max_cutsize' : np.inf}
embed_method = 'gtda' # or 'ccm'

# which mutual info implementation to use
def mutual_info_(x,y):
    return mutual_info(x,y,estimator=mi_estimator)

# which embedding parameter selector to use
def choose_embed_params(y, embed_method):
    if embed_method == 'ccm':
        embed_dim, tau = ccm.choose_embed_params(y)
    elif embed_method == 'gtda':
        tau, embed_dim = takens_embedding_optimal_parameters(y, max_time_delay=8, max_dimension=8)
    else:
        raise ValueError('embed_method must be ccm or gtda')
    return embed_dim, tau

# quicktest mode is for running a "small" version of the code with fewer trials
# and fewer surrogate data optionsto make sure that everything runs smoothly on
# the computer
if quicktest:
    n_trials = 20
    #test_list=['tts', 'twin', 'circperm', 'bstrap']

# structures for results
fpr_mutual = {'test_list' : test_list}
fpr_pcorr = {'test_list' : test_list}

### DEFINE THE TESTING PIPELINE ###
if multishift_radius == 0:
    def run_test(get_data, statistic):
        pvals = np.zeros([n_trials, len(test_list)]) + np.nan
        for trial in range(n_trials):
            x,y = get_data()
            embed_dim, tau = choose_embed_params(y, embed_method)
            if 'twin' in test_list:
                kw_twin['embed_dim'] = embed_dim
                kw_twin['tau'] = tau
            if 'mytwin' in test_list:
                kw_mytwin['embed_dim'] = embed_dim
                kw_mytwin['tau'] = tau
            pvals_dict = get_sigf(x, y, statistic, kw_randphase=kw_randphase,
                         kw_bstrap=kw_bstrap, kw_twin=kw_twin, kw_mytwin=kw_mytwin,
                         r_tts=r_tts, r_naive=r_naive, test_list=test_list,
                         use_circularize=use_circularize, kw_circ=kw_circ)
            pvals[trial, :] = [pvals_dict[_] for _ in test_list]
        return np.mean(np.array(pvals) <= 0.05, axis=0)
else:
    print(f'using multishift with radius of {multishift_radius}')
    def run_test(get_data, statistic):
        shift_grid = np.arange(-multishift_radius, multishift_radius+1)
        pvals = np.zeros([n_trials, len(test_list), shift_grid.size]) + np.nan # trials x tests x preshifts
        for trial in range(n_trials):
            x,y = get_data()
            for i, shift in enumerate(shift_grid):
                if shift >= 0:
                    x_shifted = x[shift:]
                    y_shifted = y[:y.size-shift]
                else:
                    x_shifted = x[:x.size+shift]
                    y_shifted = y[-shift:]
                embed_dim, tau = choose_embed_params(y_shifted, embed_method)
                if 'twin' in test_list:
                    kw_twin['embed_dim'] = embed_dim
                    kw_twin['tau'] = tau
                if 'mytwin' in test_list:
                    kw_mytwin['embed_dim'] = embed_dim
                    kw_mytwin['tau'] = tau
                pvals_dict = get_sigf(x_shifted, y_shifted, statistic, kw_randphase=kw_randphase,
                             kw_bstrap=kw_bstrap, kw_twin=kw_twin, kw_mytwin=kw_mytwin,
                             r_tts=r_tts, r_naive=r_naive, test_list=test_list,
                             use_circularize=use_circularize, kw_circ=kw_circ)
                pvals[trial, :, i] = [pvals_dict[_] for _ in test_list]
        pvals = np.min(pvals, axis=-1) * shift_grid.size # take the p-value from the best shift and apply bonferroni correction
        return np.mean(np.array(pvals) <= 0.05, axis=0)

### DEFINE THE GROUND TRUTH BENCHMARK SYSTEMS ###

# system 1: Sine wave with measurement noise whose strength varies as a sawtooth wave

def get_data():
    x = sim.get_drifting_noise_data(n=n_timepoints, noise=0, sin_period=22, noise_period=2800)
    y = sim.get_drifting_noise_data(n=n_timepoints, noise=0.4, sin_period=22, noise_period=2800)
    return x,y

if 'drifting' in system_list:
    fpr_mutual['drifting'] = run_test(get_data, mutual_info_)
    fpr_pcorr['drifting'] = run_test(get_data, pcorr_strength)
    print('finished system 1...')

# system 2: MA(19) with drifting noise (not included in final paper)

def get_data():
    x = sim.get_driven_ma_data(n=n_timepoints)
    y = sim.get_driven_ma_data(n=n_timepoints)
    return x,y

if 'driven_ma19' in system_list:
    fpr_mutual['driven_ma19'] = run_test(get_data, mutual_info_)
    fpr_pcorr['driven_ma19'] = run_test(get_data, pcorr_strength)

# system 3: noisy fitzhugh-nagumo

def get_data():
    x,_ = sim.noisy_fitzhugh(n=n_timepoints + 10**4) # burn more for this one
    x = x[10**4:]
    y,_ = sim.noisy_fitzhugh(n=n_timepoints + 10**4) # burn more for this one
    y = y[10**4:]
    return x ,y

if 'fitzhugh' in system_list:
    fpr_mutual['fitzhugh'] = run_test(get_data, mutual_info_)
    fpr_pcorr['fitzhugh'] = run_test(get_data, pcorr_strength)

# system 4: chaotic lotka-volterra

def get_data():
    x = sim.legacy_chaotic_lotka(n=n_timepoints, burn=5000)[:,3]
    y = sim.legacy_chaotic_lotka(n=n_timepoints, burn=5000)[:,3]
    return x,y

if 'chaotic_lv' in system_list:
    fpr_mutual['chaotic_lv'] = run_test(get_data, mutual_info_)
    fpr_pcorr['chaotic_lv'] = run_test(get_data, pcorr_strength)

# system 5: simple ar1 system

def get_data():
    x = sim.get_ar1_data(n=n_timepoints, burn=n_burn)
    y = sim.get_ar1_data(n=n_timepoints, burn=n_burn)
    return x,y

if 'ar1' in system_list:
    fpr_mutual['ar1'] = run_test(get_data, mutual_info_)
    fpr_pcorr['ar1'] = run_test(get_data, pcorr_strength)

# system 6: logistic_map

def get_data():
    x = sim.logistic_map(n=n_timepoints)
    y = sim.logistic_map(n=n_timepoints)
    return x,y

if 'logistic_map' in system_list:
    fpr_mutual['logistic_map'] = run_test(get_data, mutual_info_)
    fpr_pcorr['logistic_map'] = run_test(get_data, pcorr_strength)

# system 7: sine with threshold

def get_data():
    x = sim.sin_with_threshold(n_timepoints=n_timepoints, th=0.5)
    y = sim.sin_with_threshold(n_timepoints=n_timepoints, th=0.5)
    return x,y

if 'sin_w_th' in system_list:
    fpr_mutual['sin_w_th'] = run_test(get_data, mutual_info_)
    fpr_pcorr['sin_w_th'] = run_test(get_data, pcorr_strength)

# system 8: random walk

def get_data():
    x = sim.get_ar1_data(n=n_timepoints, rho_x=1, burn=0, x0=0)
    y = sim.get_ar1_data(n=n_timepoints, rho_x=1, burn=0, x0=0)
    return x,y

if 'rand_walk' in system_list:
    fpr_mutual['rand_walk'] = run_test(get_data, mutual_info_)
    fpr_pcorr['rand_walk'] = run_test(get_data, pcorr_strength)

# system 9: ar1 with trend

def get_data():
    t = np.arange(1, n_timepoints + 1)
    trend = t/60
    x = sim.get_ar1_data(n=n_timepoints, burn=n_burn) + trend
    y = sim.get_ar1_data(n=n_timepoints, burn=n_burn) + trend
    return x,y

if 'ar1_trend' in system_list:
    fpr_mutual['ar1_trend'] = run_test(get_data, mutual_info_)
    fpr_pcorr['ar1_trend'] = run_test(get_data, pcorr_strength)


# system 10: sine wave with trending amplitude  (not included in final paper)

def get_data():
    x = sim.nonstationary(n=n_timepoints)
    y = sim.nonstationary(n=n_timepoints)
    return x,y

if 'amp_trend' in system_list:
    fpr_mutual['amp_trend'] = run_test(get_data, mutual_info_)
    fpr_pcorr['amp_trend'] = run_test(get_data, pcorr_strength)

# system 11: Coinflips with additive noise and time-varying 'heads' probability

def get_data():
    x = sim.get_spiky_sequence(n=n_timepoints)
    y = sim.get_spiky_sequence(n=n_timepoints)
    return x,y

if 'spikes' in system_list:
    fpr_mutual['spikes'] = run_test(get_data, mutual_info_)
    fpr_pcorr['spikes'] = run_test(get_data, pcorr_strength)

# system 12: growth and extinction

def get_data():
    x = sim.growth_and_extinction(n=n_timepoints)
    y = sim.growth_and_extinction(n=n_timepoints)
    return x,y

if 'growth&extinct' in system_list:
    fpr_mutual['growth&extinct'] = run_test(get_data, mutual_info_)
    fpr_pcorr['growth&extinct'] = run_test(get_data, pcorr_strength)

### EXPORT RESULTS ###

sys_id = ''
if len(system_list) == 1:
    sys_id = system_list[0] + '_'
fpr_mutual = pd.DataFrame.from_dict(fpr_mutual)
fpr_mutual = fpr_mutual.set_index('test_list').T
fpr_mutual.to_csv( join(out_dir, f'fpr_mutual_{sys_id}{job_id}.csv') )

fpr_pcorr = pd.DataFrame.from_dict(fpr_pcorr)
fpr_pcorr = fpr_pcorr.set_index('test_list').T
fpr_pcorr.to_csv( join(out_dir, f'fpr_pcorr_{sys_id}{job_id}.csv') )
