# Supplementary material for: A rigorous and versatile statistical test for correlations between stationary time series
Source: PLoS Biol. 2024 Aug 15;22(8):e3002758. doi: 10.1371/journal.pbio.3002758 (PMC11398661; doi:10.1371/journal.pbio.3002758)
Supplement: S1 Code — (ZIP) [file pbio.3002758.s009.zip › aeyuan-tts_repo-551b5a612383/compare_random_phase/simulations.py]

import numpy as np
from scipy.integrate import solve_ivp

def growth_and_extinction_legacy(n=400, T=8, mig_rate=5, mig_std=1, r_lower=1.5, r_upper=2.0):
    a = np.zeros(n + T)
    t = np.arange(a.size) + 1
    a[0] = np.max(np.random.normal(mig_rate, mig_std), 0)
    for i in range(a.size - 1):
        if t[i] % T == 0:
            a[i+1] = np.max(np.random.normal(mig_rate, mig_std), 0)
        else:
            a[i+1] = np.max(np.random.uniform(r_lower, r_upper) * a[i] + np.random.normal(mig_rate, mig_std), 0)
    phi = np.random.choice(T)
    x = a[phi : n + phi]
    return x

def growth_and_extinction(n, growth_rate=0.2, p=0.1, period=8):
    t = np.arange(n + period) + 1
    a = np.zeros(n + period)
    a[0] = 50
    for i in range(a.size-1):
        if t[i] % period == 0:
            a[i+1] = 50
        else:
            a[i+1] = a[i] * (1+growth_rate) + 50
    phase = np.random.choice(period)
    b = a[phase:n+phase]
    x = b*p + np.random.normal(0,1,size=b.size) * np.sqrt(b*p*(1-p))
    return x

def get_drifting_noise_data(n=400, noise=0.4, sin_period=22, noise_period=2800):
    t = np.arange(1,n+1)
    phi_a = np.random.choice(noise_period)
    a = ((t + phi_a) % noise_period) * noise / noise_period
    phi_x = np.random.choice(sin_period)
    x = np.sin(2 * np.pi * (t + phi_x) / sin_period)
    return x + a * (np.random.beta(1/3,1/3,size=n)-0.5)

def get_driven_ar1_data(n=1400, r=0.8):
    t = np.arange(1,n+1)
    T1, T2 = 71, 47
    phi_a = np.random.choice(T1 * T2)
    a = 0.75 * np.sin(2 * np.pi * (t + phi_a) / T1) + 0.25 * np.sin(2 * np.pi * (t + phi_a) / T2) + 1
    x = np.zeros(n)
    x[0] = 0
    for i in range(n-1):
        x[i+1] = r * x[i] + np.random.uniform(-1,1) * a[i]
    return x

def get_driven_ma_data(n=1400, r=0.8, order=19):
    n = n + order
    t = np.arange(1,n+1)
    T1, T2 = 71, 47
    phi_a = np.random.choice(T1 * T2)
    a = 0.75 * np.sin(2 * np.pi * (t + phi_a) / T1) + 0.25 * np.sin(2 * np.pi * (t + phi_a) / T2) + 1
    noise = np.random.uniform(-1,1,size=a.size) * a
    weights = r ** np.flip(np.arange(order+1))
    x = np.zeros(noise.size)
    for i in range(order, n):
        x[i] = np.sum(weights * noise[i-order:i+1])
    return x[order:]

def noisy_fitzhugh(n=10400, speed=0.7):
    t = np.arange(1, n+1)
    v = np.zeros(n)
    w = np.zeros(n)
    for i in range(n-1):
        delta_v = speed * (v[i] - ((v[i] ** 3)/3) - w[i] + np.random.normal(1, 0.2))
        delta_w = speed * 0.08 * (v[i] + 0.7 - 0.8*w[i])
        v[i+1] = v[i] + delta_v
        w[i+1] = w[i] + delta_w
    return v,w

def logistic_map(n=400):
    x = np.zeros(n)
    x[0] = np.random.beta(0.5, 0.5)
    for i in range(n-1):
        x[i+1] = 4 * x[i] * (1 - x[i])
    return x

def gLV_lhs(x, r, A):
    """Returns left-hand side of generalized Lotka-Volterra equations

    Args:
        x (numpy.ndarray): species densities as a 1d numpy array
        r (numpy.ndarray): intrinsic growth rates as a 1d numpy array
        A (numpy.ndarray): community matrix

    Returns:
        growth rates as a 1d numpy.ndarray
    """
    x_ = np.reshape(x, [x.size, 1])
    r_ = np.reshape(r, [r.size, 1])
    lhs_ = x_ * (r_ + np.matmul(A, x_) )
    return np.ravel(lhs_)

r_chaotic = np.array([1, 0.72, 1.53, 1.27])

A_chaotic = -np.array([[1, 1.09, 1.52, 0],
                       [0, 1, 0.44, 1.36],
                       [2.33, 0, 1, 0.47],
                       [1.21, 0.51, 0.35, 1]]) * np.expand_dims(r_chaotic, 1)

def legacy_chaotic_lotka(n=400, dt=1, burn=1000, x0=None, speed=1.5):
    if x0 is None:
        x0 = np.random.uniform(0.1, 0.5, size=4)
    def f(t, state):
        return gLV_lhs(state, r_chaotic, A_chaotic) * speed
    sol = solve_ivp(fun=f, t_span=(0,(n+burn)*dt), y0=x0,
                    t_eval = np.arange(0, (n+burn)*dt, dt), atol=10**-8, rtol=10**-8)
    return sol.y.T[burn:,:]

def get_ar1_data(n, rho_x=0.7, burn=1000, x0=None):
    x = np.zeros(n+burn)
    if x0 is None:
        x0 = np.random.normal(0, 1 / np.sqrt(1 - rho_x**2) )
    x[0] = x0
    for i in range(n+burn-1):
        x[i + 1] = rho_x * x[i] + np.random.normal(0,1)
    return x[burn:]

def corrupted_sine(n=400):
    t = np.arange(1,n+1)
    phi = np.random.uniform(0,2*np.pi)
    a = 0.5 * np.sin(2 * np.pi * t / 8 + phi) + 0.5
    lam = np.random.choice([0.15, 0.95], p=[1/2, 1/2], size=n, replace=True)
    return lam * np.random.uniform(0,1,size=n) + (1-lam) * a

def nonstationary(n=400):
    t = np.arange(1,n+1)
    return np.sin(2 * np.pi * t / 80) * t / 30 + np.random.normal(0,1,size=n)

def get_spiky_sequence(n=400):
    t = np.arange(n)
    phi_1 = np.random.uniform(0, 2*np.pi)
    phi_2 = np.random.uniform(0, 2*np.pi)
    a1 = ((np.sin(phi_1 + 2*np.pi*t/75) / 2 + 0.5)**6)/2
    a2 = ((np.sin(phi_2 + 2*np.pi*t/(31*np.sqrt(2))) / 2 + 0.5))/12
    a = a1 + a2
    b = np.zeros(n)
    b[np.random.uniform(0,1,size=n) <= a] = 1
    x = b + np.random.normal(0, 0.15, size=n)
    return x

def get_varying_kurtosis(n=400, uniform_radius=np.sqrt(3.03)):
    t = np.arange(n)
    phi = np.random.choice([0,1])
    a = (t + phi) % 2
    x = np.zeros(n)
    x[a == 0] = np.random.choice([-1, 1], size=np.sum(a == 0), replace=True) + \
                      np.random.normal(0, 0.1, size=np.sum(a == 0))
    x[a == 1] = np.random.uniform(-uniform_radius, uniform_radius, size=np.sum(a == 1))
    return x

def sin_with_threshold(n_timepoints, th):
    t = np.arange(n_timepoints)
    phi = np.random.uniform(0, 2*np.pi)
    a = np.sin(phi + 2*np.pi*t/35)
    x = np.maximum(a, th) + np.random.normal(0, 0.05, size=n_timepoints)
    return x

def is_iterable(a):
     try:
         _ = iter(a)
         return True
     except:
        return False

def coupled_ar1(n, rho_x, rho_y, y_on_x, x_on_y, y_on_x_lag=1, x_on_y_lag=1, burn=500):
    """
    Args:
      * n (int): time series length
      * rho_x (float): exp decay of x
      * rho_y (float): exp decay of y
      * y_on_x (float): effect of y on x
      * x_on_y (float): effect of x on y
      * y_on_x_lag (int or iterable): lag for effect of x on y. If y_on_x is
        iterable, then the lag is chosen randomly from its elements.
      * x_on_y_lag (int or iterable): lag for effect of y on x. If x_on_y is
        iterable, then the lag is chosen randomly from its elements.
      * burn (int): number of time points to wait for equilibration

    Returns:
      x and y time series
    """
    if is_iterable(y_on_x_lag):
        y_on_x_lag = np.random.choice(y_on_x_lag)
    if is_iterable(x_on_y_lag):
        x_on_y_lag = np.random.choice(x_on_y_lag)
    x = np.zeros(n+burn)
    x[0] = np.random.normal(0, 1)
    y = np.zeros(n+burn)
    y[0] = np.random.normal(0, 1)
    for i in range(n+burn-1):
        x[i + 1] = rho_x * x[i] + np.random.normal(0,1) + \
                   y_on_x * y[i + 1 - y_on_x_lag] * int(i + 1 - y_on_x_lag >= 0)
        y[i + 1] = rho_y * y[i] + np.random.normal(0,1) + \
                   x_on_y * x[i + 1 - x_on_y_lag] * int(i + 1 - x_on_y_lag >= 0)
    return x[burn:], y[burn:]

def coupled_logistic(n, r_x, r_y, y_on_x, x_on_y, y_on_x_lag=1, x_on_y_lag=1, burn=500):
    """
    Args:
      * n (int): time series length
      * r_x (float): logistic map parameter of x
      * r_y (float): logistic map parameter of y
      * y_on_x (float): effect of y on x
      * x_on_y (float): effect of x on y
      * y_on_x_lag (int or iterable): lag for effect of x on y. If y_on_x is
        iterable, then the lag is chosen randomly from its elements.
      * x_on_y_lag (int or iterable): lag for effect of y on x. If x_on_y is
        iterable, then the lag is chosen randomly from its elements.
      * burn (int): number of time points to wait for equilibration

    Returns:
      x and y time series
    """
    if is_iterable(y_on_x_lag):
        y_on_x_lag = np.random.choice(y_on_x_lag)
    if is_iterable(x_on_y_lag):
        x_on_y_lag = np.random.choice(x_on_y_lag)
    x = np.zeros(n + burn)
    x[0] = np.random.uniform(0.2, 0.8)
    y = np.zeros(n + burn)
    y[0] = np.random.uniform(0.2, 0.8)
    for i in range(n + burn - 1):
        x[i + 1] =  x[i] * (r_x - r_x * x[i] - y_on_x * y[i+1-y_on_x_lag] * int(i+1-y_on_x_lag>=0) )
        y[i + 1] =  y[i] * (r_y - r_y * y[i] - x_on_y * x[i+1-x_on_y_lag] * int(i+1-x_on_y_lag>=0) )
    return x[burn:], y[burn:]

def correlated_noise_ar1(n, a, rho=0.4, burn=1000):
    x = np.zeros(n+burn)
    y = np.zeros(n+burn)
    x[0] = np.random.uniform(0, 1)
    y[0] = np.random.uniform(0, 1)
    epsx = np.random.normal(0, 1, size=n+burn)
    epsy = np.random.normal(0, 1, size=n+burn)
    epsxy= np.random.normal(0, 1, size=n+burn)
    for i in range(n+burn-1):
        x[i+1] = rho * x[i] + epsx[i] + a * epsxy[i]
        y[i+1] = rho * y[i] + epsy[i] + a * epsxy[i]
    return x[burn:], y[burn:]

def nonlin_coupled_ar1(n, rho, sig_uncopuled=0, burn=500):
    x = np.zeros(n+burn)
    y = np.zeros(n+burn)
    for i in range(n+burn-1):
        eps = np.random.uniform(0, 2 * np.pi)
        x[i+1] = rho * x[i] + np.cos(eps) + np.random.normal(0, sig_uncopuled)
        y[i+1] = rho * y[i] + np.sin(eps) + np.random.normal(0, sig_uncopuled)
    return x[burn:], y[burn:]
