# Supplementary material for: A rigorous and versatile statistical test for correlations between stationary time series
Source: PLoS Biol. 2024 Aug 15;22(8):e3002758. doi: 10.1371/journal.pbio.3002758 (PMC11398661; doi:10.1371/journal.pbio.3002758)
Supplement: S1 Code — (ZIP) [file pbio.3002758.s009.zip › aeyuan-tts_repo-551b5a612383/compare_random_phase/make_heatmaps.py]

import matplotlib.pyplot as plt
from matplotlib import cm
from matplotlib.colors import ListedColormap
from matplotlib import font_manager
import seaborn as sns
import pandas as pd
import numpy as np
import sys

font = {'fontsize' : 12, 'fontweight' : 'bold', 'fontname' : 'arial'}
legendfont = font_manager.FontProperties(family='Arial',
                                   weight='bold',
                                   style='normal', size=12)

sns.set(rc={'font.family':'sans-serif', 'font.sans-serif':'Arial', 'font.weight' : 'bold', 'font.size' : 12})

def reorder(df):
    result = df.reindex(['ar1', 'logistic_map', 'drifting', 'sin_w_th',
                         'spikes', 'growth&extinct', 'fitzhugh', 'chaotic_lv',
                         'rand_walk', 'ar1_trend'])
    result = result.rename(index={'drifting' : 'sawtooth_noise'})
    result = result.rename(index={'spikes' : 'acorr_coinflips'})
    result = result[['ttest_fullcov', 'ttest_cutoff', 'randphase', 'bstrap', 'twin', 'circperm', 'tts_naive', 'tts']]
    return result

def make_heatmap(infile, outfile):
    fpr_data = reorder(pd.read_csv(infile, index_col=0))
    fpr_data.to_csv(infile[:-4] + '_reordered.csv')

    aut = cm.get_cmap('autumn', 45)
    newcolors = np.zeros([101,4])
    newcolors[6:51, :] = aut(np.linspace(1, 0, 45))
    newcolors[51:, :] = newcolors[50, :]
    green = np.array([0.2, 0.8, 0.2, 1])
    newcolors[:6, :] = green
    newcmp = ListedColormap(newcolors)

    plt.figure(figsize=[4,4])
    annot_kws = {'fontsize' : 12}
    ax = sns.heatmap(np.round(fpr_data * 100), cmap=newcmp, annot=True, fmt='.0f',
                     annot_kws=annot_kws, square=True, vmin=0, vmax=100,
                     cbar_kws={"ticks":[0, 5, 25, 50, 75, 100]})
    cbar = ax.collections[0].colorbar
    cbar.ax.tick_params(labelsize=12)
    plt.xlabel('null model', fontweight='bold', fontsize=12)
    plt.ylabel('system', fontweight='bold', fontsize=12)
    plt.title('False positive rate (%)', fontweight='bold', fontsize=12)
    plt.xticks(fontsize=12)
    plt.yticks(fontsize=12)
    #plt.yticks([0.5,1.5,2.5], ['1','2','3'], fontsize=13, rotation=0)
    plt.savefig(outfile, bbox_inches='tight')
    plt.close()

for circ_status in ['use_circ', 'no_circ']:
    for corr_stat in ['pcorr', 'mutual']:
        make_heatmap(f'{circ_status}/fpr_{corr_stat}_combined.csv', f'figures/{circ_status}_{corr_stat}.pdf')
