# Supplementary material for: A rigorous and versatile statistical test for correlations between stationary time series
Source: PLoS Biol. 2024 Aug 15;22(8):e3002758. doi: 10.1371/journal.pbio.3002758 (PMC11398661; doi:10.1371/journal.pbio.3002758)
Supplement: S1 Code — (ZIP) [file pbio.3002758.s009.zip › aeyuan-tts_repo-551b5a612383/compare_random_phase/reindex_fpr_file.py]

import pandas as pd
import sys

for infile in sys.argv[1:]:
    df = pd.read_csv(infile, index_col=0)
    df = df.reindex(['ar1', 'logistic_map', 'drifting', 'sin_w_th',
                         'spikes', 'growth&extinct', 'fitzhugh', 'chaotic_lv',
                         'rand_walk', 'ar1_trend'])
    df = df.rename(index={
        'ar1' : 'AR(1)',
        'logistic_map' : 'logistic map',
        'drifting' : 'sine + sawtooth noise',
        'sin_w_th' : 'sine w detection threshold',
        'spikes' : 'autocor. coinflips + noise',
        'growth&extinct' : 'growth & periodic extinction',
        'fitzhugh' : 'FigzHugh Nagumo',
        'chaotic_lv' : 'chaotic LV',
        'rand_walk' : 'random walk',
        'ar1_trend' : 'AR(1) + trend'
        })

    df.to_csv(infile.replace('.csv','_reindexed.csv'))
