# Supplementary material for: A rigorous and versatile statistical test for correlations between stationary time series
Source: PLoS Biol. 2024 Aug 15;22(8):e3002758. doi: 10.1371/journal.pbio.3002758 (PMC11398661; doi:10.1371/journal.pbio.3002758)
Supplement: S1 Code — (ZIP) [file pbio.3002758.s009.zip › aeyuan-tts_repo-551b5a612383/compare_random_phase/quicktest.sh]

#!/bin/sh
#SBATCH --job-name=quicktest  # Job name
#SBATCH --mail-user=aeyuan@uw.edu # Where to send mail
#SBATCH --nodes=1                   # Use one node
#SBATCH --ntasks=1                  # Run a single task
#SBATCH --mem-per-cpu=4gb           # Memory per processor
#SBATCH --array=1-10              # Array range
hostname
date
python3 standard.py $SLURM_ARRAY_TASK_ID --mode quicktest --mi_est my_kraskov --out_dir quicktest
newvar=$(expr 1000 + $SLURM_ARRAY_TASK_ID)
python3 standard.py $newvar --mode quicktest --mi_est sklearn --out_dir quicktest
date
