# Supplementary material for: A rigorous and versatile statistical test for correlations between stationary time series
Source: PLoS Biol. 2024 Aug 15;22(8):e3002758. doi: 10.1371/journal.pbio.3002758 (PMC11398661; doi:10.1371/journal.pbio.3002758)
Supplement: S1 Code — (ZIP) [file pbio.3002758.s009.zip › aeyuan-tts_repo-551b5a612383/compare_random_phase/multishift_qsub.sh]

#$ -l tmem=6G
#$ -l h_vmem=6G
#$ -l h_rt=24:0:0
#$ -S /bin/bash
#$ -j y
#$ -N bench_multi
#$ -t 1-150
#$ -o /SAN/shoulab/Shou_Economy/alexyuan/tts_repo/compare_random_phase/logs
cd /SAN/shoulab/Shou_Economy/alexyuan/tts_repo/compare_random_phase/
hostname
date
python3 standard.py $SGE_TASK_ID --out_dir tts_multishift/1_shift/ --test_name tts --multishift_radius 1 --tts_trunc_radius 59
python3 standard.py $SGE_TASK_ID --out_dir tts_multishift/2_shifts/ --test_name tts --multishift_radius 2 --tts_trunc_radius 99
python3 standard.py $SGE_TASK_ID --out_dir tts_multishift/3_shifts/ --test_name tts --multishift_radius 3 --tts_trunc_radius 139
date
