# Supplementary material for: A rigorous and versatile statistical test for correlations between stationary time series
Source: PLoS Biol. 2024 Aug 15;22(8):e3002758. doi: 10.1371/journal.pbio.3002758 (PMC11398661; doi:10.1371/journal.pbio.3002758)
Supplement: S1 Code — (ZIP) [file pbio.3002758.s009.zip › aeyuan-tts_repo-551b5a612383/utilities/combine_csvs.py]

import pandas as pd
from os import path
import sys
import numpy as np
from pandas.api.types import is_string_dtype

"""
Averages jobs and saves result to same folder

Usage: python3 combine_csvs.py path/simulation_A_job_1.csv path/simulation_B_job_1.csv

Assumes a filenames that end in job_x.csv and that x=1 for the first job.

Note: Rounds to 10^-14 to eliminate ugly floating point errors
"""

def get_categorical_columns(df):
    # return columns whose data type is string
    result = []
    for col in df.columns:
        if is_string_dtype(df[col]):
            result.append(col)
    return result

def process_fileset(firstjob_path):
    # read in data. assume that job files start at 1 (job_1.csv, job_2.csv, ...)
    # use leftmost column as index column
    data = []
    i = 1
    while True:
        filepath = f'{firstjob_path[:-9]}job_{i}.csv'
        if path.exists(filepath):
            data.append(pd.read_csv(filepath, index_col=0))
            i += 1
        else:
            break

    # split the table into numeric and categorical columns
    df = data[0]
    categor_cols = get_categorical_columns(df)
    df_categor = df[categor_cols]
    df_numeric = df.drop(categor_cols, axis='columns')

    # average the numeric columns, and confirm that categorical
    # columns are equal
    for _ in data[1:]:
        df_numeric = df_numeric + _.drop(categor_cols, axis='columns')
        assert np.all(df_categor == _[categor_cols])
    df_numeric = df_numeric / len(data)
    df_numeric = np.round(df_numeric, 14)

    # put the numerical columns back
    for col in df.columns:
        if col in df_numeric.columns:
            df[col] = df_numeric[col]

    # print data as "all_data.csv"
    filepath = f'{firstjob_path[:-9]}all_data.csv'
    df.to_csv(filepath)
    print(f'For {firstjob_path[:-9]}job_X.csv:')
    print(f'I found {len(data)} files.')
    print('')

# read in path to first job, which must end in "job_1.csv"
for firstjob_path in sys.argv[1:]:
    process_fileset(firstjob_path)
