# Supplementary material for: A rigorous and versatile statistical test for correlations between stationary time series
Source: PLoS Biol. 2024 Aug 15;22(8):e3002758. doi: 10.1371/journal.pbio.3002758 (PMC11398661; doi:10.1371/journal.pbio.3002758)
Supplement: S1 Code — (ZIP) [file pbio.3002758.s009.zip › aeyuan-tts_repo-551b5a612383/utilities/filename_replace.py]

from os import path, listdir
import sys
import shutil

"""
Find-and-replace utility for files

Usage: python3 filename_replace.py path/to/folder simulation job

This will go to the folder and find all files containing the string "simulation" and change their name so that "simulation" is replaced with "job"
"""

top_path = sys.argv[1]
query = sys.argv[2]
replacement = sys.argv[3]

files = listdir(top_path)
for file_name in files:
    new_file_name = file_name.replace(query, replacement)
    shutil.move(path.join(top_path,file_name), path.join(top_path, new_file_name))
