# Supplementary material for: A rigorous and versatile statistical test for correlations between stationary time series
Source: PLoS Biol. 2024 Aug 15;22(8):e3002758. doi: 10.1371/journal.pbio.3002758 (PMC11398661; doi:10.1371/journal.pbio.3002758)
Supplement: S1 Code — (ZIP) [file pbio.3002758.s009.zip › aeyuan-tts_repo-551b5a612383/utilities/savefig_tracked.py]

import matplotlib.pyplot as plt
import os
import inspect
import warnings

def savefig_tracked(fname, stack_level=-1, **kwargs):
    """Wrapper function for plt.savefig. Save a pyplot figure as an SVG file and
    append a metadata note to the end of the file that specifies the filepath of
    the program that made it.

    Args:
      * fname (string): path to figure file. Must end with ".svg"
      * stack_level (int): stack level to use when determining the file path
        of the caller. You probably want to use either -1 (default) or 1.
      * any named arguments that you can provide to `plt.savefig`

    Notes: Calling from interactive Python shells and Jupyter Notebooks is not supported.
    If you call it from an interactive environment, the figure will still be saved, but the
    comment will probably not point to the file that made the figure.
    """
    # make sure we're saving an SVG
    if not fname.endswith('.svg'):
        raise ValueError('This function only saves figures as SVG files.')

    # save the figure as an svg
    plt.savefig(fname, **kwargs)

    # append a note about the generating code
    caller_frame = inspect.stack()[stack_level]
    caller_file_path = os.path.abspath(caller_frame.filename)
    if "runpy.py" in caller_file_path:
        warnings.warn("Did you call `savefig_tracked` from an interactive Python shell or Jupyter notebook? This function only works when called by a script and run from the command line.")

    try:
        with open(fname, "a") as f:
            f.write(f"<!-- Generated by script: {caller_file_path} -->")
    except Exception as e:
        print(f"Error while embedding metadata: {e}")
