# Supplementary material for: A rigorous and versatile statistical test for correlations between stationary time series
Source: PLoS Biol. 2024 Aug 15;22(8):e3002758. doi: 10.1371/journal.pbio.3002758 (PMC11398661; doi:10.1371/journal.pbio.3002758)
Supplement: S1 Code — (ZIP) [file pbio.3002758.s009.zip › aeyuan-tts_repo-551b5a612383/detrend_retrend_tts/numerical_demo.py]

import matplotlib.pyplot as plt
from matplotlib import rc, rcParams
import numpy as np
import sys
sys.path.append('../core')
from test_independence import test_independence, pcorr_strength
import pandas as pd

##### DEFINE DETRENDED TTS TEST #####

def detrended_tts(x, y, r, statistic, trend=None, retrend=True):
    """Detrended TTS test
    Args:
        x (1d numpy array): truncated x is not shifted in time to produce surrogates.
        y (1d numpy array): truncated y is shifted in time to produce surrogates;
            y must be same length as x.
        w (int): w is the width; the truncated time series are of length n-2w,
            where n is the length of the original time series
        statistic (function): a function with the following signature:

            results = statistic(x_trunc, Y_TRUNC)

            here x_trunc is a 1d array of length m and Y_TRUNC is an m by k
            array, where k is the number of shifts. That is, the shifted y_trunc
            time series are the columns of Y_TRUNC. results is a 1d numpy array
            such that results[k] is equal to the statistic performed between
            x_trunc and the kth column of Y_TRUNC
        trend (1d numpy array): A deterministic trend to be removed before making
            surrogates. Default is no trend.
        retrend (bool): If True, perform the "detrend-retrend TTS test". That is,
            surrogates of y are produced with three steps: (1) detrend, (2) time
            shift, (3) add the trend back. If False, simply perform the TTS test
            on detrended y data.
    Returns:
        b: number of time shifts (including zero shift) with as large a statistc
            value as the zero shift
        p: under the null hypothesis, p is the upper bound on the probability
            that at most b time shifts have as large a statistic value as the
            zero shift
        shift: an array of time shifts
        distribution: distribution[i] is the value of the statistic at shift[i]
    """
    if trend is None:
        trend = np.zeros(n)
    if retrend:
        def statistic_(x, Y):
            return statistic(x, Y + trend[r:-r].reshape(-1,1))
    else:
        statistic_ = statistic
    y_detrend = y - trend
    return test_independence(x, y_detrend, r, statistic_)

##### SET UP SIMULATION MODEL #####

def get_corr_noise(n, true_cov):
    # get iid bivariate Gaussian random variables with a specified covariance
    noise = np.random.multivariate_normal(mean = np.array([0,0]),
                                          cov = np.array([[1, true_cov],
                                                          [true_cov, 1]]),
                                          size = n,
                                          check_valid = 'raise')
    noise_x, noise_y = noise[:,0], noise[:,1]
    return noise_x, noise_y

n = 400 # time series length
t = np.arange(n) + 1
# true_trend is the deterministic trend
true_trend = np.zeros(n) + 1
true_trend[150:250] = 5

##### BENCHMARK SIMULATION TO GET TRUE POSITIVE AND FALSE POSITIVE RATES #####

def get_data(n=400, true_cov=0, nonstationary_x=True):
    noise_x, noise_y = get_corr_noise(n, true_cov)
    if nonstationary_x:
        x = (np.random.uniform(size=n) < true_trend/25).astype(int)*5 + noise_x
    else:
        x = (np.random.uniform(size=n) < 1/25).astype(int)*5 + noise_x
    y = true_trend + noise_y
    return x, y

def run_test(detrend=None, retrend=True, true_cov=0, r=79, n_trials=10000, nonstationary_x=True):
    uvals = []
    for i in range(n_trials):
        # make simulated data
        x, y = get_data(n, true_cov, nonstationary_x)
        # perform detrended TTS test
        result = detrended_tts(x, y, r=r, statistic=pcorr_strength, trend=detrend, retrend=retrend)
        # record u value
        uvals.append(result[1])
    # report proportion of detections
    return np.mean(np.array(uvals) <= 0.05)

np.random.seed(1)

result_dict = {'nonstationary_x' : [], 'detrend' : [], 'retrend' : [], 'true_cov' : [], 'detection_rate' : []}

for nonstationary_x in [True, False]:
    for use_detrend in [True, False]:
        for use_retrend in [True, False]:
            for true_cov in [0, 0.3]:
                if (use_detrend, use_retrend) != (False, True):
                    get_trend = {True : true_trend, False : None}
                    pos_rate = run_test(detrend=get_trend[use_detrend],
                                        retrend=use_retrend,
                                        true_cov=true_cov, r=79,
                                        nonstationary_x=nonstationary_x)
                    result_dict['nonstationary_x'].append(nonstationary_x)
                    result_dict['detrend'].append(use_detrend)
                    result_dict['retrend'].append(use_retrend)
                    result_dict['true_cov'].append(true_cov)
                    result_dict['detection_rate'].append(pos_rate)
df = pd.DataFrame.from_dict(result_dict)
df.to_csv('results/demo_results.csv')

##### PLOT DYNAMICS #####

rcParams['axes.linewidth'] = 1.5
rcParams['xtick.major.width'] = 1.5
rcParams['xtick.major.size'] = 5
rcParams['ytick.major.width'] = 1.5
rcParams['ytick.major.size'] = 5

font = {'family' : 'Arial',
        'weight' : 'bold',
        'size'   : 12}

rc('font', **font)

np.random.seed(1)
x,y = get_data(n=400, true_cov=0, nonstationary_x=True)

pd.DataFrame({'x' : x, 'y' : y}, index=t).to_csv('figures/Fig_A-13A_data.csv', index_label='t')

plt.figure(figsize=[2.7,0.7])
plt.plot(t, x, linewidth=1, color='k')
plt.xticks(**font)
plt.yticks(**font)
plt.xlim([0,400])
plt.ylim([-4.2,8.2])
plt.ylabel('xt', rotation=0, **font)
plt.savefig('figures/fig1.pdf')
plt.close()

plt.figure(figsize=[2.7,0.7])
plt.plot(t, y, linewidth=1, color='k')
plt.xticks(**font)
plt.yticks(**font)
plt.xlim([0,400])
plt.ylim([-4.2,8.2])
plt.ylabel('yt', rotation=0, **font)
plt.xlabel('time t', **font)
plt.savefig('figures/fig2.pdf')
plt.close()

np.random.seed(99)
x,y = get_data(n=400, true_cov=0, nonstationary_x=False)

pd.DataFrame({'x' : x, 'y' : y}, index=t).to_csv('figures/Fig_A-13C_data.csv', index_label='t')

plt.figure(figsize=[2.7,0.7])
plt.plot(t, x, linewidth=1, color='k')
plt.xticks(**font)
plt.yticks(**font)
plt.xlim([0,400])
plt.ylim([-4.2,8.2])
plt.ylabel('xt', rotation=0, **font)
plt.savefig('figures/fig3.pdf')
plt.close()

plt.figure(figsize=[2.7,0.7])
plt.plot(t, y, linewidth=1, color='k')
plt.xticks(**font)
plt.yticks(**font)
plt.xlim([0,400])
plt.ylim([-4.2,8.2])
plt.ylabel('yt', rotation=0, **font)
plt.xlabel('time t', **font)
plt.savefig('figures/fig4.pdf')
plt.close()
