# Supplementary material for: A rigorous and versatile statistical test for correlations between stationary time series
Source: PLoS Biol. 2024 Aug 15;22(8):e3002758. doi: 10.1371/journal.pbio.3002758 (PMC11398661; doi:10.1371/journal.pbio.3002758)
Supplement: S1 Code — (ZIP) [file pbio.3002758.s009.zip › aeyuan-tts_repo-551b5a612383/theoretical_challenges/sinewaves.py]

import matplotlib.pyplot as plt
from matplotlib import rc, rcParams
import numpy as np
import pandas as pd

rcParams['axes.linewidth'] = 1.5
rcParams['xtick.major.width'] = 1.5
rcParams['xtick.major.size'] = 5
rcParams['ytick.major.width'] = 1.5
rcParams['ytick.major.size'] = 5

font = {'family' : 'Arial',
        'weight' : 'bold',
        'size'   : 12}

rc('font', **font)

np.random.seed(999)
period = 90
t = np.arange(300).reshape(1,-1)
phi_x = np.random.uniform(0, 2*np.pi, size=20).reshape(-1,1)
X = np.sin(t * 2 * np.pi / period + phi_x)
phi_y = np.random.uniform(0, 0.7*np.pi, size=20).reshape(-1,1)
Y = np.sin(t * 2 * np.pi / period + phi_y)

columns = [('x_t, trial 1 ("observed")')] + [(f'x_t, trial {i}') for i in range(2, 21)]
pd.DataFrame(data=X.T, index=t.ravel(), columns=columns).to_csv('figures/Fig_A-22A.csv', index_label='t')
pd.DataFrame(data=Y.T, index=t.ravel(), columns=columns).to_csv('figures/Fig_A-22B.csv', index_label='t')

plt.figure(figsize=[2.4,1.2])
plt.plot(X[1:,:].T, color='k', alpha=0.15)
plt.plot(X[0,:], color='r')
plt.xlim([0,300])
plt.ylim([-1.2, 1.2])
plt.yticks([-1, 0, 1])
plt.xlabel('time t', **font)
plt.ylabel('xt', rotation=0, **font)
plt.savefig('figures/sines_1.pdf')
plt.close()

plt.figure(figsize=[2.4,1.2])
plt.plot(Y[0,:], color='r')
plt.plot(Y[1:,:].T, color='k', alpha=0.15)
plt.xlim([0,300])
plt.ylim([-1.2, 1.2])
plt.yticks([-1, 0, 1])
plt.xlabel('time t', **font)
plt.ylabel('yt', rotation=0, **font)
plt.legend(['observed','potenial'])
plt.savefig('figures/sines_2.pdf')
plt.close()
