# Supplementary material for: A rigorous and versatile statistical test for correlations between stationary time series
Source: PLoS Biol. 2024 Aug 15;22(8):e3002758. doi: 10.1371/journal.pbio.3002758 (PMC11398661; doi:10.1371/journal.pbio.3002758)
Supplement: S1 Code — (ZIP) [file pbio.3002758.s009.zip › aeyuan-tts_repo-551b5a612383/theoretical_challenges/periodicity_issues.py]

import matplotlib.pyplot as plt
import numpy as np
from matplotlib import rc, rcParams
import sys
sys.path.append('../core')
from brokenaxis import plot_broken_xaxis
from test_independence import test_independence, pcorr
import pandas as pd

#### DISPLAY SETTINGS

rcParams['svg.fonttype'] = 'none'
rcParams['axes.linewidth'] = 1.5
rcParams['xtick.major.width'] = 1.5
rcParams['xtick.major.size'] = 5
rcParams['ytick.major.width'] = 1.5
rcParams['ytick.major.size'] = 5

font = {'family' : 'Arial',
        'weight' : 'bold',
        'size'   : 12}

rc('font', **font)

#### SYSTEM PARAMETERS AND FUNCTIONS

n = 400
np.random.seed(4321)
noise_covariance = np.array([[1, 0.25],
                             [0.25, 1]])

def rounded_pcorr(x, y):
    # guarding against floating point errors breaking ties
    return np.round(pcorr(x,y), 14)

#### EXAMPLE SIMULATION
period = 10
phi = np.random.uniform(0, 2 * np.pi)
t = np.arange(n)+1
x = np.sin(t*2*np.pi/period + phi) * 12
y = np.sin(t*2*np.pi/period + phi) * 18

eps = np.random.multivariate_normal(mean=[0,0], cov=noise_covariance, size=n)
x_tilde = x + eps[:,0]
y_tilde = y + eps[:,1]

panel_AC_data = {}
panel_AC_data['x'] = x
panel_AC_data['y'] = y
panel_AC_data['x_tilde'] = x_tilde
panel_AC_data['y_tilde'] = y_tilde
pd.DataFrame(panel_AC_data, index=t).to_csv('figures/Fig_A-23AC_data.csv', index_label='t')

#### PLOT RESULTS

kw_left = {'xlim' : [0, 25], 'xticks' : [0, 20]}
kw_center = {'xlim' : [175, 225], 'xticks' : [180, 200, 220]}
kw_right = {'xlim' : [375, 400], 'xticks' : [380, 400]}
ylim = [-28, 28]
yticks = [-20, 0, 20]

xfig, xaxs = plot_broken_xaxis(t, x, font, '', '', ax0_kw=kw_left, ax1_kw=kw_center, ax2_kw=kw_right, show_xaxis_decor=True, ylim=ylim, yticks=yticks, figsize=[3.5, 0.6], rotate=45, style='b')

plot_broken_xaxis(t, y, font, 'title', 'x,y', ax0_kw=kw_left, ax1_kw=kw_center, ax2_kw=kw_right, show_xaxis_decor=True, ylim=ylim, yticks=yticks, figsize=[3.5, 0.6], rotate=45, style='r', axs=xaxs)
plt.savefig('figures/xy_dynamics.svg')
plt.close()

x_tilde_fig, x_tildeaxs = plot_broken_xaxis(t, x_tilde, font, '', '', ax0_kw=kw_left, ax1_kw=kw_center, ax2_kw=kw_right, show_xaxis_decor=True, ylim=ylim, yticks=yticks, figsize=[3.5, 0.6], rotate=45, style='b')

plot_broken_xaxis(t, y_tilde, font, 'title', 'x,y', ax0_kw=kw_left, ax1_kw=kw_center, ax2_kw=kw_right, show_xaxis_decor=True, ylim=ylim, yticks=yticks, figsize=[3.5, 0.6], rotate=45, style='r', axs=x_tildeaxs)
plt.savefig('figures/xy_tilde_dynamics.svg')
plt.close()

tts_det = test_independence(x, y, 79, rounded_pcorr)
plt.figure(figsize=[3.5, 2])
plt.plot(tts_det[2][np.argsort(tts_det[2])], tts_det[3][np.argsort(tts_det[2])], 'k.-')
a = -79; b=79; c=0.999-0.0002; d=1+0.0004
plt.plot([a, a, b, b, a], [c, d, d, c, c])
plt.xlabel('shift')
plt.xticks([-79, 0, 79])
plt.xlim([-82, 82])
plt.ylabel('Pearson correlation')
plt.ylim([-1.1, 1.1])
plt.savefig('figures/xy_tts.svg')
plt.close()

panel_B_data = {}
panel_B_data['shift'] = tts_det[2][np.argsort(tts_det[2])]
panel_B_data['correlation'] = tts_det[3][np.argsort(tts_det[2])]
pd.DataFrame(panel_B_data).set_index('shift').to_csv('figures/Fig_A-23B_data.csv')

plt.figure(figsize=[2, 0.3])
plt.plot(tts_det[2][np.argsort(tts_det[2])], tts_det[3][np.argsort(tts_det[2])], 'k.-')
plt.ylim([c, d])
plt.xlim([-79, 79])
plt.xticks([0])
plt.yticks([0.999, 1.0])
plt.savefig('figures/xy_blowup.svg')
plt.close()

tts_stoch = test_independence(x_tilde, y_tilde, 79, rounded_pcorr)
plt.figure(figsize=[3.5, 2])
plt.plot(tts_stoch[2][np.argsort(tts_stoch[2])], tts_stoch[3][np.argsort(tts_stoch[2])], 'k.-')
a = -79; b=79; c=0.989; d=0.996
plt.plot([a, a, b, b, a], [c, d, d, c, c])
plt.xlabel('shift')
plt.xticks([-79, 0, 79])
plt.xlim([-82, 82])
plt.ylabel('Pearson correlation')
plt.ylim([-1.1, 1.1])
plt.savefig('figures/xy_tilde_tts.svg')
plt.close()

panel_D_data = {}
panel_D_data['shift'] = tts_stoch[2][np.argsort(tts_stoch[2])]
panel_D_data['correlation'] = tts_stoch[3][np.argsort(tts_stoch[2])]
pd.DataFrame(panel_D_data).set_index('shift').to_csv('figures/Fig_A-23D_data.csv')

plt.figure(figsize=[2, 0.3])
plt.plot(tts_stoch[2][np.argsort(tts_stoch[2])], tts_stoch[3][np.argsort(tts_stoch[2])], 'k.-')
plt.ylim([c, d])
plt.xlim([-79, 79])
plt.xticks([0])
plt.yticks([0.990, 0.995])
plt.savefig('figures/xy_tilde_blowup.svg')
plt.close()

#### verify that the result is typical

uvals = []
for i in range(1000):
    phi = np.random.uniform(0, 2 * np.pi)
    t = np.arange(n)+1
    x = np.sin(t*2*np.pi/period + phi) * 12
    y = np.sin(t*2*np.pi/period + phi) * 18
    eps = np.random.multivariate_normal(mean=[0,0], cov=noise_covariance, size=n)
    x_tilde = x + eps[:,0]
    y_tilde = y + eps[:,1]
    tts_res = test_independence(x_tilde, y_tilde, 79, rounded_pcorr)
    uvals.append(tts_res[1])

print('Detection power at 0.05 level:')
print(np.mean(np.array(uvals) <= 0.05))
print('\nDetection power at 1/80 level:')
print(np.mean(np.array(uvals) <= 0.0125))
