# Supplementary material for: A rigorous and versatile statistical test for correlations between stationary time series
Source: PLoS Biol. 2024 Aug 15;22(8):e3002758. doi: 10.1371/journal.pbio.3002758 (PMC11398661; doi:10.1371/journal.pbio.3002758)
Supplement: S1 Code — (ZIP) [file pbio.3002758.s009.zip › aeyuan-tts_repo-551b5a612383/scan_r_and_s/logistic_map_xcor_plot.py]

import sys # runtime: 2 minutes
sys.path.append('../core')
from test_independence import test_independence
from brokenaxis import plot_broken_xaxis
sys.path.append('../compare_random_phase/')
from simulations import coupled_logistic
from benchmark import get_sigf, crossmap_skill
import numpy as np
import pandas as pd
import matplotlib.pyplot as plt
from matplotlib import gridspec, rc, rcParams
rcParams['axes.linewidth'] = 1.5
rcParams['xtick.major.width'] = 1.5
rcParams['xtick.major.size'] = 5
rcParams['ytick.major.width'] = 1.5
rcParams['ytick.major.size'] = 5

font = {'family' : 'Arial',
        'weight' : 'bold',
        'size'   : 12}

rc('font', **font)

job_id = 1 #int(sys.argv[1])
trials_per_job = 100
n = 400
r_x = 3.5
r_y = 3.8
y_on_x = 0.1
alpha = 0.05
single_lag = 2

r = 79
results = np.zeros([trials_per_job, 2*r+1])
for trial in range(trials_per_job):
    x,y = coupled_logistic(n, r_x, r_y, y_on_x, x_on_y=0, y_on_x_lag=single_lag)
    _, _, shifts, distribution = tts_result = test_independence(x, y, r, crossmap_skill)
    results[trial,:] = distribution[np.argsort(shifts)]

sorted = np.sort(results, axis=0)

plt.figure(figsize=[3.5, 1.12])
plt.plot(shifts[np.argsort(shifts)], sorted[int(trials_per_job*0.1),:], color='grey')
plt.plot(shifts[np.argsort(shifts)], sorted[int(trials_per_job*0.9),:], color='grey')
plt.plot(shifts[np.argsort(shifts)], np.mean(results,axis=0), 'ok-', markersize=5)
plt.plot(0, np.mean(results[:,r]), 'om', markersize=5)
plt.title('Magnitude of cross-map skill', **font)
plt.ylabel('Shifted correlation', **font)

plt.xlim([-15.5, 15.5])
plt.ylim([-0.2, 1.1])
plt.yticks([0, 0.5, 1])
plt.xticks([-15, -10, -5, 0, 5, 10, 15])
plt.savefig('figures/logistic_xcor.pdf')
plt.close()

# save numerical values
figure_data = {}
figure_data['lower 10%'] = sorted[int(trials_per_job*0.1),:]
figure_data['upper 10%'] = sorted[int(trials_per_job*0.9),:]
figure_data['mean'] = np.mean(results,axis=0)
pd.DataFrame(figure_data, index=shifts[np.argsort(shifts)]).to_csv('figures/Fig_3E-ii_data.csv', index_label='delta')
