# Supplementary material for: A rigorous and versatile statistical test for correlations between stationary time series
Source: PLoS Biol. 2024 Aug 15;22(8):e3002758. doi: 10.1371/journal.pbio.3002758 (PMC11398661; doi:10.1371/journal.pbio.3002758)
Supplement: S1 Code — (ZIP) [file pbio.3002758.s009.zip › aeyuan-tts_repo-551b5a612383/scan_r_and_s/logistic_map.py]

import sys
sys.path.append('../core')
from test_independence import test_independence
sys.path.append('../compare_random_phase/')
from simulations import coupled_logistic
from benchmark import get_sigf, crossmap_skill
import numpy as np
import pandas as pd

job_id = int(sys.argv[1])
trials_per_job = 50
n = 400
r_x = 3.5
r_y = 3.8
y_on_x = 0.1
alpha = 0.05
single_lag = 2

use_circularize = True
kw_randphase = {'num_surr' : 499, 'n_iter' : 100}

def get_pvals(possible_lags, condition, shifts, n_trials):
    """Run simulations of coupled logistic processes and get TTS u-values.
    Args:
        possible_lags (list of int): Possible values of the true coupling lag. In each simulation, the ground-truth coupling lag is randomly chosen from among these values.
        condition (int or string): TTS truncation radius (if int) or alternative test (if string). The supported alternative tests are randphase and fisherized.
        shifts (list of int): Preshift values to use in TTS test
        n_trials (int): number of trials to run
    """
    pvals = np.zeros([n_trials, len(shifts)]) + np.nan
    for trial in range(n_trials):
        lag = np.random.choice(possible_lags)
        x,y = coupled_logistic(n, r_x, r_y, y_on_x, x_on_y=0, y_on_x_lag=lag)
        for shift_idx, shift in enumerate(shifts):
            r_tts = np.nan
            if type(condition) == int:
                test_list = ['tts']
                r_tts = condition
            else:
                test_list = [condition]
            x_shifted = x[shift:]
            y_shifted = y[:y.size-shift]
            pvals[trial, shift_idx] = get_sigf(x_shifted, y_shifted, crossmap_skill,
                                      kw_randphase=kw_randphase, r_tts=r_tts,
                                      test_list=test_list,
                                      use_circularize=use_circularize)[test_list[0]]
    return pvals

def get_power(possible_lags,
              condition_grid=[19, 39, 59, 79, 99, 119, 139, 'randphase', 'ttest_fullcov'],
              shift_grid=[0,1,2,3,4]):
    M = np.zeros([len(condition_grid), len(shift_grid)+1])
    for i in range(M.shape[0]):
        pvals = get_pvals(possible_lags=possible_lags, condition=condition_grid[i], shifts=shift_grid, n_trials=trials_per_job)
        M[i,:-1] = np.mean(pvals <= alpha, axis=0)
        M[i,-1] = np.mean(np.min(pvals, axis=1) * len(shift_grid) <= alpha)
    df = pd.DataFrame(data=M, index=condition_grid, columns=shift_grid + ['multi'])
    return df

# power study
np.random.seed(job_id)
df_onelag = get_power(possible_lags=[single_lag])
df_onelag.to_csv(f'results/logistic_onelag_job_{job_id}.csv')

#df_multi = get_power(possible_lags=[1,2,3,4]) # moving this analysis to a different folder
#df_multi.to_csv(f'results/logistic_multilag_job_{job_id}.csv')
