# Supplementary material for: A rigorous and versatile statistical test for correlations between stationary time series
Source: PLoS Biol. 2024 Aug 15;22(8):e3002758. doi: 10.1371/journal.pbio.3002758 (PMC11398661; doi:10.1371/journal.pbio.3002758)
Supplement: S1 Code — (ZIP) [file pbio.3002758.s009.zip › aeyuan-tts_repo-551b5a612383/scan_r_and_s/plot_timeseries_brokenaxis.py]

import pandas as pd
import matplotlib.pyplot as plt
from matplotlib import gridspec, rc, rcParams
import numpy as np
import sys
sys.path.append('../compare_random_phase/')
from simulations import coupled_ar1, coupled_logistic
sys.path.append('../core/')
from brokenaxis import plot_broken_xaxis
rcParams['axes.linewidth'] = 1.5
rcParams['xtick.major.width'] = 1.5
rcParams['xtick.major.size'] = 5
rcParams['ytick.major.width'] = 1.5
rcParams['ytick.major.size'] = 5

font = {'family' : 'Arial',
        'weight' : 'bold',
        'size'   : 12}

rc('font', **font)

# get x and y for ar1 process
np.random.seed(1)
n = 400
t = np.arange(1,n+1)
rho_x = 0.4
rho_y = 0.4
y_on_x = 0.3
lag = 2

x, y = coupled_ar1(n, rho_x, rho_y, y_on_x=y_on_x, x_on_y=0, y_on_x_lag=lag)

# plot it on a broken axis

ax0_kw = {'xlim' : [1, 25],
          'xticks' : [1, 20]}
ax1_kw = {'xlim' : [160, 240],
          'xticks' : [180, 220]}
ax2_kw = {'xlim' : [375, 400],
          'xticks' : [380, 400]}
figsize=[3.5, 0.7]

fig, (ax0, ax1, ax2) = plot_broken_xaxis(t, x, font, 'AR(1)', 'xt', ax0_kw, ax1_kw, ax2_kw, ylim=[-5,5], yticks=[-5,5], figsize=figsize, show_xaxis_decor=False)
plt.savefig('figures/ar1_x_broken.pdf', bbox_inches='tight')

fig, (ax0, ax1, ax2) = plot_broken_xaxis(t, y, font, 'AR(1)', 'yt', ax0_kw, ax1_kw, ax2_kw, ylim=[-5,5], yticks=[-5,5], figsize=figsize, style='r')
plt.savefig('figures/ar1_y_broken.pdf', bbox_inches='tight')

figure_data = pd.DataFrame({'x' : x, 'y' : y}, index=t)
figure_data.to_csv('figures/Fig_3D-i_data.csv', index_label='time')

# get x and y for logistic map
n = 400
r_x = 3.5
r_y = 3.8
y_on_x = 0.1
lag = 2

x, y = coupled_logistic(n, r_x, r_y, y_on_x, x_on_y=0, y_on_x_lag=lag)

# plot it on  a broken axis

fig, (ax0, ax1, ax2) = plot_broken_xaxis(t, x, font, 'Logistic map', 'xt', ax0_kw, ax1_kw, ax2_kw, ylim=[0,1], yticks=[0,1], figsize=figsize, show_xaxis_decor=False)
plt.savefig('figures/logistic_x_broken.pdf', bbox_inches='tight')

fig, (ax0, ax1, ax2) = plot_broken_xaxis(t, y, font, 'Logistic map', 'yt', ax0_kw, ax1_kw, ax2_kw, ylim=[0,1], yticks=[0,1], figsize=figsize, style='r')
plt.savefig('figures/logistic_y_broken.pdf', bbox_inches='tight')

figure_data = pd.DataFrame({'x' : x, 'y' : y}, index=t)
figure_data.to_csv('figures/Fig_3E-i_data.csv', index_label='time')
