# Supplementary material for: A rigorous and versatile statistical test for correlations between stationary time series
Source: PLoS Biol. 2024 Aug 15;22(8):e3002758. doi: 10.1371/journal.pbio.3002758 (PMC11398661; doi:10.1371/journal.pbio.3002758)
Supplement: S1 Code — (ZIP) [file pbio.3002758.s009.zip › aeyuan-tts_repo-551b5a612383/preshift_illustration/illustration.py]

import sys
sys.path.append('../core')
from test_independence import test_independence, pcorr
import numpy as np
import pandas as pd
import matplotlib.pyplot as plt
from matplotlib import gridspec, rc, rcParams
rcParams['axes.linewidth'] = 1.5
rcParams['xtick.major.width'] = 1.5
rcParams['xtick.major.size'] = 5
rcParams['ytick.major.width'] = 1.5
rcParams['ytick.major.size'] = 5

font = {'family' : 'Arial',
        'weight' : 'bold',
        'size'   : 12}

rc('font', **font)

# constants
n = 400
r = 99
# transition table
states = [(0,0), (0,1), (1,0), (1,1)]
tmat = np.array([[0.75, 0.25, 0.0, 0.0],
                 [0.0, 0.0, 0.0, 1.0],
                 [1.0, 0.0, 0.0, 0.0],
                 [0.0, 0.0, 1.0, 0.0]])

df = pd.DataFrame(tmat, index=states,
                        columns=states)

print('transition matrix:')
print(df)
# make sure that it is valid
for i in [0,1]:
    for j in [0,1]:
        for k in [0,1]:
            for l in [0,1]:
                tprob = df.T[(i,j)][(k,l)] # transition prob from (i,j) to (k,l)
                if j != k:
                    assert tprob == 0

# calculate stationary distribution
stationary_dist = np.linalg.matrix_power(tmat, 10000)[0,:]
print('stationary distribution:')
print([f'1/{1/_}' for _ in stationary_dist])

# confirm stationary distribution
stationary_dist_exact = np.array([[4/7], [1/7], [1/7], [1/7]]).reshape(1,-1)
assert np.all(stationary_dist_exact @ tmat == stationary_dist_exact)

def get_data(n, lag):
    z = np.zeros([2,n+lag])
    z[:,0] = states[np.random.choice(4, p=stationary_dist)]
    for i in range(n+lag-1):
        state = tuple(z[:,i])
        current_dist = df.T[state]
        z[:,i+1] = states[np.random.choice(4, p=current_dist)]
    assert np.all(z[0,1:]==z[1,:-1])
    y = z[0,:] + np.random.normal(0, 0.2, size=n+lag)
    x = y[:-lag] + np.random.normal(0, 0.2, size=n)
    return x, y[lag:]

np.random.seed(5)
x,y = get_data(n, 2)

preshifts = [0, 1, 2, 3, 4]
original_color = 'k'
#colors = [original_color, '#4d4d4d', '#808080', '#b3b3b3', '#cccccc']
colors = [original_color, '#b0cad1', '#b0cad1', '#b0cad1', '#b0cad1']

preshifts.reverse()
colors.reverse()

plt.figure(figsize=[4,1.3])
for i, shift in enumerate(preshifts):
    plt.plot(np.arange(1,x.size+1)[:x.size-shift], x[shift:], 'o-', markersize=4, color=colors[i])
plt.xlim([189.5, 210.5])
plt.xticks([])
plt.yticks(**font)
plt.ylabel('$x_{t+s}$', rotation=0, **font)
plt.legend([f's={i}' for i in preshifts], loc='center right')
plt.title('$x_t = y_{t-2} + \epsilon_t$', **font)
plt.ylim([-0.6, 1.4])
plt.savefig('fig1.pdf')

plt.figure(figsize=[4,1.3])
plt.plot(np.arange(1,y.size+1), y, 'o-', markersize=4, color=original_color)
plt.xlim([189.5, 210.5])
plt.xticks([190, 200, 210], **font)
plt.yticks(**font)
plt.ylabel('$y_t$', rotation=0, **font)
plt.xlabel('$t$')
plt.ylim([-0.6, 1.4])
plt.savefig('fig2.pdf')

plt.figure(figsize=[4,1.3])
for i, shift in enumerate(preshifts):
    result = test_independence(x[shift:],y[:y.size-shift],r,pcorr)
    idx = np.argsort(result[2])
    plt.plot(result[2][idx], result[3][idx], 'o-', markersize=4, color=colors[i])
plt.xlim([-10.5, 10.5])
plt.ylim([-0.5, 1.5])
plt.yticks([0, 1], **font)
plt.title('Shifted correlation between $x_{t+s}$ and $y_t$; r=' + str(r), **font)
plt.xlabel('$\delta$', **font)
plt.ylabel('correlation $\\rho$', **font)
plt.savefig('fig3.pdf')
