# Supplementary material for: A rigorous and versatile statistical test for correlations between stationary time series
Source: PLoS Biol. 2024 Aug 15;22(8):e3002758. doi: 10.1371/journal.pbio.3002758 (PMC11398661; doi:10.1371/journal.pbio.3002758)
Supplement: S1 Code — (ZIP) [file pbio.3002758.s009.zip › aeyuan-tts_repo-551b5a612383/naive_tts_variants/exclusion_radius.py]

# DISCUSSION OF TWEAKS OF TIME SHIFT METHOD

import numpy as np
import sys
sys.path.append('../compare_random_phase')
sys.path.append('../core/')
from benchmark import pcorr_strength, mutual_info, test_independence
from ground_truth_systems import get_sys1_data
import pandas as pd

def test_indep_exclusion_rad(x, y, r=500, r_exclude=450, statistic=pcorr_strength):
    res = test_independence(x, y, r, statistic)
    Bplus = np.sum(res[3][res[2] > r_exclude] > res[3][0])
    Bminus= np.sum(res[3][res[2] < -r_exclude] > res[3][0])
    p = (Bplus + Bminus + 1) / (2 * (r - r_exclude) + 1)
    return (Bplus + Bminus + 1), p

np.random.seed(1)
n_trials = 1000

pvals = np.zeros([n_trials,3])
for i in range(n_trials):
    x = get_sys1_data(2000)
    y = get_sys1_data(2000)
    pvals[i,0] = test_indep_exclusion_rad(x,y,500,r_exclude=450,statistic=pcorr_strength)[1]
    pvals[i,1] = test_indep_exclusion_rad(x,y,500,r_exclude=0,statistic=pcorr_strength)[1]
    pvals[i,2] = test_independence(x,y,500,statistic=pcorr_strength)[1]
fpr_exrad = np.mean(np.array(pvals[:,0])<=0.05)
fpr_naive = np.mean(np.array(pvals[:,1])<=0.05)
fpr_tts = np.mean(np.array(pvals[:,2])<=0.05)

results_table = pd.DataFrame({'FPR (naive TTS with exclusion radius)' : [fpr_exrad],
              'FPR (naive TTS)' : [fpr_naive],
              'FPR (TTS)': [fpr_tts]}, index=['']).T
results_table.to_csv('results/Fig_A-6B_data.csv')

print(f'fpr exrad: {fpr_exrad}')
print(f'fpr naive: {fpr_naive}')
print(f'fpr tts: {fpr_tts}')
