# Supplementary material for: A rigorous and versatile statistical test for correlations between stationary time series
Source: PLoS Biol. 2024 Aug 15;22(8):e3002758. doi: 10.1371/journal.pbio.3002758 (PMC11398661; doi:10.1371/journal.pbio.3002758)
Supplement: S1 Code — (ZIP) [file pbio.3002758.s009.zip › aeyuan-tts_repo-551b5a612383/naive_tts_variants/plot_example_timeseries.py]

import matplotlib.pyplot as plt
from matplotlib import gridspec, rc, rcParams
import sys
sys.path.append('../core')
from brokenaxis import plot_broken_xaxis
from ground_truth_systems import get_sys1_data, get_sys2_data
import numpy as np
import pandas as pd

rcParams['axes.linewidth'] = 1.5
rcParams['xtick.major.width'] = 1.5
rcParams['xtick.major.size'] = 5
rcParams['ytick.major.width'] = 1.5
rcParams['ytick.major.size'] = 5

font = {'family' : 'Arial',
        'weight' : 'bold',
        'size'   : 12}

rc('font', **font)

def makeplots(x, y, ylim,  fname, xlim=[0,400], yticks=None, figsize=[3,1.6], title=None):
    plt.figure(figsize=figsize)
    plt.subplot(2,1,1)
    plt.plot(np.arange(x.size)+1, x, 'k', linewidth=1)
    plt.xticks([])
    plt.yticks(yticks, **font)
    plt.xlim(xlim)
    plt.ylim(ylim)
    plt.ylabel('x_t', **font, rotation=0)
    plt.title(title, **font)
    plt.subplot(2,1,2)
    plt.plot(np.arange(y.size)+1, y, 'k', linewidth=1)
    plt.xticks(**font)
    plt.yticks(yticks, **font)
    plt.xlim(xlim)
    plt.ylim(ylim)
    plt.ylabel('y_t', **font, rotation=0)
    plt.xlabel('time t', **font)
    plt.savefig(fname, bbox_inches='tight')
    plt.close()


# system 1
n_timepoints = 2000
t = np.arange(1,n_timepoints+1)

np.random.seed(1)
x = get_sys1_data(n_timepoints)
y = get_sys1_data(n_timepoints)

pd.DataFrame({'x' : x, 'y' : y}, index=t).to_csv('figures/Fig_A-6A_data.csv', index_label='t')

ylim = [-0.2, 1.2]
title = 'title'
makeplots(x, y, ylim, 'figures/sys1.pdf', xlim=[0,2000], title=title)


ax0_kw = {'xlim' : [0, 20], 'xticks' : [0, 20]}
ax1_kw = {'xlim' : [950, 1050], 'xticks' : [970, 1000, 1030]}
ax2_kw = {'xlim' : [1980, 2000], 'xticks' : [1980, 2000]}
figsize=[4, 0.7]

yticks=[0,1]
plot_broken_xaxis(t,x,font,'title','x',ax0_kw,ax1_kw,ax2_kw, show_xaxis_decor=False, ylim=ylim, yticks=yticks, figsize=figsize)
plt.savefig('figures/sys1_x_brokenaxis.pdf', bbox_inches='tight')
plt.close()

plot_broken_xaxis(t,y,font,'title','y',ax0_kw,ax1_kw,ax2_kw, show_xaxis_decor=True, ylim=ylim, yticks=yticks, figsize=figsize, rotate = -45)
plt.savefig('figures/sys1_y_brokenaxis.pdf', bbox_inches='tight')
plt.close()

# system 2
n_timepoints = 400
t = np.arange(1,n_timepoints+1)

np.random.seed(1)
x = get_sys2_data(basal_noise=0.1, max_noise_increase=0.1)
y = get_sys2_data(basal_noise=0.3, max_noise_increase=0.5)

pd.DataFrame({'x' : x, 'y' : y}, index=t).to_csv('figures/Fig_A-7A_data.csv', index_label='t')

ylim = [-0.2, 1.2]
title = 'title'
makeplots(x, y, ylim, 'figures/sys2.pdf', title=title)


ax0_kw = {'xlim' : [0, 20], 'xticks' : [0, 20]}
ax1_kw = {'xlim' : [150, 250], 'xticks' : [160, 200, 240]}
ax2_kw = {'xlim' : [380, 400], 'xticks' : [380, 400]}
figsize=[4, 0.7]

yticks=[0,1]
plot_broken_xaxis(t,x,font,'title','x',ax0_kw,ax1_kw,ax2_kw, show_xaxis_decor=False, ylim=ylim, yticks=yticks, figsize=figsize)
plt.savefig('figures/sys2_x_brokenaxis.pdf', bbox_inches='tight')
plt.close()

plot_broken_xaxis(t,y,font,'title','y',ax0_kw,ax1_kw,ax2_kw, show_xaxis_decor=True, ylim=ylim, yticks=yticks, figsize=figsize)
plt.savefig('figures/sys2_y_brokenaxis.pdf', bbox_inches='tight')
plt.close()
