# Supplementary material for: A rigorous and versatile statistical test for correlations between stationary time series
Source: PLoS Biol. 2024 Aug 15;22(8):e3002758. doi: 10.1371/journal.pbio.3002758 (PMC11398661; doi:10.1371/journal.pbio.3002758)
Supplement: S1 Code — (ZIP) [file pbio.3002758.s009.zip › aeyuan-tts_repo-551b5a612383/naive_tts_variants/expected_coupling_delay.py]

# DISCUSSION OF TWEAKS OF TIME SHIFT METHOD

import numpy as np
import sys
sys.path.append('../compare_random_phase')
sys.path.append('../core/')
from benchmark import pcorr_strength, mutual_info, test_independence
from ground_truth_systems import get_sys2_data
from  matplotlib import rc, rcParams
import matplotlib.pyplot as plt

rcParams['axes.linewidth'] = 1.5
rcParams['xtick.major.width'] = 1.5
rcParams['xtick.major.size'] = 5
rcParams['ytick.major.width'] = 1.5
rcParams['ytick.major.size'] = 5

font = {'family' : 'Arial',
        'weight' : 'bold',
        'size'   : 12}

rc('font', **font)

def naive_test_uncentered(x, y, r, statistic):
    res = test_independence(x, y, w=r, statistic=statistic)
    pvals = [np.sum(res[3] >= stat) / res[3].size for stat in res[3]]
    return res[2], pvals

np.random.seed(1)
n_trials = 10000
r = 100

pvals = np.zeros([n_trials, 2*r+1])
for i in range(n_trials):
    x = get_sys2_data(basal_noise=0.1, max_noise_increase=0.1)
    y = get_sys2_data(basal_noise=0.3, max_noise_increase=0.5)
    pvals[i,:] = naive_test_uncentered(x, y, r, pcorr_strength)[1]
delta_grid = naive_test_uncentered(x, y, r, pcorr_strength)[0]

plt.figure(figsize=[2.5,2])
plt.plot(delta_grid[np.argsort(delta_grid)], np.mean(pvals <= 0.05, axis=0)[np.argsort(delta_grid)], 'k')
plt.plot([-100, 100], [0.05, 0.05], '--', color='grey')
plt.yticks([0, 0.05, 0.1, 0.2, 0.3])
plt.xlabel('Delta', **font)
plt.ylabel('False positive rate', **font)
plt.savefig('figures/expected_delay_delta_scan.pdf')
plt.close()

figure_data = {}
figure_data['expected coupling delay'] = delta_grid[np.argsort(delta_grid)]
figure_data['False positive rate'] = np.mean(pvals <= 0.05, axis=0)[np.argsort(delta_grid)]
figure_data.to_csv('figures/Fig_A-7B_data.csv')
