# Supplementary material for: A rigorous and versatile statistical test for correlations between stationary time series
Source: PLoS Biol. 2024 Aug 15;22(8):e3002758. doi: 10.1371/journal.pbio.3002758 (PMC11398661; doi:10.1371/journal.pbio.3002758)
Supplement: S1 Code — (ZIP) [file pbio.3002758.s009.zip › aeyuan-tts_repo-551b5a612383/naive_tts_variants/ground_truth_systems.py]

import numpy as np

def get_sys1_data(n=1001, n_lownoise=450, n_highnoise=500, lownoise=0.5, highnoise=0.8):
    # set up time grid
    t = np.arange(1,n+1)
    # select phase variable
    phase = np.random.choice(n_lownoise + n_highnoise)
    # define a
    a = (t + phase) % (n_lownoise + n_highnoise)
    # define lambda
    lam = np.zeros(n)
    lam[a < n_lownoise] = lownoise
    lam[a >= n_lownoise] = highnoise
    # define b
    b = np.zeros(n)
    b[0] = np.random.choice(2)
    b[np.arange(n) % 2 == 0] = b[0]
    b[np.arange(n) % 2 == 1] = 1-b[0]
    # compute x
    x = (1 - lam) * b + lam * np.random.uniform(size=n)
    return x

def get_sys2_data(n=400, basal_noise=0, max_noise_increase=0.5, noise_period=3000):
    # time grid
    t = np.arange(1,n+1)
    # select phase variable
    phi_lam = np.random.choice(noise_period)
    # define lambda
    lam = basal_noise + max_noise_increase * ((t + phi_lam) % noise_period) / noise_period
    # define b
    b = np.zeros(n)
    b[0] = np.random.choice(2)
    b[np.arange(n) % 2 == 0] = b[0]
    b[np.arange(n) % 2 == 1] = 1-b[0]
    # compute x
    x = (1 - lam) * b + lam * np.random.uniform(size=n)
    return x
