# Supplementary material for: A rigorous and versatile statistical test for correlations between stationary time series
Source: PLoS Biol. 2024 Aug 15;22(8):e3002758. doi: 10.1371/journal.pbio.3002758 (PMC11398661; doi:10.1371/journal.pbio.3002758)
Supplement: S1 Code — (ZIP) [file pbio.3002758.s009.zip › aeyuan-tts_repo-551b5a612383/event_time_series/prepare_summary_csvs.py]

import pandas as pd
import numpy as np

def summarize_results(name, n_jobs=200):
    df = pd.read_csv(f'results/{name}_1.csv', index_col=0)
    df.iloc[:] = 0
    for i in range(1, n_jobs + 1):
        df_ = pd.read_csv(f'results/{name}_{i}.csv', index_col=0)
        df.iloc[:] = df.iloc[:] + df_.iloc[:]
    df /= n_jobs
    df.to_csv(f'results/{name}_all.csv')

for name in ['inv_dist_weights', 'ccm_weights', 'events_inv_dist_weights', 'events_ccm_weights']:
    summarize_results(name)
