# Supplementary material for: A rigorous and versatile statistical test for correlations between stationary time series
Source: PLoS Biol. 2024 Aug 15;22(8):e3002758. doi: 10.1371/journal.pbio.3002758 (PMC11398661; doi:10.1371/journal.pbio.3002758)
Supplement: S1 Code — (ZIP) [file pbio.3002758.s009.zip › aeyuan-tts_repo-551b5a612383/event_time_series/compare_weightfxns.py]

import numpy as np
import sys
import pandas as pd
from scipy.stats import pearsonr
from scipy.spatial import distance_matrix

def ccm_weights(distances):
    # given sorted distances, return (non-normalized) ccm weights
    d1 = distances[:,0].reshape(-1,1)
    weights = np.zeros(distances.shape)
    weights[distances != np.inf] = -distances[distances != np.inf]
    weights = np.exp(weights / d1)
    weights[distances == np.inf] = 0
    return weights

def inv_dist_weights(distances):
    # given sorted distances, return (non-normalized) inverse distance weights
    return 1 / distances

def fast_knn_loocv(y, neighbors, weights, k):
    """Perform leave-one-out cross-validation (loocv) using a knn regressor

    Args:
      * y (1d numpy array): values to be predicted
      * neighbors (2d array): a matrix defined as follows:
        `n = neighbors[i,j]` means that sample n is the jth nearest neighbor of
        sample i.
      * weights (2d array): a matrix that specifies the weights in the weighted
        average taken by the knn regressor, defined as follows:
        `w = weights[i,j]` means that in predictions of sample i, the jth
        nearest neighbor has a weight of w.
      * k (int): the number of neighbors to use

    Returns:
      loocv estimates of y
    """
    normalized_weights = weights[:,:k] / np.sum(weights[:,:k], axis=1).reshape(-1,1)
    return np.sum(y[neighbors[:,:k]] * normalized_weights, axis=1)

def get_err(x,y,k_grid,weightfxn):
    """Get mean squared error of knn regressor applied to a pair of time series

    Args:
      * x (1d numpy array): the x time series
      * y (1d numpy array): the y time series
      * k_grid (1d numpy array): Each element of k_grid is a number of neighbors
        (i.e. the "k" in knn).
      * weightfxn (function): A weight function: either ccm_weights or
        inv_dist_weights.

    Returns:
      mean squared error of knn loocv predictions
    """
    n = x.size-1
    X = np.zeros([n,2])
    X[:,0] = x[:-1]
    X[:,1] = x[1:]
    stat = np.zeros(len(k_grid))

    if weightfxn == 'pcorr_strength':
        stat[:] = np.abs(pearsonr(x,y)[0])
        return stat

    y = np.copy(y[1:])
    distances = distance_matrix(X,X)
    np.fill_diagonal(distances, np.inf)
    neighbors = np.argsort(distances, axis=1)
    distances = np.sort(distances, axis=1)
    weights = weightfxn(distances)
    for i in range(len(k_grid)):
        k = k_grid[i]
        yhat = fast_knn_loocv(y, neighbors, weights, k)
        stat[i] = np.mean((y-yhat)**2)
    return stat

def test_loocv_sigf(x,y,k_grid,r,weightfxn):
    """Perform TTS tests using knn prediction error as the statistic

    Args:
      * x (1d numpy array): the x time series (surrogates will be made from this
        time series)
      * y (1d numpy array): the y time series
      * k_grid (1d numpy array): Each element of k_grid is a number of neighbors
        (i.e. the "k" in knn).
      * r (int): truncation radius
      * weightfxn (function): A weight function: either ccm_weights or
        inv_dist_weights.

    Returns:
      mean squared error of knn loocv predictions
    """
    n = x.size
    theta = np.zeros([len(k_grid), 2*r+1])
    delta_grid = np.concatenate([np.arange(0,r+1),-np.arange(1,r+1)])
    y_trunc = y[r:n-r]
    for i in range(delta_grid.size):
        delta = delta_grid[i]
        x_trunc = x[r+delta:n-r+delta]
        theta[:,i] = get_err(x_trunc,y_trunc,k_grid,weightfxn)
    return np.sum(theta <= theta[:,0:1], axis=1) / (r + 1)

def get_data(n, n_burn, beta):
    """Get simulation data

    Args:
      * n (int): length of time series
      * n_burn (int): how many time steps into the simulation to start recording;
        the idea is that we wait in order for the system to relax to equilibirum
      * beta (float): higher values correspond to higher frequency of y events

    Returns:
      x and y time series
    """
    n_tot = n + n_burn
    x = np.zeros(n_tot)
    x[0] = np.random.normal(0,1)
    for i in range(1,n_tot):
        x[i] = 0.7 * x[i-1] + np.random.normal(0,1)
    y = np.zeros(n_tot)
    y[0] = 0
    dist = x[1:]**2 + x[:-1]**2
    p_y = beta * np.exp(-dist)
    y[1:] = (np.random.uniform(0,1,size=n_tot-1) < p_y).astype(np.int)
    return x[n_burn:],y[n_burn:]

# read in args from terminal
job_id = int(sys.argv[1])
np.random.seed(job_id)
weightfxn_name = sys.argv[2]
# handle options
if weightfxn_name == 'inv_dist_weights':
    weightfxn = inv_dist_weights
elif weightfxn_name == 'ccm_weights':
    weightfxn = ccm_weights
elif weightfxn_name == 'pcorr_strength':
    weightfxn = 'pcorr_strength'
else:
    raise ValueError('invalid value for weightfxn')

# set up model parameters and test parameters
n = 2000 + 2 * 99 + 1
n_burn = 500
beta_grid = [0.05, 0.07, 0.1, 0.2, 0.5]
k_grid = [5,10,50,100,None]
r = 99
n_trials = 5

# perform simulations and run tests
event_counter = np.zeros([len(beta_grid),1])
results = np.zeros([len(beta_grid), len(k_grid)])
for i in range(len(beta_grid)):
    beta = beta_grid[i]
    uvals = np.zeros([n_trials, len(k_grid)])
    for trial in range(n_trials):
        x,y = get_data(n, n_burn, beta)
        uvals[trial,:] = test_loocv_sigf(x,y,k_grid,r,weightfxn)
        y_trunc = y[r:x.size-r]
        event_counter[i,0] += np.sum(y_trunc[1:])
    results[i,:] = np.mean(uvals<=0.05, axis=0)
event_counter /= n_trials

# report results
pd.DataFrame(results, columns=k_grid, index=beta_grid).to_csv(f'results/{weightfxn_name}_{job_id}.csv')
pd.DataFrame(event_counter, index=beta_grid).to_csv(f'results/events_{weightfxn_name}_{job_id}.csv')
