# Supplementary material for: A rigorous and versatile statistical test for correlations between stationary time series
Source: PLoS Biol. 2024 Aug 15;22(8):e3002758. doi: 10.1371/journal.pbio.3002758 (PMC11398661; doi:10.1371/journal.pbio.3002758)
Supplement: S1 Code — (ZIP) [file pbio.3002758.s009.zip › aeyuan-tts_repo-551b5a612383/event_time_series/make_figures.py]

import pandas as pd
import matplotlib.pyplot as plt
from matplotlib import gridspec, rc, rcParams
import numpy as np

rcParams['axes.linewidth'] = 1.5
rcParams['xtick.major.width'] = 1.5
rcParams['xtick.major.size'] = 5
rcParams['ytick.major.width'] = 1.5
rcParams['ytick.major.size'] = 5

font = {'family' : 'Arial',
        'weight' : 'bold',
        'size'   : 12}

rc('font', **font)

def get_data(n, n_burn, beta):
    n_tot = n + n_burn
    x = np.zeros(n_tot)
    x[0] = np.random.normal(0,1)
    for i in range(1,n_tot):
        x[i] = 0.7 * x[i-1] + np.random.normal(0,1)
    y = np.zeros(n_tot)
    y[0] = 0
    dist = x[1:]**2 + x[:-1]**2
    p_y = beta * np.exp(-dist)
    y[1:] = (np.random.uniform(0,1,size=n_tot-1) < p_y).astype('int')
    return x[n_burn:],y[n_burn:]

### GET EXAMPLE TIME SERIES ###
np.random.seed(1)
n = 2001
n_burn = 500
beta = 0.05
x,y = get_data(n, n_burn, beta)
X = np.zeros([n-1,2])
X[:,0] = x[:-1]
X[:,1] = x[1:]

### PLOT IN TIME DOMAIN
plt.figure(figsize=[3,0.5])
plt.plot(np.arange(x.size), x, 'k', linewidth=1)
plt.xlim([0,2001])
plt.xticks(**font)
plt.yticks(**font)
plt.ylabel('yt', **font, rotation=0)
plt.xlabel('time t', **font)
plt.savefig('figures/fig0a.pdf')
plt.close()

plt.figure(figsize=[3,0.5])
plt.plot(np.arange(x.size), y, '.', color='r')
plt.xlim([0,2001])
plt.ylim([0.5, 1.5])
plt.xticks([])
plt.yticks([])
plt.ylabel('xt', **font, rotation=0)
plt.savefig('figures/fig0b.pdf')
plt.close()

panel_B_data = pd.DataFrame({'t' : np.arange(x.size), 'z' : x, 'x' : y})
panel_B_data.set_index('t').to_csv('figures/Fig_A-15BC_data.csv')

### PLOT IN THE DELAY SPACE

y = y[1:]

print(f'example y time series has {np.sum(y)} events')

plt.figure(figsize=[3,3])
plt.scatter(X[y==0,0], X[y==0,1], s=7, color='black')
plt.scatter(X[y==1,0], X[y==1,1], s=7, color='red')
x1, y1 = -1.6,-0.5
w,h = 1,1
plt.plot([x1,x1,x1+w,x1+w,x1],[y1,y1+h,y1+h,y1,y1], color='lime')
plt.xlim([-5,5])
plt.ylim([-5,5])
plt.xlabel('yt-1', **font)
plt.ylabel('yt', **font)
plt.title(f'beta = {beta}', **font)
plt.xticks([-4, -2, 0, 2, 4], **font)
plt.yticks([-4, -2, 0, 2, 4], **font)
plt.savefig('figures/fig1.pdf')
plt.close()

plt.figure(figsize=[1,1])
plt.scatter(X[y==0,0], X[y==0,1], s=7, color='black')
plt.scatter(X[y==1,0], X[y==1,1], s=7, color='red')
plt.xlim([x1,x1+w])
plt.ylim([y1,y1+h])
plt.xlabel('yt-1', **font)
plt.ylabel('yt', **font)
plt.title(f'beta = {beta}', **font)
plt.savefig('figures/fig2.pdf')
plt.close()


### PLOT RESULTS OF TTS BENCHMARK ###

df_num_events = pd.read_csv('results/events_inv_dist_weights_all.csv', index_col=0)

df_invdist = pd.read_csv('results/inv_dist_weights_all.csv', index_col=0)

df_ccm = pd.read_csv('results/ccm_weights_all.csv', index_col=0)

plt.figure(figsize=[3.2,1.5])
plt.plot(df_num_events.values, df_invdist, 'o-', markersize=4)
plt.xlim([0,250])
plt.ylim([-0.1,1.1])
plt.xticks([0, 36, 50, 100, 150, 200, 250], **font)
plt.yticks(**font)
plt.legend(['5', '10', '50', '100', 'all'])
plt.savefig('figures/fig3.pdf')
plt.close()

plt.figure(figsize=[3.2,1.5])
plt.plot(df_num_events.values, df_ccm, 'o-', markersize=4)
plt.xlim([0,250])
plt.ylim([-0.1,1.1])
plt.xticks([0, 36, 50, 100, 150, 200, 250], **font)
plt.yticks(**font)
plt.savefig('figures/fig4.pdf')
plt.close()

# save data to csv files

mapper = {}
for k in [5, 10, 50, 100]:
    mapper[f'{k}'] = f'k={k}'
mapper['Unnamed: 5'] = 'all'

def prepare_figdata_file(df):
    df = df.rename(mapper, axis=1)
    df['avg # of events'] = df_num_events.values
    col_order = ['avg # of events'] + list(df.columns[:-1])
    return df[col_order]

prepare_figdata_file(df_invdist).to_csv('figures/Fig_A-15D_inv_dist_wts.csv', index_label='beta')

prepare_figdata_file(df_ccm).to_csv('figures/Fig_A-15D_exp_dist_wts.csv', index_label='beta')
