# Supplementary material for: A rigorous and versatile statistical test for correlations between stationary time series
Source: PLoS Biol. 2024 Aug 15;22(8):e3002758. doi: 10.1371/journal.pbio.3002758 (PMC11398661; doi:10.1371/journal.pbio.3002758)
Supplement: S1 Code — (ZIP) [file pbio.3002758.s009.zip › aeyuan-tts_repo-551b5a612383/verify_stationarity/make_plots.py]

import sys
import matplotlib.pyplot as plt
import numpy as np
from matplotlib import rc, rcParams
import pandas as pd

rcParams['axes.linewidth'] = 1.5
rcParams['xtick.major.width'] = 1.5
rcParams['xtick.major.size'] = 5
rcParams['ytick.major.width'] = 1.5
rcParams['ytick.major.size'] = 5

font = {'family' : 'Arial',
        'weight' : 'bold',
        'size'   : 12}

rc('font', **font)

systems = {}

### helper functions

def make_plots(system, yticks=None, legend=False):
    mu = np.load(f'data/{system}/mean.npy')
    sig = np.load(f'data/{system}/stddev.npy')
    time_grid = np.arange(mu.size)+1

    plt.figure(figsize=[2, 1.2])
    plt.plot(time_grid, mu, 'red')
    plt.plot(time_grid, mu + sig, 'blue')
    plt.plot(time_grid, mu - sig, 'blue')
    plt.xlim([0, 400])
    plt.ylim([mu[0] - sig[0] * 1.25, mu[0] + sig[0] * 1.25])
    if yticks != None:
        plt.yticks(yticks)
    #plt.yticks([mu_init - sig_init, mu_init, mu_init + sig_init],
    #['$\mu_1-\sigma_1$', '$\mu_1$', '$\mu_1+\sigma_1$'])
    plt.title(system, **font)
    plt.savefig(f'figures/{system}.pdf', bbox_inches='tight')
    plt.close()

    dt_grid = [1,5,20]
    plt.figure(figsize=[2, 0.8])
    acor = {}
    for dt in dt_grid:
        corr = np.load(f'data/{system}/acor_{dt}.npy')
        plt.plot(time_grid[:-dt], corr)
        acor[dt] = corr
    plt.ylim([-1.1,1.1])
    plt.xlim([0, 400])
    lbrac = '{'
    rbrac = '}'
    plt.ylabel(f'$\\rho(y_t, y_{lbrac}t+k{rbrac})$')
    plt.title(system, **font)
    if legend:
        plt.legend([f'k={dt}' for dt in dt_grid])
    plt.savefig(f'figures/{system} (corr).pdf', bbox_inches='tight')
    plt.close()
    # save data as csv
    figure_data = {'t' : time_grid, 'mean' : mu, 'standard deviation' : sig}
    for dt in dt_grid:
        curr_acor = np.zeros_like(time_grid) + np.nan
        curr_acor[:-dt] = acor[dt]
        figure_data[f'autocorrelation (k={dt})'] = curr_acor
    pd.DataFrame(figure_data).set_index('t').to_csv(f'figures/Fig_A-8_{system}.csv')

systems = ['i_AR1',  'ii_logistic_map',  'iii_sine_w_noise',  'iv_sine_w_threshold',  'v_autocorr_coinflips_w_noise',  'vi_growth_w_periodic_extinct',  'vii_FitzHugh_Nagumo',  'viii_chaotic_Lotka_Volterra']

options = {'v_autocorr_coinflips_w_noise' : {'yticks' : [-0.3, 0, 0.3]},
            'i_AR1' : {'legend' : True}}

for system in systems:
    if system in options:
        make_plots(system, **options[system])
    else:
        make_plots(system)


# zoom in on ar1

system = 'i_AR1'
mu = np.load(f'data/{system}/mean.npy')
sig = np.load(f'data/{system}/stddev.npy')
time_grid = np.arange(mu.size)+1

plt.figure(figsize=[2, 1.2])
plt.plot(time_grid, mu, 'red')
plt.plot(time_grid, mu + sig, 'blue')
plt.plot(time_grid, mu - sig, 'blue')
plt.plot([300,300,350,350,300], [-0.1, 0.1, 0.1, -0.1, -0.1], 'k')
plt.xlim([0, 400])
plt.ylim([mu[0] - sig[0] * 1.25, mu[0] + sig[0] * 1.25])
#plt.yticks([mu_init - sig_init, mu_init, mu_init + sig_init],
#['$\mu_1-\sigma_1$', '$\mu_1$', '$\mu_1+\sigma_1$'])
plt.title(system, **font)
plt.savefig(f'figures/{system}_zoombox.pdf', bbox_inches='tight')
plt.close()

plt.figure(figsize=[2*0.6, 1.2*0.6])
plt.plot(time_grid, mu, 'red')
plt.xlim([300, 350])
plt.ylim([-0.015, 0.015])
plt.savefig(f'figures/{system}_zoomedin.pdf', bbox_inches='tight')
plt.close()
