# Supplementary material for: A rigorous and versatile statistical test for correlations between stationary time series
Source: PLoS Biol. 2024 Aug 15;22(8):e3002758. doi: 10.1371/journal.pbio.3002758 (PMC11398661; doi:10.1371/journal.pbio.3002758)
Supplement: S1 Code — (ZIP) [file pbio.3002758.s009.zip › aeyuan-tts_repo-551b5a612383/verify_stationarity/verify_stationarity.py]

import sys
sys.path.append('../compare_random_phase')
import simulations as sim
import numpy as np

### parameters
job_id = int(sys.argv[1])
np.random.seed(job_id)
n_trial = 10**4
n_timepoints = 400
n_burn = 1000
time_grid = np.arange(n_timepoints) + 1
systems = {}

### helper functions

def check_stationarity(get_data, title):
    data = np.zeros([n_timepoints, n_trial])
    for i in range(n_trial):
        data[:,i] = get_data()
    np.save(f'data/{title}/{job_id}.npy', data)

### AR(1)
def get_data():
    y = sim.get_ar1_data(n=n_timepoints, burn=n_burn)
    return y
check_stationarity(get_data, 'i_AR1')

### logistic map
def get_data():
    y = sim.logistic_map(n=n_timepoints)
    return y
check_stationarity(get_data, 'ii_logistic_map')

### sine w noise
def get_data():
    y = sim.get_drifting_noise_data(n=n_timepoints, noise=0.4, sin_period=22, noise_period=2800)
    return y
check_stationarity(get_data, 'iii_sine_w_noise')

### sine with threshold
def get_data():
    y = sim.sin_with_threshold(n_timepoints=n_timepoints, th=0.5)
    return y
check_stationarity(get_data, 'iv_sine_w_threshold')

### acor coinflips
def get_data():
    y = sim.get_spiky_sequence(n=n_timepoints)
    return y
check_stationarity(get_data, 'v_autocorr_coinflips_w_noise')

### growth and extinction
def get_data():
    y = sim.growth_and_extinction(n=n_timepoints)
    return y
check_stationarity(get_data, 'vi_growth_w_periodic_extinct')

### FHN
def get_data():
    y,_ = sim.noisy_fitzhugh(n=n_timepoints + 10**4) # burn more for this one
    y = y[10**4:]
    return y
check_stationarity(get_data, 'vii_FitzHugh_Nagumo')

### LV
def get_data():
    y = sim.legacy_chaotic_lotka(n=n_timepoints, burn=5000)[:,3] # burn more for this one
    return y
check_stationarity(get_data, 'viii_chaotic_Lotka_Volterra')
