# Supplementary material for: A rigorous and versatile statistical test for correlations between stationary time series
Source: PLoS Biol. 2024 Aug 15;22(8):e3002758. doi: 10.1371/journal.pbio.3002758 (PMC11398661; doi:10.1371/journal.pbio.3002758)
Supplement: S1 Code — (ZIP) [file pbio.3002758.s009.zip › aeyuan-tts_repo-551b5a612383/verify_stationarity/get_moments.py]

import numpy as np

def acor(data, dt):
    result = np.zeros(data.shape[0] - dt)
    for t in range(data.shape[0] - dt):
        covmat = np.cov(data[t,:], data[t+dt,:])
        result[t] = covmat[0,1] / (np.sqrt(covmat[0,0]) * np.sqrt(covmat[1,1]))
    return result

systems = ['i_AR1',  'ii_logistic_map',  'iii_sine_w_noise',  'iv_sine_w_threshold',  'v_autocorr_coinflips_w_noise',  'vi_growth_w_periodic_extinct',  'vii_FitzHugh_Nagumo',  'viii_chaotic_Lotka_Volterra']

dt_grid = [1, 5, 20]

for system in systems:
    data = [np.load(f'data/{system}/{job_id}.npy') for job_id in range(21,121)]
    data = np.concatenate(data, axis=1)
    np.save(f'data/{system}/mean.npy', data.mean(axis=1))
    np.save(f'data/{system}/stddev.npy', data.std(axis=1))
    for dt in dt_grid:
        np.save(f'data/{system}/acor_{dt}.npy', acor(data, dt))
