# Supplementary material for: A rigorous and versatile statistical test for correlations between stationary time series
Source: PLoS Biol. 2024 Aug 15;22(8):e3002758. doi: 10.1371/journal.pbio.3002758 (PMC11398661; doi:10.1371/journal.pbio.3002758)
Supplement: S1 Code — (ZIP) [file pbio.3002758.s009.zip › aeyuan-tts_repo-551b5a612383/real_data/climate/huybers2006depth_derived.xlsx]

## Sheet: Sheet1
Pleistocene Depth-derived Age Model and Composite d18O Record
-----------------------------------------------------------------------
World Data Center for Paleoclimatology, Boulder
and
NOAA Paleoclimatology Program
-----------------------------------------------------------------------
NOTE: PLEASE CITE CONTRIBUTORS WHEN USING THIS DATA!!!!!
NAME OF DATA SET: Pleistocene Depth-derived Age Model and Composite d18O Record
LAST UPDATE: 8/2006 (Original receipt by WDC Paleo)
CONTRIBUTOR: Peter Huybers, Massachusetts Institute of Technology
IGBP PAGES/WDCA CONTRIBUTION SERIES NUMBER: 2006-075
SUGGESTED DATA CITATION: Huybers, P. 2006.
Pleistocene Depth-derived Age Model and Composite d18O Record.
IGBP PAGES/World Data Center for Paleoclimatology
Data Contribution Series # 2006-075.
NOAA/NCDC Paleoclimatology Program, Boulder CO, USA.
ORIGINAL REFERENCES:
Huybers, P. (in press 2006).
Glacial variability over the last 2Ma: an extended depth-derived agemodel,
continuous obliquity pacing, and the Pleistocene progression.
Quaternary Science Reviews, in press.
Huybers, P. and Wunsch, C. 2004.
A depth-derived Pleistocene age-model:
uncertainty estimates, sedimentation variability, and nonlinear climate change.
Paleoceanography, v19, 10.1029/2002PA000857.
Huybers, P. 2006.
Early Pleistocene Glacial Cycles and the Integrated Summer Insolation Forcing.
Science, v313, p508-511, 10.1126/science.1125249.
ABSTRACT (Huybers 2006 QSR):
An agemodel not relying upon orbital assumptions is estimated over the last 2Ma
using depth in marine sediment cores as a proxy for time. Agemodel uncertainty
averages ±10Ky in the early Pleistocene (~2 to 1Ma) and ±7Ky in the late Pleistocene
(~1Ma to the present). Twelve benthic and five planktic delta-18O records are pinned
to the agemodel and averaged together to provide a record of glacial variability.
Major deglaciation features are identified over the last 2Ma and a remarkable 33
out of 36 occur when Earth’s obliquity is anomalously large. During the early
Pleistocene deglaciations occur nearly every obliquity cycle giving a 40Ky timescale,
while late Pleistocene deglaciations more often skip one or two obliquity beats,
corresponding to 80 or 120Ky glacial cycles which, on average, give the 100Ky
variability. This continuous obliquity pacing indicates that the glacial theory
can be simplified. An explanation for the 100Ky glacial cycles only requires a
change in the likelihood of skipping an obliquity cycle, rather than a new sources
of long-period variability. Furthermore, changes in glacial variability are not
marked by any single transition so much as they exhibit a steady progression over
the entire Pleistocene. The mean, variance, skewness, and time-scale associated
with the glacial cycles all exhibit an approximately linear trend over the last 2Ma.
A simple model having an obliquity modulated threshold and only three adjustable
parameters is shown to reproduce the trends, timing, and spectral evolution
associated with the Pleistocene glacial variability.
GEOGRAPHIC REGION: Global
PERIOD OF RECORD: 2.58 million years BP - present
FUNDING SOURCE:
National Science Foundation (USA) Paleoclimate Program grant no. ATM-0455470.
DESCRIPTION:
This collection of files provides the data used in constructing the extended
depth-derived age-model, the resulting age-model and composite delta-18O records,
the uncertainty estimates associated with the age-model, and files for comparing
the age-model against other well-known estimates. Age is estimated as a piece-wise
linear function of depth, where the depth-scale is first corrected for down-core
sediment compaction. The most important feature of this age-model is that it does
not rely upon orbital assumptions and thus should permit a more objective analysis
of the relationship between climate variability and Earth's orbital variations
than would an orbitally-tuned chronology. The extended depth-derived age-model
spans the last 2.58 million years, and it is an extension of the depth-derived
age-model of Huybers and Wunsch (2004) which spans only the last 0.78 million years.
During the period of overlap, there are minor differences between the two age-models
consistent with the use of more age-control points and a slightly different set of
records in the extended depth-derived age-model (see the paper for details).
The extended depth-derived age-model was also used in the study of Huybers (2006).
Age Model References:
1. Lisiecki and Raymo results (LR05):
(obtained from http://www.lorraine-lisiecki.com/stack.html)
Lisiecki, L. E., and M. E. Raymo, 2005 A Plio-Pleistocene stack of 57
globally distributed benthic d18O records, Paleoceanography,
doi:10.1029/2004PA001071.
2. Late Pleistocene depth-derived results (HW04):
P. Huybers and C. Wunsch, 2004, A depth-derived Pleistocene age-model:
uncertainty estimates, sedimentation variability, and nonlinear
climate change, Paleoceanography.
3. Shackleton compostion sequence (Shack.):
(obtained from http://131.111.44.196/coredata/v677846.html)
the reference for the ODP 677 part of the timescale is:
Shackleton, N.J., Berger, A. and Peltier, W.R., 1990 An alternative
astronomical calibration of the lower Pleistocene timescale based on
ODP Site 677. Trans. R. Soc. Edinburgh, Earth Sci.,81: 251-261
for the 846 isotope stratigraphy:
Shackleton, N.J., Hall, M. A. and Pate, D. 1995
Pliocene stable isotope stratigraphy of Site 846
Pisias, N.G., Janacek, L. A., Palmer-Julson, A., and Van Andel, T.H. (Eds.)
Proceedings of the Ocean Drilling Program, Scientific Results, vol. 138: 337-355
for the 846 agemodel:
Shackleton, N.J., Crowhurst, S., Hagelberg, T., Pisias, N.G., and
Schneider, D.A., 1995 A new Late Neogene time scale: application to
Leg 138 Sites Pisias, N.G., Janacek, L. A., Palmer-Julson, A., and Van
Andel, T.H. (Eds.) Proceedings of the Ocean Drilling Program,
Scientific Results, vol. 138: 73-101
for V1930:
Shackleton, N.J. and Pisias, N.G., 1985 Atmospheric carbon dioxide,
orbital forcing, and climate in: E.T Sundquist and W.S. Broeker (Eds.)
The Carbon cycle and atmospheric CO2: natural variations Archean to
present Geophysical Monograph 32, 412-417
DATA:
1. Averaged delta18O records on the depth-derived age-model.
Columns are depth-derived age, estimated one-standard-deviation agemodel
uncertainty, average of all delta18O records, average of the benthic
records, and average of the planktic records. Averages are weighted
according to the sampling resolution of each record.

## Sheet: o18
Age	1 sigma Uncert	All Records	Benthic	Planktic
0	0	-0.95	-0.9	-1.02
1	0	-0.93	-0.85	-1.05
2	0	-0.93	-0.89	-1.01
3	0	-0.84	-0.82	-0.88
4	0	-0.78	-0.78	-0.8
5	0	-0.72	-0.75	-0.63
6	0	-0.61	-0.64	-0.54
7	0	-0.48	-0.53	-0.37
8	0	-0.34	-0.39	-0.23
9	0	-0.15	-0.2	-0.05
10	0	0.05	0.02	0.12
11	1.9	0.26	0.24	0.32
12	2.2	0.44	0.43	0.48
13	2.6	0.6	0.58	0.65
14	3	0.71	0.67	0.78
15	3.4	0.76	0.72	0.85
16	3.8	0.79	0.75	0.89
17	4.2	0.78	0.75	0.87
18	4.5	0.77	0.74	0.84
19	4.8	0.74	0.71	0.81
20	5.1	0.72	0.7	0.79
21	5.3	0.7	0.68	0.76
22	5.5	0.68	0.66	0.74
23	5.7	0.67	0.65	0.73
24	5.9	0.65	0.63	0.7
25	6	0.63	0.62	0.66
26	6.1	0.59	0.58	0.62
27	6.2	0.56	0.55	0.59
28	6.3	0.53	0.51	0.56
29	6.4	0.5	0.49	0.52
30	6.4	0.48	0.47	0.48
31	6.4	0.47	0.47	0.46
32	6.4	0.46	0.47	0.45
33	6.4	0.46	0.46	0.45
34	6.3	0.45	0.45	0.44
35	6.2	0.43	0.43	0.43
36	6.1	0.42	0.42	0.42
37	6	0.41	0.41	0.41
38	5.9	0.4	0.39	0.41
39	5.7	0.39	0.37	0.42
40	5.6	0.38	0.36	0.42
41	5.4	0.37	0.35	0.41
42	5.2	0.36	0.35	0.38
43	4.9	0.35	0.35	0.35
44	4.7	0.34	0.35	0.32
45	4.4	0.33	0.34	0.3
46	4.2	0.3	0.31	0.25
47	3.9	0.26	0.28	0.22
48	3.6	0.22	0.24	0.19
49	3.4	0.2	0.21	0.18
50	3.3	0.19	0.2	0.16
51	3.3	0.19	0.2	0.16
52	3.5	0.2	0.21	0.16
53	3.7	0.21	0.23	0.16
54	4	0.22	0.25	0.15
55	4.3	0.22	0.25	0.16
56	4.6	0.23	0.26	0.18
57	4.9	0.24	0.26	0.2
58	5.1	0.25	0.25	0.22
59	5.3	0.26	0.26	0.26
60	5.5	0.28	0.28	0.28
61	5.7	0.3	0.3	0.31
62	5.8	0.33	0.34	0.32
63	5.9	0.35	0.36	0.32
64	5.9	0.35	0.37	0.32
65	6	0.36	0.37	0.31
66	6	0.35	0.37	0.3
67	6	0.33	0.36	0.28
68	6	0.31	0.33	0.25
69	5.9	0.28	0.31	0.2
70	5.8	0.24	0.28	0.15
71	5.7	0.19	0.23	0.11
72	5.6	0.15	0.19	0.05
73	5.5	0.11	0.15	0
74	5.3	0.05	0.1	-0.04
75	5.1	-0.02	0.02	-0.09
76	4.9	-0.09	-0.05	-0.16
77	4.7	-0.16	-0.13	-0.23
78	4.5	-0.23	-0.2	-0.31
79	4.3	-0.29	-0.25	-0.38
80	4.2	-0.3	-0.25	-0.42
81	4.2	-0.29	-0.23	-0.43
82	4.3	-0.27	-0.2	-0.42
83	4.5	-0.22	-0.16	-0.38
84	4.7	-0.18	-0.13	-0.31
85	4.8	-0.17	-0.13	-0.26
86	5	-0.15	-0.12	-0.23
87	5.1	-0.15	-0.12	-0.22
88	5.1	-0.14	-0.11	-0.23
89	5.2	-0.15	-0.1	-0.27
90	5.2	-0.17	-0.1	-0.33
91	5.1	-0.2	-0.12	-0.39
92	5.1	-0.24	-0.15	-0.45
93	5	-0.29	-0.19	-0.52
94	4.9	-0.33	-0.22	-0.59
95	4.7	-0.39	-0.27	-0.66
96	4.6	-0.43	-0.32	-0.7
97	4.5	-0.46	-0.35	-0.74
98	4.5	-0.48	-0.36	-0.74
99	4.6	-0.47	-0.37	-0.71
100	4.8	-0.44	-0.34	-0.68
101	5	-0.42	-0.32	-0.65
102	5.3	-0.4	-0.3	-0.62
103	5.5	-0.37	-0.28	-0.59
104	5.7	-0.36	-0.26	-0.57
105	5.9	-0.34	-0.26	-0.53
106	6.1	-0.34	-0.28	-0.47
107	6.2	-0.36	-0.33	-0.43
108	6.3	-0.4	-0.39	-0.42
109	6.4	-0.44	-0.45	-0.41
110	6.4	-0.49	-0.51	-0.45
111	6.5	-0.55	-0.56	-0.52
112	6.5	-0.59	-0.59	-0.6
113	6.4	-0.64	-0.63	-0.66
114	6.4	-0.69	-0.68	-0.73
115	6.3	-0.75	-0.73	-0.79
116	6.2	-0.8	-0.78	-0.85
117	6.1	-0.85	-0.82	-0.92
118	6	-0.89	-0.85	-0.99
119	5.8	-0.9	-0.85	-1.03
120	5.6	-0.88	-0.81	-1.06
121	5.4	-0.83	-0.76	-1
122	5.3	-0.69	-0.62	-0.85
123	5.1	-0.47	-0.41	-0.62
124	5	-0.23	-0.17	-0.35
125	5	0.01	0.06	-0.08
126	5.1	0.25	0.3	0.15
127	5.3	0.43	0.46	0.35
128	5.5	0.54	0.56	0.49
129	5.8	0.6	0.61	0.57
130	6	0.65	0.65	0.65
131	6.3	0.69	0.67	0.72
132	6.5	0.71	0.69	0.75
133	6.7	0.71	0.69	0.75
134	6.9	0.72	0.71	0.75
135	7	0.72	0.71	0.74
136	7.2	0.7	0.7	0.72
137	7.3	0.69	0.68	0.71
138	7.5	0.67	0.65	0.71
139	7.6	0.65	0.63	0.71
140	7.6	0.64	0.6	0.74
141	7.7	0.64	0.59	0.74
142	7.7	0.64	0.59	0.74
143	7.7	0.64	0.59	0.75
144	7.7	0.63	0.58	0.74
145	7.7	0.61	0.57	0.71
146	7.6	0.58	0.54	0.69
147	7.6	0.57	0.52	0.68
148	7.5	0.56	0.52	0.65
149	7.4	0.55	0.51	0.63
150	7.3	0.55	0.52	0.61
151	7.2	0.55	0.54	0.58
152	7	0.54	0.54	0.54
153	6.9	0.53	0.53	0.52
154	6.7	0.53	0.54	0.51
155	6.5	0.52	0.53	0.49
156	6.3	0.49	0.5	0.47
157	6.1	0.45	0.46	0.44
158	5.9	0.41	0.41	0.39
159	5.8	0.35	0.36	0.33
160	5.6	0.28	0.29	0.26
161	5.5	0.24	0.25	0.22
162	5.5	0.23	0.24	0.22
163	5.6	0.24	0.25	0.22
164	5.7	0.27	0.29	0.24
165	5.9	0.32	0.33	0.28
166	6.1	0.35	0.35	0.33
167	6.3	0.36	0.37	0.34
168	6.5	0.35	0.36	0.35
169	6.7	0.35	0.35	0.36
170	6.8	0.36	0.36	0.36
171	6.9	0.36	0.37	0.34
172	7	0.38	0.39	0.35
173	7.1	0.39	0.41	0.34
174	7.2	0.37	0.4	0.31
175	7.2	0.34	0.37	0.27
176	7.2	0.3	0.34	0.22
177	7.2	0.24	0.27	0.17
178	7.1	0.17	0.19	0.13
179	7	0.1	0.1	0.11
180	6.9	0.04	0.03	0.08
181	6.8	-0.01	-0.04	0.05
182	6.7	-0.05	-0.09	0.04
183	6.6	-0.09	-0.14	0.03
184	6.4	-0.13	-0.18	0.01
185	6.2	-0.18	-0.24	-0.04
186	6.1	-0.27	-0.33	-0.13
187	5.9	-0.38	-0.43	-0.27
188	5.8	-0.46	-0.49	-0.4
189	5.8	-0.52	-0.53	-0.5
190	5.9	-0.54	-0.53	-0.57
191	6	-0.52	-0.49	-0.57
192	6.1	-0.45	-0.43	-0.5
193	6.2	-0.41	-0.4	-0.42
194	6.3	-0.38	-0.39	-0.35
195	6.4	-0.37	-0.41	-0.28
196	6.4	-0.37	-0.43	-0.23
197	6.5	-0.37	-0.44	-0.22
198	6.5	-0.39	-0.46	-0.23
199	6.4	-0.42	-0.49	-0.27
200	6.4	-0.45	-0.5	-0.33
201	6.3	-0.49	-0.53	-0.39
202	6.2	-0.54	-0.56	-0.49
203	6.1	-0.58	-0.58	-0.56
204	6	-0.58	-0.59	-0.57
205	6	-0.54	-0.55	-0.53
206	6.1	-0.45	-0.45	-0.45
207	6.2	-0.33	-0.34	-0.31
208	6.4	-0.2	-0.22	-0.16
209	6.6	-0.08	-0.1	-0.05
210	6.7	0	-0.01	0.03
211	6.9	0.04	0.02	0.09
212	7	0.08	0.06	0.12
213	7.2	0.11	0.1	0.14
214	7.3	0.12	0.12	0.13
215	7.4	0.12	0.12	0.12
216	7.4	0.1	0.1	0.1
217	7.5	0.07	0.06	0.08
218	7.5	0.02	0	0.07
219	7.5	-0.04	-0.07	0.04
220	7.5	-0.11	-0.15	-0.01
221	7.4	-0.18	-0.23	-0.09
222	7.3	-0.27	-0.31	-0.18
223	7.2	-0.35	-0.38	-0.28
224	7.1	-0.43	-0.45	-0.37
225	7	-0.49	-0.51	-0.44
226	6.9	-0.54	-0.56	-0.49
227	6.7	-0.56	-0.59	-0.5
228	6.6	-0.55	-0.59	-0.46
229	6.4	-0.47	-0.51	-0.38
230	6.3	-0.34	-0.38	-0.24
231	6.3	-0.17	-0.21	-0.06
232	6.3	-0.01	-0.06	0.12
233	6.4	0.14	0.09	0.25
234	6.6	0.23	0.19	0.34
235	6.7	0.29	0.25	0.39
236	6.8	0.31	0.27	0.41
237	6.9	0.34	0.31	0.42
238	7	0.36	0.33	0.42
239	7.1	0.37	0.34	0.44
240	7.2	0.37	0.33	0.44
241	7.2	0.35	0.31	0.44
242	7.2	0.35	0.32	0.43
243	7.2	0.35	0.32	0.42
244	7.1	0.35	0.32	0.42
245	7	0.34	0.31	0.41
246	6.9	0.33	0.3	0.41
247	6.8	0.29	0.25	0.4
248	6.7	0.25	0.21	0.36
249	6.5	0.21	0.16	0.3
250	6.5	0.18	0.14	0.27
251	6.4	0.19	0.15	0.27
252	6.5	0.21	0.18	0.28
253	6.6	0.24	0.22	0.31
254	6.7	0.3	0.27	0.36
255	6.9	0.34	0.32	0.41
256	7	0.37	0.34	0.46
257	7.2	0.39	0.35	0.5
258	7.3	0.4	0.35	0.53
259	7.4	0.39	0.33	0.53
260	7.5	0.36	0.31	0.5
261	7.6	0.33	0.28	0.44
262	7.6	0.28	0.24	0.38
263	7.6	0.24	0.21	0.3
264	7.6	0.2	0.18	0.24
265	7.6	0.17	0.16	0.19
266	7.5	0.14	0.13	0.14
267	7.4	0.09	0.09	0.08
268	7.3	0.04	0.05	0.02
269	7.2	-0.01	-0.01	-0.03
270	7.1	-0.07	-0.06	-0.09
271	6.9	-0.13	-0.12	-0.14
272	6.8	-0.18	-0.17	-0.21
273	6.6	-0.23	-0.21	-0.27
274	6.6	-0.24	-0.22	-0.31
275	6.6	-0.24	-0.2	-0.33
276	6.6	-0.21	-0.16	-0.31
277	6.8	-0.16	-0.11	-0.25
278	6.9	-0.1	-0.07	-0.18
279	7	-0.05	-0.03	-0.11
280	7.2	-0.02	-0.01	-0.05
281	7.3	-0.01	0	-0.02
282	7.4	-0.01	0	-0.03
283	7.5	-0.03	-0.02	-0.05
284	7.6	-0.05	-0.05	-0.06
285	7.6	-0.08	-0.08	-0.09
286	7.7	-0.11	-0.12	-0.11
287	7.7	-0.15	-0.15	-0.14
288	7.7	-0.18	-0.17	-0.19
289	7.6	-0.21	-0.2	-0.24
290	7.5	-0.25	-0.23	-0.3
291	7.5	-0.28	-0.25	-0.36
292	7.4	-0.31	-0.26	-0.41
293	7.3	-0.34	-0.29	-0.46
294	7.1	-0.38	-0.32	-0.51
295	7	-0.43	-0.37	-0.57
296	6.9	-0.49	-0.43	-0.62
297	6.8	-0.53	-0.49	-0.65
298	6.7	-0.56	-0.51	-0.66
299	6.7	-0.55	-0.52	-0.64
300	6.8	-0.54	-0.51	-0.6
301	6.9	-0.51	-0.5	-0.54
302	7.1	-0.51	-0.52	-0.5
303	7.2	-0.53	-0.55	-0.48
304	7.3	-0.56	-0.6	-0.48
305	7.5	-0.6	-0.65	-0.49
306	7.6	-0.64	-0.69	-0.52
307	7.7	-0.66	-0.71	-0.53
308	7.8	-0.67	-0.72	-0.55
309	7.8	-0.69	-0.73	-0.58
310	7.9	-0.7	-0.74	-0.62
311	7.9	-0.72	-0.74	-0.66
312	7.9	-0.74	-0.75	-0.71
313	7.9	-0.75	-0.74	-0.78
314	7.8	-0.77	-0.74	-0.83
315	7.8	-0.77	-0.73	-0.87
316	7.7	-0.77	-0.72	-0.9
317	7.6	-0.76	-0.7	-0.9
318	7.5	-0.73	-0.67	-0.87
319	7.3	-0.7	-0.65	-0.82
320	7.2	-0.65	-0.61	-0.75
321	7	-0.58	-0.55	-0.66
322	6.9	-0.47	-0.47	-0.49
323	6.8	-0.32	-0.34	-0.25
324	6.8	-0.14	-0.19	-0.03
325	6.8	0.03	-0.03	0.18
326	7	0.21	0.14	0.38
327	7.1	0.36	0.28	0.54
328	7.3	0.46	0.39	0.61
329	7.5	0.53	0.47	0.66
330	7.6	0.57	0.51	0.7
331	7.8	0.57	0.51	0.71
332	8	0.56	0.51	0.68
333	8.1	0.53	0.48	0.63
334	8.3	0.5	0.46	0.59
335	8.4	0.47	0.44	0.55
336	8.6	0.45	0.43	0.5
337	8.7	0.44	0.42	0.47
338	8.8	0.42	0.4	0.45
339	8.9	0.38	0.37	0.41
340	8.9	0.36	0.35	0.39
341	9	0.35	0.33	0.39
342	9	0.33	0.3	0.39
343	9.1	0.32	0.3	0.39
344	9.1	0.34	0.31	0.4
345	9.1	0.35	0.32	0.42
346	9	0.37	0.33	0.45
347	9	0.39	0.35	0.47
348	9	0.39	0.35	0.47
349	8.9	0.37	0.34	0.44
350	8.8	0.35	0.32	0.41
351	8.7	0.32	0.31	0.33
352	8.6	0.28	0.29	0.25
353	8.5	0.25	0.26	0.22
354	8.3	0.22	0.24	0.19
355	8.2	0.2	0.22	0.15
356	8.1	0.17	0.2	0.11
357	7.9	0.13	0.15	0.08
358	7.7	0.09	0.11	0.04
359	7.6	0.06	0.08	0
360	7.4	0.02	0.05	-0.04
361	7.2	0	0.02	-0.07
362	7.1	-0.04	0	-0.11
363	6.9	-0.09	-0.05	-0.19
364	6.9	-0.11	-0.07	-0.23
365	6.8	-0.12	-0.06	-0.24
366	6.9	-0.11	-0.04	-0.26
367	7	-0.08	-0.01	-0.24
368	7.1	-0.02	0.05	-0.19
369	7.3	-0.01	0.05	-0.17
370	7.5	-0.03	0.03	-0.16
371	7.6	-0.05	-0.02	-0.14
372	7.8	-0.08	-0.05	-0.13
373	8	-0.1	-0.09	-0.13
374	8.1	-0.12	-0.11	-0.13
375	8.2	-0.13	-0.13	-0.12
376	8.3	-0.14	-0.15	-0.12
377	8.4	-0.15	-0.16	-0.11
378	8.5	-0.16	-0.19	-0.11
379	8.6	-0.19	-0.21	-0.14
380	8.6	-0.21	-0.23	-0.17
381	8.6	-0.25	-0.26	-0.23
382	8.7	-0.3	-0.3	-0.3
383	8.7	-0.35	-0.35	-0.36
384	8.7	-0.4	-0.4	-0.4
385	8.6	-0.45	-0.46	-0.45
386	8.6	-0.5	-0.51	-0.47
387	8.6	-0.54	-0.55	-0.51
388	8.5	-0.58	-0.59	-0.56
389	8.4	-0.62	-0.63	-0.61
390	8.3	-0.66	-0.66	-0.66
391	8.2	-0.71	-0.7	-0.72
392	8	-0.76	-0.75	-0.78
393	7.9	-0.8	-0.79	-0.83
394	7.7	-0.84	-0.83	-0.86
395	7.5	-0.87	-0.87	-0.88
396	7.4	-0.9	-0.9	-0.9
397	7.2	-0.92	-0.92	-0.92
398	7.1	-0.96	-0.96	-0.95
399	6.9	-0.98	-0.99	-0.97
400	6.9	-1.01	-1.01	-0.99
401	6.9	-1.01	-1.02	-0.99
402	7	-1	-1.01	-0.98
403	7.1	-0.96	-0.96	-0.96
404	7.2	-0.92	-0.91	-0.95
405	7.3	-0.9	-0.88	-0.94
406	7.4	-0.86	-0.83	-0.93
407	7.5	-0.83	-0.79	-0.92
408	7.6	-0.79	-0.75	-0.88
409	7.7	-0.74	-0.71	-0.83
410	7.7	-0.68	-0.66	-0.75
411	7.7	-0.63	-0.61	-0.67
412	7.7	-0.57	-0.56	-0.58
413	7.6	-0.52	-0.53	-0.5
414	7.5	-0.47	-0.49	-0.41
415	7.4	-0.42	-0.45	-0.35
416	7.3	-0.37	-0.4	-0.29
417	7.2	-0.32	-0.35	-0.25
418	7.1	-0.25	-0.27	-0.22
419	7	-0.16	-0.16	-0.17
420	6.9	-0.04	-0.03	-0.07
421	6.9	0.09	0.1	0.06
422	7	0.25	0.26	0.22
423	7.1	0.42	0.42	0.42
424	7.2	0.55	0.53	0.6
425	7.4	0.66	0.63	0.74
426	7.5	0.73	0.69	0.83
427	7.7	0.77	0.72	0.88
428	7.8	0.77	0.73	0.87
429	7.9	0.77	0.74	0.84
430	8	0.74	0.73	0.79
431	8.1	0.73	0.72	0.75
432	8.2	0.72	0.72	0.74
433	8.3	0.71	0.7	0.73
434	8.3	0.7	0.68	0.74
435	8.3	0.68	0.66	0.74
436	8.3	0.66	0.63	0.72
437	8.3	0.63	0.61	0.7
438	8.3	0.61	0.59	0.66
439	8.2	0.59	0.57	0.63
440	8.1	0.57	0.56	0.61
441	8.1	0.55	0.54	0.6
442	7.9	0.53	0.51	0.58
443	7.8	0.5	0.48	0.56
444	7.7	0.48	0.45	0.54
445	7.5	0.44	0.41	0.52
446	7.4	0.41	0.38	0.49
447	7.2	0.39	0.37	0.44
448	7.1	0.36	0.35	0.36
449	6.9	0.3	0.31	0.27
450	6.8	0.28	0.3	0.23
451	6.8	0.26	0.28	0.22
452	6.9	0.27	0.28	0.25
453	7	0.3	0.3	0.31
454	7.1	0.36	0.35	0.37
455	7.3	0.39	0.39	0.38
456	7.4	0.4	0.42	0.36
457	7.6	0.39	0.42	0.33
458	7.8	0.38	0.41	0.31
459	7.9	0.35	0.38	0.29
460	8.1	0.33	0.35	0.26
461	8.2	0.29	0.32	0.22
462	8.3	0.27	0.3	0.19
463	8.4	0.24	0.28	0.16
464	8.5	0.23	0.26	0.15
465	8.6	0.22	0.24	0.16
466	8.6	0.22	0.24	0.18
467	8.6	0.22	0.24	0.18
468	8.7	0.22	0.24	0.17
469	8.7	0.21	0.24	0.15
470	8.6	0.2	0.23	0.12
471	8.6	0.17	0.21	0.08
472	8.6	0.14	0.18	0.06
473	8.5	0.1	0.13	0.04
474	8.4	0.06	0.08	0.02
475	8.3	0.02	0.03	0
476	8.2	-0.02	-0.02	-0.02
477	8.1	-0.06	-0.07	-0.03
478	7.9	-0.09	-0.1	-0.05
479	7.8	-0.12	-0.13	-0.07
480	7.6	-0.15	-0.17	-0.1
481	7.5	-0.19	-0.22	-0.13
482	7.3	-0.24	-0.26	-0.18
483	7.1	-0.28	-0.3	-0.22
484	6.9	-0.33	-0.34	-0.28
485	6.8	-0.38	-0.39	-0.34
486	6.7	-0.41	-0.42	-0.39
487	6.7	-0.43	-0.44	-0.41
488	6.7	-0.44	-0.45	-0.43
489	6.8	-0.44	-0.44	-0.44
490	6.9	-0.41	-0.4	-0.43
491	7	-0.39	-0.37	-0.42
492	7.1	-0.36	-0.34	-0.39
493	7.2	-0.33	-0.32	-0.37
494	7.2	-0.3	-0.3	-0.32
495	7.3	-0.29	-0.29	-0.28
496	7.3	-0.29	-0.29	-0.27
497	7.2	-0.29	-0.31	-0.26
498	7.2	-0.31	-0.32	-0.27
499	7.1	-0.32	-0.33	-0.29
500	7.1	-0.34	-0.35	-0.31
501	7	-0.35	-0.37	-0.32
502	6.8	-0.37	-0.38	-0.34
503	6.7	-0.4	-0.4	-0.38
504	6.7	-0.41	-0.42	-0.4
505	6.6	-0.4	-0.41	-0.38
506	6.7	-0.37	-0.38	-0.35
507	6.8	-0.33	-0.34	-0.3
508	7	-0.27	-0.29	-0.22
509	7.1	-0.21	-0.24	-0.16
510	7.3	-0.17	-0.2	-0.11
511	7.4	-0.14	-0.17	-0.06
512	7.6	-0.11	-0.15	-0.01
513	7.8	-0.09	-0.14	0.03
514	7.9	-0.08	-0.13	0.06
515	8	-0.07	-0.13	0.09
516	8.1	-0.06	-0.14	0.11
517	8.2	-0.06	-0.14	0.13
518	8.2	-0.06	-0.15	0.14
519	8.3	-0.07	-0.16	0.14
520	8.3	-0.09	-0.17	0.09
521	8.3	-0.11	-0.17	0.04
522	8.3	-0.13	-0.18	-0.03
523	8.2	-0.16	-0.19	-0.09
524	8.2	-0.18	-0.21	-0.11
525	8.1	-0.19	-0.23	-0.11
526	8	-0.21	-0.24	-0.13
527	7.9	-0.22	-0.25	-0.15
528	7.8	-0.24	-0.25	-0.21
529	7.6	-0.25	-0.24	-0.28
530	7.4	-0.26	-0.24	-0.32
531	7.3	-0.26	-0.23	-0.33
532	7.1	-0.24	-0.21	-0.31
533	6.9	-0.21	-0.18	-0.28
534	6.7	-0.17	-0.14	-0.23
535	6.6	-0.1	-0.08	-0.16
536	6.5	-0.02	0.02	-0.1
537	6.5	0.08	0.12	-0.04
538	6.6	0.17	0.22	0.05
539	6.7	0.24	0.3	0.11
540	6.7	0.29	0.35	0.15
541	6.8	0.31	0.36	0.19
542	6.8	0.32	0.35	0.23
543	6.8	0.32	0.35	0.25
544	6.8	0.31	0.33	0.26
545	6.7	0.29	0.31	0.25
546	6.6	0.25	0.27	0.2
547	6.5	0.21	0.24	0.15
548	6.5	0.18	0.21	0.1
549	6.4	0.16	0.19	0.08
550	6.5	0.17	0.19	0.1
551	6.6	0.18	0.21	0.13
552	6.8	0.21	0.22	0.17
553	6.9	0.22	0.23	0.19
554	7	0.22	0.23	0.2
555	7.2	0.21	0.23	0.18
556	7.3	0.2	0.22	0.16
557	7.4	0.18	0.2	0.13
558	7.5	0.15	0.19	0.06
559	7.5	0.12	0.16	0.02
560	7.6	0.08	0.12	-0.01
561	7.6	0.04	0.08	-0.04
562	7.6	0	0.03	-0.08
563	7.6	-0.05	-0.03	-0.1
564	7.6	-0.1	-0.08	-0.15
565	7.5	-0.15	-0.13	-0.2
566	7.5	-0.21	-0.19	-0.25
567	7.4	-0.26	-0.24	-0.3
568	7.3	-0.3	-0.29	-0.33
569	7.1	-0.34	-0.34	-0.35
570	7	-0.37	-0.38	-0.35
571	6.8	-0.41	-0.43	-0.37
572	6.7	-0.45	-0.48	-0.39
573	6.5	-0.51	-0.54	-0.44
574	6.4	-0.56	-0.6	-0.48
575	6.3	-0.6	-0.63	-0.52
576	6.3	-0.61	-0.64	-0.53
577	6.3	-0.59	-0.63	-0.51
578	6.5	-0.54	-0.58	-0.45
579	6.6	-0.48	-0.52	-0.39
580	6.7	-0.41	-0.44	-0.35
581	6.9	-0.33	-0.35	-0.28
582	7	-0.26	-0.28	-0.22
583	7.1	-0.21	-0.22	-0.18
584	7.1	-0.16	-0.16	-0.15
585	7.2	-0.11	-0.11	-0.11
586	7.2	-0.1	-0.09	-0.12
587	7.2	-0.1	-0.08	-0.14
588	7.2	-0.13	-0.1	-0.18
589	7.1	-0.16	-0.14	-0.22
590	7	-0.21	-0.18	-0.28
591	6.9	-0.28	-0.25	-0.35
592	6.8	-0.34	-0.3	-0.42
593	6.7	-0.39	-0.34	-0.49
594	6.5	-0.43	-0.38	-0.54
595	6.4	-0.48	-0.44	-0.58
596	6.3	-0.52	-0.49	-0.6
597	6.1	-0.54	-0.51	-0.61
598	6.1	-0.53	-0.5	-0.6
599	6.1	-0.51	-0.48	-0.57
600	6.3	-0.46	-0.43	-0.51
601	6.4	-0.39	-0.38	-0.42
602	6.5	-0.33	-0.34	-0.33
603	6.7	-0.29	-0.3	-0.25
604	6.8	-0.24	-0.27	-0.18
605	6.9	-0.22	-0.25	-0.16
606	7	-0.22	-0.24	-0.16
607	7	-0.23	-0.25	-0.19
608	7.1	-0.26	-0.25	-0.27
609	7.1	-0.3	-0.27	-0.37
610	7.1	-0.34	-0.3	-0.44
611	7	-0.37	-0.31	-0.5
612	7	-0.39	-0.33	-0.55
613	6.9	-0.42	-0.35	-0.56
614	6.8	-0.42	-0.37	-0.55
615	6.7	-0.42	-0.36	-0.57
616	6.5	-0.41	-0.34	-0.56
617	6.4	-0.37	-0.3	-0.53
618	6.2	-0.31	-0.24	-0.47
619	6	-0.21	-0.15	-0.34
620	5.9	-0.06	-0.02	-0.15
621	5.8	0.11	0.13	0.07
622	5.8	0.3	0.3	0.3
623	5.9	0.48	0.46	0.52
624	6	0.63	0.6	0.69
625	6.2	0.72	0.68	0.81
626	6.4	0.78	0.73	0.9
627	6.5	0.82	0.76	0.94
628	6.7	0.83	0.77	0.97
629	6.8	0.84	0.77	1
630	6.9	0.83	0.75	1.01
631	7	0.81	0.73	0.99
632	7.1	0.78	0.7	0.97
633	7.1	0.75	0.67	0.93
634	7.1	0.72	0.65	0.89
635	7.1	0.7	0.64	0.84
636	7.1	0.69	0.64	0.81
637	7	0.68	0.64	0.78
638	6.9	0.67	0.64	0.76
639	6.8	0.66	0.62	0.75
640	6.7	0.64	0.61	0.72
641	6.5	0.62	0.59	0.69
642	6.4	0.6	0.56	0.69
643	6.2	0.58	0.54	0.66
644	6	0.55	0.52	0.64
645	5.8	0.52	0.49	0.61
646	5.6	0.49	0.45	0.57
647	5.5	0.47	0.43	0.55
648	5.5	0.46	0.42	0.54
649	5.6	0.47	0.43	0.54
650	5.7	0.49	0.45	0.57
651	5.8	0.52	0.48	0.61
652	6	0.54	0.5	0.63
653	6.1	0.55	0.51	0.63
654	6.2	0.54	0.5	0.62
655	6.3	0.53	0.49	0.62
656	6.3	0.52	0.48	0.61
657	6.4	0.51	0.47	0.62
658	6.4	0.51	0.46	0.63
659	6.4	0.5	0.45	0.63
660	6.3	0.49	0.43	0.61
661	6.2	0.46	0.41	0.58
662	6.1	0.43	0.39	0.52
663	6	0.38	0.36	0.45
664	5.8	0.34	0.33	0.38
665	5.6	0.29	0.29	0.3
666	5.4	0.23	0.24	0.2
667	5.3	0.19	0.21	0.16
668	5.2	0.17	0.19	0.13
669	5.2	0.15	0.17	0.12
670	5.3	0.16	0.18	0.11
671	5.4	0.17	0.19	0.13
672	5.6	0.16	0.18	0.12
673	5.7	0.15	0.16	0.11
674	5.9	0.12	0.14	0.09
675	6	0.09	0.09	0.07
676	6.1	0.05	0.05	0.04
677	6.1	0.01	0.01	0.02
678	6.2	-0.03	-0.04	-0.01
679	6.2	-0.08	-0.08	-0.07
680	6.2	-0.13	-0.13	-0.13
681	6.2	-0.17	-0.17	-0.17
682	6.1	-0.21	-0.2	-0.22
683	6	-0.25	-0.24	-0.26
684	5.9	-0.28	-0.28	-0.29
685	5.7	-0.32	-0.32	-0.31
686	5.5	-0.36	-0.36	-0.36
687	5.3	-0.42	-0.41	-0.43
688	5.1	-0.48	-0.46	-0.52
689	5	-0.52	-0.49	-0.6
690	4.9	-0.55	-0.5	-0.65
691	4.9	-0.55	-0.49	-0.67
692	5	-0.52	-0.47	-0.64
693	5.1	-0.47	-0.43	-0.56
694	5.3	-0.43	-0.41	-0.49
695	5.5	-0.4	-0.39	-0.43
696	5.6	-0.37	-0.37	-0.38
697	5.7	-0.36	-0.35	-0.36
698	5.9	-0.34	-0.34	-0.35
699	5.9	-0.33	-0.32	-0.33
700	6	-0.31	-0.3	-0.32
701	6.1	-0.29	-0.28	-0.3
702	6.1	-0.27	-0.26	-0.29
703	6	-0.25	-0.25	-0.26
704	6	-0.24	-0.24	-0.24
705	5.9	-0.23	-0.23	-0.22
706	5.7	-0.22	-0.22	-0.22
707	5.6	-0.22	-0.21	-0.22
708	5.4	-0.21	-0.2	-0.23
709	5.2	-0.2	-0.18	-0.24
710	5	-0.19	-0.16	-0.24
711	4.8	-0.15	-0.13	-0.2
712	4.6	-0.08	-0.06	-0.11
713	4.5	0.03	0.04	0.01
714	4.5	0.15	0.14	0.15
715	4.6	0.25	0.24	0.28
716	4.7	0.35	0.34	0.38
717	4.9	0.41	0.4	0.44
718	5.1	0.44	0.42	0.48
719	5.3	0.46	0.44	0.49
720	5.4	0.47	0.46	0.49
721	5.5	0.46	0.47	0.46
722	5.6	0.45	0.47	0.43
723	5.7	0.42	0.44	0.38
724	5.7	0.38	0.4	0.35
725	5.7	0.34	0.34	0.33
726	5.7	0.3	0.3	0.31
727	5.6	0.25	0.23	0.28
728	5.5	0.2	0.18	0.25
729	5.4	0.16	0.14	0.2
730	5.2	0.12	0.1	0.16
731	5	0.06	0.03	0.13
732	4.8	0.03	0	0.09
733	4.6	0	-0.02	0.05
734	4.4	-0.04	-0.06	0
735	4.1	-0.07	-0.08	-0.06
736	4	-0.07	-0.06	-0.1
737	3.9	-0.07	-0.06	-0.12
738	3.9	-0.08	-0.06	-0.12
739	4.1	-0.05	-0.03	-0.09
740	4.3	-0.03	-0.02	-0.05
741	4.5	0.02	0.03	-0.02
742	4.8	0.05	0.06	0.02
743	5	0.11	0.14	0.04
744	5.3	0.16	0.2	0.06
745	5.5	0.22	0.28	0.07
746	5.8	0.24	0.31	0.09
747	6	0.27	0.34	0.12
748	6.2	0.29	0.36	0.15
749	6.4	0.3	0.35	0.18
750	6.5	0.28	0.3	0.23
751	6.7	0.27	0.28	0.26
752	6.8	0.27	0.26	0.28
753	6.9	0.25	0.23	0.29
754	7	0.24	0.21	0.29
755	7	0.23	0.21	0.28
756	7.1	0.19	0.17	0.25
757	7.1	0.17	0.14	0.23
758	7.1	0.14	0.12	0.19
759	7.1	0.11	0.08	0.16
760	7.1	0.07	0.05	0.12
761	7	0.03	0.02	0.08
762	7	-0.01	-0.03	0.03
763	6.9	-0.06	-0.07	-0.02
764	6.8	-0.1	-0.11	-0.08
765	6.7	-0.13	-0.13	-0.13
766	6.5	-0.16	-0.16	-0.18
767	6.3	-0.19	-0.18	-0.21
768	6.2	-0.22	-0.2	-0.26
769	5.9	-0.25	-0.23	-0.31
770	5.7	-0.28	-0.24	-0.35
771	5.5	-0.3	-0.27	-0.38
772	5.2	-0.32	-0.29	-0.39
773	4.9	-0.35	-0.33	-0.4
774	4.7	-0.37	-0.36	-0.41
775	4.4	-0.4	-0.39	-0.42
776	4.1	-0.43	-0.42	-0.44
777	3.8	-0.47	-0.46	-0.49
778	3.6	-0.51	-0.5	-0.54
779	3.4	-0.53	-0.53	-0.55
780	3.4	-0.52	-0.52	-0.5
781	3.4	-0.52	-0.54	-0.45
782	3.5	-0.5	-0.53	-0.37
783	3.6	-0.46	-0.51	-0.24
784	3.8	-0.4	-0.47	-0.13
785	3.9	-0.36	-0.43	-0.05
786	4	-0.3	-0.38	0
787	4.1	-0.23	-0.29	0.05
788	4.2	-0.16	-0.22	0.07
789	4.2	-0.1	-0.15	0.08
790	4.1	-0.03	-0.05	0.08
791	4.1	0.05	0.02	0.14
792	4	0.12	0.09	0.24
793	3.9	0.23	0.2	0.33
794	3.7	0.36	0.34	0.47
795	3.6	0.49	0.46	0.64
796	3.5	0.58	0.54	0.72
797	3.5	0.63	0.6	0.74
798	3.6	0.62	0.6	0.72
799	3.9	0.58	0.57	0.64
800	4.1	0.51	0.51	0.53
801	4.5	0.48	0.48	0.45
802	4.8	0.43	0.44	0.4
803	5.1	0.37	0.38	0.37
804	5.4	0.33	0.33	0.35
805	5.8	0.24	0.22	0.33
806	6	0.14	0.09	0.31
807	6.3	0.06	0.01	0.29
808	6.6	0.02	-0.03	0.25
809	6.8	-0.05	-0.11	0.21
810	7.1	-0.05	-0.1	0.16
811	7.3	-0.03	-0.07	0.12
812	7.5	-0.05	-0.08	0.08
813	7.7	-0.08	-0.11	0.05
814	7.9	-0.11	-0.14	0
815	8	-0.13	-0.15	-0.03
816	8.2	-0.18	-0.21	-0.07
817	8.3	-0.2	-0.22	-0.13
818	8.5	-0.19	-0.19	-0.18
819	8.6	-0.18	-0.18	-0.2
820	8.7	-0.18	-0.17	-0.22
821	8.8	-0.18	-0.16	-0.24
822	8.9	-0.17	-0.15	-0.27
823	8.9	-0.22	-0.2	-0.3
824	9	-0.22	-0.2	-0.33
825	9	-0.26	-0.24	-0.38
826	9.1	-0.27	-0.25	-0.38
827	9.1	-0.29	-0.27	-0.33
828	9.1	-0.27	-0.27	-0.28
829	9.1	-0.25	-0.25	-0.22
830	9.1	-0.21	-0.22	-0.16
831	9.1	-0.2	-0.22	-0.13
832	9.1	-0.19	-0.2	-0.14
833	9.1	-0.2	-0.2	-0.18
834	9	-0.22	-0.22	-0.22
835	9	-0.23	-0.22	-0.26
836	8.9	-0.24	-0.23	-0.29
837	8.9	-0.27	-0.26	-0.33
838	8.8	-0.29	-0.27	-0.39
839	8.7	-0.32	-0.29	-0.45
840	8.6	-0.35	-0.32	-0.5
841	8.5	-0.39	-0.36	-0.54
842	8.4	-0.42	-0.39	-0.54
843	8.3	-0.43	-0.42	-0.48
844	8.1	-0.45	-0.46	-0.39
845	8	-0.45	-0.48	-0.3
846	7.8	-0.43	-0.49	-0.21
847	7.7	-0.38	-0.44	-0.13
848	7.5	-0.39	-0.46	-0.1
849	7.3	-0.39	-0.47	-0.09
850	7.1	-0.41	-0.49	-0.1
851	6.9	-0.42	-0.49	-0.13
852	6.6	-0.49	-0.56	-0.18
853	6.4	-0.51	-0.58	-0.23
854	6.2	-0.53	-0.59	-0.29
855	6	-0.56	-0.61	-0.35
856	5.8	-0.6	-0.65	-0.41
857	5.6	-0.62	-0.66	-0.45
858	5.5	-0.65	-0.69	-0.49
859	5.4	-0.66	-0.7	-0.51
860	5.4	-0.64	-0.67	-0.52
861	5.4	-0.61	-0.64	-0.48
862	5.5	-0.49	-0.52	-0.37
863	5.6	-0.31	-0.33	-0.19
864	5.7	-0.11	-0.14	0.01
865	5.7	0.07	0.03	0.25
866	5.8	0.25	0.19	0.47
867	5.7	0.33	0.25	0.65
868	5.7	0.39	0.3	0.77
869	5.7	0.46	0.36	0.88
870	5.6	0.52	0.42	0.94
871	5.6	0.57	0.47	0.97
872	5.6	0.62	0.52	0.99
873	5.7	0.65	0.57	0.98
874	5.9	0.63	0.56	0.93
875	6.1	0.6	0.53	0.86
876	6.3	0.56	0.51	0.79
877	6.5	0.54	0.5	0.72
878	6.7	0.51	0.47	0.67
879	6.8	0.47	0.42	0.65
880	7	0.43	0.38	0.64
881	7.1	0.4	0.34	0.65
882	7.3	0.37	0.31	0.65
883	7.4	0.32	0.25	0.65
884	7.5	0.29	0.21	0.64
885	7.6	0.28	0.19	0.64
886	7.7	0.28	0.19	0.64
887	7.7	0.27	0.17	0.67
888	7.7	0.27	0.17	0.69
889	7.7	0.28	0.18	0.71
890	7.7	0.28	0.17	0.71
891	7.7	0.28	0.17	0.69
892	7.7	0.26	0.17	0.67
893	7.6	0.25	0.16	0.6
894	7.5	0.22	0.14	0.52
895	7.4	0.2	0.14	0.46
896	7.3	0.17	0.12	0.38
897	7.2	0.16	0.12	0.31
898	7	0.14	0.1	0.29
899	6.9	0.12	0.08	0.26
900	6.7	0.08	0.04	0.24
901	6.5	0.05	0	0.27
902	6.3	0.04	-0.02	0.27
903	6.2	0.01	-0.05	0.22
904	6	-0.03	-0.09	0.17
905	5.9	-0.05	-0.1	0.13
906	5.9	-0.06	-0.1	0.07
907	5.9	-0.08	-0.11	0.04
908	5.9	-0.07	-0.1	0.05
909	6	-0.03	-0.06	0.09
910	6	0.02	0	0.12
911	6	0.09	0.07	0.16
912	6	0.16	0.15	0.17
913	6	0.24	0.24	0.22
914	5.9	0.33	0.34	0.28
915	5.9	0.38	0.39	0.32
916	5.9	0.38	0.38	0.34
917	5.9	0.35	0.35	0.35
918	6	0.32	0.32	0.32
919	6.2	0.26	0.25	0.29
920	6.3	0.2	0.18	0.27
921	6.5	0.17	0.14	0.28
922	6.7	0.15	0.11	0.3
923	6.9	0.12	0.08	0.29
924	7	0.1	0.06	0.24
925	7.1	0.07	0.04	0.18
926	7.3	0.04	0.03	0.08
927	7.4	0	0	0
928	7.4	-0.05	-0.04	-0.07
929	7.5	-0.09	-0.08	-0.13
930	7.6	-0.13	-0.12	-0.19
931	7.6	-0.18	-0.18	-0.19
932	7.6	-0.23	-0.25	-0.17
933	7.6	-0.27	-0.3	-0.14
934	7.6	-0.29	-0.35	-0.08
935	7.6	-0.3	-0.37	-0.02
936	7.5	-0.3	-0.38	0.01
937	7.4	-0.32	-0.39	-0.01
938	7.3	-0.35	-0.42	-0.04
939	7.2	-0.39	-0.47	-0.03
940	7.1	-0.41	-0.5	-0.04
941	6.9	-0.43	-0.52	-0.09
942	6.8	-0.46	-0.55	-0.1
943	6.6	-0.49	-0.58	-0.13
944	6.4	-0.52	-0.6	-0.22
945	6.2	-0.58	-0.65	-0.3
946	6	-0.64	-0.7	-0.39
947	5.9	-0.7	-0.74	-0.52
948	5.8	-0.7	-0.73	-0.59
949	5.7	-0.68	-0.69	-0.63
950	5.7	-0.64	-0.64	-0.66
951	5.8	-0.59	-0.58	-0.65
952	5.9	-0.5	-0.49	-0.56
953	5.9	-0.41	-0.39	-0.5
954	5.9	-0.37	-0.36	-0.4
955	5.9	-0.3	-0.31	-0.28
956	5.9	-0.2	-0.2	-0.18
957	5.8	-0.06	-0.05	-0.1
958	5.8	0.06	0.08	0
959	5.7	0.18	0.21	0.07
960	5.6	0.28	0.32	0.11
961	5.6	0.33	0.38	0.15
962	5.6	0.33	0.37	0.18
963	5.8	0.3	0.34	0.12
964	5.9	0.24	0.29	0.02
965	6.1	0.18	0.23	-0.06
966	6.2	0.11	0.17	-0.13
967	6.4	0.04	0.11	-0.22
968	6.5	-0.02	0.03	-0.26
969	6.7	-0.06	-0.01	-0.29
970	6.8	-0.09	-0.05	-0.28
971	6.9	-0.13	-0.09	-0.3
972	7	-0.17	-0.13	-0.33
973	7	-0.2	-0.17	-0.32
974	7.1	-0.22	-0.2	-0.28
975	7.1	-0.21	-0.2	-0.25
976	7.1	-0.18	-0.18	-0.21
977	7.1	-0.14	-0.14	-0.14
978	7	-0.08	-0.08	-0.1
979	7	-0.03	-0.02	-0.08
980	6.9	0.01	0.04	-0.11
981	6.8	0.01	0.05	-0.13
982	6.7	0.01	0.06	-0.16
983	6.5	-0.01	0.03	-0.17
984	6.4	-0.04	-0.01	-0.18
985	6.2	-0.08	-0.06	-0.19
986	6	-0.12	-0.1	-0.2
987	5.9	-0.16	-0.15	-0.23
988	5.8	-0.23	-0.22	-0.29
989	5.7	-0.27	-0.25	-0.33
990	5.7	-0.28	-0.27	-0.35
991	5.6	-0.28	-0.27	-0.35
992	5.6	-0.27	-0.25	-0.33
993	5.6	-0.2	-0.18	-0.28
994	5.6	-0.16	-0.15	-0.22
995	5.5	-0.12	-0.11	-0.17
996	5.5	-0.09	-0.08	-0.12
997	5.4	-0.05	-0.05	-0.07
998	5.3	-0.01	0	-0.04
999	5.2	0.06	0.08	0
1000	5	0.1	0.12	0.03
1001	5	0.12	0.14	0.04
1002	5	0.12	0.14	0.05
1003	5.1	0.11	0.12	0.05
1004	5.3	0.06	0.07	0
1005	5.4	0.02	0.03	-0.04
1006	5.5	-0.02	-0.01	-0.09
1007	5.6	-0.08	-0.07	-0.12
1008	5.7	-0.15	-0.14	-0.16
1009	5.8	-0.19	-0.2	-0.17
1010	5.8	-0.22	-0.24	-0.17
1011	5.8	-0.24	-0.26	-0.15
1012	5.8	-0.23	-0.25	-0.13
1013	5.7	-0.21	-0.23	-0.13
1014	5.7	-0.2	-0.21	-0.14
1015	5.5	-0.2	-0.2	-0.18
1016	5.4	-0.22	-0.22	-0.24
1017	5.3	-0.25	-0.24	-0.29
1018	5.1	-0.3	-0.29	-0.35
1019	5	-0.34	-0.33	-0.38
1020	4.9	-0.36	-0.36	-0.38
1021	4.9	-0.35	-0.34	-0.38
1022	4.9	-0.32	-0.31	-0.38
1023	5	-0.26	-0.23	-0.35
1024	5.2	-0.19	-0.16	-0.29
1025	5.3	-0.11	-0.08	-0.24
1026	5.4	-0.04	-0.01	-0.18
1027	5.5	0.02	0.06	-0.13
1028	5.5	0.07	0.11	-0.1
1029	5.6	0.09	0.13	-0.08
1030	5.6	0.1	0.13	-0.04
1031	5.5	0.11	0.13	0
1032	5.5	0.13	0.16	0.03
1033	5.4	0.17	0.19	0.06
1034	5.3	0.22	0.26	0.08
1035	5.2	0.27	0.32	0.08
1036	5	0.33	0.39	0.1
1037	4.9	0.36	0.41	0.13
1038	4.8	0.36	0.41	0.16
1039	4.9	0.35	0.39	0.17
1040	5	0.32	0.37	0.15
1041	5.2	0.28	0.32	0.11
1042	5.4	0.23	0.28	0.07
1043	5.6	0.2	0.24	0.05
1044	5.8	0.18	0.21	0.04
1045	6	0.15	0.18	0.02
1046	6.2	0.14	0.17	0
1047	6.4	0.12	0.15	-0.01
1048	6.5	0.1	0.12	-0.02
1049	6.6	0.08	0.1	-0.04
1050	6.8	0.05	0.07	-0.03
1051	6.8	0.01	0.02	-0.02
1052	6.9	0	0.01	0
1053	7	-0.01	-0.01	0.01
1054	7	-0.04	-0.05	0.02
1055	7	-0.05	-0.08	0.04
1056	7	-0.07	-0.1	0.05
1057	7	-0.11	-0.15	0.05
1058	6.9	-0.17	-0.22	0.04
1059	6.8	-0.23	-0.29	0.02
1060	6.7	-0.3	-0.37	-0.02
1061	6.6	-0.37	-0.45	-0.07
1062	6.5	-0.44	-0.51	-0.12
1063	6.4	-0.49	-0.56	-0.19
1064	6.2	-0.53	-0.59	-0.27
1065	6.1	-0.57	-0.62	-0.34
1066	6	-0.61	-0.66	-0.4
1067	5.8	-0.65	-0.7	-0.48
1068	5.7	-0.71	-0.75	-0.55
1069	5.7	-0.74	-0.78	-0.56
1070	5.7	-0.75	-0.8	-0.57
1071	5.7	-0.82	-0.88	-0.57
1072	5.8	-0.77	-0.85	-0.46
1073	5.9	-0.7	-0.8	-0.31
1074	6	-0.62	-0.74	-0.19
1075	6.1	-0.55	-0.67	-0.1
1076	6.2	-0.47	-0.6	-0.03
1077	6.3	-0.4	-0.51	0.03
1078	6.4	-0.32	-0.43	0.07
1079	6.5	-0.26	-0.36	0.1
1080	6.6	-0.21	-0.3	0.13
1081	6.6	-0.17	-0.25	0.11
1082	6.6	-0.16	-0.22	0.04
1083	6.6	-0.16	-0.19	-0.02
1084	6.5	-0.15	-0.17	-0.06
1085	6.5	-0.12	-0.14	-0.04
1086	6.4	-0.09	-0.12	0.03
1087	6.4	-0.04	-0.09	0.13
1088	6.3	0.01	-0.05	0.22
1089	6.3	0.02	-0.05	0.29
1090	6.4	0.01	-0.07	0.32
1091	6.5	-0.03	-0.12	0.31
1092	6.6	-0.08	-0.18	0.28
1093	6.7	-0.15	-0.26	0.24
1094	6.8	-0.2	-0.31	0.19
1095	6.9	-0.24	-0.33	0.13
1096	7	-0.26	-0.35	0.05
1097	7	-0.29	-0.36	-0.04
1098	7	-0.32	-0.37	-0.13
1099	7.1	-0.36	-0.4	-0.22
1100	7.1	-0.41	-0.44	-0.31
1101	7.1	-0.43	-0.45	-0.36
1102	7.1	-0.41	-0.42	-0.36
1103	7.2	-0.36	-0.37	-0.32
1104	7.4	-0.28	-0.3	-0.24
1105	7.5	-0.18	-0.2	-0.12
1106	7.7	-0.1	-0.13	0
1107	7.8	-0.04	-0.08	0.09
1108	7.9	0	-0.04	0.14
1109	8	0.02	-0.02	0.16
1110	8	0.05	0.01	0.2
1111	8.1	0.06	0.02	0.21
1112	8.1	0.07	0.03	0.23
1113	8.1	0.09	0.04	0.26
1114	8.1	0.1	0.05	0.28
1115	8	0.12	0.06	0.31
1116	8	0.15	0.1	0.35
1117	8	0.21	0.16	0.42
1118	7.9	0.25	0.2	0.44
1119	7.9	0.28	0.23	0.48
1120	8	0.28	0.23	0.44
1121	8.1	0.26	0.23	0.37
1122	8.3	0.2	0.19	0.27
1123	8.4	0.15	0.12	0.24
1124	8.6	0.1	0.09	0.17
1125	8.8	0.06	0.05	0.1
1126	8.9	0.02	0	0.07
1127	9.1	-0.02	-0.05	0.06
1128	9.3	-0.05	-0.07	0.04
1129	9.4	-0.09	-0.12	0.02
1130	9.6	-0.14	-0.17	-0.01
1131	9.7	-0.19	-0.22	-0.08
1132	9.8	-0.22	-0.24	-0.15
1133	9.9	-0.25	-0.26	-0.21
1134	10	-0.26	-0.26	-0.24
1135	10.1	-0.26	-0.26	-0.28
1136	10.1	-0.26	-0.26	-0.26
1137	10.2	-0.27	-0.27	-0.26
1138	10.2	-0.29	-0.29	-0.28
1139	10.3	-0.32	-0.32	-0.32
1140	10.3	-0.35	-0.35	-0.37
1141	10.3	-0.39	-0.38	-0.42
1142	10.3	-0.42	-0.4	-0.48
1143	10.3	-0.45	-0.42	-0.55
1144	10.2	-0.47	-0.44	-0.58
1145	10.2	-0.49	-0.46	-0.61
1146	10.2	-0.5	-0.47	-0.61
1147	10.1	-0.49	-0.47	-0.58
1148	10	-0.48	-0.47	-0.55
1149	9.9	-0.46	-0.46	-0.46
1150	9.8	-0.43	-0.46	-0.33
1151	9.7	-0.4	-0.44	-0.24
1152	9.6	-0.38	-0.44	-0.17
1153	9.6	-0.36	-0.44	-0.09
1154	9.5	-0.38	-0.45	-0.12
1155	9.4	-0.41	-0.47	-0.19
1156	9.4	-0.46	-0.51	-0.24
1157	9.4	-0.48	-0.54	-0.28
1158	9.4	-0.5	-0.55	-0.32
1159	9.5	-0.49	-0.53	-0.33
1160	9.6	-0.45	-0.5	-0.29
1161	9.8	-0.41	-0.44	-0.27
1162	9.9	-0.37	-0.39	-0.27
1163	10	-0.33	-0.35	-0.27
1164	10.1	-0.31	-0.32	-0.27
1165	10.2	-0.29	-0.29	-0.3
1166	10.3	-0.28	-0.27	-0.33
1167	10.3	-0.27	-0.25	-0.36
1168	10.4	-0.25	-0.24	-0.3
1169	10.4	-0.23	-0.23	-0.23
1170	10.4	-0.2	-0.22	-0.15
1171	10.5	-0.16	-0.19	-0.04
1172	10.5	-0.11	-0.16	0.09
1173	10.5	-0.07	-0.12	0.14
1174	10.4	-0.03	-0.08	0.18
1175	10.4	0.02	-0.03	0.22
1176	10.4	0.09	0.03	0.27
1177	10.3	0.15	0.1	0.3
1178	10.3	0.21	0.18	0.33
1179	10.2	0.28	0.26	0.35
1180	10.2	0.34	0.33	0.38
1181	10.2	0.36	0.36	0.38
1182	10.2	0.37	0.37	0.37
1183	10.3	0.37	0.38	0.36
1184	10.4	0.35	0.36	0.34
1185	10.5	0.33	0.32	0.33
1186	10.6	0.3	0.29	0.32
1187	10.8	0.27	0.26	0.3
1188	10.9	0.24	0.23	0.31
1189	11.1	0.22	0.2	0.29
1190	11.2	0.2	0.19	0.24
1191	11.3	0.18	0.17	0.22
1192	11.4	0.16	0.15	0.19
1193	11.5	0.12	0.11	0.14
1194	11.7	0.07	0.06	0.11
1195	11.8	0.02	0.01	0.08
1196	11.9	-0.03	-0.04	0.02
1197	11.9	-0.07	-0.09	-0.02
1198	12	-0.11	-0.12	-0.06
1199	12.1	-0.14	-0.16	-0.08
1200	12.2	-0.15	-0.18	-0.05
1201	12.2	-0.15	-0.2	0.02
1202	12.3	-0.13	-0.19	0.09
1203	12.3	-0.11	-0.18	0.13
1204	12.3	-0.1	-0.17	0.14
1205	12.3	-0.12	-0.17	0.09
1206	12.4	-0.15	-0.19	-0.02
1207	12.4	-0.19	-0.21	-0.14
1208	12.3	-0.23	-0.24	-0.22
1209	12.3	-0.27	-0.27	-0.26
1210	12.3	-0.3	-0.31	-0.28
1211	12.3	-0.34	-0.35	-0.29
1212	12.2	-0.38	-0.41	-0.29
1213	12.2	-0.45	-0.48	-0.32
1214	12.1	-0.52	-0.56	-0.37
1215	12.1	-0.58	-0.61	-0.44
1216	12	-0.62	-0.66	-0.47
1217	12	-0.64	-0.68	-0.48
1218	11.9	-0.64	-0.69	-0.46
1219	11.9	-0.65	-0.7	-0.44
1220	11.8	-0.65	-0.72	-0.42
1221	11.7	-0.66	-0.73	-0.4
1222	11.6	-0.65	-0.73	-0.35
1223	11.5	-0.63	-0.73	-0.27
1224	11.5	-0.62	-0.73	-0.21
1225	11.4	-0.62	-0.74	-0.19
1226	11.4	-0.66	-0.77	-0.25
1227	11.4	-0.69	-0.78	-0.34
1228	11.4	-0.71	-0.78	-0.46
1229	11.4	-0.7	-0.75	-0.52
1230	11.5	-0.65	-0.69	-0.5
1231	11.6	-0.56	-0.61	-0.41
1232	11.6	-0.49	-0.53	-0.32
1233	11.6	-0.41	-0.47	-0.2
1234	11.7	-0.33	-0.4	-0.08
1235	11.7	-0.24	-0.33	0.07
1236	11.7	-0.14	-0.25	0.25
1237	11.7	-0.03	-0.15	0.42
1238	11.7	0.07	-0.06	0.56
1239	11.7	0.14	0	0.65
1240	11.7	0.17	0.03	0.68
1241	11.7	0.17	0.03	0.66
1242	11.8	0.14	0.01	0.62
1243	11.9	0.1	-0.03	0.58
1244	12	0.06	-0.07	0.53
1245	12.1	0.02	-0.11	0.49
1246	12.2	-0.02	-0.14	0.44
1247	12.3	-0.04	-0.16	0.4
1248	12.4	-0.06	-0.17	0.36
1249	12.5	-0.06	-0.17	0.31
1250	12.6	-0.07	-0.17	0.27
1251	12.7	-0.09	-0.17	0.22
1252	12.8	-0.1	-0.18	0.18
1253	12.8	-0.12	-0.2	0.16
1254	12.9	-0.14	-0.21	0.13
1255	12.9	-0.15	-0.22	0.11
1256	13	-0.16	-0.22	0.08
1257	13	-0.17	-0.23	0.05
1258	13	-0.18	-0.23	-0.01
1259	13	-0.21	-0.24	-0.07
1260	13	-0.23	-0.27	-0.09
1261	13	-0.25	-0.3	-0.07
1262	12.9	-0.26	-0.32	-0.01
1263	12.9	-0.26	-0.34	0.06
1264	12.8	-0.25	-0.35	0.14
1265	12.8	-0.23	-0.34	0.17
1266	12.7	-0.22	-0.32	0.15
1267	12.6	-0.23	-0.32	0.07
1268	12.5	-0.27	-0.34	0
1269	12.4	-0.3	-0.37	-0.08
1270	12.4	-0.34	-0.4	-0.14
1271	12.3	-0.4	-0.46	-0.19
1272	12.2	-0.44	-0.51	-0.21
1273	12.2	-0.46	-0.54	-0.18
1274	12.2	-0.45	-0.55	-0.11
1275	12.2	-0.43	-0.54	-0.02
1276	12.2	-0.38	-0.5	0.08
1277	12.2	-0.29	-0.42	0.19
1278	12.3	-0.2	-0.33	0.28
1279	12.3	-0.11	-0.23	0.34
1280	12.3	-0.03	-0.14	0.37
1281	12.3	0.05	-0.05	0.39
1282	12.3	0.13	0.05	0.44
1283	12.3	0.18	0.11	0.46
1284	12.3	0.2	0.13	0.46
1285	12.3	0.2	0.13	0.46
1286	12.4	0.17	0.09	0.47
1287	12.4	0.12	0.03	0.44
1288	12.5	0.08	-0.01	0.41
1289	12.6	0.06	-0.04	0.42
1290	12.6	0.04	-0.06	0.42
1291	12.7	0.03	-0.07	0.41
1292	12.8	0.02	-0.08	0.39
1293	12.8	0	-0.1	0.36
1294	12.8	-0.03	-0.12	0.29
1295	12.9	-0.07	-0.15	0.21
1296	12.9	-0.11	-0.18	0.14
1297	12.9	-0.15	-0.21	0.08
1298	12.9	-0.19	-0.24	0
1299	12.8	-0.22	-0.27	-0.04
1300	12.8	-0.25	-0.31	-0.06
1301	12.7	-0.29	-0.34	-0.11
1302	12.7	-0.32	-0.38	-0.11
1303	12.7	-0.35	-0.42	-0.09
1304	12.6	-0.37	-0.45	-0.09
1305	12.5	-0.41	-0.48	-0.14
1306	12.5	-0.42	-0.5	-0.16
1307	12.5	-0.42	-0.49	-0.16
1308	12.6	-0.39	-0.46	-0.14
1309	12.6	-0.37	-0.42	-0.18
1310	12.7	-0.31	-0.37	-0.13
1311	12.7	-0.25	-0.31	-0.06
1312	12.8	-0.21	-0.25	-0.04
1313	12.9	-0.18	-0.22	-0.02
1314	12.9	-0.15	-0.21	0.08
1315	12.9	-0.13	-0.21	0.16
1316	12.9	-0.14	-0.22	0.16
1317	13	-0.14	-0.22	0.12
1318	13	-0.14	-0.2	0.07
1319	13	-0.12	-0.16	0
1320	12.9	-0.09	-0.1	-0.05
1321	12.9	-0.05	-0.04	-0.06
1322	12.8	0	0.01	-0.02
1323	12.8	0.06	0.06	0.09
1324	12.7	0.11	0.09	0.18
1325	12.7	0.14	0.1	0.26
1326	12.7	0.15	0.11	0.33
1327	12.8	0.15	0.09	0.36
1328	12.8	0.13	0.07	0.34
1329	12.9	0.1	0.04	0.31
1330	13	0.08	0.02	0.3
1331	13	0.06	-0.01	0.29
1332	13.1	0.02	-0.04	0.26
1333	13.1	-0.01	-0.07	0.2
1334	13.2	-0.06	-0.11	0.12
1335	13.2	-0.12	-0.16	0.03
1336	13.2	-0.16	-0.19	-0.05
1337	13.3	-0.21	-0.23	-0.12
1338	13.3	-0.25	-0.27	-0.18
1339	13.3	-0.3	-0.32	-0.22
1340	13.2	-0.34	-0.37	-0.25
1341	13.2	-0.39	-0.42	-0.28
1342	13.2	-0.44	-0.48	-0.3
1343	13.1	-0.5	-0.55	-0.32
1344	13.1	-0.54	-0.6	-0.33
1345	13	-0.58	-0.65	-0.34
1346	13	-0.62	-0.69	-0.34
1347	12.9	-0.64	-0.72	-0.36
1348	12.9	-0.66	-0.74	-0.35
1349	12.8	-0.65	-0.74	-0.32
1350	12.8	-0.62	-0.72	-0.26
1351	12.9	-0.6	-0.69	-0.26
1352	12.9	-0.55	-0.64	-0.2
1353	13	-0.52	-0.61	-0.19
1354	13	-0.47	-0.56	-0.14
1355	13.1	-0.44	-0.52	-0.13
1356	13.1	-0.38	-0.47	-0.05
1357	13.2	-0.33	-0.43	0.05
1358	13.2	-0.26	-0.37	0.15
1359	13.2	-0.22	-0.32	0.16
1360	13.2	-0.16	-0.27	0.23
1361	13.2	-0.13	-0.22	0.19
1362	13.1	-0.12	-0.18	0.12
1363	13.1	-0.11	-0.14	0.01
1364	13	-0.07	-0.09	0.02
1365	13	-0.04	-0.04	-0.04
1366	12.9	0.01	0.01	0.01
1367	12.9	0.03	0.03	0.04
1368	12.9	0.05	0.03	0.1
1369	13	0.04	0.02	0.09
1370	13	0.02	0	0.11
1371	13.1	-0.02	-0.05	0.08
1372	13.2	-0.05	-0.08	0.06
1373	13.2	-0.08	-0.11	0.03
1374	13.3	-0.11	-0.14	0
1375	13.3	-0.14	-0.17	-0.02
1376	13.4	-0.16	-0.19	-0.05
1377	13.4	-0.18	-0.21	-0.07
1378	13.5	-0.2	-0.24	-0.08
1379	13.5	-0.23	-0.27	-0.08
1380	13.6	-0.26	-0.3	-0.1
1381	13.6	-0.3	-0.33	-0.16
1382	13.6	-0.32	-0.34	-0.25
1383	13.6	-0.34	-0.34	-0.35
1384	13.6	-0.37	-0.34	-0.47
1385	13.5	-0.39	-0.35	-0.54
1386	13.5	-0.4	-0.36	-0.55
1387	13.5	-0.41	-0.38	-0.52
1388	13.4	-0.43	-0.41	-0.49
1389	13.3	-0.45	-0.45	-0.45
1390	13.3	-0.48	-0.5	-0.41
1391	13.2	-0.51	-0.55	-0.38
1392	13.2	-0.56	-0.61	-0.37
1393	13.1	-0.6	-0.65	-0.38
1394	13	-0.62	-0.68	-0.41
1395	13	-0.62	-0.68	-0.4
1396	13	-0.61	-0.66	-0.41
1397	13.1	-0.58	-0.63	-0.4
1398	13.1	-0.54	-0.58	-0.39
1399	13.2	-0.48	-0.5	-0.39
1400	13.2	-0.44	-0.44	-0.43
1401	13.2	-0.41	-0.39	-0.48
1402	13.2	-0.4	-0.37	-0.52
1403	13.3	-0.38	-0.34	-0.53
1404	13.2	-0.38	-0.34	-0.51
1405	13.2	-0.34	-0.33	-0.39
1406	13.2	-0.3	-0.31	-0.27
1407	13.2	-0.23	-0.25	-0.18
1408	13.1	-0.17	-0.2	-0.05
1409	13.1	-0.11	-0.15	0.05
1410	13.1	-0.08	-0.13	0.07
1411	13.1	-0.08	-0.13	0.08
1412	13.1	-0.08	-0.14	0.14
1413	13.2	-0.11	-0.17	0.11
1414	13.3	-0.13	-0.2	0.13
1415	13.3	-0.15	-0.22	0.09
1416	13.4	-0.16	-0.23	0.09
1417	13.4	-0.2	-0.26	0.02
1418	13.5	-0.21	-0.27	0.01
1419	13.5	-0.23	-0.28	-0.05
1420	13.6	-0.24	-0.29	-0.08
1421	13.6	-0.26	-0.3	-0.11
1422	13.6	-0.27	-0.31	-0.09
1423	13.6	-0.29	-0.34	-0.08
1424	13.6	-0.32	-0.37	-0.1
1425	13.6	-0.33	-0.4	-0.1
1426	13.5	-0.37	-0.43	-0.16
1427	13.5	-0.42	-0.46	-0.24
1428	13.5	-0.47	-0.51	-0.31
1429	13.4	-0.51	-0.55	-0.34
1430	13.3	-0.56	-0.61	-0.39
1431	13.3	-0.61	-0.66	-0.39
1432	13.2	-0.64	-0.71	-0.4
1433	13.2	-0.67	-0.74	-0.42
1434	13.1	-0.69	-0.76	-0.44
1435	13.1	-0.69	-0.76	-0.44
1436	13.1	-0.69	-0.75	-0.45
1437	13.2	-0.68	-0.73	-0.47
1438	13.2	-0.66	-0.71	-0.48
1439	13.3	-0.64	-0.69	-0.48
1440	13.3	-0.63	-0.66	-0.5
1441	13.3	-0.61	-0.64	-0.52
1442	13.3	-0.59	-0.61	-0.53
1443	13.4	-0.58	-0.6	-0.54
1444	13.4	-0.58	-0.59	-0.54
1445	13.4	-0.55	-0.57	-0.5
1446	13.3	-0.51	-0.53	-0.41
1447	13.3	-0.45	-0.49	-0.3
1448	13.3	-0.36	-0.41	-0.18
1449	13.2	-0.25	-0.3	-0.07
1450	13.2	-0.14	-0.19	0.01
1451	13.1	-0.04	-0.07	0.09
1452	13.1	0.07	0.04	0.16
1453	13.1	0.14	0.12	0.2
1454	13	0.16	0.14	0.23
1455	13	0.15	0.12	0.26
1456	13.1	0.11	0.06	0.28
1457	13.1	0.04	-0.03	0.27
1458	13.2	-0.03	-0.1	0.23
1459	13.2	-0.08	-0.17	0.22
1460	13.3	-0.14	-0.23	0.19
1461	13.3	-0.2	-0.28	0.06
1462	13.4	-0.28	-0.33	-0.08
1463	13.4	-0.35	-0.39	-0.21
1464	13.4	-0.44	-0.46	-0.37
1465	13.4	-0.51	-0.51	-0.5
1466	13.4	-0.56	-0.57	-0.54
1467	13.4	-0.61	-0.63	-0.55
1468	13.4	-0.64	-0.68	-0.53
1469	13.4	-0.65	-0.69	-0.48
1470	13.3	-0.65	-0.71	-0.43
1471	13.3	-0.64	-0.72	-0.38
1472	13.2	-0.63	-0.71	-0.33
1473	13.2	-0.62	-0.7	-0.3
1474	13.1	-0.62	-0.71	-0.31
1475	13.1	-0.64	-0.72	-0.34
1476	13	-0.66	-0.74	-0.39
1477	13	-0.68	-0.76	-0.42
1478	13	-0.68	-0.76	-0.4
1479	13	-0.66	-0.75	-0.33
1480	13	-0.6	-0.71	-0.22
1481	13.1	-0.51	-0.63	-0.06
1482	13.1	-0.41	-0.55	0.08
1483	13.1	-0.32	-0.46	0.16
1484	13.2	-0.25	-0.37	0.18
1485	13.2	-0.18	-0.28	0.17
1486	13.2	-0.14	-0.2	0.12
1487	13.1	-0.09	-0.13	0.07
1488	13.1	-0.03	-0.06	0.05
1489	13.1	0.02	0.02	0.05
1490	13	0.08	0.08	0.07
1491	13	0.13	0.13	0.13
1492	12.9	0.17	0.17	0.17
1493	12.9	0.18	0.18	0.19
1494	12.9	0.18	0.17	0.18
1495	13	0.15	0.15	0.16
1496	13	0.1	0.09	0.12
1497	13.1	0.04	0.03	0.08
1498	13.1	-0.02	-0.03	0.04
1499	13.1	-0.07	-0.08	0
1500	13.2	-0.11	-0.13	-0.04
1501	13.2	-0.14	-0.16	-0.07
1502	13.2	-0.17	-0.19	-0.1
1503	13.2	-0.2	-0.22	-0.12
1504	13.1	-0.24	-0.27	-0.13
1505	13.1	-0.28	-0.32	-0.14
1506	13.1	-0.32	-0.36	-0.14
1507	13	-0.35	-0.41	-0.15
1508	13	-0.39	-0.45	-0.16
1509	12.9	-0.42	-0.48	-0.17
1510	12.8	-0.45	-0.52	-0.18
1511	12.8	-0.47	-0.54	-0.19
1512	12.8	-0.47	-0.55	-0.18
1513	12.8	-0.46	-0.54	-0.17
1514	12.8	-0.44	-0.52	-0.15
1515	12.8	-0.42	-0.5	-0.13
1516	12.8	-0.39	-0.47	-0.1
1517	12.9	-0.36	-0.44	-0.07
1518	12.9	-0.33	-0.42	-0.03
1519	12.9	-0.29	-0.38	0.03
1520	12.9	-0.23	-0.32	0.09
1521	12.9	-0.16	-0.24	0.13
1522	12.9	-0.09	-0.16	0.15
1523	12.8	-0.04	-0.09	0.14
1524	12.8	0.01	-0.02	0.15
1525	12.7	0.05	0.02	0.16
1526	12.7	0.09	0.06	0.2
1527	12.6	0.14	0.11	0.26
1528	12.6	0.2	0.16	0.35
1529	12.5	0.23	0.18	0.41
1530	12.5	0.23	0.18	0.44
1531	12.5	0.22	0.16	0.44
1532	12.5	0.18	0.13	0.39
1533	12.6	0.12	0.07	0.3
1534	12.6	0.06	0.02	0.2
1535	12.7	0	-0.03	0.09
1536	12.7	-0.07	-0.08	-0.01
1537	12.7	-0.13	-0.14	-0.09
1538	12.8	-0.18	-0.19	-0.14
1539	12.8	-0.21	-0.22	-0.15
1540	12.8	-0.22	-0.24	-0.15
1541	12.8	-0.24	-0.26	-0.15
1542	12.8	-0.25	-0.28	-0.15
1543	12.7	-0.27	-0.29	-0.19
1544	12.7	-0.29	-0.3	-0.26
1545	12.6	-0.32	-0.32	-0.3
1546	12.6	-0.34	-0.35	-0.31
1547	12.5	-0.37	-0.38	-0.32
1548	12.5	-0.4	-0.42	-0.34
1549	12.4	-0.44	-0.47	-0.36
1550	12.3	-0.49	-0.52	-0.4
1551	12.3	-0.54	-0.56	-0.46
1552	12.3	-0.56	-0.58	-0.49
1553	12.2	-0.55	-0.58	-0.48
1554	12.3	-0.53	-0.56	-0.45
1555	12.3	-0.5	-0.52	-0.41
1556	12.3	-0.44	-0.46	-0.36
1557	12.4	-0.39	-0.41	-0.31
1558	12.4	-0.34	-0.36	-0.27
1559	12.4	-0.3	-0.31	-0.25
1560	12.4	-0.26	-0.26	-0.24
1561	12.3	-0.22	-0.21	-0.24
1562	12.3	-0.17	-0.15	-0.24
1563	12.3	-0.11	-0.08	-0.22
1564	12.2	-0.05	-0.01	-0.17
1565	12.1	0.02	0.05	-0.08
1566	12.1	0.09	0.11	0.02
1567	12	0.13	0.14	0.11
1568	12	0.14	0.13	0.16
1569	12	0.12	0.1	0.18
1570	12	0.06	0.04	0.15
1571	12.1	0	-0.04	0.15
1572	12.1	-0.06	-0.12	0.15
1573	12.2	-0.11	-0.18	0.16
1574	12.3	-0.13	-0.22	0.16
1575	12.3	-0.15	-0.24	0.19
1576	12.4	-0.17	-0.26	0.13
1577	12.5	-0.2	-0.27	0.07
1578	12.5	-0.23	-0.29	-0.01
1579	12.6	-0.25	-0.3	-0.07
1580	12.6	-0.28	-0.32	-0.14
1581	12.7	-0.29	-0.32	-0.19
1582	12.7	-0.31	-0.33	-0.23
1583	12.7	-0.31	-0.33	-0.23
1584	12.7	-0.3	-0.31	-0.22
1585	12.7	-0.28	-0.3	-0.22
1586	12.7	-0.25	-0.26	-0.2
1587	12.6	-0.21	-0.23	-0.15
1588	12.6	-0.21	-0.23	-0.14
1589	12.5	-0.23	-0.25	-0.14
1590	12.5	-0.26	-0.29	-0.17
1591	12.4	-0.31	-0.33	-0.22
1592	12.3	-0.36	-0.38	-0.29
1593	12.2	-0.39	-0.41	-0.33
1594	12.1	-0.41	-0.43	-0.35
1595	12	-0.43	-0.45	-0.34
1596	11.9	-0.44	-0.48	-0.31
1597	11.8	-0.47	-0.51	-0.31
1598	11.7	-0.5	-0.54	-0.32
1599	11.6	-0.53	-0.58	-0.35
1600	11.5	-0.56	-0.6	-0.39
1601	11.5	-0.57	-0.61	-0.42
1602	11.4	-0.56	-0.6	-0.43
1603	11.5	-0.54	-0.57	-0.43
1604	11.5	-0.51	-0.53	-0.4
1605	11.5	-0.47	-0.5	-0.36
1606	11.5	-0.43	-0.46	-0.32
1607	11.5	-0.41	-0.44	-0.3
1608	11.5	-0.39	-0.43	-0.26
1609	11.5	-0.36	-0.41	-0.19
1610	11.5	-0.35	-0.39	-0.18
1611	11.4	-0.32	-0.37	-0.14
1612	11.4	-0.29	-0.34	-0.11
1613	11.3	-0.26	-0.32	-0.05
1614	11.2	-0.24	-0.29	-0.02
1615	11.2	-0.24	-0.29	-0.06
1616	11.1	-0.27	-0.3	-0.13
1617	11.1	-0.29	-0.31	-0.22
1618	11.1	-0.34	-0.33	-0.34
1619	11.2	-0.39	-0.36	-0.48
1620	11.2	-0.41	-0.38	-0.52
1621	11.2	-0.42	-0.39	-0.51
1622	11.2	-0.42	-0.41	-0.47
1623	11.3	-0.42	-0.42	-0.41
1624	11.3	-0.41	-0.43	-0.33
1625	11.2	-0.39	-0.42	-0.26
1626	11.2	-0.36	-0.4	-0.22
1627	11.2	-0.36	-0.4	-0.2
1628	11.2	-0.36	-0.41	-0.2
1629	11.1	-0.36	-0.4	-0.21
1630	11	-0.36	-0.4	-0.22
1631	11	-0.37	-0.41	-0.23
1632	10.9	-0.39	-0.43	-0.24
1633	10.8	-0.42	-0.47	-0.24
1634	10.7	-0.44	-0.49	-0.24
1635	10.7	-0.44	-0.5	-0.23
1636	10.7	-0.43	-0.49	-0.2
1637	10.7	-0.36	-0.42	-0.13
1638	10.8	-0.26	-0.32	-0.06
1639	10.8	-0.18	-0.23	0
1640	10.8	-0.1	-0.15	0.09
1641	10.8	-0.02	-0.09	0.2
1642	10.8	0.03	-0.04	0.29
1643	10.7	0.07	-0.01	0.35
1644	10.7	0.11	0.03	0.41
1645	10.6	0.14	0.07	0.42
1646	10.6	0.17	0.1	0.42
1647	10.5	0.21	0.14	0.44
1648	10.4	0.24	0.18	0.46
1649	10.3	0.25	0.19	0.46
1650	10.3	0.24	0.19	0.44
1651	10.4	0.22	0.17	0.4
1652	10.4	0.17	0.13	0.32
1653	10.5	0.13	0.1	0.27
1654	10.5	0.1	0.06	0.23
1655	10.6	0.06	0.02	0.23
1656	10.7	0.04	-0.01	0.25
1657	10.7	0.03	-0.03	0.28
1658	10.8	0.03	-0.05	0.32
1659	10.8	0.03	-0.06	0.37
1660	10.8	0.04	-0.06	0.43
1661	10.8	0.05	-0.07	0.48
1662	10.8	0.05	-0.08	0.51
1663	10.8	0.04	-0.09	0.52
1664	10.8	0.01	-0.12	0.5
1665	10.7	-0.03	-0.16	0.45
1666	10.7	-0.08	-0.21	0.4
1667	10.6	-0.14	-0.27	0.35
1668	10.5	-0.19	-0.33	0.3
1669	10.4	-0.24	-0.38	0.27
1670	10.3	-0.28	-0.42	0.25
1671	10.2	-0.3	-0.44	0.23
1672	10.1	-0.32	-0.47	0.2
1673	9.9	-0.35	-0.49	0.16
1674	9.8	-0.38	-0.51	0.11
1675	9.7	-0.41	-0.54	0.05
1676	9.7	-0.44	-0.56	0.01
1677	9.6	-0.44	-0.56	-0.01
1678	9.6	-0.43	-0.55	0.01
1679	9.7	-0.4	-0.53	0.09
1680	9.7	-0.35	-0.49	0.16
1681	9.7	-0.31	-0.45	0.19
1682	9.8	-0.28	-0.41	0.22
1683	9.8	-0.26	-0.39	0.22
1684	9.9	-0.25	-0.36	0.18
1685	9.9	-0.24	-0.34	0.14
1686	9.9	-0.23	-0.33	0.12
1687	9.8	-0.22	-0.31	0.09
1688	9.8	-0.21	-0.29	0.07
1689	9.8	-0.19	-0.26	0.06
1690	9.7	-0.17	-0.23	0.05
1691	9.6	-0.15	-0.2	0.03
1692	9.6	-0.12	-0.16	0.02
1693	9.5	-0.09	-0.12	0.03
1694	9.4	-0.06	-0.09	0.05
1695	9.3	-0.02	-0.06	0.1
1696	9.1	0.03	-0.01	0.18
1697	9	0.08	0.04	0.25
1698	8.9	0.13	0.09	0.29
1699	8.9	0.16	0.12	0.28
1700	8.8	0.15	0.12	0.24
1701	8.8	0.12	0.1	0.17
1702	8.9	0.05	0.05	0.08
1703	8.9	-0.02	-0.02	0
1704	9	-0.07	-0.08	-0.03
1705	9	-0.11	-0.13	-0.02
1706	9.1	-0.13	-0.18	0.03
1707	9.2	-0.14	-0.21	0.12
1708	9.2	-0.15	-0.24	0.17
1709	9.3	-0.17	-0.26	0.17
1710	9.3	-0.19	-0.28	0.13
1711	9.3	-0.23	-0.3	0.06
1712	9.4	-0.27	-0.32	-0.05
1713	9.4	-0.3	-0.34	-0.13
1714	9.4	-0.32	-0.36	-0.18
1715	9.3	-0.33	-0.37	-0.2
1716	9.3	-0.33	-0.36	-0.2
1717	9.3	-0.31	-0.35	-0.18
1718	9.2	-0.29	-0.33	-0.15
1719	9.1	-0.27	-0.31	-0.1
1720	9	-0.25	-0.31	-0.05
1721	8.9	-0.24	-0.31	0.01
1722	8.8	-0.24	-0.31	0.05
1723	8.7	-0.23	-0.32	0.08
1724	8.5	-0.24	-0.33	0.08
1725	8.4	-0.25	-0.33	0.06
1726	8.2	-0.26	-0.34	0.03
1727	8	-0.28	-0.36	-0.01
1728	7.8	-0.31	-0.38	-0.06
1729	7.7	-0.35	-0.41	-0.14
1730	7.5	-0.39	-0.44	-0.21
1731	7.4	-0.42	-0.46	-0.27
1732	7.3	-0.43	-0.46	-0.3
1733	7.3	-0.43	-0.46	-0.31
1734	7.3	-0.42	-0.45	-0.29
1735	7.4	-0.38	-0.42	-0.25
1736	7.4	-0.35	-0.39	-0.21
1737	7.4	-0.31	-0.35	-0.17
1738	7.4	-0.27	-0.31	-0.13
1739	7.5	-0.24	-0.28	-0.09
1740	7.4	-0.21	-0.25	-0.05
1741	7.4	-0.18	-0.23	-0.01
1742	7.4	-0.17	-0.22	0.02
1743	7.3	-0.14	-0.2	0.05
1744	7.2	-0.12	-0.17	0.07
1745	7.1	-0.08	-0.13	0.09
1746	7	-0.05	-0.09	0.11
1747	6.9	-0.02	-0.06	0.14
1748	6.7	0.02	-0.03	0.18
1749	6.6	0.06	0.02	0.22
1750	6.4	0.09	0.05	0.25
1751	6.3	0.1	0.06	0.26
1752	6.2	0.09	0.04	0.26
1753	6.2	0.05	0	0.23
1754	6.2	-0.01	-0.06	0.19
1755	6.3	-0.07	-0.13	0.15
1756	6.3	-0.13	-0.2	0.14
1757	6.4	-0.17	-0.26	0.15
1758	6.4	-0.22	-0.33	0.19
1759	6.4	-0.26	-0.39	0.22
1760	6.4	-0.31	-0.45	0.22
1761	6.4	-0.34	-0.49	0.19
1762	6.4	-0.37	-0.51	0.13
1763	6.3	-0.39	-0.51	0.04
1764	6.2	-0.42	-0.52	-0.05
1765	6.1	-0.46	-0.54	-0.13
1766	6	-0.5	-0.58	-0.21
1767	5.9	-0.55	-0.63	-0.28
1768	5.8	-0.61	-0.68	-0.35
1769	5.7	-0.64	-0.7	-0.39
1770	5.7	-0.65	-0.72	-0.41
1771	5.7	-0.64	-0.72	-0.4
1772	5.8	-0.62	-0.71	-0.37
1773	5.9	-0.6	-0.68	-0.35
1774	6	-0.57	-0.66	-0.33
1775	6.2	-0.54	-0.62	-0.31
1776	6.3	-0.49	-0.56	-0.29
1777	6.5	-0.45	-0.51	-0.25
1778	6.6	-0.4	-0.47	-0.19
1779	6.7	-0.35	-0.42	-0.12
1780	6.8	-0.3	-0.39	-0.03
1781	6.9	-0.26	-0.37	0.04
1782	6.9	-0.22	-0.33	0.1
1783	6.9	-0.17	-0.28	0.15
1784	7	-0.13	-0.23	0.18
1785	7	-0.1	-0.2	0.17
1786	6.9	-0.07	-0.16	0.19
1787	6.9	-0.04	-0.13	0.24
1788	6.8	-0.02	-0.11	0.26
1789	6.8	0	-0.09	0.24
1790	6.7	0.01	-0.07	0.25
1791	6.6	0.02	-0.05	0.23
1792	6.4	0.01	-0.05	0.18
1793	6.3	0.02	-0.03	0.2
1794	6.3	0.07	0	0.29
1795	6.2	0.11	0.02	0.38
1796	6.2	0.14	0.03	0.46
1797	6.3	0.16	0.03	0.53
1798	6.4	0.14	0.01	0.53
1799	6.5	0.08	-0.04	0.44
1800	6.7	0.02	-0.1	0.36
1801	6.8	-0.05	-0.16	0.28
1802	6.9	-0.12	-0.22	0.2
1803	7	-0.18	-0.29	0.14
1804	7.1	-0.24	-0.35	0.1
1805	7.2	-0.28	-0.39	0.03
1806	7.2	-0.33	-0.42	-0.07
1807	7.3	-0.37	-0.44	-0.16
1808	7.3	-0.39	-0.45	-0.21
1809	7.3	-0.39	-0.44	-0.24
1810	7.2	-0.39	-0.43	-0.24
1811	7.2	-0.36	-0.42	-0.19
1812	7.1	-0.34	-0.4	-0.15
1813	7	-0.34	-0.39	-0.16
1814	7	-0.36	-0.41	-0.2
1815	6.9	-0.4	-0.45	-0.26
1816	6.8	-0.44	-0.49	-0.31
1817	6.8	-0.46	-0.51	-0.31
1818	6.8	-0.43	-0.5	-0.23
1819	6.9	-0.38	-0.47	-0.11
1820	6.9	-0.3	-0.41	0.01
1821	6.9	-0.23	-0.34	0.11
1822	7	-0.16	-0.28	0.2
1823	7	-0.1	-0.22	0.25
1824	7	-0.08	-0.2	0.26
1825	7	-0.07	-0.19	0.28
1826	7.1	-0.09	-0.22	0.28
1827	7.2	-0.13	-0.26	0.24
1828	7.3	-0.18	-0.31	0.2
1829	7.4	-0.21	-0.35	0.18
1830	7.5	-0.23	-0.36	0.17
1831	7.6	-0.23	-0.37	0.18
1832	7.7	-0.23	-0.37	0.2
1833	7.8	-0.23	-0.37	0.21
1834	7.8	-0.24	-0.39	0.22
1835	7.9	-0.25	-0.41	0.22
1836	7.9	-0.27	-0.44	0.22
1837	7.9	-0.3	-0.46	0.2
1838	7.9	-0.32	-0.49	0.16
1839	7.9	-0.34	-0.49	0.11
1840	7.8	-0.36	-0.49	0.04
1841	7.7	-0.38	-0.49	-0.04
1842	7.7	-0.41	-0.51	-0.12
1843	7.6	-0.44	-0.53	-0.18
1844	7.5	-0.48	-0.56	-0.23
1845	7.4	-0.53	-0.61	-0.28
1846	7.3	-0.55	-0.64	-0.3
1847	7.3	-0.56	-0.64	-0.31
1848	7.3	-0.55	-0.63	-0.31
1849	7.4	-0.51	-0.58	-0.29
1850	7.5	-0.45	-0.52	-0.25
1851	7.6	-0.4	-0.47	-0.2
1852	7.6	-0.36	-0.43	-0.16
1853	7.7	-0.33	-0.41	-0.11
1854	7.7	-0.32	-0.4	-0.07
1855	7.7	-0.31	-0.4	-0.04
1856	7.7	-0.29	-0.38	-0.03
1857	7.7	-0.26	-0.33	-0.03
1858	7.6	-0.22	-0.28	-0.04
1859	7.6	-0.16	-0.2	-0.03
1860	7.5	-0.08	-0.11	0
1861	7.4	0	-0.02	0.06
1862	7.4	0.05	0.03	0.12
1863	7.3	0.1	0.07	0.18
1864	7.4	0.11	0.07	0.21
1865	7.5	0.08	0.04	0.21
1866	7.6	0.04	-0.02	0.19
1867	7.7	0	-0.06	0.17
1868	7.8	-0.04	-0.1	0.14
1869	7.9	-0.07	-0.13	0.1
1870	8	-0.11	-0.16	0.05
1871	8.1	-0.14	-0.19	0
1872	8.2	-0.17	-0.21	-0.06
1873	8.3	-0.2	-0.23	-0.11
1874	8.3	-0.22	-0.24	-0.16
1875	8.4	-0.23	-0.24	-0.2
1876	8.4	-0.24	-0.25	-0.23
1877	8.4	-0.27	-0.27	-0.26
1878	8.3	-0.29	-0.3	-0.28
1879	8.3	-0.32	-0.32	-0.3
1880	8.2	-0.34	-0.35	-0.32
1881	8.2	-0.37	-0.38	-0.33
1882	8.1	-0.39	-0.41	-0.34
1883	8	-0.4	-0.42	-0.34
1884	7.9	-0.43	-0.45	-0.35
1885	7.7	-0.44	-0.47	-0.37
1886	7.6	-0.44	-0.46	-0.39
1887	7.5	-0.45	-0.47	-0.41
1888	7.3	-0.49	-0.5	-0.44
1889	7.2	-0.51	-0.52	-0.46
1890	7.1	-0.5	-0.52	-0.45
1891	7.1	-0.48	-0.51	-0.39
1892	7.1	-0.42	-0.46	-0.31
1893	7.1	-0.36	-0.39	-0.24
1894	7.2	-0.3	-0.34	-0.17
1895	7.2	-0.27	-0.32	-0.12
1896	7.3	-0.26	-0.32	-0.09
1897	7.3	-0.26	-0.31	-0.11
1898	7.3	-0.24	-0.28	-0.1
1899	7.3	-0.21	-0.24	-0.14
1900	7.2	-0.19	-0.19	-0.18
1901	7.1	-0.16	-0.15	-0.2
1902	7.1	-0.13	-0.11	-0.18
1903	7	-0.08	-0.06	-0.14
1904	6.9	-0.03	-0.03	-0.04
1905	6.8	-0.01	-0.02	0.03
1906	6.8	-0.01	-0.03	0.06
1907	6.9	-0.03	-0.08	0.1
1908	7	-0.09	-0.16	0.11
1909	7.1	-0.15	-0.22	0.06
1910	7.2	-0.17	-0.24	0.03
1911	7.3	-0.18	-0.24	0.01
1912	7.4	-0.18	-0.24	-0.01
1913	7.5	-0.19	-0.25	-0.03
1914	7.6	-0.21	-0.27	-0.02
1915	7.7	-0.24	-0.31	-0.04
1916	7.8	-0.28	-0.35	-0.1
1917	7.8	-0.32	-0.37	-0.15
1918	7.9	-0.34	-0.39	-0.19
1919	7.9	-0.37	-0.4	-0.28
1920	7.9	-0.4	-0.42	-0.36
1921	7.8	-0.41	-0.44	-0.35
1922	7.8	-0.43	-0.46	-0.32
1923	7.8	-0.44	-0.49	-0.3
1924	7.7	-0.45	-0.51	-0.25
1925	7.6	-0.44	-0.53	-0.19
1926	7.5	-0.46	-0.55	-0.17
1927	7.3	-0.48	-0.58	-0.21
1928	7.2	-0.51	-0.61	-0.24
1929	7	-0.54	-0.64	-0.26
1930	6.8	-0.56	-0.67	-0.25
1931	6.6	-0.56	-0.67	-0.24
1932	6.4	-0.55	-0.66	-0.25
1933	6.3	-0.55	-0.64	-0.26
1934	6.1	-0.54	-0.63	-0.29
1935	5.9	-0.55	-0.63	-0.31
1936	5.8	-0.54	-0.62	-0.33
1937	5.7	-0.53	-0.61	-0.32
1938	5.7	-0.51	-0.58	-0.3
1939	5.8	-0.47	-0.54	-0.26
1940	5.8	-0.41	-0.47	-0.22
1941	5.9	-0.37	-0.42	-0.2
1942	5.9	-0.34	-0.39	-0.19
1943	5.9	-0.31	-0.35	-0.19
1944	5.9	-0.28	-0.31	-0.19
1945	5.9	-0.24	-0.26	-0.17
1946	5.8	-0.17	-0.19	-0.12
1947	5.8	-0.08	-0.11	0
1948	5.7	0.02	-0.02	0.14
1949	5.7	0.09	0.04	0.22
1950	5.8	0.15	0.09	0.31
1951	5.8	-0.12	-0.12	0
1952	5.8	-0.11	-0.11	0
1953	6	-0.12	-0.12	0
1954	6.1	-0.14	-0.14	0
1955	6.3	-0.16	-0.16	0
1956	6.5	-0.19	-0.19	0
1957	6.7	-0.24	-0.24	0
1958	6.9	-0.29	-0.29	0
1959	7.1	-0.35	-0.35	0
1960	7.2	-0.39	-0.39	0
1961	7.4	-0.41	-0.41	0
1962	7.6	-0.41	-0.41	0
1963	7.7	-0.4	-0.4	0
1964	7.9	-0.39	-0.39	0
1965	8	-0.39	-0.39	0
1966	8.1	-0.41	-0.41	0
1967	8.2	-0.45	-0.45	0
1968	8.2	-0.49	-0.49	0
1969	8.3	-0.53	-0.53	0
1970	8.3	-0.55	-0.55	0
1971	8.3	-0.57	-0.57	0
1972	8.3	-0.57	-0.57	0
1973	8.3	-0.57	-0.57	0
1974	8.3	-0.58	-0.58	0
1975	8.3	-0.59	-0.59	0
1976	8.3	-0.61	-0.61	0
1977	8.3	-0.64	-0.64	0
1978	8.2	-0.66	-0.66	0
1979	8.2	-0.69	-0.69	0
1980	8.2	-0.72	-0.72	0
1981	8.1	-0.74	-0.74	0
1982	8.1	-0.76	-0.76	0
1983	8.1	-0.77	-0.77	0
1984	8.2	-0.78	-0.78	0
1985	8.2	-0.79	-0.79	0
1986	8.3	-0.79	-0.79	0
1987	8.4	-0.79	-0.79	0
1988	8.6	-0.78	-0.78	0
1989	8.7	-0.76	-0.76	0
1990	8.9	-0.75	-0.75	0
1991	9	-0.73	-0.73	0
1992	9.2	-0.72	-0.72	0
1993	9.4	-0.69	-0.69	0
1994	9.5	-0.66	-0.66	0
1995	9.6	-0.62	-0.62	0
1996	9.8	-0.58	-0.58	0
1997	9.9	-0.54	-0.54	0
1998	10.1	-0.5	-0.5	0
[truncated: 582 more rows]

## Sheet: deglaciation
2. The timing and orbital phase associated with each deglaciation.
Columns are the mid-point in time between the beginning and end of
each deglaciation and the correspondng phase of obliquity, precession,
and eccentricity at that time. Age is in kila-years before present
and phases are in radians.
Age	Obl	Prec	Eccentricity
9.3	0	0.6	0.3
124.6	1	0.7	-0.6
207.9	0.7	-2.8	0.5
231.6	-3	3	-1
324.2	1.5	3	-1
419.2	-0.4	2.9	-1
536.5	0.1	-1.8	-2.6
580.8	-0.3	-0.7	0.8
621.5	0	0	-1.8
712.2	-1.5	0.6	-1.6
742.9	0.1	3	2.6
790.8	-0.3	-0.8	-0.6
864.7	0.7	0.1	0.3
911.7	-0.2	-2.9	-2.7
955.8	-0.1	0.8	0.7
996.1	0	1.6	-1.9
1027	1.1	1	2.5
1077.3	0.1	-1.2	-0.6
1106.9	1.7	2.5	-2.5
1173.2	-1.9	-1.7	-0.3
1234.6	0.7	-3.1	1.7
1278.8	0.7	1.8	-1.2
1317.3	0.9	0.4	2.6
1357.4	1.2	0.7	0.1
1404.3	-0.1	-1.8	-2.8
1448.7	-0.4	1.5	0.7
1484.2	0.7	-3	-1.5
1521.7	0.8	3.1	2.5
1561	1.3	2.3	0
1640.1	2	1.9	0
1690.8	0.6	2.9	3.1
1741.8	-1.3	-0.3	0
1781.1	-0.6	1.2	-2.6
1857.3	0.8	-0.7	-1.2
1896.3	0.9	2.1	2.6
1943.9	-0.1	1.4	-0.4
