# Supplementary material for: A rigorous and versatile statistical test for correlations between stationary time series
Source: PLoS Biol. 2024 Aug 15;22(8):e3002758. doi: 10.1371/journal.pbio.3002758 (PMC11398661; doi:10.1371/journal.pbio.3002758)
Supplement: S1 Code — (ZIP) [file pbio.3002758.s009.zip › aeyuan-tts_repo-551b5a612383/real_data/code/deglac_vs_orbital/get_periods.py]

import numpy as np
import pandas as pd

orbital = pd.read_csv('../../climate/Laskar/laskar_results_10M_flanking.txt', delim_whitespace=True, names=['time','ecc','prec','obl','ins'])[1000:]

def get_peak_distances(x):
    # get differences
    x_diff = np.diff(x)

    # if x_diff[i] has the opposite sign of both x_diff[i-1], and x_diff[i+1],
    # then flip the sign of x_diff[i].
    # keep flipping until there are no such x_diff[i] values.
    while True:
        x_diff_clean = x_diff.copy()
        for i in range(1,len(x_diff)-1):
            if np.sign(x_diff[i]) != np.sign(x_diff[i+1]):
                if np.sign(x_diff[i]) != np.sign(x_diff[i-1]):
                    x_diff_clean[i] = -x_diff_clean[i]
        if np.all(x_diff == x_diff_clean):
            break
        x_diff = x_diff_clean

    # we say a peak occurs at time i if x_diff[i]>0 and x_diff[i+1]<0.
    peak_distances = np.diff(np.where(np.logical_and(x_diff[:-1]>0, x_diff[1:]<0)))
    return(np.median(peak_distances.flatten()))

interpeak = {}
horizon = {}
for param in ['obl', 'prec', 'ecc']:
    interpeak[param] = [get_peak_distances(orbital[param].values)]
    horizon[param] = [np.round(get_peak_distances(orbital[param].values)/5)]
pd.DataFrame(interpeak, index=['median interpeak time (kyr)']).astype('int').to_csv('results/interpeak.csv')
pd.DataFrame(horizon, index=['forecast horizon (kyr)']).astype('int').to_csv('results/horizon.csv')
