# Supplementary material for: A rigorous and versatile statistical test for correlations between stationary time series
Source: PLoS Biol. 2024 Aug 15;22(8):e3002758. doi: 10.1371/journal.pbio.3002758 (PMC11398661; doi:10.1371/journal.pbio.3002758)
Supplement: S1 Code — (ZIP) [file pbio.3002758.s009.zip › aeyuan-tts_repo-551b5a612383/real_data/code/deglac_vs_orbital/get_embedding_params.py]

# run from -12M to +10M.

import numpy as np
import pandas as pd
import matplotlib.pyplot as plt
import sys
from fast_neighbors import knn_loocv, embed_timeseries


def ccm_weights(distances, nn_idx):
    d1 = distances[np.arange(distances.shape[0]),nn_idx].reshape(-1,1)
    weights = np.zeros(distances.shape)
    weights[distances != np.inf] = -distances[distances != np.inf]
    weights = np.exp(weights / d1)
    weights[distances == np.inf] = 0
    weights = weights / np.sum(weights, axis=1).reshape(-1,1)
    return weights

def try_embeddings_ccm(x, y, n1, n2, k_grid, E_grid, tau_grid):
    result = np.zeros([len(E_grid) * len(tau_grid) * len(k_grid),4])
    i = -1
    for E in E_grid:
        for tau in tau_grid:
            X = embed_timeseries(x, n1, n2, E, tau)
            nn_idx = knn_loocv(X, np.arange(n_points), k=1, return_distances=False)
            _, distances = knn_loocv(X, np.arange(n_points), k=None, return_distances=True)
            for k in k_grid:
                i += 1
                result[i,0] = E
                result[i,1] = tau
                result[i,2] = k
                def weightfxn(distances):
                    return ccm_weights(distances, nn_idx.astype(np.int))
                yhat = knn_loocv(X, y, k=k, distances=distances, weightfxn=weightfxn)
                result[i,3] = np.mean((y-yhat)**2)
    return pd.DataFrame(data=result, columns=['E', 'tau', 'k', 'err'])

def try_embeddings_invdist(x, y, n1, n2, k_grid, E_grid, tau_grid):
    result = np.zeros([len(E_grid) * len(tau_grid) * len(k_grid),4])
    i = -1
    for E in E_grid:
        for tau in tau_grid:
            X = embed_timeseries(x, n1, n2, E, tau)
            _, distances = knn_loocv(X, np.arange(n_points), k=None, return_distances=True)
            for k in k_grid:
                i += 1
                result[i,0] = E
                result[i,1] = tau
                result[i,2] = k
                yhat = knn_loocv(X, y, k=k, distances=distances)
                result[i,3] = np.mean((y-yhat)**2)
    return pd.DataFrame(data=result, columns=['E', 'tau', 'k', 'err'])

job_id = int(sys.argv[1])
mode = sys.argv[2]
if mode == 'quicktest':
    quicktest = True
elif mode == 'standard':
    quicktest = False
else:
    raise ValueError('mode must be either quicktest or standard')

# parameters
n_points = 2000
k_grid = [5]
E_grid = [2,3,4,5,6]
tau_grid = np.arange(1,56)
if quicktest:
    k_grid = [5]
    tau_grid = np.arange(1,7)

# load orbital data
orbital = pd.read_csv('../../climate/Laskar/laskar_results_10M_flanking.txt', delim_whitespace=True, names=['time','ecc','prec','obl','ins'])

np.random.seed(job_id)
n1 = np.random.choice(np.arange(1000,orbital.shape[0]-n_points-1))
n2 = n1 + n_points

# obliquity
def pipeline(n_ahead, timeseries, fname):
    y = timeseries[n1+n_ahead:n2+n_ahead]
    ts_std = timeseries
    result = try_embeddings_ccm(ts_std, y, n1, n2, k_grid, E_grid, tau_grid)
    result.to_csv(fname)

horizon = pd.read_csv('results/horizon.csv')
for param in ['obl', 'prec', 'ecc']:
    pipeline(horizon[param].values.item(), orbital[param].values, f'embedding_results/{param}_job_{job_id}.csv')
print(n1)
