# Supplementary material for: A rigorous and versatile statistical test for correlations between stationary time series
Source: PLoS Biol. 2024 Aug 15;22(8):e3002758. doi: 10.1371/journal.pbio.3002758 (PMC11398661; doi:10.1371/journal.pbio.3002758)
Supplement: S1 Code — (ZIP) [file pbio.3002758.s009.zip › aeyuan-tts_repo-551b5a612383/real_data/code/deglac_vs_orbital/plot_corr_hist.py]

import numpy as np
import pandas as pd
import matplotlib.pyplot as plt
from matplotlib import rcParams, rc

rcParams['axes.linewidth'] = 1.5
rcParams['xtick.major.width'] = 1.5
rcParams['xtick.major.size'] = 5
rcParams['ytick.major.width'] = 1.5
rcParams['ytick.major.size'] = 5

font = {'family' : 'Arial',
        'weight' : 'bold',
        'size'   : 12}

rc('font', **font)

obl = pd.read_csv('results/obl_pcorr_raw.csv')
prec = pd.read_csv('results/prec_pcorr_raw.csv')
ecc = pd.read_csv('results/ecc_pcorr_raw.csv')

plt.figure(figsize=[1.7,1.3])
plt.hist(prec['rho'],bins=np.linspace(-0.14,0.14,21), histtype='step', linewidth=1.5, color='dodgerblue')
plt.hist(ecc['rho'],bins=np.linspace(-0.14,0.14,21), histtype='step', linewidth=1.5, color='darkgoldenrod')
plt.hist(obl['rho'],bins=np.linspace(-0.14,0.14,21), histtype='step', linewidth=1.5, color='m')
plt.xlabel('Pearson correlation', **font)
plt.ylim([0,6000])
plt.yticks([0, 2000, 4000, 6000])
plt.ylabel('count', **font)
plt.title('Shifted correlations', **font)
plt.legend(['prec.', 'ecc.', 'obl.'])
plt.savefig('figures/corrhist.pdf')
plt.close()
