# Supplementary material for: A rigorous and versatile statistical test for correlations between stationary time series
Source: PLoS Biol. 2024 Aug 15;22(8):e3002758. doi: 10.1371/journal.pbio.3002758 (PMC11398661; doi:10.1371/journal.pbio.3002758)
Supplement: S1 Code — (ZIP) [file pbio.3002758.s009.zip › aeyuan-tts_repo-551b5a612383/real_data/code/deglac_vs_orbital/analyze_embedding_resuls.py]

# code to get embedding dimensions from server results

import numpy as np
import pandas as pd
import matplotlib.pyplot as plt


def get_results(param_name, n_files, ymax=None):
    cols = ['E', 'tau', 'k', 'err']
    obl = pd.read_csv(f'embedding_results/{param_name}_job_1.csv')[cols]
    for i in range(2,n_files+1):
        obl['err'] += pd.read_csv(f'embedding_results/{param_name}_job_{i}.csv')['err']
    obl['err'] /= n_files
    # make figure
    plt.figure(figsize=[5,5])
    for E in obl.E.unique():
        obl_ = obl[obl.E==E]
        plt.plot(obl_.tau, obl_.err, label=f'E={E}')
        if not (ymax is None):
            plt.ylim([0,ymax])
    plt.ylabel('mean squared error')
    plt.xlabel('tau')
    plt.legend()
    plt.savefig(f'figures/embedding_{param_name}.pdf')
    plt.close()
    # get lowest-error parameters
    idx = np.argmin(obl['err'].values)
    return obl.iloc[idx]

param_names = ['obl', 'prec', 'ecc']
ymax_vals = {'obl' : 0.00005, 'prec' : 0.0006, 'ecc' : 0.00002}
best_embeds = {}
for param in param_names:
    best_embeds[param] = get_results(param, 25, ymax=ymax_vals[param])
best_embeds = pd.DataFrame(best_embeds).T
for col in ['E', 'tau', 'k']:
    best_embeds[col] = best_embeds[col].astype('int')
best_embeds.T.to_csv('results/embed_dims.csv')
