# Supplementary material for: A rigorous and versatile statistical test for correlations between stationary time series
Source: PLoS Biol. 2024 Aug 15;22(8):e3002758. doi: 10.1371/journal.pbio.3002758 (PMC11398661; doi:10.1371/journal.pbio.3002758)
Supplement: S1 Code — (ZIP) [file pbio.3002758.s009.zip › aeyuan-tts_repo-551b5a612383/real_data/code/deglac_vs_orbital/run_stat.py]

import numpy as np
import pandas as pd
from scipy.interpolate import interp1d
from scipy.stats import pearsonr
import matplotlib.pyplot as plt
import sys
sys.path.append('../../../core')
from test_independence import test_independence
import ccm
from fast_neighbors import knn_loocv, embed_timeseries


def ccm_weights(distances, nn_idx):
    d1 = distances[np.arange(distances.shape[0]),nn_idx].reshape(-1,1)
    weights = np.zeros(distances.shape)
    weights[distances != np.inf] = -distances[distances != np.inf]
    weights = np.exp(weights / d1)
    weights[distances == np.inf] = 0
    weights = weights / np.sum(weights, axis=1).reshape(-1,1)
    return weights

# load deglaciation data
try:
    deglac = pd.read_excel('../../climate/huybers2006depth_derived.xlsx', sheet_name='deglaciation', header=6)
except:
    print("Couldn't load Huybers data under default settings; trying with openpyxl")
    deglac = pd.read_excel('../../climate/huybers2006depth_derived.xlsx', sheet_name='deglaciation', header=6, engine='openpyxl')

deglac = np.round(-deglac.Age.values).astype(np.int)

time = np.arange(-1999,1)
is_deglac = np.zeros_like(time)
for tidx in range(time.size):
    is_deglac[tidx] = np.int(time[tidx] in deglac)
y = is_deglac

# load orbital data
orbital = pd.read_csv('../../climate/Laskar/laskar_results_10M_flanking.txt', delim_whitespace=True, names=['time','ecc','prec','obl','ins'])

# global parameters
n_points = len(time)
n1 = np.where(orbital.time==-1999)[0][0]
n2 = np.where(orbital.time==1)[0][0]

# load embedding parameters
embed_dims=pd.read_csv('results/embed_dims.csv',index_col=0).T.astype('int')

def get_stat(delta, timeseries, E, tau):
    X = embed_timeseries(timeseries, n1+delta, n2+delta, E, tau)
    yhat = knn_loocv(X, y, k=None)
    return np.mean((yhat-y)**2)

job_id = int(sys.argv[1]) # 1-200
vals_per_job = 100

delta_segments = np.arange(-10000,10001,vals_per_job)
delta_segments[-1] = 10001
delta_local = np.arange(delta_segments[job_id-1], delta_segments[job_id])

# run test
results_dict = {}
results_dict['delta'] = delta_local
for param in ['obl', 'prec', 'ecc']:
    results_dict[param] = [get_stat(_, orbital[param].values, E=embed_dims['E'][param], tau=embed_dims['tau'][param]) for _ in delta_local]

df = pd.DataFrame.from_dict(results_dict)
df.to_csv(f'coupling_values/job_{job_id}.csv', index=False)
