# Supplementary material for: A rigorous and versatile statistical test for correlations between stationary time series
Source: PLoS Biol. 2024 Aug 15;22(8):e3002758. doi: 10.1371/journal.pbio.3002758 (PMC11398661; doi:10.1371/journal.pbio.3002758)
Supplement: S1 Code — (ZIP) [file pbio.3002758.s009.zip › aeyuan-tts_repo-551b5a612383/real_data/code/deglac_vs_orbital/analyze_coupling_results.py]

import numpy as np
import pandas as pd

dfs = []
for i in range(1,201):
    dfs.append(pd.read_csv(f'coupling_values/job_{i}.csv'))
df = pd.concat(dfs)

results = {}
for orbital_param in ['obl', 'prec', 'ecc']:
    results[orbital_param] = []
    MSE = df[df.delta==0][orbital_param].values[0]
    uval = np.sum( df[orbital_param].values <= MSE) / ((df.shape[0]-1)/2+1)
    results[orbital_param] = [MSE, uval]

pd.DataFrame(results, index=['MSE', 'u']).round(4).to_csv('results/Fig_4B_data.csv')
