# Supplementary material for: A rigorous and versatile statistical test for correlations between stationary time series
Source: PLoS Biol. 2024 Aug 15;22(8):e3002758. doi: 10.1371/journal.pbio.3002758 (PMC11398661; doi:10.1371/journal.pbio.3002758)
Supplement: S1 Code — (ZIP) [file pbio.3002758.s009.zip › aeyuan-tts_repo-551b5a612383/real_data/code/deglac_vs_orbital/simulated_tts_analysis.py]

import pandas as pd
import numpy as np
from matplotlib import gridspec, rc, rcParams
import matplotlib.pyplot as plt

rcParams['svg.fonttype'] = 'none'
rcParams['axes.linewidth'] = 1.5
rcParams['xtick.major.width'] = 1.5
rcParams['xtick.major.size'] = 5
rcParams['ytick.major.width'] = 1.5
rcParams['ytick.major.size'] = 5

font = {'family' : 'Arial',
        'weight' : 'bold',
        'size'   : 12}

rc('font', **font)

def load_data(param_name, n_jobs):
    data = []
    for job_id in range(1, n_jobs+1):
        df = pd.read_csv(f'simulated_deglaciation_times/simulated_tts/std_2_indep/{param_name}_{job_id}.csv')
        data.append(df)
    return pd.concat(data, axis=0)

def get_preshifted_uval(shifted_corr, delta_grid, preshift):
    r = 10000 - np.abs(preshift)
    delta_0 = np.where(delta_grid==preshift)[0].item()
    delta_min = preshift - r
    delta_max = preshift + r
    idx = np.logical_and(delta_grid >= delta_min, delta_grid <= delta_max)
    u = np.sum(shifted_corr[idx] >= shifted_corr[delta_0]) / (r + 1)
    return u

n_jobs = 200

column_names = pd.read_csv(f'simulated_deglaciation_times/simulated_tts/std_2_indep/obl_1.csv').columns
sim_names = column_names[:-1] # remove 'delta' from sim names

preshift_grid = np.arange(-70, 71)
power = {'preshift' : [], 'obl' : [], 'prec' : [], 'ecc' : []}
#def load_data
for param_name in ['obl', 'prec', 'ecc']:
    data = load_data(param_name, n_jobs)
    for preshift in preshift_grid:
        uvals = [get_preshifted_uval(-data[sim].values, data['delta'].values, preshift) for sim in sim_names]
        power[param_name].append(np.mean(np.array(uvals) <= 0.05))
        if param_name == 'obl':
            power['preshift'].append(preshift)

plt.figure(figsize=[5,2])
plt.plot(power['preshift'], power['obl'])
plt.plot(power['preshift'], power['prec'])
plt.plot(power['preshift'], power['ecc'])
plt.xlim([-65, 65])
plt.xlabel('preshift (kyr)', **font)
plt.ylabel('power', **font)
plt.yticks([0, 0.2, 0.4, 0.6, 0.8, 1])
plt.legend(['Obliquity', 'Precession', 'Eccentricty'])
plt.savefig('figures/power_study_bigrange.svg')
plt.close()

plt.figure(figsize=[5,2])
plt.plot(power['preshift'], power['obl'], 'o-')
plt.plot(power['preshift'], power['prec'], 'o-')
plt.plot(power['preshift'], power['ecc'], 'o-')
plt.xlim([-12, 12])
plt.xlabel('preshift (kyr)', **font)
plt.ylabel('power', **font)
plt.yticks([0, 0.2, 0.4, 0.6, 0.8, 1])
plt.legend(['Obliquity', 'Precession', 'Eccentricty'])
plt.savefig('figures/power_study_smallrange.svg')
plt.close()

pd.DataFrame(power).to_csv('figures/power_study_data.csv')
