# Supplementary material for: A rigorous and versatile statistical test for correlations between stationary time series
Source: PLoS Biol. 2024 Aug 15;22(8):e3002758. doi: 10.1371/journal.pbio.3002758 (PMC11398661; doi:10.1371/journal.pbio.3002758)
Supplement: S1 Code — (ZIP) [file pbio.3002758.s009.zip › aeyuan-tts_repo-551b5a612383/real_data/code/deglac_vs_orbital/plot_dynamics.py]

import numpy as np
import pandas as pd
import sys
sys.path.append('../../../core/')
from brokenaxis import plot_broken_xaxis
from matplotlib import gridspec, rc, rcParams
import matplotlib.pyplot as plt

rcParams['axes.linewidth'] = 1.5
rcParams['xtick.major.width'] = 1.5
rcParams['xtick.major.size'] = 5
rcParams['ytick.major.width'] = 1.5
rcParams['ytick.major.size'] = 5

font = {'family' : 'Arial',
        'weight' : 'bold',
        'size'   : 12}

rc('font', **font)

def standardize(data, axis=0):
    return (data - np.mean(data, axis=axis)) / np.std(data, axis=axis)

# load deglaciation data
deglac = pd.read_excel('../../climate/huybers2006depth_derived.xlsx', sheet_name='deglaciation', header=6)
deglac = np.round(-deglac.Age.values)

# load orbital data
orbital = pd.read_csv('../../climate/Laskar/laskar_results_10M_flanking.txt', delim_whitespace=True, names=['time','ecc','prec','obl','ins'])

ax0_kw = {'xlim' : [-12, -12+0.25], 'xticks' : [-12]}
ax1_kw = {'xlim' : [-2, 0], 'xticks' : [-2, -1, 0]}
ax2_kw = {'xlim' : [10-0.25, 10], 'xticks' : [10]}
figsize=[4.5, 0.7]

plot_broken_xaxis(orbital['time']/1000, standardize(orbital['obl']), font, 'title', 'obl', ax0_kw,ax1_kw,ax2_kw, show_xaxis_decor=False, ylim=[-3,3], yticks=[-3,3], figsize=figsize)
plt.savefig('figures/fig1.pdf')
plt.close()

plot_broken_xaxis(orbital['time']/1000, standardize(orbital['prec']), font, 'title', 'prec', ax0_kw,ax1_kw,ax2_kw, show_xaxis_decor=False, ylim=[-3,3], yticks=[-3,3], figsize=figsize)
plt.savefig('figures/fig2.pdf')
plt.close()

plot_broken_xaxis(orbital['time']/1000, standardize(orbital['ecc']), font, 'title', 'ecc', ax0_kw,ax1_kw,ax2_kw, show_xaxis_decor=True, ylim=[-3,3], yticks=[-3,3], figsize=figsize)
plt.savefig('figures/fig3.pdf')
plt.close()

plot_broken_xaxis(deglac/1000, np.ones_like(deglac), font, 'title', 'deglac', ax0_kw,ax1_kw,ax2_kw, show_xaxis_decor=False, ylim=[0,2], yticks=[], figsize=figsize, style='|r')
plt.savefig('figures/fig4.pdf')
plt.close()

# save numerical values
fig_data = {}
fig_data['obliquity (z-score)'] = standardize(orbital['obl']).values
fig_data['precession (z-score)'] = standardize(orbital['prec']).values
fig_data['eccentricity (z-score)'] = standardize(orbital['ecc']).values
pd.DataFrame(fig_data, index=orbital['time'].values/1000).to_csv('figures/Fig_4A_orbital_parameters.csv', index_label='time (millions of years)')

fig_data = {}
fig_data['deglaciation times (millions of years)'] = -deglac/1000
pd.DataFrame(fig_data).to_csv('figures/Fig_4A_deglaciation.csv', index=False)
