# Supplementary material for: A rigorous and versatile statistical test for correlations between stationary time series
Source: PLoS Biol. 2024 Aug 15;22(8):e3002758. doi: 10.1371/journal.pbio.3002758 (PMC11398661; doi:10.1371/journal.pbio.3002758)
Supplement: S1 Code — (ZIP) [file pbio.3002758.s009.zip › aeyuan-tts_repo-551b5a612383/real_data/code/deglac_vs_orbital/fast_neighbors.py]

import numpy as np
from sklearn.neighbors import KNeighborsRegressor
from scipy.spatial import distance_matrix

def knn_loocv(x, y, k=None, weightfxn='distance', distances=None, return_distances=False):
    """Performs k-nearest neighbors regression using all other points to predict each point (leave-one-out cross-validation).

    Args:
      * x (2d numpy array): an array of features where each row is an observation and each column is a feature.
      * y (1d numpy array): an array of response variable values
      * k (int): number of nearest neighbors to use for prediction; if k = None, all other points are used
      * weightfxn (function): a function that accepts a distance matrix and returns a weight matrix; default is inverse distance weights
      * distances (2d numpy array): distance matrix
      * return_distances (bool): If True, the distance matrix is returned along with predicted y values

    Returns predicted y values
    """
    if distances is None:
        K = distance_matrix(x,x)
    else:
        K = np.copy(distances)
    # ensure no self-neighbors
    np.fill_diagonal(K,np.inf)
    if not (k is None):
        # if k is none, use all other points as neighbors; otherwise, set distance from points outside the k-nearest to infinity
        idx = np.argsort(K)
        nearest = np.argsort(idx) < k
        K[nearest==False] = np.inf
    if weightfxn == 'distance':
        # default behvior - weights are inverse distance
        if np.any(K==0):
            # if any points have zero-distance neighbors...
            rows, _ = np.where(K==0)
            # ... find those points ...
            for i in rows:
                # ... and set the zero-distances to 1 and the nonzero distances to infinity, this will prevent a div-by-zero error later
                is_zero = (K[i,:]==0)
                K[i,is_zero] = 1
                K[i,np.logical_not(is_zero)] = np.inf
        # weights are inverse distance distance ...
        weights = 1/K
        # ... then normalized so weights sum to 1
        weights = weights / np.sum(weights, axis=1).reshape(-1,1)
    else:
        weights = weightfxn(K)
    pred = weights @ y.reshape(-1,1)
    if return_distances:
        return pred.flatten(), K
    return pred.flatten()

def embed_timeseries(x, n1, n2, embed_dim, tau):
    """Creates a matrix of delay vectors from a subset of a time series
    Args:
        x (1d numpy array): the time series from which to make delay vectors
        n1 (int): the index of the first delay vector
        n2 (int): the index of the final delay vector
        embed_dim (int): the delay embedding dimension
        tau (int): the delay between indices in a delay vector

    Returns:
        A matrix of delay vectors, where each row is a delay vector
    """
    times = np.arange(n1, n2).reshape(-1,1)
    delays = np.arange(0, embed_dim * tau, tau).reshape(1,-1)
    delay_vec_idx = times - delays
    if np.any(delay_vec_idx < 0):
        raise ValueError('Delay vector indices must not be negative')
    return x[delay_vec_idx]
