# Supplementary material for: A rigorous and versatile statistical test for correlations between stationary time series
Source: PLoS Biol. 2024 Aug 15;22(8):e3002758. doi: 10.1371/journal.pbio.3002758 (PMC11398661; doi:10.1371/journal.pbio.3002758)
Supplement: S1 Code — (ZIP) [file pbio.3002758.s009.zip › aeyuan-tts_repo-551b5a612383/real_data/code/deglac_vs_orbital/qsub_simulation_run_stat.sh]

#$ -l tmem=6G
#$ -l h_vmem=6G
#$ -l h_rt=20:0:0 # at most 20 hours runtime
#$ -S /bin/bash
#$ -j y
#$ -N climate_preshifts
#$ -t 1-200
#$ -o /SAN/shoulab/Shou_Economy/alexyuan/tts_repo/real_data/code/deglac_vs_orbital/logs
cd /SAN/shoulab/Shou_Economy/alexyuan/tts_repo/real_data/code/deglac_vs_orbital/
hostname
date
python3 simulation_run_stat.py $SGE_TASK_ID obl std_2_indep
python3 simulation_run_stat.py $SGE_TASK_ID prec std_2_indep
python3 simulation_run_stat.py $SGE_TASK_ID ecc std_2_indep
date
