# Supplementary material for: A rigorous and versatile statistical test for correlations between stationary time series
Source: PLoS Biol. 2024 Aug 15;22(8):e3002758. doi: 10.1371/journal.pbio.3002758 (PMC11398661; doi:10.1371/journal.pbio.3002758)
Supplement: S1 Code — (ZIP) [file pbio.3002758.s009.zip › aeyuan-tts_repo-551b5a612383/real_data/code/deglac_vs_orbital/simulation_run_stat.py]

import numpy as np
import pandas as pd
from scipy.interpolate import interp1d
from scipy.stats import pearsonr
import matplotlib.pyplot as plt
import sys
sys.path.append('../../../core')
from test_independence import test_independence
import ccm
from fast_neighbors import knn_loocv, embed_timeseries, distance_matrix

def ccm_weights(distances, nn_idx):
    d1 = distances[np.arange(distances.shape[0]),nn_idx].reshape(-1,1)
    weights = np.zeros(distances.shape)
    weights[distances != np.inf] = -distances[distances != np.inf]
    weights = np.exp(weights / d1)
    weights[distances == np.inf] = 0
    weights = weights / np.sum(weights, axis=1).reshape(-1,1)
    return weights

# PARAMETERS

job_id = int(sys.argv[1]) # job_id=100 # job=1:200
vals_per_job = 100
param_name = sys.argv[2] # param_name='obl'
noise_version = sys.argv[3] # noise_version = 'std_2_indep'

# load embed dims
embeddings=pd.read_csv('results/embed_dims.csv',index_col=0).T.astype('int').T

# load simulated deglaciation data
deglac_idx = pd.read_csv(f'simulated_deglaciation_times/simulation_data/{noise_version}/{param_name}.csv').values

(n_deglac, n_sim) = deglac_idx.shape
is_deglac = np.zeros([2000, n_sim]).astype(int)
for sim in range(n_sim):
    a = np.zeros(2000).astype(int)
    a[deglac_idx[:,sim]] = 1
    is_deglac[:,sim] = a

# load orbital data
orbital = pd.read_csv('../../climate/Laskar/laskar_results_10M_flanking.txt', delim_whitespace=True, names=['time','ecc','prec','obl','ins'])

# global parameters
n1 = np.where(orbital.time==-1999)[0][0]
n2 = np.where(orbital.time==1)[0][0]
n_points = n2 - n1

def get_stat(delta, timeseries, E, tau, is_deglac):
    X = embed_timeseries(timeseries, n1+delta, n2+delta, E, tau)
    K = distance_matrix(X,X)
    (_, n_sim) = is_deglac.shape
    result = np.zeros(n_sim) + np.nan
    for sim in range(n_sim):
        y = is_deglac[:,sim]
        yhat = knn_loocv(X, y, k=None, distances=K)
        result[sim] = np.mean((yhat-y)**2)
    return result

delta_segments = np.arange(-10000,10001,vals_per_job)
delta_segments[-1] = 10001
delta_local = np.arange(delta_segments[job_id-1], delta_segments[job_id])

# run test
E = embeddings[param_name]['E']
tau = embeddings[param_name]['tau']
results = np.zeros([delta_local.size, n_sim])
for i in range(delta_local.size):
    delta = delta_local[i]
    results[i,:] = get_stat(delta, orbital[param_name].values, E, tau, is_deglac)

df = pd.DataFrame(data=results, columns=[f'sim{sim+1}' for sim in range(n_sim)])
df['delta'] = delta_local
df.to_csv(f'simulated_deglaciation_times/simulated_tts/{noise_version}/{param_name}_{job_id}.csv', index=False)
#
