# Supplementary material for: A rigorous and versatile statistical test for correlations between stationary time series
Source: PLoS Biol. 2024 Aug 15;22(8):e3002758. doi: 10.1371/journal.pbio.3002758 (PMC11398661; doi:10.1371/journal.pbio.3002758)
Supplement: S1 Code — (ZIP) [file pbio.3002758.s009.zip › aeyuan-tts_repo-551b5a612383/real_data/code/deglac_vs_orbital/simulate_dependence_model.py]

import numpy as np
import pandas as pd
from fast_neighbors import embed_timeseries

##### DEFINE SIMULATION #####

def get_sim_deglac_idx(X, min_interglac_delay, n_deglac):
    """
    Args:
      X (2d numpy array): Delay vectors of orbital parameter values. X has n_vec
        rows and n_dim columns, where n_vec is the number of delay vectors and
        n_dim is the embedding dimension
      min_interglac_delay (int): Time delay between delay vectors

    Returns:
      set of deglaciation times
    """
    # select a particular time at random. This will be the stereotypical deglaciation
    # delay vector
    target_idx = np.random.choice(X.shape[0])
    target_vec = X[target_idx, :].reshape(1,-1)
    distances = np.sqrt(np.sum((X - target_vec)**2, axis=1))
    # find nearest neighbors of stereotypical deglaciation delay vector
    neighbor_idx = np.argsort(distances)
    sim_deglac_idx = []
    # identify neighbors progressively, with the condition that no two neighbors
    # may be closer in time than the minimum empirical time between two deglaciaitons.
    for i in range(n_deglac):
        sim_deglac_idx.append(neighbor_idx[0])
        for idx in sim_deglac_idx:
            too_close = np.where(np.abs(neighbor_idx - idx) < min_interglac_delay)[0]
            neighbor_idx = np.delete(neighbor_idx, too_close)
    return np.array(sim_deglac_idx)

##### LOAD DATA #####

# load deglaciation and noise data
huybers_fpath = '../../climate/huybers2006depth_derived.xlsx'
try:
    deglac = pd.read_excel(huybers_fpath, sheet_name='deglaciation', header=6)
    noise = pd.read_excel(huybers_fpath, sheet_name='o18') # measurement uncertainty
except:
    print("Couldn't load Huybers data under default settings; trying with openpyxl")
    deglac = pd.read_excel(huybers_fpath, sheet_name='deglaciation', header=6, engine='openpyxl')
    noise = pd.read_excel(huybers_fpath, sheet_name='o18', engine='openpyxl')
deglac = np.round(-deglac.Age.values).astype(int) # rounding

# load orbital data
orbital = pd.read_csv('../../climate/Laskar/laskar_results_10M_flanking.txt', delim_whitespace=True, names=['time','ecc','prec','obl','ins'])

##### SET PARAMETERS #####

# relevant window of time for orbital parameters
n1 = np.where(orbital.time==-1999)[0][0]
n2 = np.where(orbital.time==1)[0][0]
n_points = n2-n1 # window size

n_sim = 1000 # 1000 simulations
np.random.seed(1) # set seed
n_deglac = deglac.size # number of deglaciations
min_interglac_delay = np.min(np.abs(np.diff(np.sort(deglac)))) # minimum time between two deglaciations
# sig_1: root mean square standard deviation
sig_1 = np.round(np.mean(noise.iloc[:2000]['1 sigma Uncert']**2)**(1/2),2)
# sig_2: standard deviation of the average of two independent random variables
# which each have a standard deviation of sig_1
sig_2 = np.round(np.sqrt((2*sig_1**2)/4),2)
print(f'root mean square standard deviation: {sig_1}') # 8.69
print(f'standard deviation of two independent r.v.s: {sig_2}') # 6.14

# set up orbital parameter embeddings
embed_dims=pd.read_csv('results/embed_dims.csv',index_col=0).T.astype('int')
param_set = [{'name' : param, 'E' : embed_dims['E'][param], 'tau' : embed_dims['tau'][param]} for param in ('obl', 'prec', 'ecc')]

# set up noise condition
noise_spec = {'name' : 'std_2_indep', 'sig' : sig_2}

##### RUN SIMULATIONS #####
for current_param in param_set:
    timeseries = orbital[current_param['name']].values
    E = current_param['E']
    tau = current_param['tau']
    X = embed_timeseries(timeseries, n1, n2, E, tau)

    results = np.zeros([n_deglac, n_sim]).astype(int)
    for sim in range(n_sim):
        sim_deglac_idx = get_sim_deglac_idx(X, min_interglac_delay, n_deglac)
        sim_deglac_idx += np.round(np.random.normal(loc=0, scale=noise_spec['sig'], size=sim_deglac_idx.size)).astype(int)
        sim_deglac_idx = np.maximum(sim_deglac_idx, 0)
        sim_deglac_idx = np.minimum(sim_deglac_idx, 1999)
        sim_deglac_idx = np.sort(sim_deglac_idx)
        results[:,sim] = sim_deglac_idx
    pd.DataFrame(data=results).to_csv(f'simulated_deglaciation_times/simulation_data/{noise_spec["name"]}/{current_param["name"]}.csv', index=False)
