# Supplementary material for: A rigorous and versatile statistical test for correlations between stationary time series
Source: PLoS Biol. 2024 Aug 15;22(8):e3002758. doi: 10.1371/journal.pbio.3002758 (PMC11398661; doi:10.1371/journal.pbio.3002758)
Supplement: S1 Code — (ZIP) [file pbio.3002758.s009.zip › aeyuan-tts_repo-551b5a612383/real_data/code/mphm/bh_fdr_correction.py]

# TODO: check all combinations

from statsmodels.stats.multitest import fdrcorrection
import pandas as pd
import numpy as np
import itertools

sites = list(pd.read_csv('results/pcorr_uvals.csv', index_col=0).columns)
pairs = list(itertools.combinations(sites, 2))
# Generate all combinations of True and False for a tuple of length 6
combinations = list(itertools.product([False, True], repeat=len(pairs)))
# Convert the list of tuples to a numpy array
flip_me = np.array(combinations)
# make all combinations of columns
n_pairings, n_pairs = flip_me.shape
all_pairings = []
for i in range(n_pairings):
    pairing = []
    for j in range(n_pairs):
        current_pair = pairs[j]
        flipped_pair = (current_pair[1], current_pair[0])
        if flip_me[i,j]:
            pairing.append(flipped_pair)
        else:
            pairing.append(current_pair)
    all_pairings.append(tuple(pairing))
# each element of all_pairings is a list of the six possible pairs of body sites
# the different lists differ in the orderings of the pairs. So for instance,
# all_pairings[0] =
# (('l_palm', 'r_palm'), ('l_palm', 'tongue'), ('l_palm', 'gut'), ('r_palm', 'tongue'), ('r_palm', 'gut'), ('tongue', 'gut'))
# whereas all_pairings[25] =
# (('l_palm', 'r_palm'), ('tongue', 'l_palm'), ('gut', 'l_palm'), ('r_palm', 'tongue'), ('r_palm', 'gut'), ('gut', 'tongue'))
# there are 2^6=64 lists in all_pairings.

#### verify that BH FDR is independent of pairing
def verify_order_independence(df):
    # given a dataframe, check that the BH FDR result doesn't depend on which site is x and which is y
    all_results = []
    for current_pairing in all_pairings: # loop over all possible pairings
        uvals = [df[pair[1]][pair[0]] for pair in current_pairing] # get the u-values
        result = fdrcorrection(np.minimum(uvals,1))[0] # run the BH FDR procedure
        all_results.append(result)
        if len(all_results) > 1:
            assert np.array_equal(result, all_results[0]) # make sure they're all the same

def run_fdr_correction(df):
    x = np.zeros(df.shape)
    uvals = df.values[np.triu_indices(4,k=1)]
    x[np.triu_indices(4,k=1)] = fdrcorrection(np.minimum(uvals,1))[0]
    x[np.tril_indices(4)]=-1
    print(pd.DataFrame(data=x.astype(int), columns=df.columns, index=df.index))

print('Pearson correlation, linear interpolation gap filling:')
verify_order_independence(pd.read_csv('results/pcorr_uvals.csv', index_col=0))
run_fdr_correction(pd.read_csv('results/pcorr_uvals.csv', index_col=0))

print('\nLSA, linear interpolation gap filling:')
verify_order_independence(pd.read_csv('results/lsa_uvals.csv', index_col=0))
run_fdr_correction(pd.read_csv('results/lsa_uvals.csv', index_col=0))

print('\nPearson correlation, random assignment gap filling:')
verify_order_independence(pd.read_csv('results/pcorr_uvals_gapfill2.csv', index_col=0))
run_fdr_correction(pd.read_csv('results/pcorr_uvals_gapfill2.csv', index_col=0))

print('\nLSA, random assignment gap filling:')
verify_order_independence(pd.read_csv('results/lsa_uvals_gapfill2.csv', index_col=0))
run_fdr_correction(pd.read_csv('results/lsa_uvals_gapfill2.csv', index_col=0))
