# Supplementary material for: A rigorous and versatile statistical test for correlations between stationary time series
Source: PLoS Biol. 2024 Aug 15;22(8):e3002758. doi: 10.1371/journal.pbio.3002758 (PMC11398661; doi:10.1371/journal.pbio.3002758)
Supplement: S1 Code — (ZIP) [file pbio.3002758.s009.zip › aeyuan-tts_repo-551b5a612383/real_data/code/mphm/mphm_fillgaps.py]

import numpy as np
import pandas as pd
from scipy.interpolate import interp1d
import sys
sys.path.append('../../../core')
from test_independence import test_independence, pcorr
from statsmodels.tsa.stattools import adfuller
import os
from scipy import stats

np.random.seed(1)

def standardize(data, axis=0):
    return (data - np.mean(data, axis=axis)) / np.std(data, axis=axis)

def normalize(df):
    totals = np.sum(df.values, axis=1)
    return df / totals.reshape(-1,1)

def norm_transform(x):
    return stats.norm.ppf((stats.rankdata(x))/(x.size+1.0))

def lsa(x,y):
    n = x.size
    x = np.copy(norm_transform(x))
    y = np.copy(norm_transform(y))
    P = np.zeros(n+1)
    N = np.zeros(n+1)
    for i in range(x.size):
        P[i+1] = np.max([0, P[i] + x[i] * y[i] ])
        N[i+1] = np.max([0, N[i] - x[i] * y[i] ])
    score_P = np.max(P) / n
    score_N = np.max(N) / n
    sign = np.sign(score_P - score_N)
    return np.max([score_P, score_N]) * sign, score_P, score_N

def lsa_stat(x,Y):
    return np.array([lsa(x,Y[:,i])[0] for i in range(Y.shape[1])])

# load data
ML = pd.read_csv('../../mphm/Qiita/L_palm.csv', index_col=0)
ML = normalize(ML)

MR = pd.read_csv('../../mphm/Qiita/R_palm.csv', index_col=0)
MR = normalize(MR)

MT = pd.read_csv('../../mphm/Qiita/Tongue.csv', index_col=0)
MT = normalize(MT)

MG = pd.read_csv('../../mphm/Qiita/feces.csv', index_col=0)
MG = normalize(MG)

# only look at times from 42 to 418, because this is the longest stretch that
# excludes 10-point gaps
def from_42_to_418(df):
    df.index = df.index.astype('int')
    idx = np.logical_and(df.index >= 42, df.index <= 418)
    return df.iloc[idx]

# only keep taxa that are present in at least 50% of samples
def require_presence(df, threshold):
    keep = []
    n_samples = df.shape[0]
    for taxon in df.columns:
        if (np.sum(df[taxon] > 0) / n_samples) >= threshold:
            keep.append(taxon)
    return df[keep]

# interpolate sequences
def fill_gaps(df, time):
    n_taxa = df.shape[1]
    result = np.zeros([time.size, n_taxa])
    for i in range(len(df.columns)):
        for j in range(time.size):
            taxon = df.columns[i]
            t = time[j]
            if t in df.index:
                result[j,i] = df[taxon][df.index==t].values[0]
            else:
                result[j,i] = np.random.choice(df[taxon].values)
    return pd.DataFrame(result, columns=df.columns, index=time)

# quick stationarity check
def adf_filter(df):
    stationary = []
    nonstationary = []
    for taxon in df.columns:
        p = (adfuller(df[taxon], regression='c')[1])
        if p > 0.05:
            nonstationary.append(taxon)
        else:
            stationary.append(taxon)
    return df[stationary], len(nonstationary), len(stationary)

# whole pipeline
def pipeline(df):
    df = from_42_to_418(df)
    df = require_presence(df, 0.5)
    time = np.arange(42, 418+1)
    df = fill_gaps(df, time)
    df, n_non, n_stationary = adf_filter(df)
    print(f'number of nonstationary taxa: {n_non}')
    print(f'number of stationary taxa: {n_stationary}')
    return df

print("left palm...")
ML = pipeline(ML)
print("right palm...")
MR = pipeline(MR)
print("tongue...")
MT = pipeline(MT)
print("gut...")
MG = pipeline(MG)

# test for dependence
def test_indep_aggcorr(df1, df2, r, statistic, aggfxn=None):
    if aggfxn is None:
        def aggfxn(df):
            return np.median(df, axis=0)
    mutual_taxa = list(set(df1.columns).intersection(set(df2.columns)))
    correlations = []
    for taxon in mutual_taxa:
        res = test_independence(df1[taxon], df2[taxon], r, statistic, x_lag=0)
        correlations.append(list(res[3]))
    correlations = np.array(correlations)
    aggcorr = aggfxn(correlations)
    u = np.sum(aggcorr >= aggcorr[0]) / (r + 1)
    return aggcorr[0], u

r = 79
def aggfxn(df):
    return np.median(df, axis=0)
sites = [ML, MR, MT, MG]
n_sites = len(sites)
site_names = ['l_palm', 'r_palm', 'tongue', 'gut']

n_shared = np.zeros([n_sites, n_sites]).astype('int')
for i in range(n_sites):
    for j in range(n_sites):
        df1 = sites[i]
        df2 = sites[j]
        mutual_taxa = list(set(df1.columns).intersection(set(df2.columns)))
        n_shared[i,j] = len(mutual_taxa)
pd.DataFrame(n_shared, columns=site_names, index=site_names).to_csv('results/n_shared_gapfill2.csv')

statistics = [pcorr, lsa_stat]
stat_names = ['pcorr', 'lsa']

for stat_idx in range(len(statistics)):
    uvals = np.zeros([n_sites, n_sites])
    statvals = np.zeros([n_sites, n_sites])
    for i in range(n_sites):
        for j in range(n_sites):
            if i == j:
                uvals[i,j] = None
                statvals[i,j] = None
            else:
                statvals[i,j], uvals[i,j] = test_indep_aggcorr(sites[i],
                                            sites[j], r, statistics[stat_idx], aggfxn)
    pd.DataFrame(uvals, columns=site_names, index=site_names).to_csv(
                 f'results/{stat_names[stat_idx]}_uvals_gapfill2.csv')
    pd.DataFrame(statvals, columns=site_names, index=site_names).to_csv(
                 f'results/{stat_names[stat_idx]}_statvals_gapfill2.csv')
