# Supplementary material for: A rigorous and versatile statistical test for correlations between stationary time series
Source: PLoS Biol. 2024 Aug 15;22(8):e3002758. doi: 10.1371/journal.pbio.3002758 (PMC11398661; doi:10.1371/journal.pbio.3002758)
Supplement: S1 Code — (ZIP) [file pbio.3002758.s009.zip › aeyuan-tts_repo-551b5a612383/real_data/code/mphm/study_gaps.py]

import numpy as np
import pandas as pd
import os

def find_gaps(x):
    before_gap = x[:-1]
    gapsize = np.diff(x) - 1
    after_gap = x[1:]
    gaps = pd.DataFrame({'before' : before_gap, 'gapsize' : gapsize, 'after' : after_gap})
    return gaps[gaps['gapsize']!=0]

def discrete_histogram(x):
    bins = np.unique(x)
    counts = np.array([np.sum(x==i) for i in bins])
    return pd.DataFrame({'bins' : bins, 'counts': counts}).set_index('bins')

if not os.path.exists('../../mphm/Qiita/gaps'):
    os.makedirs('../../mphm/Qiita/gaps')

for body_site in ['L_palm', 'R_palm', 'Tongue', 'feces']:
    days = pd.read_csv(f'../../mphm/Qiita/{body_site}.csv', index_col=0).index.values
    gaps = find_gaps(days)
    gaps.to_csv(f'../../mphm/Qiita/gaps/{body_site}_gaps.csv')
    # trim from 42 to 418, and get a histogram of gaps
    days = days[np.logical_and(days>=42, days<=418)]
    gaps = find_gaps(days)
    hist = discrete_histogram(gaps['gapsize'].values)
    hist.to_csv(f'../../mphm/Qiita/gaps/{body_site}_hist.csv')
