# Supplementary material for: A rigorous and versatile statistical test for correlations between stationary time series
Source: PLoS Biol. 2024 Aug 15;22(8):e3002758. doi: 10.1371/journal.pbio.3002758 (PMC11398661; doi:10.1371/journal.pbio.3002758)
Supplement: S1 Code — (ZIP) [file pbio.3002758.s009.zip › aeyuan-tts_repo-551b5a612383/real_data/code/mphm/mphm_prepare_data.py]

import numpy as np
import pandas as pd

# load data
otu_table = pd.read_csv('../../mphm/Qiita/otu_table.tsv', index_col=0, sep='\t', skiprows=1).T
sample_data = pd.read_csv('../../mphm/Qiita/sample_information_from_prep_72.tsv', sep='\t')

# initialize columns
otu_table['day'] = -1
otu_table['host'] = ''
otu_table['body_site'] = ''

# move metadata into otu dataframe
for sample in otu_table.index.values:
    sample_data_row = (sample_data.sample_id == sample)
    assert np.sum(sample_data_row.values) == 1
    day = sample_data[sample_data_row]['days_since_experiment_start'].values.item()
    host = sample_data[sample_data_row]['host'].values.item()
    body_site = sample_data[sample_data_row]['common_sample_site'].values.item()

    otu_table.loc[sample, 'day'] = day
    otu_table.loc[sample, 'host'] = host
    otu_table.loc[sample, 'body_site'] = body_site

# sort
otu_table = otu_table.sort_values(['host', 'body_site', 'day'])

# just keep M3 data
M3 = otu_table[otu_table['host']=='M3']

# save different tables for each body site
for body_site in ['L_palm', 'R_palm', 'Tongue', 'feces']:
    df = M3[M3['body_site'] == body_site]
    assert df['day'].values.size == np.unique(df['day'].values).size
    df = df.sort_values(['day']) # just to be super sure
    df = df.set_index('day', drop=True, inplace=False)
    df = df.drop(labels=['host', 'body_site'], axis='columns')
    df.to_csv(f'../../mphm/Qiita/{body_site}.csv')
