# Supplementary material for: A rigorous and versatile statistical test for correlations between stationary time series
Source: PLoS Biol. 2024 Aug 15;22(8):e3002758. doi: 10.1371/journal.pbio.3002758 (PMC11398661; doi:10.1371/journal.pbio.3002758)
Supplement: S1 Code — (ZIP) [file pbio.3002758.s009.zip › aeyuan-tts_repo-551b5a612383/real_data/code/animal_tracking/analyze_results.py]

import numpy as np
import pandas as pd
import os
import sys
from statsmodels.stats.multitest import fdrcorrection

n_jobs = int(sys.argv[1]) # n_jobs = 35
run_name = sys.argv[2] # run_name = 'myprepro_1'

# obtain filepaths
output_files = os.listdir(os.path.join('results',run_name))
output_files = [_ for _ in output_files if 'obj' in _]
all_ids = np.unique([_.split('_')[0] for _ in output_files])
all_ids = all_ids[np.argsort([int(_[3:]) for _ in all_ids])]
all_data = {}

# load in data
for fish_id in all_ids:
    filepath_list = []
    for job in range(1, n_jobs+1):
        filename = f'{fish_id}_job{job}_of{n_jobs}.csv'
        filepath = os.path.join('results', run_name, filename)
        filepath_list.append(filepath)
    all_data[fish_id] = pd.concat([pd.read_csv(filepath) for filepath in filepath_list])

# prepare structure for full results
full_results = {'fish_id' : [],
                'mutual info' : [],
                'u (mutual info)' : [],
                'rho' : [],
                'u (rho_|ccw|)' : [],
                'u (|rho|_|ccw|)' : []}

# compare synchronized and delayed correlations
for fish_id in all_ids:
    full_results['fish_id'].append(fish_id)
    r = (all_data[fish_id]['delta'].unique().size - 1) / 2
    idx_0 = (all_data[fish_id]['delta'] == 0).values
    u_mi = np.sum(all_data[fish_id]['mutual_info'].values >= all_data[fish_id]['mutual_info'][idx_0].values) / (r + 1)
    u_rho = np.sum(all_data[fish_id]['rho_|ccw|'].values >= all_data[fish_id]['rho_|ccw|'][idx_0].values) / (r + 1)
    u_absrho = np.sum(np.abs(all_data[fish_id]['rho_|ccw|'].values) >= np.abs(all_data[fish_id]['rho_|ccw|'][idx_0].values)) / (r + 1)
    full_results['mutual info'].append(all_data[fish_id]['mutual_info'][idx_0].values.item())
    full_results['rho'].append(all_data[fish_id]['rho_|ccw|'][idx_0].values.item())
    full_results['u (mutual info)'].append(u_mi)
    full_results['u (rho_|ccw|)'].append(u_rho)
    full_results['u (|rho|_|ccw|)'].append(u_absrho)

# report detailed results
full_results = pd.DataFrame(full_results)
full_results.to_csv(os.path.join('results', run_name, 'full_results.csv'))

# prepare summary report
summary = {}

# redo for pooled analysis
all_mi = np.array([all_data[fish_id]['mutual_info'].values for fish_id in all_ids]).T
median_mi = np.median(all_mi, axis=1)
summary['u (mi_pooled)'] = np.sum(median_mi >= median_mi[idx_0].item()) / (r + 1)

all_rho = np.array([all_data[fish_id]['rho_|ccw|'].values for fish_id in all_ids]).T
median_rho = np.median(all_rho, axis=1)
summary['u (rho_pooled)'] = np.sum(median_rho >= median_rho[idx_0].item()) / (r + 1)

median_absrho = np.median(np.abs(all_rho), axis=1)
summary['u (|rho|_pooled)'] = np.sum(median_absrho >= median_absrho[idx_0].item()) / (r + 1)

# FDR corrections
summary['n_detect (mi; FDR <= 0.05)'] = np.sum(fdrcorrection(full_results['u (mutual info)'],
    alpha=0.05, method='indep', is_sorted=False)[0])
summary['n_detect (rho; FDR <= 0.05)'] = np.sum(fdrcorrection(full_results['u (rho_|ccw|)'],
    alpha=0.05, method='indep', is_sorted=False)[0])
summary['n_detect (|rho|; FDR <= 0.05)'] = np.sum(fdrcorrection(full_results['u (|rho|_|ccw|)'],
    alpha=0.05, method='indep', is_sorted=False)[0])

# report summary analysis
for key in summary.keys():
    summary[key] = [summary[key]] # make values lists in preparation for pandas DataFrame call
summary = pd.DataFrame(summary, index=['']).T
summary.to_csv(os.path.join('results', run_name, 'summary_results.csv'))
