# Supplementary material for: A rigorous and versatile statistical test for correlations between stationary time series
Source: PLoS Biol. 2024 Aug 15;22(8):e3002758. doi: 10.1371/journal.pbio.3002758 (PMC11398661; doi:10.1371/journal.pbio.3002758)
Supplement: S1 Code — (ZIP) [file pbio.3002758.s009.zip › aeyuan-tts_repo-551b5a612383/real_data/code/animal_tracking/preprocess.py]

import numpy as np
from animal_tracking_utils import get_geometric_variables, get_mi, get_position_and_velocity
import pandas as pd
from scipy.interpolate import interp1d
import os
import sys

# handle input arguments
experiment_id = sys.argv[1]
preprocess_style = sys.argv[2]
assert preprocess_style in ['my_preprocess', 'trajectorytools']
n_fish = int(sys.argv[3])
path_to_data_folder = sys.argv[4] # path_to_data_folder = 'zebrafish_trajectories/'

trajectories_path = os.path.join(path_to_data_folder, str(n_fish), experiment_id, 'trajectories_wo_gaps.npy')

# determine which time series are free of nan values
data = np.load(trajectories_path, allow_pickle=True, encoding='bytes')
position_raw = data.tolist()['trajectories']
nonans = np.logical_not(np.any(np.any(np.isnan(position_raw),axis=0),axis=1))

# reload and process time series
if preprocess_style == 'my_preprocess':
    position, velocity = get_position_and_velocity(trajectories_path)
elif preprocess_style == 'trajectorytools':
    import trajectorytools as tt
    # The following code is based on the authors' demo at: https://gitlab.com/polavieja_lab/idtrackerai_notebooks/-/blob/38c96112ffe7f7f2389e11cace824831888ba9f1/trajectories_analysis/T1_trajectories_analysis.ipynb
    tr = tt.Trajectories.from_idtrackerai(trajectories_path,
                                          interpolate_nans=False,
                                          smooth_params={'sigma': 0})
    # estimate center and radius from the data
    center, radius = tr.estimate_center_and_radius_from_locations(in_px=True)
    tr.origin_to(center)
    # get fish body length
    tr.new_length_unit(tr.params['body_length_px'], 'BL')
    # unit conversion from frames to seconds
    tr.new_time_unit(tr.params['frame_rate'], 's')
    position = tr.s
    velocity = tr.v

speed, cdist, outward, ccw = get_geometric_variables(position, velocity)

num_zero_speed = np.sum(speed[:,nonans]==0)
print(f'a speed of 0 occured at {num_zero_speed} time points')
ids_with_zero_speed = np.where(nonans)[0][np.any(speed[:,nonans]==0,axis=0)]
print(f'and in these object ids: {ids_with_zero_speed}')

# handle times with zero speed
n = outward.shape[0]
for id in np.where(nonans)[0]:
    nonzero_speed = (speed[:,id]!=0)
    zero_speed = (speed[:,id]==0)
    if np.sum(zero_speed) > 0:
        f = interp1d(np.arange(n)[nonzero_speed], outward[nonzero_speed,id])
        outward[zero_speed,id] = f(np.arange(n)[zero_speed])
        g = interp1d(np.arange(n)[nonzero_speed], ccw[nonzero_speed,id])
        ccw[zero_speed,id] = g(np.arange(n)[zero_speed])
        normalization_factor = np.sqrt(outward[zero_speed,id]**2 + ccw[zero_speed,id]**2)
        outward[zero_speed,id] /= normalization_factor
        ccw[zero_speed,id] /= normalization_factor


directory = f'../../idtracker_ai/zebrafish_trajectories/{n_fish}/{experiment_id}/{preprocess_style}'
if not os.path.exists(directory):
        os.makedirs(directory)

geometric_variables = {'speed' : speed,
                       'cdist' : cdist,
                       'outward' : outward,
                       'ccw' : ccw}

for key in geometric_variables:
    df = pd.DataFrame(data=geometric_variables[key], columns=[f'obj {i+1}' for i in range(n_fish)])
    df.to_csv(os.path.join(directory,f'{key}_include_nan.csv'))
    df = df[[f'obj {i+1}' for i in np.where(nonans)[0]]]
    df.to_csv(os.path.join(directory,f'{key}.csv'))
