# Supplementary material for: A rigorous and versatile statistical test for correlations between stationary time series
Source: PLoS Biol. 2024 Aug 15;22(8):e3002758. doi: 10.1371/journal.pbio.3002758 (PMC11398661; doi:10.1371/journal.pbio.3002758)
Supplement: S1 Code — (ZIP) [file pbio.3002758.s009.zip › aeyuan-tts_repo-551b5a612383/real_data/code/animal_tracking/animal_tracking_utils.py]

import numpy as np
from scipy import stats
from scipy.spatial import distance_matrix
from scipy.special import digamma
from numba import njit
import matplotlib.pyplot as plt
import miniball

def vector_magnitude(x, axis=1):
    return np.sqrt(np.sum(x ** 2, axis=axis))

def angular_corrplot(x,y,z,n_dir=250,smoothing_width=0.05):
    """Make a circular correlation plot

    x (1d array): cosine of angle
    y (1d array): sine of angle
    z (1d array): quantity to be correlated to angle
    n_dir (int): number of different directions to plot
    smoothing_width (float): standard deviation of Gaussian kernel in radians
    """
    xy = np.zeros([x.size, 2])
    xy[:,0] = x
    xy[:,1] = y

    th = np.linspace(-np.pi,np.pi,n_dir+1)[:-1]
    dir = np.zeros([th.size,2])
    dir[:,0] = np.cos(th)
    dir[:,1] = np.sin(th)
    smoothed = np.zeros(th.size)

    for i in range(dir.shape[0]):
        angular_diff = np.arccos(np.sum(dir[i,:].reshape(1,-1) * xy, axis=-1))
        weights = stats.norm.pdf(angular_diff, 0, smoothing_width)
        smoothed[i] = np.sum(-z * weights) / np.sum(weights)
    """
    plt.figure(figsize=[1.5,1.5])
    plt.scatter(dir[:,0], dir[:,1], 15, smoothed, cmap='Greys')
    plt.xlim([-1.1,1.1])
    plt.ylim([-1.1,1.1])
    plt.xticks([])
    plt.yticks([])
    ax = plt.gca()
    ax.set_facecolor('xkcd:salmon')
    plt.show()
    """
    colordata = (smoothed - smoothed.min()) / (smoothed.max() - smoothed.min())
    colors = plt.cm.Greys(colordata)
    plt.figure(figsize=[1.5,1.5])
    for i in range(th.size):
        plt.plot(np.array([1,1.5])*dir[i,0],np.array([1,1.5])*dir[i,1],color=colors[i])
    plt.xlim([-1.6,1.6])
    plt.ylim([-1.6,1.6])
    plt.xticks([])
    plt.yticks([])
    ax = plt.gca()
    ax.set_facecolor('xkcd:salmon')
    plt.show()

@njit
def angular_distance(x,y):
    """
    x[:,0] = cosine of angle 1
    x[:,1] = sine of angle 1

    y[:,0] = cosine of angle 2
    y[:,1] = sine of angle 2
    """
    dotprod = np.sum(x*y,axis=1)
    dotprod = np.minimum(dotprod,1)
    dotprod = np.maximum(dotprod,-1)
    return np.arccos(dotprod)

@njit
def simple_distance(x,y):
    return np.abs(x-y)

@njit
def get_nx_ny(x, y, k):
    """
    x has shape (n,2)
    x[:,0] = cosine of angle
    x[:,1] = sine of angle

    y has shape (n,)
    """
    n_x = np.zeros(x.shape[0])
    n_y = np.zeros(x.shape[0])
    for i in range(x.shape[0]):
        x_dist = angular_distance(x[i,:].reshape(1,-1), x)
        y_dist = np.abs(y[i] - y)
        z_dist = np.maximum(x_dist,y_dist)
        for j in range(k):
            z_dist[np.argmin(z_dist)] = np.inf
        radius = np.min(z_dist)
        n_x[i] = np.sum(x_dist < radius) - 1
        n_y[i] = np.sum(y_dist < radius) - 1
    return n_x, n_y

def get_mi(x, y, k):
    n_x, n_y = get_nx_ny(x, y, k)
    I = digamma(k) - np.mean(digamma(n_x+1) + digamma(n_y+1)) + digamma(x.shape[0])
    return np.maximum(I, 0)

def get_geometric_variables(position, velocity):
    """
    Args:
        position (m x n x 2 numpy array):
            position[i,j,0] gives the x coordinate of the jth object at the ith
            time. position[i,j,1] gives the y coordinate.
        velocity (m x n x 2 numpy array):
            velocity[i,j,0] gives the x component of the velocity vector of the
            jth object at the ith time. velocity[i,j,0] gives the y component.
    Returns:
        speeds
        distance to origin
        outward component of velocity unit vector
        counterclockwise component of velocity unit vector
    """
    speed = vector_magnitude(velocity, axis=2)    # speed
    cdist = vector_magnitude(position, axis=2)    # distance from center
    uvec_vel = velocity/np.expand_dims(speed,-1)  # unit vector in direction of velocity
    uvec_pos = position/np.expand_dims(cdist,-1)  # unit vector in direction of position
    uvec_prp = np.zeros(uvec_pos.shape)       # unit vector perpendictular to position
    uvec_prp[:,:,0] = -uvec_pos[:,:,1]
    uvec_prp[:,:,1] = uvec_pos[:,:,0]
    outward = np.sum(uvec_pos * uvec_vel,axis=2) # outward component of velocity unit vector
    ccw = np.sum(uvec_prp * uvec_vel,axis=2)     # counterclockwise component of velocity unit vector
    return speed, cdist, outward, ccw

def get_position_and_velocity(trajectories_path, return_radius=False):
    # the version that I wrote
    # reports position in units of fish lengths
    # and velocity in units of units of fish lengths per second
    data = np.load(trajectories_path, allow_pickle=True, encoding='bytes')
    position = data.tolist()['trajectories']
    framerate = data.tolist()['frames_per_second']
    body_length_px = 1 / data.tolist()['body_length']
    print(f'frames per second: {framerate}')
    print(f'body length in pixels: {1/body_length_px}')
    # center it using miniball (https://github.com/weddige/miniball)
    P = []
    for i in range(position.shape[0]):
        for j in range(position.shape[1]):
            point = position[i,j,:]
            if not np.any(np.isnan(point)):
                P.append((point[0], point[1]))
    mb = miniball.Miniball(P)
    position[:,:,0] = position[:,:,0] - mb.center()[0]
    position[:,:,1] = position[:,:,1] - mb.center()[1]
    # compute velocity via simple 2-point method
    velocity = (position[2:,:,:] - position[:-2,:,:]) / 2
    # truncate position to make dims consistent
    position = position[1:-1,:,:]
    # unit conversion
    position *= body_length_px
    velocity *= body_length_px * framerate
    if return_radius:
        radius = np.sqrt(mb.squared_radius()) * body_length_px
        return position, velocity, radius
    return position, velocity

def mypolarplot(bin_edges, radii, colorvals, bottom=0, alpha=0.8, cmap=plt.cm.Reds):
    theta = bin_edges[:-1] + np.diff(bin_edges) / 2
    width = np.diff(bin_edges)
    ax = plt.subplot(projection='polar')
    colors = cmap(colorvals)
    ax.bar(theta, radii, width=width, bottom=bottom, color=colors, alpha=alpha)
    return ax

def atan2(x,y):
    # atan2 where output is reported in the range 0 to 2pi
    return np.mod(2*np.pi+np.arctan2(y,x),2*np.pi)

def colored_polar_hist(x, y, colorvals, n_bins=40, bottom=0, type='density', cmin=1, cmax=5, alpha=0.8, cmap=plt.cm.Reds, bar_height=None):
    theta = atan2(x,y)
    bin_edges = np.linspace(0.0, 2 * np.pi, n_bins+1)
    counts = np.zeros(n_bins)
    bincolors = np.zeros(n_bins)
    for i in range(n_bins):
        idx = np.logical_and(theta >= bin_edges[i], theta < bin_edges[i+1])
        counts[i] = np.sum(idx)
        bincolors[i] = np.mean(colorvals[idx])
    total_area = np.sum(counts * np.diff(bin_edges))
    density = counts / total_area
    scaled_bincolors = (bincolors - cmin) / (cmax - cmin)
    scaled_bincolors[scaled_bincolors < 0] = 0
    scaled_bincolors[scaled_bincolors > 1] = 1
    if type == 'density':
        return mypolarplot(bin_edges, density, scaled_bincolors, bottom=bottom, alpha=alpha, cmap=cmap), bincolors, counts
    elif type == 'counts':
        return mypolarplot(bin_edges, counts, scaled_bincolors, bottom=bottom, alpha=alpha, cmap=cmap), bincolors, counts
    elif type == 'flat':
        return mypolarplot(bin_edges, np.ones_like(counts)*bar_height, scaled_bincolors, bottom=bottom, alpha=alpha, cmap=cmap), bincolors, counts
    else:
        raise ValueError('type options are density, counts, or flat')
