# Supplementary material for: A rigorous and versatile statistical test for correlations between stationary time series
Source: PLoS Biol. 2024 Aug 15;22(8):e3002758. doi: 10.1371/journal.pbio.3002758 (PMC11398661; doi:10.1371/journal.pbio.3002758)
Supplement: S1 Code — (ZIP) [file pbio.3002758.s009.zip › aeyuan-tts_repo-551b5a612383/real_data/code/animal_tracking/make_figures.py]

import numpy as np
import pandas as pd
import matplotlib.pyplot as plt
import matplotlib as mpl
from  matplotlib import rc, rcParams
import pandas as pd
import sys
from os.path import join
from animal_tracking_utils import colored_polar_hist, get_position_and_velocity, atan2

rcParams['axes.linewidth'] = 1.5
rcParams['xtick.major.width'] = 1.5
rcParams['xtick.major.size'] = 5
rcParams['ytick.major.width'] = 1.5
rcParams['ytick.major.size'] = 5

font = {'family' : 'Arial',
        'weight' : 'bold',
        'size'   : 12}

rc('font', **font)

path_to_original_data = sys.argv[1] # path_to_original_data = 'zebrafish_trajectories/'
trajectories_path = '../../idtracker_ai/zebrafish_trajectories/100/1/'
preprocess = 'my_preprocess'

speed = pd.read_csv(join(trajectories_path,preprocess,'speed.csv'), index_col=0)[:10000]
cdist = pd.read_csv(join(trajectories_path,preprocess,'cdist.csv'), index_col=0)[:10000]
outward = pd.read_csv(join(trajectories_path,preprocess,'outward.csv'), index_col=0)[:10000]
ccw = pd.read_csv(join(trajectories_path,preprocess,'ccw.csv'), index_col=0)[:10000]

col = 'obj 74'
x = outward[col].values
y = ccw[col].values
colorvals = speed[col].values
bottom = 600

plt.figure(figsize=[3,3])
n_bins = 28
ax, bincolors, counts = colored_polar_hist(x, y, colorvals, bottom=bottom, type='flat', cmap=plt.cm.cool,
cmin=4, cmax=7, n_bins=n_bins, bar_height=250, alpha=1)
yticks = np.arange(600, 1801, 600)
plt.yticks(yticks,yticks-bottom)
plt.ylim([0, 1800])
plt.savefig('figures/fig1_flat.pdf')
plt.close()
bin_labels = [f'[{i}×π/{int(n_bins/2)}, {i+1}×π/{int(n_bins/2)})' for i in range(n_bins)]
panel_C_data = pd.DataFrame({'bin edges (radians)' : bin_labels, 'average speed (body length / second)' : bincolors})
panel_C_data.to_csv('figures/Fig_6C_data.csv', index=False)

plt.figure(figsize=[3,3])
ax, bincolors, counts = colored_polar_hist(x, y, colorvals, bottom=bottom, type='counts', cmap=plt.cm.cool,
cmin=4, cmax=7, n_bins=n_bins, alpha=1)
yticks = np.arange(600, 1801, 600)
plt.yticks(yticks,yticks-bottom)
plt.ylim([0, 1800])
plt.savefig('figures/fig1.pdf')
plt.close()

fig, ax = plt.subplots(figsize=(3, 1))
fig.subplots_adjust(bottom=0.7)
cmap = mpl.cm.cool
norm = mpl.colors.Normalize(vmin=4, vmax=7)
cb1 = mpl.colorbar.ColorbarBase(ax, cmap=cmap,
                                norm=norm,
                                orientation='horizontal',
                                alpha=1)
cb1.set_label('speed (body length per second)')
cb1.set_ticks([4,5,6,7])
plt.savefig('figures/fig2.pdf')
plt.close()

position, velocity, radius = get_position_and_velocity(join(path_to_original_data,'100/1/trajectories_wo_gaps.npy'), return_radius=True)

t = 5000
plt.figure(figsize=[3, 3])
plt.scatter(position[t,:,0], position[t,:,1], 5, 'red')
dir = velocity[t,:,:] / np.sqrt(np.sum(velocity[t,:,:]**2,axis=1)).reshape(-1,1)
plt.quiver(position[t,:,0], position[t,:,1], dir[:,0], dir[:,1])
th = np.linspace(0, 2*np.pi, 201)
plt.plot(np.cos(th)*radius, np.sin(th)*radius, 'k')
plt.axis('square')
plt.savefig('figures/fig3.pdf')
plt.close()
panel_A_data = {('position (body lengths)', 'x') : position[t,:,0],
                ('position (body lengths)', 'y') : position[t,:,1],
                ('velocity (body length per second)', 'x') : velocity[t,:,0],
                ('velocity (body length per second)', 'y') : velocity[t,:,1]}
pd.DataFrame(panel_A_data).to_excel('figures/Fig_6A_data.xlsx')

fig_A21_data = {}
plt.figure(figsize=[5,3])
time = np.arange(speed.shape[0]) / 32 / 60
plt.plot(time, speed[col], 'blue')
plt.xlim([0,5.5])
plt.ylim([0,45])
plt.ylabel('Speed (body length / second)', **font)
plt.xlabel('Time (minutes)', **font)
plt.savefig('figures/fig4.pdf')
plt.close()
fig_A21_data['Time (minutes)'] = time
fig_A21_data['Speed (body length / second)'] = speed[col]

plt.figure(figsize=[3.5,0.8])
plt.plot(time, speed[col], 'blue')
plt.xlim([4, 4.1])
plt.xticks([4, 4+2/60, 4+4/60, 4+6/60], ['4:00', '4:02', '4:04', '4:06'])
plt.ylim([0,30])
plt.yticks([0,30])
plt.savefig('figures/fig5.pdf')
plt.close()

plt.figure(figsize=[5,3])
plt.plot(time, atan2(outward[col], ccw[col]) * 180 / np.pi, 'blue')
plt.xlim([0,5.5])
plt.ylim([-0,750])
plt.yticks([0,180,360])
plt.ylabel('Direction (°)', **font)
plt.xlabel('Time (min)', **font)
plt.savefig('figures/fig6.pdf')
plt.close()
fig_A21_data['Direction (°)'] = atan2(outward[col], ccw[col]) * 180 / np.pi
pd.DataFrame(fig_A21_data).to_csv('figures/Fig_A21_data.csv', index=False)

plt.figure(figsize=[3.5,0.8])
plt.plot(time, atan2(outward[col], ccw[col]) * 180 / np.pi, 'blue')
plt.xlim([4, 4.1])
plt.xticks([4, 4+2/60, 4+4/60, 4+6/60], ['4:00', '4:02', '4:04', '4:06'])
plt.ylim([0,360])
plt.yticks([0,180,360])
plt.savefig('figures/fig7.pdf')
plt.close()
