# Supplementary material for: A rigorous and versatile statistical test for correlations between stationary time series
Source: PLoS Biol. 2024 Aug 15;22(8):e3002758. doi: 10.1371/journal.pbio.3002758 (PMC11398661; doi:10.1371/journal.pbio.3002758)
Supplement: S1 Code — (ZIP) [file pbio.3002758.s009.zip › aeyuan-tts_repo-551b5a612383/real_data/code/animal_tracking/zebrafish.py]

import numpy as np
from animal_tracking_utils import get_mi
import sys
from scipy.stats import pearsonr
import pandas as pd
from os.path import join
import os

testrun = False

if not(testrun):
    trajectories_path = sys.argv[1]
    job_id = int(sys.argv[2])
    n_jobs = int(sys.argv[3])
    name = sys.argv[4]
    preprocess = sys.argv[5] # options are 'trajectorytools' or 'my_preprocess'
    trim_to_10k = sys.argv[6]
    print('running...')
else:
    trajectories_path = '../../idtracker_ai/zebrafish_trajectories/100/3/'
    job_id = 1
    n_jobs = 500
    name = 'testrun__'
    preprocess = 'my_preprocess'
    trim_to_10k = 'trim'
    print('running from with dummy parameters...')

assert preprocess in ['my_preprocess', 'trajectorytools']

if not os.path.exists(f'results/{name}'):
    os.makedirs(f'results/{name}')

trim_len = 10**10
if trim_to_10k == 'trim':
    print('trimming is ON')
    trim_len = 10000
else:
    print('trimming is OFF')

speed = pd.read_csv(join(trajectories_path,preprocess,'speed.csv'), index_col=0)[:trim_len]
cdist = pd.read_csv(join(trajectories_path,preprocess,'cdist.csv'), index_col=0)[:trim_len]
outward = pd.read_csv(join(trajectories_path,preprocess,'outward.csv'), index_col=0)[:trim_len]
ccw = pd.read_csv(join(trajectories_path,preprocess,'ccw.csv'), index_col=0)[:trim_len]

k = 3
n = speed.shape[0]
r = int(n*0.1)
delta_metagrid = np.linspace(-r, r+1, n_jobs+1).astype(np.int)
delta_grid = np.arange(delta_metagrid[job_id-1], delta_metagrid[job_id])

for colname in speed.columns:
    object_id = colname.replace('obj ', '')

    x = np.zeros([n,2])
    x[:,0] = outward[f'obj {object_id}'].values
    x[:,1] = ccw[f'obj {object_id}'].values
    y = speed[f'obj {object_id}'].values
    mi = np.zeros(delta_grid.size)
    rho_abs_ccw = np.zeros(delta_grid.size)
    for i in range(delta_grid.size):
        delta = delta_grid[i]
        xtrunc = x[r:n-r,:]
        ytrunc = y[r+delta:n-r+delta]
        mi[i] = get_mi(xtrunc, ytrunc, k)
        rho_abs_ccw[i] = pearsonr(np.abs(xtrunc[:,1]),ytrunc)[0]

    results = pd.DataFrame(data={'delta' : delta_grid,
                                 'mutual_info' : mi,
                                 'rho_|ccw|' : rho_abs_ccw})

    results.to_csv(f'results/{name}/obj{object_id}_job{job_id}_of{n_jobs}.csv', index=False)

params = {'name' : [name],
          'trim' : [trim_len],
          'job_id' : [job_id],
          'n_jobs' : [n_jobs],
          'trajectories_path' : [trajectories_path],
          'num_neighbors' : [k],
          'preprocessing' : [preprocess]}

pd.DataFrame(data=params).T.to_csv(f'results/{name}/params.csv')
print('all done!')
