# Supplementary material for: A rigorous and versatile statistical test for correlations between stationary time series
Source: PLoS Biol. 2024 Aug 15;22(8):e3002758. doi: 10.1371/journal.pbio.3002758 (PMC11398661; doi:10.1371/journal.pbio.3002758)
Supplement: S1 Code — (ZIP) [file pbio.3002758.s009.zip › aeyuan-tts_repo-551b5a612383/real_data/code/animal_tracking/check_stationarity.py]

import numpy as np
import pandas as pd
from os.path import join
import sys
import matplotlib.pyplot as plt
import matplotlib as mpl
from  matplotlib import rc, rcParams

rcParams['axes.linewidth'] = 1.5
rcParams['xtick.major.width'] = 1.5
rcParams['xtick.major.size'] = 5
rcParams['ytick.major.width'] = 1.5
rcParams['ytick.major.size'] = 5

font = {'family' : 'Arial',
        'weight' : 'bold',
        'size'   : 12}

rc('font', **font)

def moving_average(x, n):
    y = np.zeros(x.size)
    for i in range(x.size):
        idx = np.arange(i-n,i+n+1)
        valid = np.logical_not(np.logical_or(idx<0, idx>=x.size))
        idx = idx[valid]
        y[i] = np.mean(x[idx])
    return y

speed = {}
cdist = {}
outward = {}
ccw = {}

n_fish = 100
preprocess = 'my_preprocess'
for expt_id in [1,2,3]:
    trajectories_path = f'../../idtracker_ai/zebrafish_trajectories/{n_fish}/{expt_id}/'
    speed[expt_id] = pd.read_csv(join(trajectories_path,preprocess,'speed_include_nan.csv'), index_col=0)
    cdist[expt_id] = pd.read_csv(join(trajectories_path,preprocess,'cdist.csv'), index_col=0)
    outward[expt_id] = pd.read_csv(join(trajectories_path,preprocess,'outward.csv'), index_col=0)
    ccw[expt_id] = pd.read_csv(join(trajectories_path,preprocess,'ccw.csv'), index_col=0)

plt.figure(figsize=[2,2])
plt.xlim([-1, 11])
plt.ylim([2,10])
ex_id = 1
time = np.arange(speed[ex_id].shape[0])/32/60
plt.plot(time, np.nanmean(speed[ex_id].values,axis=1), color='grey')
plt.plot(time, moving_average(np.nanmean(speed[ex_id].values,axis=1),32*5), color='blue')
x1, x2, y1, y2 = 0, 10000/32/60, 3.1, 7.7
plt.plot([x1, x2, x2, x1, x1], [y1, y1, y2, y2, y1], 'k--')
plt.ylabel('Average speed \n(body length / sec)', **font)
plt.xlabel('Time (min)', **font)
plt.legend(['raw data', 'moving avg'])
plt.savefig('figures/check_stationary_1.pdf')
plt.show()
pd.DataFrame({
             ('average speed (body length / sec)', 'raw data') : np.nanmean(speed[ex_id].values,axis=1),
             ('average speed (body length / sec)', 'moving average') : moving_average(np.nanmean(speed[ex_id].values,axis=1),32*5)
             }, index=time).to_excel('figures/Fig_A-20A_data.xlsx', index_label='time (min)')


plt.figure(figsize=[2,2])
plt.xlim([-1, 11])
plt.ylim([2,10])
ex_id = 1
time = np.arange(speed[ex_id].shape[0])/32/60
plt.plot(time, moving_average(np.nanmean(speed[ex_id].values,axis=1),32*5), color='blue')
ex_id = 2
time = np.arange(speed[ex_id].shape[0])/32/60
plt.plot(time, moving_average(np.nanmean(speed[ex_id].values,axis=1),32*5), color='red')
ex_id = 3
time = np.arange(speed[ex_id].shape[0])/32/60
plt.plot(time, moving_average(np.nanmean(speed[ex_id].values,axis=1),32*5), color='black')
plt.ylabel('Average speed\n(body length / sec)', **font)
plt.xlabel('Time (min)', **font)
plt.legend(['video 1', 'video 2', 'video 3'])
plt.savefig('figures/check_stationary_2.pdf')
plt.show()

figure_data = {}
for ex_id in [1,2,3]:
    padded_data = np.zeros(time.size) + np.nan
    moving_avg_data = moving_average(np.nanmean(speed[ex_id].values,axis=1),32*5)
    padded_data[:moving_avg_data.size] = moving_avg_data
    figure_data[('average speed (body length / sec)', f'video {ex_id}')] = padded_data
pd.DataFrame(figure_data, index=time).to_excel('figures/Fig_A-20B_data.xlsx', index_label='time (min)')
