# Supplementary material for: A rigorous and versatile statistical test for correlations between stationary time series
Source: PLoS Biol. 2024 Aug 15;22(8):e3002758. doi: 10.1371/journal.pbio.3002758 (PMC11398661; doi:10.1371/journal.pbio.3002758)
Supplement: S1 Code — (ZIP) [file pbio.3002758.s009.zip › aeyuan-tts_repo-551b5a612383/real_data/mphm/Qiita/sample_information_from_prep_72.tsv]

sample_id	age	hiv	sex	host	title	empo_0	empo_1	empo_2	empo_3	public	smoker	country	obesity	age_unit	hiv_stat	host_age	latitude	taxon_id	body_site	elevation	env_biome	longitude	host_class	host_genus	host_order	host_taxid	mislabeled	description	elevation_m	env_feature	env_package	host_family	host_phylum	sample_type	body_habitat	body_product	emp_release1	env_material	envo_biome_0	envo_biome_1	envo_biome_2	envo_biome_3	envo_biome_4	envo_biome_5	geo_loc_name	host_kingdom	host_species	hypertension	latitude_deg
550.L1S100.s.1.sequence	33.52	negative	female	F4	Moving pictures of the human microbiome	EMP sample	Host-associated	Animal	Animal distal gut	TRUE	FALSE	GAZ:United States of America		years	FALSE	33.52	40.015	408170	UBERON:feces	1624.1	urban biome	-105.271	c__Mammalia	g__Homo	o__Primates	9606	FALSE	sample_3 stool	1624.1	human-associated habitat	human-gut	f__Hominidae	p__Chordata	feces	UBERON:feces	UBERON:feces	TRUE	feces	biome	terrestrial biome	anthropogenic terrestrial biome	dense settlement biome	urban biome	Not applicable	USA:CO:Boulder	k__Metazoa	s__Homo_sapiens		40.015
550.L1S101.s.1.sequence	33.53	negative	female	F4	Moving pictures of the human microbiome	EMP sample	Host-associated	Animal	Animal distal gut	TRUE	FALSE	GAZ:United States of America		years	FALSE	33.53	40.015	408170	UBERON:feces	1624.1	urban biome	-105.271	c__Mammalia	g__Homo	o__Primates	9606	FALSE	sample_4 stool	1624.1	human-associated habitat	human-gut	f__Hominidae	p__Chordata	feces	UBERON:feces	UBERON:feces	TRUE	feces	biome	terrestrial biome	anthropogenic terrestrial biome	dense settlement biome	urban biome	Not applicable	USA:CO:Boulder	k__Metazoa	s__Homo_sapiens		40.015
550.L1S102.s.1.sequence	33.53	negative	female	F4	Moving pictures of the human microbiome	EMP sample	Host-associated	Animal	Animal distal gut	TRUE	FALSE	GAZ:United States of America		years	FALSE	33.53	40.015	408170	UBERON:feces	1624.1	urban biome	-105.271	c__Mammalia	g__Homo	o__Primates	9606	FALSE	sample_5 stool	1624.1	human-associated habitat	human-gut	f__Hominidae	p__Chordata	feces	UBERON:feces	UBERON:feces	TRUE	feces	biome	terrestrial biome	anthropogenic terrestrial biome	dense settlement biome	urban biome	Not applicable	USA:CO:Boulder	k__Metazoa	s__Homo_sapiens		40.015
550.L1S103.s.1.sequence	33.53	negative	female	F4	Moving pictures of the human microbiome	EMP sample	Host-associated	Animal	Animal distal gut	TRUE	FALSE	GAZ:United States of America		years	FALSE	33.53	40.015	408170	UBERON:feces	1624.1	urban biome	-105.271	c__Mammalia	g__Homo	o__Primates	9606	FALSE	sample_6 stool	1624.1	human-associated habitat	human-gut	f__Hominidae	p__Chordata	feces	UBERON:feces	UBERON:feces	TRUE	feces	biome	terrestrial biome	anthropogenic terrestrial biome	dense settlement biome	urban biome	Not applicable	USA:CO:Boulder	k__Metazoa	s__Homo_sapiens		40.015
550.L1S104.s.1.sequence	33.54	negative	female	F4	Moving pictures of the human microbiome	EMP sample	Host-associated	Animal	Animal distal gut	TRUE	FALSE	GAZ:United States of America		years	FALSE	33.54	40.015	408170	UBERON:feces	1624.1	urban biome	-105.271	c__Mammalia	g__Homo	o__Primates	9606	FALSE	sample_7 stool	1624.1	human-associated habitat	human-gut	f__Hominidae	p__Chordata	feces	UBERON:feces	UBERON:feces	TRUE	feces	biome	terrestrial biome	anthropogenic terrestrial biome	dense settlement biome	urban biome	Not applicable	USA:CO:Boulder	k__Metazoa	s__Homo_sapiens		40.015
550.L1S105.s.1.sequence	33.54	negative	female	F4	Moving pictures of the human microbiome	EMP sample	Host-associated	Animal	Animal distal gut	TRUE	FALSE	GAZ:United States of America		years	FALSE	33.54	40.015	408170	UBERON:feces	1624.1	urban biome	-105.271	c__Mammalia	g__Homo	o__Primates	9606	FALSE	sample_8 stool	1624.1	human-associated habitat	human-gut	f__Hominidae	p__Chordata	feces	UBERON:feces	UBERON:feces	TRUE	feces	biome	terrestrial biome	anthropogenic terrestrial biome	dense settlement biome	urban biome	Not applicable	USA:CO:Boulder	k__Metazoa	s__Homo_sapiens		40.015
550.L1S106.s.1.sequence	33.54	negative	female	F4	Moving pictures of the human microbiome	EMP sample	Host-associated	Animal	Animal distal gut	TRUE	FALSE	GAZ:United States of America		years	FALSE	33.54	40.015	408170	UBERON:feces	1624.1	urban biome	-105.271	c__Mammalia	g__Homo	o__Primates	9606	FALSE	sample_9 stool	1624.1	human-associated habitat	human-gut	f__Hominidae	p__Chordata	feces	UBERON:feces	UBERON:feces	TRUE	feces	biome	terrestrial biome	anthropogenic terrestrial biome	dense settlement biome	urban biome	Not applicable	USA:CO:Boulder	k__Metazoa	s__Homo_sapiens		40.015
550.L1S107.s.1.sequence	33.54	negative	female	F4	Moving pictures of the human microbiome	EMP sample	Host-associated	Animal	Animal distal gut	TRUE	FALSE	GAZ:United States of America		years	FALSE	33.54	40.015	408170	UBERON:feces	1624.1	urban biome	-105.271	c__Mammalia	g__Homo	o__Primates	9606	FALSE	sample_10 stool	1624.1	human-associated habitat	human-gut	f__Hominidae	p__Chordata	feces	UBERON:feces	UBERON:feces	TRUE	feces	biome	terrestrial biome	anthropogenic terrestrial biome	dense settlement biome	urban biome	Not applicable	USA:CO:Boulder	k__Metazoa	s__Homo_sapiens		40.015
550.L1S108.s.1.sequence	33.55	negative	female	F4	Moving pictures of the human microbiome	EMP sample	Host-associated	Animal	Animal distal gut	TRUE	FALSE	GAZ:United States of America		years	FALSE	33.55	40.015	408170	UBERON:feces	1624.1	urban biome	-105.271	c__Mammalia	g__Homo	o__Primates	9606	FALSE	sample_11 stool	1624.1	human-associated habitat	human-gut	f__Hominidae	p__Chordata	feces	UBERON:feces	UBERON:feces	TRUE	feces	biome	terrestrial biome	anthropogenic terrestrial biome	dense settlement biome	urban biome	Not applicable	USA:CO:Boulder	k__Metazoa	s__Homo_sapiens		40.015
550.L1S109.s.1.sequence	33.55	negative	female	F4	Moving pictures of the human microbiome	EMP sample	Host-associated	Animal	Animal distal gut	TRUE	FALSE	GAZ:United States of America		years	FALSE	33.55	40.015	408170	UBERON:feces	1624.1	urban biome	-105.271	c__Mammalia	g__Homo	o__Primates	9606	FALSE	sample_12 stool	1624.1	human-associated habitat	human-gut	f__Hominidae	p__Chordata	feces	UBERON:feces	UBERON:feces	TRUE	feces	biome	terrestrial biome	anthropogenic terrestrial biome	dense settlement biome	urban biome	Not applicable	USA:CO:Boulder	k__Metazoa	s__Homo_sapiens		40.015
550.L1S10.s.1.sequence	33.16	negative	female	F4	Moving pictures of the human microbiome	EMP sample	Host-associated	Animal	Animal distal gut	TRUE	FALSE	GAZ:United States of America		years	FALSE	33.16	40.015	408170	UBERON:feces	1624.1	urban biome	-105.271	c__Mammalia	g__Homo	o__Primates	9606	FALSE	sample_2 stool	1624.1	human-associated habitat	human-gut	f__Hominidae	p__Chordata	feces	UBERON:feces	UBERON:feces	TRUE	feces	biome	terrestrial biome	anthropogenic terrestrial biome	dense settlement biome	urban biome	Not applicable	USA:CO:Boulder	k__Metazoa	s__Homo_sapiens		40.015
550.L1S110.s.1.sequence	33.55	negative	female	F4	Moving pictures of the human microbiome	EMP sample	Host-associated	Animal	Animal distal gut	TRUE	FALSE	GAZ:United States of America		years	FALSE	33.55	40.015	408170	UBERON:feces	1624.1	urban biome	-105.271	c__Mammalia	g__Homo	o__Primates	9606	FALSE	sample_14 stool	1624.1	human-associated habitat	human-gut	f__Hominidae	p__Chordata	feces	UBERON:feces	UBERON:feces	TRUE	feces	biome	terrestrial biome	anthropogenic terrestrial biome	dense settlement biome	urban biome	Not applicable	USA:CO:Boulder	k__Metazoa	s__Homo_sapiens		40.015
550.L1S111.s.1.sequence	33.55	negative	female	F4	Moving pictures of the human microbiome	EMP sample	Host-associated	Animal	Animal distal gut	TRUE	FALSE	GAZ:United States of America		years	FALSE	33.55	40.015	408170	UBERON:feces	1624.1	urban biome	-105.271	c__Mammalia	g__Homo	o__Primates	9606	FALSE	sample_15 stool	1624.1	human-associated habitat	human-gut	f__Hominidae	p__Chordata	feces	UBERON:feces	UBERON:feces	TRUE	feces	biome	terrestrial biome	anthropogenic terrestrial biome	dense settlement biome	urban biome	Not applicable	USA:CO:Boulder	k__Metazoa	s__Homo_sapiens		40.015
550.L1S112.s.1.sequence	33.56	negative	female	F4	Moving pictures of the human microbiome	EMP sample	Host-associated	Animal	Animal distal gut	TRUE	FALSE	GAZ:United States of America		years	FALSE	33.56	40.015	408170	UBERON:feces	1624.1	urban biome	-105.271	c__Mammalia	g__Homo	o__Primates	9606	FALSE	sample_16 stool	1624.1	human-associated habitat	human-gut	f__Hominidae	p__Chordata	feces	UBERON:feces	UBERON:feces	TRUE	feces	biome	terrestrial biome	anthropogenic terrestrial biome	dense settlement biome	urban biome	Not applicable	USA:CO:Boulder	k__Metazoa	s__Homo_sapiens		40.015
550.L1S113.s.1.sequence	33.56	negative	female	F4	Moving pictures of the human microbiome	EMP sample	Host-associated	Animal	Animal distal gut	TRUE	FALSE	GAZ:United States of America		years	FALSE	33.56	40.015	408170	UBERON:feces	1624.1	urban biome	-105.271	c__Mammalia	g__Homo	o__Primates	9606	FALSE	sample_17 stool	1624.1	human-associated habitat	human-gut	f__Hominidae	p__Chordata	feces	UBERON:feces	UBERON:feces	TRUE	feces	biome	terrestrial biome	anthropogenic terrestrial biome	dense settlement biome	urban biome	Not applicable	USA:CO:Boulder	k__Metazoa	s__Homo_sapiens		40.015
550.L1S114.s.1.sequence	33.57	negative	female	F4	Moving pictures of the human microbiome	EMP sample	Host-associated	Animal	Animal distal gut	TRUE	FALSE	GAZ:United States of America		years	FALSE	33.57	40.015	408170	UBERON:feces	1624.1	urban biome	-105.271	c__Mammalia	g__Homo	o__Primates	9606	FALSE	sample_18 stool	1624.1	human-associated habitat	human-gut	f__Hominidae	p__Chordata	feces	UBERON:feces	UBERON:feces	TRUE	feces	biome	terrestrial biome	anthropogenic terrestrial biome	dense settlement biome	urban biome	Not applicable	USA:CO:Boulder	k__Metazoa	s__Homo_sapiens		40.015
550.L1S115.s.1.sequence	33.57	negative	female	F4	Moving pictures of the human microbiome	EMP sample	Host-associated	Animal	Animal distal gut	TRUE	FALSE	GAZ:United States of America		years	FALSE	33.57	40.015	408170	UBERON:feces	1624.1	urban biome	-105.271	c__Mammalia	g__Homo	o__Primates	9606	FALSE	sample_19 stool	1624.1	human-associated habitat	human-gut	f__Hominidae	p__Chordata	feces	UBERON:feces	UBERON:feces	TRUE	feces	biome	terrestrial biome	anthropogenic terrestrial biome	dense settlement biome	urban biome	Not applicable	USA:CO:Boulder	k__Metazoa	s__Homo_sapiens		40.015
550.L1S116.s.1.sequence	33.57	negative	female	F4	Moving pictures of the human microbiome	EMP sample	Host-associated	Animal	Animal distal gut	TRUE	FALSE	GAZ:United States of America		years	FALSE	33.57	40.015	408170	UBERON:feces	1624.1	urban biome	-105.271	c__Mammalia	g__Homo	o__Primates	9606	FALSE	sample_20 stool	1624.1	human-associated habitat	human-gut	f__Hominidae	p__Chordata	feces	UBERON:feces	UBERON:feces	TRUE	feces	biome	terrestrial biome	anthropogenic terrestrial biome	dense settlement biome	urban biome	Not applicable	USA:CO:Boulder	k__Metazoa	s__Homo_sapiens		40.015
550.L1S117.s.1.sequence	33.58	negative	female	F4	Moving pictures of the human microbiome	EMP sample	Host-associated	Animal	Animal distal gut	TRUE	FALSE	GAZ:United States of America		years	FALSE	33.58	40.015	408170	UBERON:feces	1624.1	urban biome	-105.271	c__Mammalia	g__Homo	o__Primates	9606	FALSE	sample_21 stool	1624.1	human-associated habitat	human-gut	f__Hominidae	p__Chordata	feces	UBERON:feces	UBERON:feces	TRUE	feces	biome	terrestrial biome	anthropogenic terrestrial biome	dense settlement biome	urban biome	Not applicable	USA:CO:Boulder	k__Metazoa	s__Homo_sapiens		40.015
550.L1S118.s.1.sequence	33.59	negative	female	F4	Moving pictures of the human microbiome	EMP sample	Host-associated	Animal	Animal distal gut	TRUE	FALSE	GAZ:United States of America		years	FALSE	33.59	40.015	408170	UBERON:feces	1624.1	urban biome	-105.271	c__Mammalia	g__Homo	o__Primates	9606	FALSE	sample_22 stool	1624.1	human-associated habitat	human-gut	f__Hominidae	p__Chordata	feces	UBERON:feces	UBERON:feces	TRUE	feces	biome	terrestrial biome	anthropogenic terrestrial biome	dense settlement biome	urban biome	Not applicable	USA:CO:Boulder	k__Metazoa	s__Homo_sapiens		40.015
550.L1S119.s.1.sequence	33.59	negative	female	F4	Moving pictures of the human microbiome	EMP sample	Host-associated	Animal	Animal distal gut	TRUE	FALSE	GAZ:United States of America		years	FALSE	33.59	40.015	408170	UBERON:feces	1624.1	urban biome	-105.271	c__Mammalia	g__Homo	o__Primates	9606	FALSE	sample_23 stool	1624.1	human-associated habitat	human-gut	f__Hominidae	p__Chordata	feces	UBERON:feces	UBERON:feces	TRUE	feces	biome	terrestrial biome	anthropogenic terrestrial biome	dense settlement biome	urban biome	Not applicable	USA:CO:Boulder	k__Metazoa	s__Homo_sapiens		40.015
550.L1S11.s.1.sequence	33.16	negative	female	F4	Moving pictures of the human microbiome	EMP sample	Host-associated	Animal	Animal distal gut	TRUE	FALSE	GAZ:United States of America		years	FALSE	33.16	40.015	408170	UBERON:feces	1624.1	urban biome	-105.271	c__Mammalia	g__Homo	o__Primates	9606	FALSE	sample_13 stool	1624.1	human-associated habitat	human-gut	f__Hominidae	p__Chordata	feces	UBERON:feces	UBERON:feces	TRUE	feces	biome	terrestrial biome	anthropogenic terrestrial biome	dense settlement biome	urban biome	Not applicable	USA:CO:Boulder	k__Metazoa	s__Homo_sapiens		40.015
550.L1S120.s.1.sequence	33.6	negative	female	F4	Moving pictures of the human microbiome	EMP sample	Host-associated	Animal	Animal distal gut	TRUE	FALSE	GAZ:United States of America		years	FALSE	33.6	40.015	408170	UBERON:feces	1624.1	urban biome	-105.271	c__Mammalia	g__Homo	o__Primates	9606	FALSE	sample_25 stool	1624.1	human-associated habitat	human-gut	f__Hominidae	p__Chordata	feces	UBERON:feces	UBERON:feces	TRUE	feces	biome	terrestrial biome	anthropogenic terrestrial biome	dense settlement biome	urban biome	Not applicable	USA:CO:Boulder	k__Metazoa	s__Homo_sapiens		40.015
550.L1S121.s.1.sequence	33.61	negative	female	F4	Moving pictures of the human microbiome	EMP sample	Host-associated	Animal	Animal distal gut	TRUE	FALSE	GAZ:United States of America		years	FALSE	33.61	40.015	408170	UBERON:feces	1624.1	urban biome	-105.271	c__Mammalia	g__Homo	o__Primates	9606	FALSE	sample_26 stool	1624.1	human-associated habitat	human-gut	f__Hominidae	p__Chordata	feces	UBERON:feces	UBERON:feces	TRUE	feces	biome	terrestrial biome	anthropogenic terrestrial biome	dense settlement biome	urban biome	Not applicable	USA:CO:Boulder	k__Metazoa	s__Homo_sapiens		40.015
550.L1S122.s.1.sequence	33.61	negative	female	F4	Moving pictures of the human microbiome	EMP sample	Host-associated	Animal	Animal distal gut	TRUE	FALSE	GAZ:United States of America		years	FALSE	33.61	40.015	408170	UBERON:feces	1624.1	urban biome	-105.271	c__Mammalia	g__Homo	o__Primates	9606	FALSE	sample_27 stool	1624.1	human-associated habitat	human-gut	f__Hominidae	p__Chordata	feces	UBERON:feces	UBERON:feces	TRUE	feces	biome	terrestrial biome	anthropogenic terrestrial biome	dense settlement biome	urban biome	Not applicable	USA:CO:Boulder	k__Metazoa	s__Homo_sapiens		40.015
550.L1S123.s.1.sequence	33.61	negative	female	F4	Moving pictures of the human microbiome	EMP sample	Host-associated	Animal	Animal distal gut	TRUE	FALSE	GAZ:United States of America		years	FALSE	33.61	40.015	408170	UBERON:feces	1624.1	urban biome	-105.271	c__Mammalia	g__Homo	o__Primates	9606	FALSE	sample_28 stool	1624.1	human-associated habitat	human-gut	f__Hominidae	p__Chordata	feces	UBERON:feces	UBERON:feces	TRUE	feces	biome	terrestrial biome	anthropogenic terrestrial biome	dense settlement biome	urban biome	Not applicable	USA:CO:Boulder	k__Metazoa	s__Homo_sapiens		40.015
550.L1S124.s.1.sequence	33.62	negative	female	F4	Moving pictures of the human microbiome	EMP sample	Host-associated	Animal	Animal distal gut	TRUE	FALSE	GAZ:United States of America		years	FALSE	33.62	40.015	408170	UBERON:feces	1624.1	urban biome	-105.271	c__Mammalia	g__Homo	o__Primates	9606	FALSE	sample_29 stool	1624.1	human-associated habitat	human-gut	f__Hominidae	p__Chordata	feces	UBERON:feces	UBERON:feces	TRUE	feces	biome	terrestrial biome	anthropogenic terrestrial biome	dense settlement biome	urban biome	Not applicable	USA:CO:Boulder	k__Metazoa	s__Homo_sapiens		40.015
550.L1S125.s.1.sequence	33.62	negative	female	F4	Moving pictures of the human microbiome	EMP sample	Host-associated	Animal	Animal distal gut	TRUE	FALSE	GAZ:United States of America		years	FALSE	33.62	40.015	408170	UBERON:feces	1624.1	urban biome	-105.271	c__Mammalia	g__Homo	o__Primates	9606	FALSE	sample_30 stool	1624.1	human-associated habitat	human-gut	f__Hominidae	p__Chordata	feces	UBERON:feces	UBERON:feces	TRUE	feces	biome	terrestrial biome	anthropogenic terrestrial biome	dense settlement biome	urban biome	Not applicable	USA:CO:Boulder	k__Metazoa	s__Homo_sapiens		40.015
550.L1S126.s.1.sequence	33.63	negative	female	F4	Moving pictures of the human microbiome	EMP sample	Host-associated	Animal	Animal distal gut	TRUE	FALSE	GAZ:United States of America		years	FALSE	33.63	40.015	408170	UBERON:feces	1624.1	urban biome	-105.271	c__Mammalia	g__Homo	o__Primates	9606	FALSE	sample_31 stool	1624.1	human-associated habitat	human-gut	f__Hominidae	p__Chordata	feces	UBERON:feces	UBERON:feces	TRUE	feces	biome	terrestrial biome	anthropogenic terrestrial biome	dense settlement biome	urban biome	Not applicable	USA:CO:Boulder	k__Metazoa	s__Homo_sapiens		40.015
550.L1S127.s.1.sequence	33.63	negative	female	F4	Moving pictures of the human microbiome	EMP sample	Host-associated	Animal	Animal distal gut	TRUE	FALSE	GAZ:United States of America		years	FALSE	33.63	40.015	408170	UBERON:feces	1624.1	urban biome	-105.271	c__Mammalia	g__Homo	o__Primates	9606	FALSE	sample_32 stool	1624.1	human-associated habitat	human-gut	f__Hominidae	p__Chordata	feces	UBERON:feces	UBERON:feces	TRUE	feces	biome	terrestrial biome	anthropogenic terrestrial biome	dense settlement biome	urban biome	Not applicable	USA:CO:Boulder	k__Metazoa	s__Homo_sapiens		40.015
550.L1S128.s.1.sequence	33.63	negative	female	F4	Moving pictures of the human microbiome	EMP sample	Host-associated	Animal	Animal distal gut	TRUE	FALSE	GAZ:United States of America		years	FALSE	33.63	40.015	408170	UBERON:feces	1624.1	urban biome	-105.271	c__Mammalia	g__Homo	o__Primates	9606	FALSE	sample_33 stool	1624.1	human-associated habitat	human-gut	f__Hominidae	p__Chordata	feces	UBERON:feces	UBERON:feces	TRUE	feces	biome	terrestrial biome	anthropogenic terrestrial biome	dense settlement biome	urban biome	Not applicable	USA:CO:Boulder	k__Metazoa	s__Homo_sapiens		40.015
550.L1S129.s.1.sequence	33.63	negative	female	F4	Moving pictures of the human microbiome	EMP sample	Host-associated	Animal	Animal distal gut	TRUE	FALSE	GAZ:United States of America		years	FALSE	33.63	40.015	408170	UBERON:feces	1624.1	urban biome	-105.271	c__Mammalia	g__Homo	o__Primates	9606	FALSE	sample_34 stool	1624.1	human-associated habitat	human-gut	f__Hominidae	p__Chordata	feces	UBERON:feces	UBERON:feces	TRUE	feces	biome	terrestrial biome	anthropogenic terrestrial biome	dense settlement biome	urban biome	Not applicable	USA:CO:Boulder	k__Metazoa	s__Homo_sapiens		40.015
550.L1S12.s.1.sequence	33.16	negative	female	F4	Moving pictures of the human microbiome	EMP sample	Host-associated	Animal	Animal distal gut	TRUE	FALSE	GAZ:United States of America		years	FALSE	33.16	40.015	408170	UBERON:feces	1624.1	urban biome	-105.271	c__Mammalia	g__Homo	o__Primates	9606	FALSE	sample_24 stool	1624.1	human-associated habitat	human-gut	f__Hominidae	p__Chordata	feces	UBERON:feces	UBERON:feces	TRUE	feces	biome	terrestrial biome	anthropogenic terrestrial biome	dense settlement biome	urban biome	Not applicable	USA:CO:Boulder	k__Metazoa	s__Homo_sapiens		40.015
550.L1S130.s.1.sequence	33.64	negative	female	F4	Moving pictures of the human microbiome	EMP sample	Host-associated	Animal	Animal distal gut	TRUE	FALSE	GAZ:United States of America		years	FALSE	33.64	40.015	408170	UBERON:feces	1624.1	urban biome	-105.271	c__Mammalia	g__Homo	o__Primates	9606	FALSE	sample_36 stool	1624.1	human-associated habitat	human-gut	f__Hominidae	p__Chordata	feces	UBERON:feces	UBERON:feces	TRUE	feces	biome	terrestrial biome	anthropogenic terrestrial biome	dense settlement biome	urban biome	Not applicable	USA:CO:Boulder	k__Metazoa	s__Homo_sapiens		40.015
550.L1S131.s.1.sequence	33.64	negative	female	F4	Moving pictures of the human microbiome	EMP sample	Host-associated	Animal	Animal distal gut	TRUE	FALSE	GAZ:United States of America		years	FALSE	33.64	40.015	408170	UBERON:feces	1624.1	urban biome	-105.271	c__Mammalia	g__Homo	o__Primates	9606	FALSE	sample_37 stool	1624.1	human-associated habitat	human-gut	f__Hominidae	p__Chordata	feces	UBERON:feces	UBERON:feces	TRUE	feces	biome	terrestrial biome	anthropogenic terrestrial biome	dense settlement biome	urban biome	Not applicable	USA:CO:Boulder	k__Metazoa	s__Homo_sapiens		40.015
550.L1S132.s.1.sequence	33.64	negative	female	F4	Moving pictures of the human microbiome	EMP sample	Host-associated	Animal	Animal distal gut	TRUE	FALSE	GAZ:United States of America		years	FALSE	33.64	40.015	408170	UBERON:feces	1624.1	urban biome	-105.271	c__Mammalia	g__Homo	o__Primates	9606	FALSE	sample_38 stool	1624.1	human-associated habitat	human-gut	f__Hominidae	p__Chordata	feces	UBERON:feces	UBERON:feces	TRUE	feces	biome	terrestrial biome	anthropogenic terrestrial biome	dense settlement biome	urban biome	Not applicable	USA:CO:Boulder	k__Metazoa	s__Homo_sapiens		40.015
550.L1S133.s.1.sequence	31.94	negative	male	M3	Moving pictures of the human microbiome	EMP sample	Host-associated	Animal	Animal distal gut	TRUE	FALSE	GAZ:United States of America		years	FALSE	31.94	40.015	408170	UBERON:feces	1624.1	urban biome	-105.271	c__Mammalia	g__Homo	o__Primates	9606	FALSE	sample_39 stool	1624.1	human-associated habitat	human-gut	f__Hominidae	p__Chordata	feces	UBERON:feces	UBERON:feces	TRUE	feces	biome	terrestrial biome	anthropogenic terrestrial biome	dense settlement biome	urban biome	Not applicable	USA:CO:Boulder	k__Metazoa	s__Homo_sapiens		40.015
550.L1S134.s.1.sequence	31.94	negative	male	M3	Moving pictures of the human microbiome	EMP sample	Host-associated	Animal	Animal distal gut	TRUE	FALSE	GAZ:United States of America		years	FALSE	31.94	40.015	408170	UBERON:feces	1624.1	urban biome	-105.271	c__Mammalia	g__Homo	o__Primates	9606	FALSE	sample_40 stool	1624.1	human-associated habitat	human-gut	f__Hominidae	p__Chordata	feces	UBERON:feces	UBERON:feces	TRUE	feces	biome	terrestrial biome	anthropogenic terrestrial biome	dense settlement biome	urban biome	Not applicable	USA:CO:Boulder	k__Metazoa	s__Homo_sapiens		40.015
550.L1S135.s.1.sequence	31.94	negative	male	M3	Moving pictures of the human microbiome	EMP sample	Host-associated	Animal	Animal distal gut	TRUE	FALSE	GAZ:United States of America		years	FALSE	31.94	40.015	408170	UBERON:feces	1624.1	urban biome	-105.271	c__Mammalia	g__Homo	o__Primates	9606	FALSE	sample_41 stool	1624.1	human-associated habitat	human-gut	f__Hominidae	p__Chordata	feces	UBERON:feces	UBERON:feces	TRUE	feces	biome	terrestrial biome	anthropogenic terrestrial biome	dense settlement biome	urban biome	Not applicable	USA:CO:Boulder	k__Metazoa	s__Homo_sapiens		40.015
550.L1S136.s.1.sequence	31.94	negative	male	M3	Moving pictures of the human microbiome	EMP sample	Host-associated	Animal	Animal distal gut	TRUE	FALSE	GAZ:United States of America		years	FALSE	31.94	40.015	408170	UBERON:feces	1624.1	urban biome	-105.271	c__Mammalia	g__Homo	o__Primates	9606	FALSE	sample_42 stool	1624.1	human-associated habitat	human-gut	f__Hominidae	p__Chordata	feces	UBERON:feces	UBERON:feces	TRUE	feces	biome	terrestrial biome	anthropogenic terrestrial biome	dense settlement biome	urban biome	Not applicable	USA:CO:Boulder	k__Metazoa	s__Homo_sapiens		40.015
550.L1S137.s.1.sequence	31.95	negative	male	M3	Moving pictures of the human microbiome	EMP sample	Host-associated	Animal	Animal distal gut	TRUE	FALSE	GAZ:United States of America		years	FALSE	31.95	40.015	408170	UBERON:feces	1624.1	urban biome	-105.271	c__Mammalia	g__Homo	o__Primates	9606	FALSE	sample_43 stool	1624.1	human-associated habitat	human-gut	f__Hominidae	p__Chordata	feces	UBERON:feces	UBERON:feces	TRUE	feces	biome	terrestrial biome	anthropogenic terrestrial biome	dense settlement biome	urban biome	Not applicable	USA:CO:Boulder	k__Metazoa	s__Homo_sapiens		40.015
550.L1S138.s.1.sequence	31.95	negative	male	M3	Moving pictures of the human microbiome	EMP sample	Host-associated	Animal	Animal distal gut	TRUE	FALSE	GAZ:United States of America		years	FALSE	31.95	40.015	408170	UBERON:feces	1624.1	urban biome	-105.271	c__Mammalia	g__Homo	o__Primates	9606	FALSE	sample_44 stool	1624.1	human-associated habitat	human-gut	f__Hominidae	p__Chordata	feces	UBERON:feces	UBERON:feces	TRUE	feces	biome	terrestrial biome	anthropogenic terrestrial biome	dense settlement biome	urban biome	Not applicable	USA:CO:Boulder	k__Metazoa	s__Homo_sapiens		40.015
550.L1S139.s.1.sequence	31.95	negative	male	M3	Moving pictures of the human microbiome	EMP sample	Host-associated	Animal	Animal distal gut	TRUE	FALSE	GAZ:United States of America		years	FALSE	31.95	40.015	408170	UBERON:feces	1624.1	urban biome	-105.271	c__Mammalia	g__Homo	o__Primates	9606	FALSE	sample_45 stool	1624.1	human-associated habitat	human-gut	f__Hominidae	p__Chordata	feces	UBERON:feces	UBERON:feces	TRUE	feces	biome	terrestrial biome	anthropogenic terrestrial biome	dense settlement biome	urban biome	Not applicable	USA:CO:Boulder	k__Metazoa	s__Homo_sapiens		40.015
550.L1S13.s.1.sequence	33.17	negative	female	F4	Moving pictures of the human microbiome	EMP sample	Host-associated	Animal	Animal distal gut	TRUE	FALSE	GAZ:United States of America		years	FALSE	33.17	40.015	408170	UBERON:feces	1624.1	urban biome	-105.271	c__Mammalia	g__Homo	o__Primates	9606	FALSE	sample_35 stool	1624.1	human-associated habitat	human-gut	f__Hominidae	p__Chordata	feces	UBERON:feces	UBERON:feces	TRUE	feces	biome	terrestrial biome	anthropogenic terrestrial biome	dense settlement biome	urban biome	Not applicable	USA:CO:Boulder	k__Metazoa	s__Homo_sapiens		40.015
550.L1S140.s.1.sequence	31.95	negative	male	M3	Moving pictures of the human microbiome	EMP sample	Host-associated	Animal	Animal distal gut	TRUE	FALSE	GAZ:United States of America		years	FALSE	31.95	40.015	408170	UBERON:feces	1624.1	urban biome	-105.271	c__Mammalia	g__Homo	o__Primates	9606	FALSE	sample_47 stool	1624.1	human-associated habitat	human-gut	f__Hominidae	p__Chordata	feces	UBERON:feces	UBERON:feces	TRUE	feces	biome	terrestrial biome	anthropogenic terrestrial biome	dense settlement biome	urban biome	Not applicable	USA:CO:Boulder	k__Metazoa	s__Homo_sapiens		40.015
550.L1S141.s.1.sequence	31.96	negative	male	M3	Moving pictures of the human microbiome	EMP sample	Host-associated	Animal	Animal distal gut	TRUE	FALSE	GAZ:United States of America		years	FALSE	31.96	40.015	408170	UBERON:feces	1624.1	urban biome	-105.271	c__Mammalia	g__Homo	o__Primates	9606	FALSE	sample_48 stool	1624.1	human-associated habitat	human-gut	f__Hominidae	p__Chordata	feces	UBERON:feces	UBERON:feces	TRUE	feces	biome	terrestrial biome	anthropogenic terrestrial biome	dense settlement biome	urban biome	Not applicable	USA:CO:Boulder	k__Metazoa	s__Homo_sapiens		40.015
550.L1S142.s.1.sequence	31.96	negative	male	M3	Moving pictures of the human microbiome	EMP sample	Host-associated	Animal	Animal distal gut	TRUE	FALSE	GAZ:United States of America		years	FALSE	31.96	40.015	408170	UBERON:feces	1624.1	urban biome	-105.271	c__Mammalia	g__Homo	o__Primates	9606	FALSE	sample_49 stool	1624.1	human-associated habitat	human-gut	f__Hominidae	p__Chordata	feces	UBERON:feces	UBERON:feces	TRUE	feces	biome	terrestrial biome	anthropogenic terrestrial biome	dense settlement biome	urban biome	Not applicable	USA:CO:Boulder	k__Metazoa	s__Homo_sapiens		40.015
550.L1S143.s.1.sequence	31.96	negative	male	M3	Moving pictures of the human microbiome	EMP sample	Host-associated	Animal	Animal distal gut	TRUE	FALSE	GAZ:United States of America		years	FALSE	31.96	40.015	408170	UBERON:feces	1624.1	urban biome	-105.271	c__Mammalia	g__Homo	o__Primates	9606	FALSE	sample_50 stool	1624.1	human-associated habitat	human-gut	f__Hominidae	p__Chordata	feces	UBERON:feces	UBERON:feces	TRUE	feces	biome	terrestrial biome	anthropogenic terrestrial biome	dense settlement biome	urban biome	Not applicable	USA:CO:Boulder	k__Metazoa	s__Homo_sapiens		40.015
550.L1S144.s.1.sequence	31.97	negative	male	M3	Moving pictures of the human microbiome	EMP sample	Host-associated	Animal	Animal distal gut	TRUE	FALSE	GAZ:United States of America		years	FALSE	31.97	40.015	408170	UBERON:feces	1624.1	urban biome	-105.271	c__Mammalia	g__Homo	o__Primates	9606	FALSE	sample_51 stool	1624.1	human-associated habitat	human-gut	f__Hominidae	p__Chordata	feces	UBERON:feces	UBERON:feces	TRUE	feces	biome	terrestrial biome	anthropogenic terrestrial biome	dense settlement biome	urban biome	Not applicable	USA:CO:Boulder	k__Metazoa	s__Homo_sapiens		40.015
550.L1S145.s.1.sequence	31.97	negative	male	M3	Moving pictures of the human microbiome	EMP sample	Host-associated	Animal	Animal distal gut	TRUE	FALSE	GAZ:United States of America		years	FALSE	31.97	40.015	408170	UBERON:feces	1624.1	urban biome	-105.271	c__Mammalia	g__Homo	o__Primates	9606	FALSE	sample_52 stool	1624.1	human-associated habitat	human-gut	f__Hominidae	p__Chordata	feces	UBERON:feces	UBERON:feces	TRUE	feces	biome	terrestrial biome	anthropogenic terrestrial biome	dense settlement biome	urban biome	Not applicable	USA:CO:Boulder	k__Metazoa	s__Homo_sapiens		40.015
550.L1S146.s.1.sequence	31.97	negative	male	M3	Moving pictures of the human microbiome	EMP sample	Host-associated	Animal	Animal distal gut	TRUE	FALSE	GAZ:United States of America		years	FALSE	31.97	40.015	408170	UBERON:feces	1624.1	urban biome	-105.271	c__Mammalia	g__Homo	o__Primates	9606	FALSE	sample_53 stool	1624.1	human-associated habitat	human-gut	f__Hominidae	p__Chordata	feces	UBERON:feces	UBERON:feces	TRUE	feces	biome	terrestrial biome	anthropogenic terrestrial biome	dense settlement biome	urban biome	Not applicable	USA:CO:Boulder	k__Metazoa	s__Homo_sapiens		40.015
550.L1S147.s.1.sequence	31.97	negative	male	M3	Moving pictures of the human microbiome	EMP sample	Host-associated	Animal	Animal distal gut	TRUE	FALSE	GAZ:United States of America		years	FALSE	31.97	40.015	408170	UBERON:feces	1624.1	urban biome	-105.271	c__Mammalia	g__Homo	o__Primates	9606	FALSE	sample_54 stool	1624.1	human-associated habitat	human-gut	f__Hominidae	p__Chordata	feces	UBERON:feces	UBERON:feces	TRUE	feces	biome	terrestrial biome	anthropogenic terrestrial biome	dense settlement biome	urban biome	Not applicable	USA:CO:Boulder	k__Metazoa	s__Homo_sapiens		40.015
550.L1S148.s.1.sequence	31.98	negative	male	M3	Moving pictures of the human microbiome	EMP sample	Host-associated	Animal	Animal distal gut	TRUE	FALSE	GAZ:United States of America		years	FALSE	31.98	40.015	408170	UBERON:feces	1624.1	urban biome	-105.271	c__Mammalia	g__Homo	o__Primates	9606	FALSE	sample_55 stool	1624.1	human-associated habitat	human-gut	f__Hominidae	p__Chordata	feces	UBERON:feces	UBERON:feces	TRUE	feces	biome	terrestrial biome	anthropogenic terrestrial biome	dense settlement biome	urban biome	Not applicable	USA:CO:Boulder	k__Metazoa	s__Homo_sapiens		40.015
550.L1S149.s.1.sequence	31.98	negative	male	M3	Moving pictures of the human microbiome	EMP sample	Host-associated	Animal	Animal distal gut	TRUE	FALSE	GAZ:United States of America		years	FALSE	31.98	40.015	408170	UBERON:feces	1624.1	urban biome	-105.271	c__Mammalia	g__Homo	o__Primates	9606	FALSE	sample_56 stool	1624.1	human-associated habitat	human-gut	f__Hominidae	p__Chordata	feces	UBERON:feces	UBERON:feces	TRUE	feces	biome	terrestrial biome	anthropogenic terrestrial biome	dense settlement biome	urban biome	Not applicable	USA:CO:Boulder	k__Metazoa	s__Homo_sapiens		40.015
550.L1S14.s.1.sequence	33.17	negative	female	F4	Moving pictures of the human microbiome	EMP sample	Host-associated	Animal	Animal distal gut	TRUE	FALSE	GAZ:United States of America		years	FALSE	33.17	40.015	408170	UBERON:feces	1624.1	urban biome	-105.271	c__Mammalia	g__Homo	o__Primates	9606	FALSE	sample_46 stool	1624.1	human-associated habitat	human-gut	f__Hominidae	p__Chordata	feces	UBERON:feces	UBERON:feces	TRUE	feces	biome	terrestrial biome	anthropogenic terrestrial biome	dense settlement biome	urban biome	Not applicable	USA:CO:Boulder	k__Metazoa	s__Homo_sapiens		40.015
550.L1S150.s.1.sequence	31.98	negative	male	M3	Moving pictures of the human microbiome	EMP sample	Host-associated	Animal	Animal distal gut	TRUE	FALSE	GAZ:United States of America		years	FALSE	31.98	40.015	408170	UBERON:feces	1624.1	urban biome	-105.271	c__Mammalia	g__Homo	o__Primates	9606	FALSE	sample_58 stool	1624.1	human-associated habitat	human-gut	f__Hominidae	p__Chordata	feces	UBERON:feces	UBERON:feces	TRUE	feces	biome	terrestrial biome	anthropogenic terrestrial biome	dense settlement biome	urban biome	Not applicable	USA:CO:Boulder	k__Metazoa	s__Homo_sapiens		40.015
550.L1S151.s.1.sequence	31.98	negative	male	M3	Moving pictures of the human microbiome	EMP sample	Host-associated	Animal	Animal distal gut	TRUE	FALSE	GAZ:United States of America		years	FALSE	31.98	40.015	408170	UBERON:feces	1624.1	urban biome	-105.271	c__Mammalia	g__Homo	o__Primates	9606	FALSE	sample_59 stool	1624.1	human-associated habitat	human-gut	f__Hominidae	p__Chordata	feces	UBERON:feces	UBERON:feces	TRUE	feces	biome	terrestrial biome	anthropogenic terrestrial biome	dense settlement biome	urban biome	Not applicable	USA:CO:Boulder	k__Metazoa	s__Homo_sapiens		40.015
550.L1S152.s.1.sequence	31.99	negative	male	M3	Moving pictures of the human microbiome	EMP sample	Host-associated	Animal	Animal distal gut	TRUE	FALSE	GAZ:United States of America		years	FALSE	31.99	40.015	408170	UBERON:feces	1624.1	urban biome	-105.271	c__Mammalia	g__Homo	o__Primates	9606	FALSE	sample_60 stool	1624.1	human-associated habitat	human-gut	f__Hominidae	p__Chordata	feces	UBERON:feces	UBERON:feces	TRUE	feces	biome	terrestrial biome	anthropogenic terrestrial biome	dense settlement biome	urban biome	Not applicable	USA:CO:Boulder	k__Metazoa	s__Homo_sapiens		40.015
550.L1S153.s.1.sequence	31.99	negative	male	M3	Moving pictures of the human microbiome	EMP sample	Host-associated	Animal	Animal distal gut	TRUE	FALSE	GAZ:United States of America		years	FALSE	31.99	40.015	408170	UBERON:feces	1624.1	urban biome	-105.271	c__Mammalia	g__Homo	o__Primates	9606	FALSE	sample_61 stool	1624.1	human-associated habitat	human-gut	f__Hominidae	p__Chordata	feces	UBERON:feces	UBERON:feces	TRUE	feces	biome	terrestrial biome	anthropogenic terrestrial biome	dense settlement biome	urban biome	Not applicable	USA:CO:Boulder	k__Metazoa	s__Homo_sapiens		40.015
550.L1S154.s.1.sequence	31.99	negative	male	M3	Moving pictures of the human microbiome	EMP sample	Host-associated	Animal	Animal distal gut	TRUE	FALSE	GAZ:United States of America		years	FALSE	31.99	40.015	408170	UBERON:feces	1624.1	urban biome	-105.271	c__Mammalia	g__Homo	o__Primates	9606	FALSE	sample_62 stool	1624.1	human-associated habitat	human-gut	f__Hominidae	p__Chordata	feces	UBERON:feces	UBERON:feces	TRUE	feces	biome	terrestrial biome	anthropogenic terrestrial biome	dense settlement biome	urban biome	Not applicable	USA:CO:Boulder	k__Metazoa	s__Homo_sapiens		40.015
550.L1S155.s.1.sequence	32	negative	male	M3	Moving pictures of the human microbiome	EMP sample	Host-associated	Animal	Animal distal gut	TRUE	FALSE	GAZ:United States of America		years	FALSE	32	40.015	408170	UBERON:feces	1624.1	urban biome	-105.271	c__Mammalia	g__Homo	o__Primates	9606	FALSE	sample_63 stool	1624.1	human-associated habitat	human-gut	f__Hominidae	p__Chordata	feces	UBERON:feces	UBERON:feces	TRUE	feces	biome	terrestrial biome	anthropogenic terrestrial biome	dense settlement biome	urban biome	Not applicable	USA:CO:Boulder	k__Metazoa	s__Homo_sapiens		40.015
550.L1S156.s.1.sequence	32	negative	male	M3	Moving pictures of the human microbiome	EMP sample	Host-associated	Animal	Animal distal gut	TRUE	FALSE	GAZ:United States of America		years	FALSE	32	40.015	408170	UBERON:feces	1624.1	urban biome	-105.271	c__Mammalia	g__Homo	o__Primates	9606	FALSE	sample_64 stool	1624.1	human-associated habitat	human-gut	f__Hominidae	p__Chordata	feces	UBERON:feces	UBERON:feces	TRUE	feces	biome	terrestrial biome	anthropogenic terrestrial biome	dense settlement biome	urban biome	Not applicable	USA:CO:Boulder	k__Metazoa	s__Homo_sapiens		40.015
550.L1S157.s.1.sequence	32	negative	male	M3	Moving pictures of the human microbiome	EMP sample	Host-associated	Animal	Animal distal gut	TRUE	FALSE	GAZ:United States of America		years	FALSE	32	40.015	408170	UBERON:feces	1624.1	urban biome	-105.271	c__Mammalia	g__Homo	o__Primates	9606	FALSE	sample_65 stool	1624.1	human-associated habitat	human-gut	f__Hominidae	p__Chordata	feces	UBERON:feces	UBERON:feces	TRUE	feces	biome	terrestrial biome	anthropogenic terrestrial biome	dense settlement biome	urban biome	Not applicable	USA:CO:Boulder	k__Metazoa	s__Homo_sapiens		40.015
550.L1S158.s.1.sequence	32	negative	male	M3	Moving pictures of the human microbiome	EMP sample	Host-associated	Animal	Animal distal gut	TRUE	FALSE	GAZ:United States of America		years	FALSE	32	40.015	408170	UBERON:feces	1624.1	urban biome	-105.271	c__Mammalia	g__Homo	o__Primates	9606	FALSE	sample_66 stool	1624.1	human-associated habitat	human-gut	f__Hominidae	p__Chordata	feces	UBERON:feces	UBERON:feces	TRUE	feces	biome	terrestrial biome	anthropogenic terrestrial biome	dense settlement biome	urban biome	Not applicable	USA:CO:Boulder	k__Metazoa	s__Homo_sapiens		40.015
550.L1S159.s.1.sequence	32.01	negative	male	M3	Moving pictures of the human microbiome	EMP sample	Host-associated	Animal	Animal distal gut	TRUE	FALSE	GAZ:United States of America		years	FALSE	32.01	40.015	408170	UBERON:feces	1624.1	urban biome	-105.271	c__Mammalia	g__Homo	o__Primates	9606	FALSE	sample_67 stool	1624.1	human-associated habitat	human-gut	f__Hominidae	p__Chordata	feces	UBERON:feces	UBERON:feces	TRUE	feces	biome	terrestrial biome	anthropogenic terrestrial biome	dense settlement biome	urban biome	Not applicable	USA:CO:Boulder	k__Metazoa	s__Homo_sapiens		40.015
550.L1S15.s.1.sequence	33.17	negative	female	F4	Moving pictures of the human microbiome	EMP sample	Host-associated	Animal	Animal distal gut	TRUE	FALSE	GAZ:United States of America		years	FALSE	33.17	40.015	408170	UBERON:feces	1624.1	urban biome	-105.271	c__Mammalia	g__Homo	o__Primates	9606	FALSE	sample_57 stool	1624.1	human-associated habitat	human-gut	f__Hominidae	p__Chordata	feces	UBERON:feces	UBERON:feces	TRUE	feces	biome	terrestrial biome	anthropogenic terrestrial biome	dense settlement biome	urban biome	Not applicable	USA:CO:Boulder	k__Metazoa	s__Homo_sapiens		40.015
550.L1S160.s.1.sequence	32.01	negative	male	M3	Moving pictures of the human microbiome	EMP sample	Host-associated	Animal	Animal distal gut	TRUE	FALSE	GAZ:United States of America		years	FALSE	32.01	40.015	408170	UBERON:feces	1624.1	urban biome	-105.271	c__Mammalia	g__Homo	o__Primates	9606	FALSE	sample_69 stool	1624.1	human-associated habitat	human-gut	f__Hominidae	p__Chordata	feces	UBERON:feces	UBERON:feces	TRUE	feces	biome	terrestrial biome	anthropogenic terrestrial biome	dense settlement biome	urban biome	Not applicable	USA:CO:Boulder	k__Metazoa	s__Homo_sapiens		40.015
550.L1S161.s.1.sequence	32.01	negative	male	M3	Moving pictures of the human microbiome	EMP sample	Host-associated	Animal	Animal distal gut	TRUE	FALSE	GAZ:United States of America		years	FALSE	32.01	40.015	408170	UBERON:feces	1624.1	urban biome	-105.271	c__Mammalia	g__Homo	o__Primates	9606	FALSE	sample_70 stool	1624.1	human-associated habitat	human-gut	f__Hominidae	p__Chordata	feces	UBERON:feces	UBERON:feces	TRUE	feces	biome	terrestrial biome	anthropogenic terrestrial biome	dense settlement biome	urban biome	Not applicable	USA:CO:Boulder	k__Metazoa	s__Homo_sapiens		40.015
550.L1S162.s.1.sequence	32.01	negative	male	M3	Moving pictures of the human microbiome	EMP sample	Host-associated	Animal	Animal distal gut	TRUE	FALSE	GAZ:United States of America		years	FALSE	32.01	40.015	408170	UBERON:feces	1624.1	urban biome	-105.271	c__Mammalia	g__Homo	o__Primates	9606	FALSE	sample_71 stool	1624.1	human-associated habitat	human-gut	f__Hominidae	p__Chordata	feces	UBERON:feces	UBERON:feces	TRUE	feces	biome	terrestrial biome	anthropogenic terrestrial biome	dense settlement biome	urban biome	Not applicable	USA:CO:Boulder	k__Metazoa	s__Homo_sapiens		40.015
550.L1S163.s.1.sequence	32.02	negative	male	M3	Moving pictures of the human microbiome	EMP sample	Host-associated	Animal	Animal distal gut	TRUE	FALSE	GAZ:United States of America		years	FALSE	32.02	40.015	408170	UBERON:feces	1624.1	urban biome	-105.271	c__Mammalia	g__Homo	o__Primates	9606	FALSE	sample_72 stool	1624.1	human-associated habitat	human-gut	f__Hominidae	p__Chordata	feces	UBERON:feces	UBERON:feces	TRUE	feces	biome	terrestrial biome	anthropogenic terrestrial biome	dense settlement biome	urban biome	Not applicable	USA:CO:Boulder	k__Metazoa	s__Homo_sapiens		40.015
550.L1S164.s.1.sequence	32.02	negative	male	M3	Moving pictures of the human microbiome	EMP sample	Host-associated	Animal	Animal distal gut	TRUE	FALSE	GAZ:United States of America		years	FALSE	32.02	40.015	408170	UBERON:feces	1624.1	urban biome	-105.271	c__Mammalia	g__Homo	o__Primates	9606	FALSE	sample_73 stool	1624.1	human-associated habitat	human-gut	f__Hominidae	p__Chordata	feces	UBERON:feces	UBERON:feces	TRUE	feces	biome	terrestrial biome	anthropogenic terrestrial biome	dense settlement biome	urban biome	Not applicable	USA:CO:Boulder	k__Metazoa	s__Homo_sapiens		40.015
550.L1S165.s.1.sequence	32.02	negative	male	M3	Moving pictures of the human microbiome	EMP sample	Host-associated	Animal	Animal distal gut	TRUE	FALSE	GAZ:United States of America		years	FALSE	32.02	40.015	408170	UBERON:feces	1624.1	urban biome	-105.271	c__Mammalia	g__Homo	o__Primates	9606	FALSE	sample_74 stool	1624.1	human-associated habitat	human-gut	f__Hominidae	p__Chordata	feces	UBERON:feces	UBERON:feces	TRUE	feces	biome	terrestrial biome	anthropogenic terrestrial biome	dense settlement biome	urban biome	Not applicable	USA:CO:Boulder	k__Metazoa	s__Homo_sapiens		40.015
550.L1S166.s.1.sequence	32.05	negative	male	M3	Moving pictures of the human microbiome	EMP sample	Host-associated	Animal	Animal distal gut	TRUE	FALSE	GAZ:United States of America		years	FALSE	32.05	40.015	408170	UBERON:feces	1624.1	urban biome	-105.271	c__Mammalia	g__Homo	o__Primates	9606	FALSE	sample_75 stool	1624.1	human-associated habitat	human-gut	f__Hominidae	p__Chordata	feces	UBERON:feces	UBERON:feces	TRUE	feces	biome	terrestrial biome	anthropogenic terrestrial biome	dense settlement biome	urban biome	Not applicable	USA:CO:Boulder	k__Metazoa	s__Homo_sapiens		40.015
550.L1S167.s.1.sequence	32.05	negative	male	M3	Moving pictures of the human microbiome	EMP sample	Host-associated	Animal	Animal distal gut	TRUE	FALSE	GAZ:United States of America		years	FALSE	32.05	40.015	408170	UBERON:feces	1624.1	urban biome	-105.271	c__Mammalia	g__Homo	o__Primates	9606	FALSE	sample_76 stool	1624.1	human-associated habitat	human-gut	f__Hominidae	p__Chordata	feces	UBERON:feces	UBERON:feces	TRUE	feces	biome	terrestrial biome	anthropogenic terrestrial biome	dense settlement biome	urban biome	Not applicable	USA:CO:Boulder	k__Metazoa	s__Homo_sapiens		40.015
550.L1S168.s.1.sequence	32.05	negative	male	M3	Moving pictures of the human microbiome	EMP sample	Host-associated	Animal	Animal distal gut	TRUE	FALSE	GAZ:United States of America		years	FALSE	32.05	40.015	408170	UBERON:feces	1624.1	urban biome	-105.271	c__Mammalia	g__Homo	o__Primates	9606	FALSE	sample_77 stool	1624.1	human-associated habitat	human-gut	f__Hominidae	p__Chordata	feces	UBERON:feces	UBERON:feces	TRUE	feces	biome	terrestrial biome	anthropogenic terrestrial biome	dense settlement biome	urban biome	Not applicable	USA:CO:Boulder	k__Metazoa	s__Homo_sapiens		40.015
550.L1S169.s.1.sequence	32.06	negative	male	M3	Moving pictures of the human microbiome	EMP sample	Host-associated	Animal	Animal distal gut	TRUE	FALSE	GAZ:United States of America		years	FALSE	32.06	40.015	408170	UBERON:feces	1624.1	urban biome	-105.271	c__Mammalia	g__Homo	o__Primates	9606	FALSE	sample_78 stool	1624.1	human-associated habitat	human-gut	f__Hominidae	p__Chordata	feces	UBERON:feces	UBERON:feces	TRUE	feces	biome	terrestrial biome	anthropogenic terrestrial biome	dense settlement biome	urban biome	Not applicable	USA:CO:Boulder	k__Metazoa	s__Homo_sapiens		40.015
550.L1S16.s.1.sequence	33.18	negative	female	F4	Moving pictures of the human microbiome	EMP sample	Host-associated	Animal	Animal distal gut	TRUE	FALSE	GAZ:United States of America		years	FALSE	33.18	40.015	408170	UBERON:feces	1624.1	urban biome	-105.271	c__Mammalia	g__Homo	o__Primates	9606	FALSE	sample_68 stool	1624.1	human-associated habitat	human-gut	f__Hominidae	p__Chordata	feces	UBERON:feces	UBERON:feces	TRUE	feces	biome	terrestrial biome	anthropogenic terrestrial biome	dense settlement biome	urban biome	Not applicable	USA:CO:Boulder	k__Metazoa	s__Homo_sapiens		40.015
550.L1S170.s.1.sequence	32.06	negative	male	M3	Moving pictures of the human microbiome	EMP sample	Host-associated	Animal	Animal distal gut	TRUE	FALSE	GAZ:United States of America		years	FALSE	32.06	40.015	408170	UBERON:feces	1624.1	urban biome	-105.271	c__Mammalia	g__Homo	o__Primates	9606	FALSE	sample_80 stool	1624.1	human-associated habitat	human-gut	f__Hominidae	p__Chordata	feces	UBERON:feces	UBERON:feces	TRUE	feces	biome	terrestrial biome	anthropogenic terrestrial biome	dense settlement biome	urban biome	Not applicable	USA:CO:Boulder	k__Metazoa	s__Homo_sapiens		40.015
550.L1S171.s.1.sequence	32.06	negative	male	M3	Moving pictures of the human microbiome	EMP sample	Host-associated	Animal	Animal distal gut	TRUE	FALSE	GAZ:United States of America		years	FALSE	32.06	40.015	408170	UBERON:feces	1624.1	urban biome	-105.271	c__Mammalia	g__Homo	o__Primates	9606	FALSE	sample_81 stool	1624.1	human-associated habitat	human-gut	f__Hominidae	p__Chordata	feces	UBERON:feces	UBERON:feces	TRUE	feces	biome	terrestrial biome	anthropogenic terrestrial biome	dense settlement biome	urban biome	Not applicable	USA:CO:Boulder	k__Metazoa	s__Homo_sapiens		40.015
550.L1S172.s.1.sequence	32.06	negative	male	M3	Moving pictures of the human microbiome	EMP sample	Host-associated	Animal	Animal distal gut	TRUE	FALSE	GAZ:United States of America		years	FALSE	32.06	40.015	408170	UBERON:feces	1624.1	urban biome	-105.271	c__Mammalia	g__Homo	o__Primates	9606	FALSE	sample_82 stool	1624.1	human-associated habitat	human-gut	f__Hominidae	p__Chordata	feces	UBERON:feces	UBERON:feces	TRUE	feces	biome	terrestrial biome	anthropogenic terrestrial biome	dense settlement biome	urban biome	Not applicable	USA:CO:Boulder	k__Metazoa	s__Homo_sapiens		40.015
550.L1S173.s.1.sequence	32.07	negative	male	M3	Moving pictures of the human microbiome	EMP sample	Host-associated	Animal	Animal distal gut	TRUE	FALSE	GAZ:United States of America		years	FALSE	32.07	40.015	408170	UBERON:feces	1624.1	urban biome	-105.271	c__Mammalia	g__Homo	o__Primates	9606	FALSE	sample_83 stool	1624.1	human-associated habitat	human-gut	f__Hominidae	p__Chordata	feces	UBERON:feces	UBERON:feces	TRUE	feces	biome	terrestrial biome	anthropogenic terrestrial biome	dense settlement biome	urban biome	Not applicable	USA:CO:Boulder	k__Metazoa	s__Homo_sapiens		40.015
550.L1S174.s.1.sequence	32.07	negative	male	M3	Moving pictures of the human microbiome	EMP sample	Host-associated	Animal	Animal distal gut	TRUE	FALSE	GAZ:United States of America		years	FALSE	32.07	40.015	408170	UBERON:feces	1624.1	urban biome	-105.271	c__Mammalia	g__Homo	o__Primates	9606	FALSE	sample_84 stool	1624.1	human-associated habitat	human-gut	f__Hominidae	p__Chordata	feces	UBERON:feces	UBERON:feces	TRUE	feces	biome	terrestrial biome	anthropogenic terrestrial biome	dense settlement biome	urban biome	Not applicable	USA:CO:Boulder	k__Metazoa	s__Homo_sapiens		40.015
550.L1S175.s.1.sequence	32.07	negative	male	M3	Moving pictures of the human microbiome	EMP sample	Host-associated	Animal	Animal distal gut	TRUE	FALSE	GAZ:United States of America		years	FALSE	32.07	40.015	408170	UBERON:feces	1624.1	urban biome	-105.271	c__Mammalia	g__Homo	o__Primates	9606	FALSE	sample_85 stool	1624.1	human-associated habitat	human-gut	f__Hominidae	p__Chordata	feces	UBERON:feces	UBERON:feces	TRUE	feces	biome	terrestrial biome	anthropogenic terrestrial biome	dense settlement biome	urban biome	Not applicable	USA:CO:Boulder	k__Metazoa	s__Homo_sapiens		40.015
550.L1S176.s.1.sequence	32.07	negative	male	M3	Moving pictures of the human microbiome	EMP sample	Host-associated	Animal	Animal distal gut	TRUE	FALSE	GAZ:United States of America		years	FALSE	32.07	40.015	408170	UBERON:feces	1624.1	urban biome	-105.271	c__Mammalia	g__Homo	o__Primates	9606	TRUE	sample_86 stool	1624.1	human-associated habitat	human-gut	f__Hominidae	p__Chordata	feces	UBERON:feces	UBERON:feces	TRUE	feces	biome	terrestrial biome	anthropogenic terrestrial biome	dense settlement biome	urban biome	Not applicable	USA:CO:Boulder	k__Metazoa	s__Homo_sapiens		40.015
550.L1S177.s.1.sequence	32.08	negative	male	M3	Moving pictures of the human microbiome	EMP sample	Host-associated	Animal	Animal distal gut	TRUE	FALSE	GAZ:United States of America		years	FALSE	32.08	40.015	408170	UBERON:feces	1624.1	urban biome	-105.271	c__Mammalia	g__Homo	o__Primates	9606	FALSE	sample_87 stool	1624.1	human-associated habitat	human-gut	f__Hominidae	p__Chordata	feces	UBERON:feces	UBERON:feces	TRUE	feces	biome	terrestrial biome	anthropogenic terrestrial biome	dense settlement biome	urban biome	Not applicable	USA:CO:Boulder	k__Metazoa	s__Homo_sapiens		40.015
550.L1S178.s.1.sequence	32.08	negative	male	M3	Moving pictures of the human microbiome	EMP sample	Host-associated	Animal	Animal distal gut	TRUE	FALSE	GAZ:United States of America		years	FALSE	32.08	40.015	408170	UBERON:feces	1624.1	urban biome	-105.271	c__Mammalia	g__Homo	o__Primates	9606	FALSE	sample_88 stool	1624.1	human-associated habitat	human-gut	f__Hominidae	p__Chordata	feces	UBERON:feces	UBERON:feces	TRUE	feces	biome	terrestrial biome	anthropogenic terrestrial biome	dense settlement biome	urban biome	Not applicable	USA:CO:Boulder	k__Metazoa	s__Homo_sapiens		40.015
550.L1S179.s.1.sequence	32.09	negative	male	M3	Moving pictures of the human microbiome	EMP sample	Host-associated	Animal	Animal distal gut	TRUE	FALSE	GAZ:United States of America		years	FALSE	32.09	40.015	408170	UBERON:feces	1624.1	urban biome	-105.271	c__Mammalia	g__Homo	o__Primates	9606	FALSE	sample_89 stool	1624.1	human-associated habitat	human-gut	f__Hominidae	p__Chordata	feces	UBERON:feces	UBERON:feces	TRUE	feces	biome	terrestrial biome	anthropogenic terrestrial biome	dense settlement biome	urban biome	Not applicable	USA:CO:Boulder	k__Metazoa	s__Homo_sapiens		40.015
550.L1S17.s.1.sequence	33.18	negative	female	F4	Moving pictures of the human microbiome	EMP sample	Host-associated	Animal	Animal distal gut	TRUE	FALSE	GAZ:United States of America		years	FALSE	33.18	40.015	408170	UBERON:feces	1624.1	urban biome	-105.271	c__Mammalia	g__Homo	o__Primates	9606	FALSE	sample_79 stool	1624.1	human-associated habitat	human-gut	f__Hominidae	p__Chordata	feces	UBERON:feces	UBERON:feces	TRUE	feces	biome	terrestrial biome	anthropogenic terrestrial biome	dense settlement biome	urban biome	Not applicable	USA:CO:Boulder	k__Metazoa	s__Homo_sapiens		40.015
550.L1S180.s.1.sequence	32.09	negative	male	M3	Moving pictures of the human microbiome	EMP sample	Host-associated	Animal	Animal distal gut	TRUE	FALSE	GAZ:United States of America		years	FALSE	32.09	40.015	408170	UBERON:feces	1624.1	urban biome	-105.271	c__Mammalia	g__Homo	o__Primates	9606	FALSE	sample_91 stool	1624.1	human-associated habitat	human-gut	f__Hominidae	p__Chordata	feces	UBERON:feces	UBERON:feces	TRUE	feces	biome	terrestrial biome	anthropogenic terrestrial biome	dense settlement biome	urban biome	Not applicable	USA:CO:Boulder	k__Metazoa	s__Homo_sapiens		40.015
550.L1S181.s.1.sequence	32.09	negative	male	M3	Moving pictures of the human microbiome	EMP sample	Host-associated	Animal	Animal distal gut	TRUE	FALSE	GAZ:United States of America		years	FALSE	32.09	40.015	408170	UBERON:feces	1624.1	urban biome	-105.271	c__Mammalia	g__Homo	o__Primates	9606	FALSE	sample_92 stool	1624.1	human-associated habitat	human-gut	f__Hominidae	p__Chordata	feces	UBERON:feces	UBERON:feces	TRUE	feces	biome	terrestrial biome	anthropogenic terrestrial biome	dense settlement biome	urban biome	Not applicable	USA:CO:Boulder	k__Metazoa	s__Homo_sapiens		40.015
550.L1S182.s.1.sequence	32.1	negative	male	M3	Moving pictures of the human microbiome	EMP sample	Host-associated	Animal	Animal distal gut	TRUE	FALSE	GAZ:United States of America		years	FALSE	32.1	40.015	408170	UBERON:feces	1624.1	urban biome	-105.271	c__Mammalia	g__Homo	o__Primates	9606	FALSE	sample_93 stool	1624.1	human-associated habitat	human-gut	f__Hominidae	p__Chordata	feces	UBERON:feces	UBERON:feces	TRUE	feces	biome	terrestrial biome	anthropogenic terrestrial biome	dense settlement biome	urban biome	Not applicable	USA:CO:Boulder	k__Metazoa	s__Homo_sapiens		40.015
550.L1S183.s.1.sequence	32.1	negative	male	M3	Moving pictures of the human microbiome	EMP sample	Host-associated	Animal	Animal distal gut	TRUE	FALSE	GAZ:United States of America		years	FALSE	32.1	40.015	408170	UBERON:feces	1624.1	urban biome	-105.271	c__Mammalia	g__Homo	o__Primates	9606	FALSE	sample_94 stool	1624.1	human-associated habitat	human-gut	f__Hominidae	p__Chordata	feces	UBERON:feces	UBERON:feces	TRUE	feces	biome	terrestrial biome	anthropogenic terrestrial biome	dense settlement biome	urban biome	Not applicable	USA:CO:Boulder	k__Metazoa	s__Homo_sapiens		40.015
550.L1S184.s.1.sequence	32.1	negative	male	M3	Moving pictures of the human microbiome	EMP sample	Host-associated	Animal	Animal distal gut	TRUE	FALSE	GAZ:United States of America		years	FALSE	32.1	40.015	408170	UBERON:feces	1624.1	urban biome	-105.271	c__Mammalia	g__Homo	o__Primates	9606	FALSE	sample_95 stool	1624.1	human-associated habitat	human-gut	f__Hominidae	p__Chordata	feces	UBERON:feces	UBERON:feces	TRUE	feces	biome	terrestrial biome	anthropogenic terrestrial biome	dense settlement biome	urban biome	Not applicable	USA:CO:Boulder	k__Metazoa	s__Homo_sapiens		40.015
550.L1S185.s.1.sequence	32.1	negative	male	M3	Moving pictures of the human microbiome	EMP sample	Host-associated	Animal	Animal distal gut	TRUE	FALSE	GAZ:United States of America		years	FALSE	32.1	40.015	408170	UBERON:feces	1624.1	urban biome	-105.271	c__Mammalia	g__Homo	o__Primates	9606	FALSE	sample_96 stool	1624.1	human-associated habitat	human-gut	f__Hominidae	p__Chordata	feces	UBERON:feces	UBERON:feces	TRUE	feces	biome	terrestrial biome	anthropogenic terrestrial biome	dense settlement biome	urban biome	Not applicable	USA:CO:Boulder	k__Metazoa	s__Homo_sapiens		40.015
550.L1S186.s.1.sequence	32.11	negative	male	M3	Moving pictures of the human microbiome	EMP sample	Host-associated	Animal	Animal distal gut	TRUE	FALSE	GAZ:United States of America		years	FALSE	32.11	40.015	408170	UBERON:feces	1624.1	urban biome	-105.271	c__Mammalia	g__Homo	o__Primates	9606	FALSE	sample_97 stool	1624.1	human-associated habitat	human-gut	f__Hominidae	p__Chordata	feces	UBERON:feces	UBERON:feces	TRUE	feces	biome	terrestrial biome	anthropogenic terrestrial biome	dense settlement biome	urban biome	Not applicable	USA:CO:Boulder	k__Metazoa	s__Homo_sapiens		40.015
550.L1S187.s.1.sequence	32.11	negative	male	M3	Moving pictures of the human microbiome	EMP sample	Host-associated	Animal	Animal distal gut	TRUE	FALSE	GAZ:United States of America		years	FALSE	32.11	40.015	408170	UBERON:feces	1624.1	urban biome	-105.271	c__Mammalia	g__Homo	o__Primates	9606	FALSE	sample_98 stool	1624.1	human-associated habitat	human-gut	f__Hominidae	p__Chordata	feces	UBERON:feces	UBERON:feces	TRUE	feces	biome	terrestrial biome	anthropogenic terrestrial biome	dense settlement biome	urban biome	Not applicable	USA:CO:Boulder	k__Metazoa	s__Homo_sapiens		40.015
550.L1S188.s.1.sequence	32.12	negative	male	M3	Moving pictures of the human microbiome	EMP sample	Host-associated	Animal	Animal distal gut	TRUE	FALSE	GAZ:United States of America		years	FALSE	32.12	40.015	408170	UBERON:feces	1624.1	urban biome	-105.271	c__Mammalia	g__Homo	o__Primates	9606	FALSE	sample_99 stool	1624.1	human-associated habitat	human-gut	f__Hominidae	p__Chordata	feces	UBERON:feces	UBERON:feces	TRUE	feces	biome	terrestrial biome	anthropogenic terrestrial biome	dense settlement biome	urban biome	Not applicable	USA:CO:Boulder	k__Metazoa	s__Homo_sapiens		40.015
550.L1S189.s.1.sequence	32.12	negative	male	M3	Moving pictures of the human microbiome	EMP sample	Host-associated	Animal	Animal distal gut	TRUE	FALSE	GAZ:United States of America		years	FALSE	32.12	40.015	408170	UBERON:feces	1624.1	urban biome	-105.271	c__Mammalia	g__Homo	o__Primates	9606	FALSE	sample_100 stool	1624.1	human-associated habitat	human-gut	f__Hominidae	p__Chordata	feces	UBERON:feces	UBERON:feces	TRUE	feces	biome	terrestrial biome	anthropogenic terrestrial biome	dense settlement biome	urban biome	Not applicable	USA:CO:Boulder	k__Metazoa	s__Homo_sapiens		40.015
550.L1S18.s.1.sequence	33.18	negative	female	F4	Moving pictures of the human microbiome	EMP sample	Host-associated	Animal	Animal distal gut	TRUE	FALSE	GAZ:United States of America		years	FALSE	33.18	40.015	408170	UBERON:feces	1624.1	urban biome	-105.271	c__Mammalia	g__Homo	o__Primates	9606	FALSE	sample_90 stool	1624.1	human-associated habitat	human-gut	f__Hominidae	p__Chordata	feces	UBERON:feces	UBERON:feces	TRUE	feces	biome	terrestrial biome	anthropogenic terrestrial biome	dense settlement biome	urban biome	Not applicable	USA:CO:Boulder	k__Metazoa	s__Homo_sapiens		40.015
550.L1S190.s.1.sequence	32.12	negative	male	M3	Moving pictures of the human microbiome	EMP sample	Host-associated	Animal	Animal distal gut	TRUE	FALSE	GAZ:United States of America		years	FALSE	32.12	40.015	408170	UBERON:feces	1624.1	urban biome	-105.271	c__Mammalia	g__Homo	o__Primates	9606	FALSE	sample_102 stool	1624.1	human-associated habitat	human-gut	f__Hominidae	p__Chordata	feces	UBERON:feces	UBERON:feces	TRUE	feces	biome	terrestrial biome	anthropogenic terrestrial biome	dense settlement biome	urban biome	Not applicable	USA:CO:Boulder	k__Metazoa	s__Homo_sapiens		40.015
550.L1S191.s.1.sequence	32.12	negative	male	M3	Moving pictures of the human microbiome	EMP sample	Host-associated	Animal	Animal distal gut	TRUE	FALSE	GAZ:United States of America		years	FALSE	32.12	40.015	408170	UBERON:feces	1624.1	urban biome	-105.271	c__Mammalia	g__Homo	o__Primates	9606	FALSE	sample_103 stool	1624.1	human-associated habitat	human-gut	f__Hominidae	p__Chordata	feces	UBERON:feces	UBERON:feces	TRUE	feces	biome	terrestrial biome	anthropogenic terrestrial biome	dense settlement biome	urban biome	Not applicable	USA:CO:Boulder	k__Metazoa	s__Homo_sapiens		40.015
550.L1S193.s.1.sequence	32.13	negative	male	M3	Moving pictures of the human microbiome	EMP sample	Host-associated	Animal	Animal distal gut	TRUE	FALSE	GAZ:United States of America		years	FALSE	32.13	40.015	408170	UBERON:feces	1624.1	urban biome	-105.271	c__Mammalia	g__Homo	o__Primates	9606	FALSE	sample_104 stool	1624.1	human-associated habitat	human-gut	f__Hominidae	p__Chordata	feces	UBERON:feces	UBERON:feces	TRUE	feces	biome	terrestrial biome	anthropogenic terrestrial biome	dense settlement biome	urban biome	Not applicable	USA:CO:Boulder	k__Metazoa	s__Homo_sapiens		40.015
550.L1S194.s.1.sequence	32.13	negative	male	M3	Moving pictures of the human microbiome	EMP sample	Host-associated	Animal	Animal distal gut	TRUE	FALSE	GAZ:United States of America		years	FALSE	32.13	40.015	408170	UBERON:feces	1624.1	urban biome	-105.271	c__Mammalia	g__Homo	o__Primates	9606	FALSE	sample_105 stool	1624.1	human-associated habitat	human-gut	f__Hominidae	p__Chordata	feces	UBERON:feces	UBERON:feces	TRUE	feces	biome	terrestrial biome	anthropogenic terrestrial biome	dense settlement biome	urban biome	Not applicable	USA:CO:Boulder	k__Metazoa	s__Homo_sapiens		40.015
550.L1S195.s.1.sequence	32.13	negative	male	M3	Moving pictures of the human microbiome	EMP sample	Host-associated	Animal	Animal distal gut	TRUE	FALSE	GAZ:United States of America		years	FALSE	32.13	40.015	408170	UBERON:feces	1624.1	urban biome	-105.271	c__Mammalia	g__Homo	o__Primates	9606	FALSE	sample_106 stool	1624.1	human-associated habitat	human-gut	f__Hominidae	p__Chordata	feces	UBERON:feces	UBERON:feces	TRUE	feces	biome	terrestrial biome	anthropogenic terrestrial biome	dense settlement biome	urban biome	Not applicable	USA:CO:Boulder	k__Metazoa	s__Homo_sapiens		40.015
550.L1S196.s.1.sequence	32.14	negative	male	M3	Moving pictures of the human microbiome	EMP sample	Host-associated	Animal	Animal distal gut	TRUE	FALSE	GAZ:United States of America		years	FALSE	32.14	40.015	408170	UBERON:feces	1624.1	urban biome	-105.271	c__Mammalia	g__Homo	o__Primates	9606	FALSE	sample_107 stool	1624.1	human-associated habitat	human-gut	f__Hominidae	p__Chordata	feces	UBERON:feces	UBERON:feces	TRUE	feces	biome	terrestrial biome	anthropogenic terrestrial biome	dense settlement biome	urban biome	Not applicable	USA:CO:Boulder	k__Metazoa	s__Homo_sapiens		40.015
550.L1S197.s.1.sequence	32.15	negative	male	M3	Moving pictures of the human microbiome	EMP sample	Host-associated	Animal	Animal distal gut	TRUE	FALSE	GAZ:United States of America		years	FALSE	32.15	40.015	408170	UBERON:feces	1624.1	urban biome	-105.271	c__Mammalia	g__Homo	o__Primates	9606	FALSE	sample_108 stool	1624.1	human-associated habitat	human-gut	f__Hominidae	p__Chordata	feces	UBERON:feces	UBERON:feces	TRUE	feces	biome	terrestrial biome	anthropogenic terrestrial biome	dense settlement biome	urban biome	Not applicable	USA:CO:Boulder	k__Metazoa	s__Homo_sapiens		40.015
550.L1S198.s.1.sequence	32.15	negative	male	M3	Moving pictures of the human microbiome	EMP sample	Host-associated	Animal	Animal distal gut	TRUE	FALSE	GAZ:United States of America		years	FALSE	32.15	40.015	408170	UBERON:feces	1624.1	urban biome	-105.271	c__Mammalia	g__Homo	o__Primates	9606	FALSE	sample_109 stool	1624.1	human-associated habitat	human-gut	f__Hominidae	p__Chordata	feces	UBERON:feces	UBERON:feces	TRUE	feces	biome	terrestrial biome	anthropogenic terrestrial biome	dense settlement biome	urban biome	Not applicable	USA:CO:Boulder	k__Metazoa	s__Homo_sapiens		40.015
550.L1S199.s.1.sequence	32.16	negative	male	M3	Moving pictures of the human microbiome	EMP sample	Host-associated	Animal	Animal distal gut	TRUE	FALSE	GAZ:United States of America		years	FALSE	32.16	40.015	408170	UBERON:feces	1624.1	urban biome	-105.271	c__Mammalia	g__Homo	o__Primates	9606	FALSE	sample_110 stool	1624.1	human-associated habitat	human-gut	f__Hominidae	p__Chordata	feces	UBERON:feces	UBERON:feces	TRUE	feces	biome	terrestrial biome	anthropogenic terrestrial biome	dense settlement biome	urban biome	Not applicable	USA:CO:Boulder	k__Metazoa	s__Homo_sapiens		40.015
550.L1S19.s.1.sequence	33.18	negative	female	F4	Moving pictures of the human microbiome	EMP sample	Host-associated	Animal	Animal distal gut	TRUE	FALSE	GAZ:United States of America		years	FALSE	33.18	40.015	408170	UBERON:feces	1624.1	urban biome	-105.271	c__Mammalia	g__Homo	o__Primates	9606	FALSE	sample_101 stool	1624.1	human-associated habitat	human-gut	f__Hominidae	p__Chordata	feces	UBERON:feces	UBERON:feces	TRUE	feces	biome	terrestrial biome	anthropogenic terrestrial biome	dense settlement biome	urban biome	Not applicable	USA:CO:Boulder	k__Metazoa	s__Homo_sapiens		40.015
550.L1S1.s.1.sequence	33.13	negative	female	F4	Moving pictures of the human microbiome	EMP sample	Host-associated	Animal	Animal distal gut	TRUE	FALSE	GAZ:United States of America		years	FALSE	33.13	40.015	408170	UBERON:feces	1624.1	urban biome	-105.271	c__Mammalia	g__Homo	o__Primates	9606	TRUE	sample_1 stool	1624.1	human-associated habitat	human-gut	f__Hominidae	p__Chordata	feces	UBERON:feces	UBERON:feces	TRUE	feces	biome	terrestrial biome	anthropogenic terrestrial biome	dense settlement biome	urban biome	Not applicable	USA:CO:Boulder	k__Metazoa	s__Homo_sapiens		40.015
550.L1S200.s.1.sequence	32.16	negative	male	M3	Moving pictures of the human microbiome	EMP sample	Host-associated	Animal	Animal distal gut	TRUE	FALSE	GAZ:United States of America		years	FALSE	32.16	40.015	408170	UBERON:feces	1624.1	urban biome	-105.271	c__Mammalia	g__Homo	o__Primates	9606	FALSE	sample_113 stool	1624.1	human-associated habitat	human-gut	f__Hominidae	p__Chordata	feces	UBERON:feces	UBERON:feces	TRUE	feces	biome	terrestrial biome	anthropogenic terrestrial biome	dense settlement biome	urban biome	Not applicable	USA:CO:Boulder	k__Metazoa	s__Homo_sapiens		40.015
550.L1S201.s.1.sequence	32.16	negative	male	M3	Moving pictures of the human microbiome	EMP sample	Host-associated	Animal	Animal distal gut	TRUE	FALSE	GAZ:United States of America		years	FALSE	32.16	40.015	408170	UBERON:feces	1624.1	urban biome	-105.271	c__Mammalia	g__Homo	o__Primates	9606	FALSE	sample_114 stool	1624.1	human-associated habitat	human-gut	f__Hominidae	p__Chordata	feces	UBERON:feces	UBERON:feces	TRUE	feces	biome	terrestrial biome	anthropogenic terrestrial biome	dense settlement biome	urban biome	Not applicable	USA:CO:Boulder	k__Metazoa	s__Homo_sapiens		40.015
550.L1S202.s.1.sequence	32.17	negative	male	M3	Moving pictures of the human microbiome	EMP sample	Host-associated	Animal	Animal distal gut	TRUE	FALSE	GAZ:United States of America		years	FALSE	32.17	40.015	408170	UBERON:feces	1624.1	urban biome	-105.271	c__Mammalia	g__Homo	o__Primates	9606	FALSE	sample_115 stool	1624.1	human-associated habitat	human-gut	f__Hominidae	p__Chordata	feces	UBERON:feces	UBERON:feces	TRUE	feces	biome	terrestrial biome	anthropogenic terrestrial biome	dense settlement biome	urban biome	Not applicable	USA:CO:Boulder	k__Metazoa	s__Homo_sapiens		40.015
550.L1S203.s.1.sequence	32.17	negative	male	M3	Moving pictures of the human microbiome	EMP sample	Host-associated	Animal	Animal distal gut	TRUE	FALSE	GAZ:United States of America		years	FALSE	32.17	40.015	408170	UBERON:feces	1624.1	urban biome	-105.271	c__Mammalia	g__Homo	o__Primates	9606	FALSE	sample_116 stool	1624.1	human-associated habitat	human-gut	f__Hominidae	p__Chordata	feces	UBERON:feces	UBERON:feces	TRUE	feces	biome	terrestrial biome	anthropogenic terrestrial biome	dense settlement biome	urban biome	Not applicable	USA:CO:Boulder	k__Metazoa	s__Homo_sapiens		40.015
550.L1S204.s.1.sequence	32.17	negative	male	M3	Moving pictures of the human microbiome	EMP sample	Host-associated	Animal	Animal distal gut	TRUE	FALSE	GAZ:United States of America		years	FALSE	32.17	40.015	408170	UBERON:feces	1624.1	urban biome	-105.271	c__Mammalia	g__Homo	o__Primates	9606	FALSE	sample_117 stool	1624.1	human-associated habitat	human-gut	f__Hominidae	p__Chordata	feces	UBERON:feces	UBERON:feces	TRUE	feces	biome	terrestrial biome	anthropogenic terrestrial biome	dense settlement biome	urban biome	Not applicable	USA:CO:Boulder	k__Metazoa	s__Homo_sapiens		40.015
550.L1S205.s.1.sequence	32.18	negative	male	M3	Moving pictures of the human microbiome	EMP sample	Host-associated	Animal	Animal distal gut	TRUE	FALSE	GAZ:United States of America		years	FALSE	32.18	40.015	408170	UBERON:feces	1624.1	urban biome	-105.271	c__Mammalia	g__Homo	o__Primates	9606	FALSE	sample_118 stool	1624.1	human-associated habitat	human-gut	f__Hominidae	p__Chordata	feces	UBERON:feces	UBERON:feces	TRUE	feces	biome	terrestrial biome	anthropogenic terrestrial biome	dense settlement biome	urban biome	Not applicable	USA:CO:Boulder	k__Metazoa	s__Homo_sapiens		40.015
550.L1S206.s.1.sequence	32.18	negative	male	M3	Moving pictures of the human microbiome	EMP sample	Host-associated	Animal	Animal distal gut	TRUE	FALSE	GAZ:United States of America		years	FALSE	32.18	40.015	408170	UBERON:feces	1624.1	urban biome	-105.271	c__Mammalia	g__Homo	o__Primates	9606	FALSE	sample_119 stool	1624.1	human-associated habitat	human-gut	f__Hominidae	p__Chordata	feces	UBERON:feces	UBERON:feces	TRUE	feces	biome	terrestrial biome	anthropogenic terrestrial biome	dense settlement biome	urban biome	Not applicable	USA:CO:Boulder	k__Metazoa	s__Homo_sapiens		40.015
550.L1S207.s.1.sequence	32.18	negative	male	M3	Moving pictures of the human microbiome	EMP sample	Host-associated	Animal	Animal distal gut	TRUE	FALSE	GAZ:United States of America		years	FALSE	32.18	40.015	408170	UBERON:feces	1624.1	urban biome	-105.271	c__Mammalia	g__Homo	o__Primates	9606	FALSE	sample_120 stool	1624.1	human-associated habitat	human-gut	f__Hominidae	p__Chordata	feces	UBERON:feces	UBERON:feces	TRUE	feces	biome	terrestrial biome	anthropogenic terrestrial biome	dense settlement biome	urban biome	Not applicable	USA:CO:Boulder	k__Metazoa	s__Homo_sapiens		40.015
550.L1S208.s.1.sequence	32.18	negative	male	M3	Moving pictures of the human microbiome	EMP sample	Host-associated	Animal	Animal distal gut	TRUE	FALSE	GAZ:United States of America		years	FALSE	32.18	40.015	408170	UBERON:feces	1624.1	urban biome	-105.271	c__Mammalia	g__Homo	o__Primates	9606	FALSE	sample_121 stool	1624.1	human-associated habitat	human-gut	f__Hominidae	p__Chordata	feces	UBERON:feces	UBERON:feces	TRUE	feces	biome	terrestrial biome	anthropogenic terrestrial biome	dense settlement biome	urban biome	Not applicable	USA:CO:Boulder	k__Metazoa	s__Homo_sapiens		40.015
550.L1S209.s.1.sequence	32.19	negative	male	M3	Moving pictures of the human microbiome	EMP sample	Host-associated	Animal	Animal distal gut	TRUE	FALSE	GAZ:United States of America		years	FALSE	32.19	40.015	408170	UBERON:feces	1624.1	urban biome	-105.271	c__Mammalia	g__Homo	o__Primates	9606	FALSE	sample_122 stool	1624.1	human-associated habitat	human-gut	f__Hominidae	p__Chordata	feces	UBERON:feces	UBERON:feces	TRUE	feces	biome	terrestrial biome	anthropogenic terrestrial biome	dense settlement biome	urban biome	Not applicable	USA:CO:Boulder	k__Metazoa	s__Homo_sapiens		40.015
550.L1S20.s.1.sequence	33.19	negative	female	F4	Moving pictures of the human microbiome	EMP sample	Host-associated	Animal	Animal distal gut	TRUE	FALSE	GAZ:United States of America		years	FALSE	33.19	40.015	408170	UBERON:feces	1624.1	urban biome	-105.271	c__Mammalia	g__Homo	o__Primates	9606	FALSE	sample_112 stool	1624.1	human-associated habitat	human-gut	f__Hominidae	p__Chordata	feces	UBERON:feces	UBERON:feces	TRUE	feces	biome	terrestrial biome	anthropogenic terrestrial biome	dense settlement biome	urban biome	Not applicable	USA:CO:Boulder	k__Metazoa	s__Homo_sapiens		40.015
550.L1S210.s.1.sequence	32.19	negative	male	M3	Moving pictures of the human microbiome	EMP sample	Host-associated	Animal	Animal distal gut	TRUE	FALSE	GAZ:United States of America		years	FALSE	32.19	40.015	408170	UBERON:feces	1624.1	urban biome	-105.271	c__Mammalia	g__Homo	o__Primates	9606	FALSE	sample_124 stool	1624.1	human-associated habitat	human-gut	f__Hominidae	p__Chordata	feces	UBERON:feces	UBERON:feces	TRUE	feces	biome	terrestrial biome	anthropogenic terrestrial biome	dense settlement biome	urban biome	Not applicable	USA:CO:Boulder	k__Metazoa	s__Homo_sapiens		40.015
550.L1S212.s.1.sequence	32.2	negative	male	M3	Moving pictures of the human microbiome	EMP sample	Host-associated	Animal	Animal distal gut	TRUE	FALSE	GAZ:United States of America		years	FALSE	32.2	40.015	408170	UBERON:feces	1624.1	urban biome	-105.271	c__Mammalia	g__Homo	o__Primates	9606	FALSE	sample_125 stool	1624.1	human-associated habitat	human-gut	f__Hominidae	p__Chordata	feces	UBERON:feces	UBERON:feces	TRUE	feces	biome	terrestrial biome	anthropogenic terrestrial biome	dense settlement biome	urban biome	Not applicable	USA:CO:Boulder	k__Metazoa	s__Homo_sapiens		40.015
550.L1S213.s.1.sequence	32.2	negative	male	M3	Moving pictures of the human microbiome	EMP sample	Host-associated	Animal	Animal distal gut	TRUE	FALSE	GAZ:United States of America		years	FALSE	32.2	40.015	408170	UBERON:feces	1624.1	urban biome	-105.271	c__Mammalia	g__Homo	o__Primates	9606	FALSE	sample_126 stool	1624.1	human-associated habitat	human-gut	f__Hominidae	p__Chordata	feces	UBERON:feces	UBERON:feces	TRUE	feces	biome	terrestrial biome	anthropogenic terrestrial biome	dense settlement biome	urban biome	Not applicable	USA:CO:Boulder	k__Metazoa	s__Homo_sapiens		40.015
550.L1S214.s.1.sequence	32.2	negative	male	M3	Moving pictures of the human microbiome	EMP sample	Host-associated	Animal	Animal distal gut	TRUE	FALSE	GAZ:United States of America		years	FALSE	32.2	40.015	408170	UBERON:feces	1624.1	urban biome	-105.271	c__Mammalia	g__Homo	o__Primates	9606	FALSE	sample_127 stool	1624.1	human-associated habitat	human-gut	f__Hominidae	p__Chordata	feces	UBERON:feces	UBERON:feces	TRUE	feces	biome	terrestrial biome	anthropogenic terrestrial biome	dense settlement biome	urban biome	Not applicable	USA:CO:Boulder	k__Metazoa	s__Homo_sapiens		40.015
550.L1S215.s.1.sequence	32.2	negative	male	M3	Moving pictures of the human microbiome	EMP sample	Host-associated	Animal	Animal distal gut	TRUE	FALSE	GAZ:United States of America		years	FALSE	32.2	40.015	408170	UBERON:feces	1624.1	urban biome	-105.271	c__Mammalia	g__Homo	o__Primates	9606	FALSE	sample_128 stool	1624.1	human-associated habitat	human-gut	f__Hominidae	p__Chordata	feces	UBERON:feces	UBERON:feces	TRUE	feces	biome	terrestrial biome	anthropogenic terrestrial biome	dense settlement biome	urban biome	Not applicable	USA:CO:Boulder	k__Metazoa	s__Homo_sapiens		40.015
550.L1S216.s.1.sequence	32.21	negative	male	M3	Moving pictures of the human microbiome	EMP sample	Host-associated	Animal	Animal distal gut	TRUE	FALSE	GAZ:United States of America		years	FALSE	32.21	40.015	408170	UBERON:feces	1624.1	urban biome	-105.271	c__Mammalia	g__Homo	o__Primates	9606	FALSE	sample_129 stool	1624.1	human-associated habitat	human-gut	f__Hominidae	p__Chordata	feces	UBERON:feces	UBERON:feces	TRUE	feces	biome	terrestrial biome	anthropogenic terrestrial biome	dense settlement biome	urban biome	Not applicable	USA:CO:Boulder	k__Metazoa	s__Homo_sapiens		40.015
550.L1S217.s.1.sequence	32.21	negative	male	M3	Moving pictures of the human microbiome	EMP sample	Host-associated	Animal	Animal distal gut	TRUE	FALSE	GAZ:United States of America		years	FALSE	32.21	40.015	408170	UBERON:feces	1624.1	urban biome	-105.271	c__Mammalia	g__Homo	o__Primates	9606	FALSE	sample_130 stool	1624.1	human-associated habitat	human-gut	f__Hominidae	p__Chordata	feces	UBERON:feces	UBERON:feces	TRUE	feces	biome	terrestrial biome	anthropogenic terrestrial biome	dense settlement biome	urban biome	Not applicable	USA:CO:Boulder	k__Metazoa	s__Homo_sapiens		40.015
550.L1S218.s.1.sequence	32.21	negative	male	M3	Moving pictures of the human microbiome	EMP sample	Host-associated	Animal	Animal distal gut	TRUE	FALSE	GAZ:United States of America		years	FALSE	32.21	40.015	408170	UBERON:feces	1624.1	urban biome	-105.271	c__Mammalia	g__Homo	o__Primates	9606	FALSE	sample_131 stool	1624.1	human-associated habitat	human-gut	f__Hominidae	p__Chordata	feces	UBERON:feces	UBERON:feces	TRUE	feces	biome	terrestrial biome	anthropogenic terrestrial biome	dense settlement biome	urban biome	Not applicable	USA:CO:Boulder	k__Metazoa	s__Homo_sapiens		40.015
550.L1S219.s.1.sequence	32.21	negative	male	M3	Moving pictures of the human microbiome	EMP sample	Host-associated	Animal	Animal distal gut	TRUE	FALSE	GAZ:United States of America		years	FALSE	32.21	40.015	408170	UBERON:feces	1624.1	urban biome	-105.271	c__Mammalia	g__Homo	o__Primates	9606	FALSE	sample_132 stool	1624.1	human-associated habitat	human-gut	f__Hominidae	p__Chordata	feces	UBERON:feces	UBERON:feces	TRUE	feces	biome	terrestrial biome	anthropogenic terrestrial biome	dense settlement biome	urban biome	Not applicable	USA:CO:Boulder	k__Metazoa	s__Homo_sapiens		40.015
550.L1S21.s.1.sequence	33.19	negative	female	F4	Moving pictures of the human microbiome	EMP sample	Host-associated	Animal	Animal distal gut	TRUE	FALSE	GAZ:United States of America		years	FALSE	33.19	40.015	408170	UBERON:feces	1624.1	urban biome	-105.271	c__Mammalia	g__Homo	o__Primates	9606	FALSE	sample_123 stool	1624.1	human-associated habitat	human-gut	f__Hominidae	p__Chordata	feces	UBERON:feces	UBERON:feces	TRUE	feces	biome	terrestrial biome	anthropogenic terrestrial biome	dense settlement biome	urban biome	Not applicable	USA:CO:Boulder	k__Metazoa	s__Homo_sapiens		40.015
550.L1S220.s.1.sequence	32.22	negative	male	M3	Moving pictures of the human microbiome	EMP sample	Host-associated	Animal	Animal distal gut	TRUE	FALSE	GAZ:United States of America		years	FALSE	32.22	40.015	408170	UBERON:feces	1624.1	urban biome	-105.271	c__Mammalia	g__Homo	o__Primates	9606	FALSE	sample_134 stool	1624.1	human-associated habitat	human-gut	f__Hominidae	p__Chordata	feces	UBERON:feces	UBERON:feces	TRUE	feces	biome	terrestrial biome	anthropogenic terrestrial biome	dense settlement biome	urban biome	Not applicable	USA:CO:Boulder	k__Metazoa	s__Homo_sapiens		40.015
550.L1S221.s.1.sequence	32.22	negative	male	M3	Moving pictures of the human microbiome	EMP sample	Host-associated	Animal	Animal distal gut	TRUE	FALSE	GAZ:United States of America		years	FALSE	32.22	40.015	408170	UBERON:feces	1624.1	urban biome	-105.271	c__Mammalia	g__Homo	o__Primates	9606	FALSE	sample_135 stool	1624.1	human-associated habitat	human-gut	f__Hominidae	p__Chordata	feces	UBERON:feces	UBERON:feces	TRUE	feces	biome	terrestrial biome	anthropogenic terrestrial biome	dense settlement biome	urban biome	Not applicable	USA:CO:Boulder	k__Metazoa	s__Homo_sapiens		40.015
550.L1S222.s.1.sequence	32.22	negative	male	M3	Moving pictures of the human microbiome	EMP sample	Host-associated	Animal	Animal distal gut	TRUE	FALSE	GAZ:United States of America		years	FALSE	32.22	40.015	408170	UBERON:feces	1624.1	urban biome	-105.271	c__Mammalia	g__Homo	o__Primates	9606	FALSE	sample_136 stool	1624.1	human-associated habitat	human-gut	f__Hominidae	p__Chordata	feces	UBERON:feces	UBERON:feces	TRUE	feces	biome	terrestrial biome	anthropogenic terrestrial biome	dense settlement biome	urban biome	Not applicable	USA:CO:Boulder	k__Metazoa	s__Homo_sapiens		40.015
550.L1S223.s.1.sequence	32.24	negative	male	M3	Moving pictures of the human microbiome	EMP sample	Host-associated	Animal	Animal distal gut	TRUE	FALSE	GAZ:United States of America		years	FALSE	32.24	40.015	408170	UBERON:feces	1624.1	urban biome	-105.271	c__Mammalia	g__Homo	o__Primates	9606	FALSE	sample_137 stool	1624.1	human-associated habitat	human-gut	f__Hominidae	p__Chordata	feces	UBERON:feces	UBERON:feces	TRUE	feces	biome	terrestrial biome	anthropogenic terrestrial biome	dense settlement biome	urban biome	Not applicable	USA:CO:Boulder	k__Metazoa	s__Homo_sapiens		40.015
550.L1S224.s.1.sequence	32.25	negative	male	M3	Moving pictures of the human microbiome	EMP sample	Host-associated	Animal	Animal distal gut	TRUE	FALSE	GAZ:United States of America		years	FALSE	32.25	40.015	408170	UBERON:feces	1624.1	urban biome	-105.271	c__Mammalia	g__Homo	o__Primates	9606	FALSE	sample_138 stool	1624.1	human-associated habitat	human-gut	f__Hominidae	p__Chordata	feces	UBERON:feces	UBERON:feces	TRUE	feces	biome	terrestrial biome	anthropogenic terrestrial biome	dense settlement biome	urban biome	Not applicable	USA:CO:Boulder	k__Metazoa	s__Homo_sapiens		40.015
550.L1S225.s.1.sequence	32.25	negative	male	M3	Moving pictures of the human microbiome	EMP sample	Host-associated	Animal	Animal distal gut	TRUE	FALSE	GAZ:United States of America		years	FALSE	32.25	40.015	408170	UBERON:feces	1624.1	urban biome	-105.271	c__Mammalia	g__Homo	o__Primates	9606	FALSE	sample_139 stool	1624.1	human-associated habitat	human-gut	f__Hominidae	p__Chordata	feces	UBERON:feces	UBERON:feces	TRUE	feces	biome	terrestrial biome	anthropogenic terrestrial biome	dense settlement biome	urban biome	Not applicable	USA:CO:Boulder	k__Metazoa	s__Homo_sapiens		40.015
550.L1S226.s.1.sequence	32.25	negative	male	M3	Moving pictures of the human microbiome	EMP sample	Host-associated	Animal	Animal distal gut	TRUE	FALSE	GAZ:United States of America		years	FALSE	32.25	40.015	408170	UBERON:feces	1624.1	urban biome	-105.271	c__Mammalia	g__Homo	o__Primates	9606	FALSE	sample_140 stool	1624.1	human-associated habitat	human-gut	f__Hominidae	p__Chordata	feces	UBERON:feces	UBERON:feces	TRUE	feces	biome	terrestrial biome	anthropogenic terrestrial biome	dense settlement biome	urban biome	Not applicable	USA:CO:Boulder	k__Metazoa	s__Homo_sapiens		40.015
550.L1S228.s.1.sequence	32.26	negative	male	M3	Moving pictures of the human microbiome	EMP sample	Host-associated	Animal	Animal distal gut	TRUE	FALSE	GAZ:United States of America		years	FALSE	32.26	40.015	408170	UBERON:feces	1624.1	urban biome	-105.271	c__Mammalia	g__Homo	o__Primates	9606	FALSE	sample_141 stool	1624.1	human-associated habitat	human-gut	f__Hominidae	p__Chordata	feces	UBERON:feces	UBERON:feces	TRUE	feces	biome	terrestrial biome	anthropogenic terrestrial biome	dense settlement biome	urban biome	Not applicable	USA:CO:Boulder	k__Metazoa	s__Homo_sapiens		40.015
550.L1S229.s.1.sequence	32.26	negative	male	M3	Moving pictures of the human microbiome	EMP sample	Host-associated	Animal	Animal distal gut	TRUE	FALSE	GAZ:United States of America		years	FALSE	32.26	40.015	408170	UBERON:feces	1624.1	urban biome	-105.271	c__Mammalia	g__Homo	o__Primates	9606	FALSE	sample_142 stool	1624.1	human-associated habitat	human-gut	f__Hominidae	p__Chordata	feces	UBERON:feces	UBERON:feces	TRUE	feces	biome	terrestrial biome	anthropogenic terrestrial biome	dense settlement biome	urban biome	Not applicable	USA:CO:Boulder	k__Metazoa	s__Homo_sapiens		40.015
550.L1S22.s.1.sequence	33.19	negative	female	F4	Moving pictures of the human microbiome	EMP sample	Host-associated	Animal	Animal distal gut	TRUE	FALSE	GAZ:United States of America		years	FALSE	33.19	40.015	408170	UBERON:feces	1624.1	urban biome	-105.271	c__Mammalia	g__Homo	o__Primates	9606	FALSE	sample_133 stool	1624.1	human-associated habitat	human-gut	f__Hominidae	p__Chordata	feces	UBERON:feces	UBERON:feces	TRUE	feces	biome	terrestrial biome	anthropogenic terrestrial biome	dense settlement biome	urban biome	Not applicable	USA:CO:Boulder	k__Metazoa	s__Homo_sapiens		40.015
550.L1S231.s.1.sequence	32.26	negative	male	M3	Moving pictures of the human microbiome	EMP sample	Host-associated	Animal	Animal distal gut	TRUE	FALSE	GAZ:United States of America		years	FALSE	32.26	40.015	408170	UBERON:feces	1624.1	urban biome	-105.271	c__Mammalia	g__Homo	o__Primates	9606	FALSE	sample_144 stool	1624.1	human-associated habitat	human-gut	f__Hominidae	p__Chordata	feces	UBERON:feces	UBERON:feces	TRUE	feces	biome	terrestrial biome	anthropogenic terrestrial biome	dense settlement biome	urban biome	Not applicable	USA:CO:Boulder	k__Metazoa	s__Homo_sapiens		40.015
550.L1S232.s.1.sequence	32.27	negative	male	M3	Moving pictures of the human microbiome	EMP sample	Host-associated	Animal	Animal distal gut	TRUE	FALSE	GAZ:United States of America		years	FALSE	32.27	40.015	408170	UBERON:feces	1624.1	urban biome	-105.271	c__Mammalia	g__Homo	o__Primates	9606	FALSE	sample_145 stool	1624.1	human-associated habitat	human-gut	f__Hominidae	p__Chordata	feces	UBERON:feces	UBERON:feces	TRUE	feces	biome	terrestrial biome	anthropogenic terrestrial biome	dense settlement biome	urban biome	Not applicable	USA:CO:Boulder	k__Metazoa	s__Homo_sapiens		40.015
550.L1S233.s.1.sequence	32.27	negative	male	M3	Moving pictures of the human microbiome	EMP sample	Host-associated	Animal	Animal distal gut	TRUE	FALSE	GAZ:United States of America		years	FALSE	32.27	40.015	408170	UBERON:feces	1624.1	urban biome	-105.271	c__Mammalia	g__Homo	o__Primates	9606	FALSE	sample_146 stool	1624.1	human-associated habitat	human-gut	f__Hominidae	p__Chordata	feces	UBERON:feces	UBERON:feces	TRUE	feces	biome	terrestrial biome	anthropogenic terrestrial biome	dense settlement biome	urban biome	Not applicable	USA:CO:Boulder	k__Metazoa	s__Homo_sapiens		40.015
550.L1S234.s.1.sequence	32.27	negative	male	M3	Moving pictures of the human microbiome	EMP sample	Host-associated	Animal	Animal distal gut	TRUE	FALSE	GAZ:United States of America		years	FALSE	32.27	40.015	408170	UBERON:feces	1624.1	urban biome	-105.271	c__Mammalia	g__Homo	o__Primates	9606	FALSE	sample_147 stool	1624.1	human-associated habitat	human-gut	f__Hominidae	p__Chordata	feces	UBERON:feces	UBERON:feces	TRUE	feces	biome	terrestrial biome	anthropogenic terrestrial biome	dense settlement biome	urban biome	Not applicable	USA:CO:Boulder	k__Metazoa	s__Homo_sapiens		40.015
550.L1S235.s.1.sequence	32.28	negative	male	M3	Moving pictures of the human microbiome	EMP sample	Host-associated	Animal	Animal distal gut	TRUE	FALSE	GAZ:United States of America		years	FALSE	32.28	40.015	408170	UBERON:feces	1624.1	urban biome	-105.271	c__Mammalia	g__Homo	o__Primates	9606	FALSE	sample_148 stool	1624.1	human-associated habitat	human-gut	f__Hominidae	p__Chordata	feces	UBERON:feces	UBERON:feces	TRUE	feces	biome	terrestrial biome	anthropogenic terrestrial biome	dense settlement biome	urban biome	Not applicable	USA:CO:Boulder	k__Metazoa	s__Homo_sapiens		40.015
550.L1S236.s.1.sequence	32.28	negative	male	M3	Moving pictures of the human microbiome	EMP sample	Host-associated	Animal	Animal distal gut	TRUE	FALSE	GAZ:United States of America		years	FALSE	32.28	40.015	408170	UBERON:feces	1624.1	urban biome	-105.271	c__Mammalia	g__Homo	o__Primates	9606	FALSE	sample_149 stool	1624.1	human-associated habitat	human-gut	f__Hominidae	p__Chordata	feces	UBERON:feces	UBERON:feces	TRUE	feces	biome	terrestrial biome	anthropogenic terrestrial biome	dense settlement biome	urban biome	Not applicable	USA:CO:Boulder	k__Metazoa	s__Homo_sapiens		40.015
550.L1S237.s.1.sequence	32.28	negative	male	M3	Moving pictures of the human microbiome	EMP sample	Host-associated	Animal	Animal distal gut	TRUE	FALSE	GAZ:United States of America		years	FALSE	32.28	40.015	408170	UBERON:feces	1624.1	urban biome	-105.271	c__Mammalia	g__Homo	o__Primates	9606	FALSE	sample_150 stool	1624.1	human-associated habitat	human-gut	f__Hominidae	p__Chordata	feces	UBERON:feces	UBERON:feces	TRUE	feces	biome	terrestrial biome	anthropogenic terrestrial biome	dense settlement biome	urban biome	Not applicable	USA:CO:Boulder	k__Metazoa	s__Homo_sapiens		40.015
550.L1S238.s.1.sequence	32.28	negative	male	M3	Moving pictures of the human microbiome	EMP sample	Host-associated	Animal	Animal distal gut	TRUE	FALSE	GAZ:United States of America		years	FALSE	32.28	40.015	408170	UBERON:feces	1624.1	urban biome	-105.271	c__Mammalia	g__Homo	o__Primates	9606	FALSE	sample_151 stool	1624.1	human-associated habitat	human-gut	f__Hominidae	p__Chordata	feces	UBERON:feces	UBERON:feces	TRUE	feces	biome	terrestrial biome	anthropogenic terrestrial biome	dense settlement biome	urban biome	Not applicable	USA:CO:Boulder	k__Metazoa	s__Homo_sapiens		40.015
550.L1S239.s.1.sequence	32.29	negative	male	M3	Moving pictures of the human microbiome	EMP sample	Host-associated	Animal	Animal distal gut	TRUE	FALSE	GAZ:United States of America		years	FALSE	32.29	40.015	408170	UBERON:feces	1624.1	urban biome	-105.271	c__Mammalia	g__Homo	o__Primates	9606	FALSE	sample_152 stool	1624.1	human-associated habitat	human-gut	f__Hominidae	p__Chordata	feces	UBERON:feces	UBERON:feces	TRUE	feces	biome	terrestrial biome	anthropogenic terrestrial biome	dense settlement biome	urban biome	Not applicable	USA:CO:Boulder	k__Metazoa	s__Homo_sapiens		40.015
550.L1S23.s.1.sequence	33.2	negative	female	F4	Moving pictures of the human microbiome	EMP sample	Host-associated	Animal	Animal distal gut	TRUE	FALSE	GAZ:United States of America		years	FALSE	33.2	40.015	408170	UBERON:feces	1624.1	urban biome	-105.271	c__Mammalia	g__Homo	o__Primates	9606	FALSE	sample_143 stool	1624.1	human-associated habitat	human-gut	f__Hominidae	p__Chordata	feces	UBERON:feces	UBERON:feces	TRUE	feces	biome	terrestrial biome	anthropogenic terrestrial biome	dense settlement biome	urban biome	Not applicable	USA:CO:Boulder	k__Metazoa	s__Homo_sapiens		40.015
550.L1S240.s.1.sequence	32.29	negative	male	M3	Moving pictures of the human microbiome	EMP sample	Host-associated	Animal	Animal distal gut	TRUE	FALSE	GAZ:United States of America		years	FALSE	32.29	40.015	408170	UBERON:feces	1624.1	urban biome	-105.271	c__Mammalia	g__Homo	o__Primates	9606	FALSE	sample_154 stool	1624.1	human-associated habitat	human-gut	f__Hominidae	p__Chordata	feces	UBERON:feces	UBERON:feces	TRUE	feces	biome	terrestrial biome	anthropogenic terrestrial biome	dense settlement biome	urban biome	Not applicable	USA:CO:Boulder	k__Metazoa	s__Homo_sapiens		40.015
550.L1S241.s.1.sequence	32.29	negative	male	M3	Moving pictures of the human microbiome	EMP sample	Host-associated	Animal	Animal distal gut	TRUE	FALSE	GAZ:United States of America		years	FALSE	32.29	40.015	408170	UBERON:feces	1624.1	urban biome	-105.271	c__Mammalia	g__Homo	o__Primates	9606	FALSE	sample_155 stool	1624.1	human-associated habitat	human-gut	f__Hominidae	p__Chordata	feces	UBERON:feces	UBERON:feces	TRUE	feces	biome	terrestrial biome	anthropogenic terrestrial biome	dense settlement biome	urban biome	Not applicable	USA:CO:Boulder	k__Metazoa	s__Homo_sapiens		40.015
550.L1S242.s.1.sequence	32.29	negative	male	M3	Moving pictures of the human microbiome	EMP sample	Host-associated	Animal	Animal distal gut	TRUE	FALSE	GAZ:United States of America		years	FALSE	32.29	40.015	408170	UBERON:feces	1624.1	urban biome	-105.271	c__Mammalia	g__Homo	o__Primates	9606	FALSE	sample_156 stool	1624.1	human-associated habitat	human-gut	f__Hominidae	p__Chordata	feces	UBERON:feces	UBERON:feces	TRUE	feces	biome	terrestrial biome	anthropogenic terrestrial biome	dense settlement biome	urban biome	Not applicable	USA:CO:Boulder	k__Metazoa	s__Homo_sapiens		40.015
550.L1S243.s.1.sequence	32.3	negative	male	M3	Moving pictures of the human microbiome	EMP sample	Host-associated	Animal	Animal distal gut	TRUE	FALSE	GAZ:United States of America		years	FALSE	32.3	40.015	408170	UBERON:feces	1624.1	urban biome	-105.271	c__Mammalia	g__Homo	o__Primates	9606	FALSE	sample_157 stool	1624.1	human-associated habitat	human-gut	f__Hominidae	p__Chordata	feces	UBERON:feces	UBERON:feces	TRUE	feces	biome	terrestrial biome	anthropogenic terrestrial biome	dense settlement biome	urban biome	Not applicable	USA:CO:Boulder	k__Metazoa	s__Homo_sapiens		40.015
550.L1S244.s.1.sequence	32.3	negative	male	M3	Moving pictures of the human microbiome	EMP sample	Host-associated	Animal	Animal distal gut	TRUE	FALSE	GAZ:United States of America		years	FALSE	32.3	40.015	408170	UBERON:feces	1624.1	urban biome	-105.271	c__Mammalia	g__Homo	o__Primates	9606	FALSE	sample_158 stool	1624.1	human-associated habitat	human-gut	f__Hominidae	p__Chordata	feces	UBERON:feces	UBERON:feces	TRUE	feces	biome	terrestrial biome	anthropogenic terrestrial biome	dense settlement biome	urban biome	Not applicable	USA:CO:Boulder	k__Metazoa	s__Homo_sapiens		40.015
550.L1S245.s.1.sequence	32.3	negative	male	M3	Moving pictures of the human microbiome	EMP sample	Host-associated	Animal	Animal distal gut	TRUE	FALSE	GAZ:United States of America		years	FALSE	32.3	40.015	408170	UBERON:feces	1624.1	urban biome	-105.271	c__Mammalia	g__Homo	o__Primates	9606	FALSE	sample_159 stool	1624.1	human-associated habitat	human-gut	f__Hominidae	p__Chordata	feces	UBERON:feces	UBERON:feces	TRUE	feces	biome	terrestrial biome	anthropogenic terrestrial biome	dense settlement biome	urban biome	Not applicable	USA:CO:Boulder	k__Metazoa	s__Homo_sapiens		40.015
550.L1S246.s.1.sequence	32.31	negative	male	M3	Moving pictures of the human microbiome	EMP sample	Host-associated	Animal	Animal distal gut	TRUE	FALSE	GAZ:United States of America		years	FALSE	32.31	40.015	408170	UBERON:feces	1624.1	urban biome	-105.271	c__Mammalia	g__Homo	o__Primates	9606	FALSE	sample_160 stool	1624.1	human-associated habitat	human-gut	f__Hominidae	p__Chordata	feces	UBERON:feces	UBERON:feces	TRUE	feces	biome	terrestrial biome	anthropogenic terrestrial biome	dense settlement biome	urban biome	Not applicable	USA:CO:Boulder	k__Metazoa	s__Homo_sapiens		40.015
550.L1S247.s.1.sequence	32.31	negative	male	M3	Moving pictures of the human microbiome	EMP sample	Host-associated	Animal	Animal distal gut	TRUE	FALSE	GAZ:United States of America		years	FALSE	32.31	40.015	408170	UBERON:feces	1624.1	urban biome	-105.271	c__Mammalia	g__Homo	o__Primates	9606	FALSE	sample_161 stool	1624.1	human-associated habitat	human-gut	f__Hominidae	p__Chordata	feces	UBERON:feces	UBERON:feces	TRUE	feces	biome	terrestrial biome	anthropogenic terrestrial biome	dense settlement biome	urban biome	Not applicable	USA:CO:Boulder	k__Metazoa	s__Homo_sapiens		40.015
550.L1S248.s.1.sequence	32.31	negative	male	M3	Moving pictures of the human microbiome	EMP sample	Host-associated	Animal	Animal distal gut	TRUE	FALSE	GAZ:United States of America		years	FALSE	32.31	40.015	408170	UBERON:feces	1624.1	urban biome	-105.271	c__Mammalia	g__Homo	o__Primates	9606	FALSE	sample_162 stool	1624.1	human-associated habitat	human-gut	f__Hominidae	p__Chordata	feces	UBERON:feces	UBERON:feces	TRUE	feces	biome	terrestrial biome	anthropogenic terrestrial biome	dense settlement biome	urban biome	Not applicable	USA:CO:Boulder	k__Metazoa	s__Homo_sapiens		40.015
550.L1S249.s.1.sequence	32.32	negative	male	M3	Moving pictures of the human microbiome	EMP sample	Host-associated	Animal	Animal distal gut	TRUE	FALSE	GAZ:United States of America		years	FALSE	32.32	40.015	408170	UBERON:feces	1624.1	urban biome	-105.271	c__Mammalia	g__Homo	o__Primates	9606	FALSE	sample_163 stool	1624.1	human-associated habitat	human-gut	f__Hominidae	p__Chordata	feces	UBERON:feces	UBERON:feces	TRUE	feces	biome	terrestrial biome	anthropogenic terrestrial biome	dense settlement biome	urban biome	Not applicable	USA:CO:Boulder	k__Metazoa	s__Homo_sapiens		40.015
550.L1S24.s.1.sequence	33.2	negative	female	F4	Moving pictures of the human microbiome	EMP sample	Host-associated	Animal	Animal distal gut	TRUE	FALSE	GAZ:United States of America		years	FALSE	33.2	40.015	408170	UBERON:feces	1624.1	urban biome	-105.271	c__Mammalia	g__Homo	o__Primates	9606	FALSE	sample_153 stool	1624.1	human-associated habitat	human-gut	f__Hominidae	p__Chordata	feces	UBERON:feces	UBERON:feces	TRUE	feces	biome	terrestrial biome	anthropogenic terrestrial biome	dense settlement biome	urban biome	Not applicable	USA:CO:Boulder	k__Metazoa	s__Homo_sapiens		40.015
550.L1S250.s.1.sequence	32.32	negative	male	M3	Moving pictures of the human microbiome	EMP sample	Host-associated	Animal	Animal distal gut	TRUE	FALSE	GAZ:United States of America		years	FALSE	32.32	40.015	408170	UBERON:feces	1624.1	urban biome	-105.271	c__Mammalia	g__Homo	o__Primates	9606	FALSE	sample_165 stool	1624.1	human-associated habitat	human-gut	f__Hominidae	p__Chordata	feces	UBERON:feces	UBERON:feces	TRUE	feces	biome	terrestrial biome	anthropogenic terrestrial biome	dense settlement biome	urban biome	Not applicable	USA:CO:Boulder	k__Metazoa	s__Homo_sapiens		40.015
550.L1S251.s.1.sequence	32.32	negative	male	M3	Moving pictures of the human microbiome	EMP sample	Host-associated	Animal	Animal distal gut	TRUE	FALSE	GAZ:United States of America		years	FALSE	32.32	40.015	408170	UBERON:feces	1624.1	urban biome	-105.271	c__Mammalia	g__Homo	o__Primates	9606	FALSE	sample_166 stool	1624.1	human-associated habitat	human-gut	f__Hominidae	p__Chordata	feces	UBERON:feces	UBERON:feces	TRUE	feces	biome	terrestrial biome	anthropogenic terrestrial biome	dense settlement biome	urban biome	Not applicable	USA:CO:Boulder	k__Metazoa	s__Homo_sapiens		40.015
550.L1S252.s.1.sequence	32.32	negative	male	M3	Moving pictures of the human microbiome	EMP sample	Host-associated	Animal	Animal distal gut	TRUE	FALSE	GAZ:United States of America		years	FALSE	32.32	40.015	408170	UBERON:feces	1624.1	urban biome	-105.271	c__Mammalia	g__Homo	o__Primates	9606	FALSE	sample_167 stool	1624.1	human-associated habitat	human-gut	f__Hominidae	p__Chordata	feces	UBERON:feces	UBERON:feces	TRUE	feces	biome	terrestrial biome	anthropogenic terrestrial biome	dense settlement biome	urban biome	Not applicable	USA:CO:Boulder	k__Metazoa	s__Homo_sapiens		40.015
550.L1S253.s.1.sequence	32.33	negative	male	M3	Moving pictures of the human microbiome	EMP sample	Host-associated	Animal	Animal distal gut	TRUE	FALSE	GAZ:United States of America		years	FALSE	32.33	40.015	408170	UBERON:feces	1624.1	urban biome	-105.271	c__Mammalia	g__Homo	o__Primates	9606	FALSE	sample_168 stool	1624.1	human-associated habitat	human-gut	f__Hominidae	p__Chordata	feces	UBERON:feces	UBERON:feces	TRUE	feces	biome	terrestrial biome	anthropogenic terrestrial biome	dense settlement biome	urban biome	Not applicable	USA:CO:Boulder	k__Metazoa	s__Homo_sapiens		40.015
550.L1S254.s.1.sequence	32.33	negative	male	M3	Moving pictures of the human microbiome	EMP sample	Host-associated	Animal	Animal distal gut	TRUE	FALSE	GAZ:United States of America		years	FALSE	32.33	40.015	408170	UBERON:feces	1624.1	urban biome	-105.271	c__Mammalia	g__Homo	o__Primates	9606	FALSE	sample_169 stool	1624.1	human-associated habitat	human-gut	f__Hominidae	p__Chordata	feces	UBERON:feces	UBERON:feces	TRUE	feces	biome	terrestrial biome	anthropogenic terrestrial biome	dense settlement biome	urban biome	Not applicable	USA:CO:Boulder	k__Metazoa	s__Homo_sapiens		40.015
550.L1S255.s.1.sequence	32.33	negative	male	M3	Moving pictures of the human microbiome	EMP sample	Host-associated	Animal	Animal distal gut	TRUE	FALSE	GAZ:United States of America		years	FALSE	32.33	40.015	408170	UBERON:feces	1624.1	urban biome	-105.271	c__Mammalia	g__Homo	o__Primates	9606	FALSE	sample_170 stool	1624.1	human-associated habitat	human-gut	f__Hominidae	p__Chordata	feces	UBERON:feces	UBERON:feces	TRUE	feces	biome	terrestrial biome	anthropogenic terrestrial biome	dense settlement biome	urban biome	Not applicable	USA:CO:Boulder	k__Metazoa	s__Homo_sapiens		40.015
550.L1S256.s.1.sequence	32.34	negative	male	M3	Moving pictures of the human microbiome	EMP sample	Host-associated	Animal	Animal distal gut	TRUE	FALSE	GAZ:United States of America		years	FALSE	32.34	40.015	408170	UBERON:feces	1624.1	urban biome	-105.271	c__Mammalia	g__Homo	o__Primates	9606	FALSE	sample_171 stool	1624.1	human-associated habitat	human-gut	f__Hominidae	p__Chordata	feces	UBERON:feces	UBERON:feces	TRUE	feces	biome	terrestrial biome	anthropogenic terrestrial biome	dense settlement biome	urban biome	Not applicable	USA:CO:Boulder	k__Metazoa	s__Homo_sapiens		40.015
550.L1S257.s.1.sequence	32.34	negative	male	M3	Moving pictures of the human microbiome	EMP sample	Host-associated	Animal	Animal distal gut	TRUE	FALSE	GAZ:United States of America		years	FALSE	32.34	40.015	408170	UBERON:feces	1624.1	urban biome	-105.271	c__Mammalia	g__Homo	o__Primates	9606	FALSE	sample_172 stool	1624.1	human-associated habitat	human-gut	f__Hominidae	p__Chordata	feces	UBERON:feces	UBERON:feces	TRUE	feces	biome	terrestrial biome	anthropogenic terrestrial biome	dense settlement biome	urban biome	Not applicable	USA:CO:Boulder	k__Metazoa	s__Homo_sapiens		40.015
550.L1S258.s.1.sequence	32.34	negative	male	M3	Moving pictures of the human microbiome	EMP sample	Host-associated	Animal	Animal distal gut	TRUE	FALSE	GAZ:United States of America		years	FALSE	32.34	40.015	408170	UBERON:feces	1624.1	urban biome	-105.271	c__Mammalia	g__Homo	o__Primates	9606	FALSE	sample_173 stool	1624.1	human-associated habitat	human-gut	f__Hominidae	p__Chordata	feces	UBERON:feces	UBERON:feces	TRUE	feces	biome	terrestrial biome	anthropogenic terrestrial biome	dense settlement biome	urban biome	Not applicable	USA:CO:Boulder	k__Metazoa	s__Homo_sapiens		40.015
550.L1S259.s.1.sequence	32.34	negative	male	M3	Moving pictures of the human microbiome	EMP sample	Host-associated	Animal	Animal distal gut	TRUE	FALSE	GAZ:United States of America		years	FALSE	32.34	40.015	408170	UBERON:feces	1624.1	urban biome	-105.271	c__Mammalia	g__Homo	o__Primates	9606	FALSE	sample_174 stool	1624.1	human-associated habitat	human-gut	f__Hominidae	p__Chordata	feces	UBERON:feces	UBERON:feces	TRUE	feces	biome	terrestrial biome	anthropogenic terrestrial biome	dense settlement biome	urban biome	Not applicable	USA:CO:Boulder	k__Metazoa	s__Homo_sapiens		40.015
550.L1S25.s.1.sequence	33.2	negative	female	F4	Moving pictures of the human microbiome	EMP sample	Host-associated	Animal	Animal distal gut	TRUE	FALSE	GAZ:United States of America		years	FALSE	33.2	40.015	408170	UBERON:feces	1624.1	urban biome	-105.271	c__Mammalia	g__Homo	o__Primates	9606	FALSE	sample_164 stool	1624.1	human-associated habitat	human-gut	f__Hominidae	p__Chordata	feces	UBERON:feces	UBERON:feces	TRUE	feces	biome	terrestrial biome	anthropogenic terrestrial biome	dense settlement biome	urban biome	Not applicable	USA:CO:Boulder	k__Metazoa	s__Homo_sapiens		40.015
550.L1S260.s.1.sequence	32.35	negative	male	M3	Moving pictures of the human microbiome	EMP sample	Host-associated	Animal	Animal distal gut	TRUE	FALSE	GAZ:United States of America		years	FALSE	32.35	40.015	408170	UBERON:feces	1624.1	urban biome	-105.271	c__Mammalia	g__Homo	o__Primates	9606	FALSE	sample_176 stool	1624.1	human-associated habitat	human-gut	f__Hominidae	p__Chordata	feces	UBERON:feces	UBERON:feces	TRUE	feces	biome	terrestrial biome	anthropogenic terrestrial biome	dense settlement biome	urban biome	Not applicable	USA:CO:Boulder	k__Metazoa	s__Homo_sapiens		40.015
550.L1S261.s.1.sequence	32.35	negative	male	M3	Moving pictures of the human microbiome	EMP sample	Host-associated	Animal	Animal distal gut	TRUE	FALSE	GAZ:United States of America		years	FALSE	32.35	40.015	408170	UBERON:feces	1624.1	urban biome	-105.271	c__Mammalia	g__Homo	o__Primates	9606	FALSE	sample_177 stool	1624.1	human-associated habitat	human-gut	f__Hominidae	p__Chordata	feces	UBERON:feces	UBERON:feces	TRUE	feces	biome	terrestrial biome	anthropogenic terrestrial biome	dense settlement biome	urban biome	Not applicable	USA:CO:Boulder	k__Metazoa	s__Homo_sapiens		40.015
550.L1S262.s.1.sequence	32.35	negative	male	M3	Moving pictures of the human microbiome	EMP sample	Host-associated	Animal	Animal distal gut	TRUE	FALSE	GAZ:United States of America		years	FALSE	32.35	40.015	408170	UBERON:feces	1624.1	urban biome	-105.271	c__Mammalia	g__Homo	o__Primates	9606	FALSE	sample_178 stool	1624.1	human-associated habitat	human-gut	f__Hominidae	p__Chordata	feces	UBERON:feces	UBERON:feces	TRUE	feces	biome	terrestrial biome	anthropogenic terrestrial biome	dense settlement biome	urban biome	Not applicable	USA:CO:Boulder	k__Metazoa	s__Homo_sapiens		40.015
550.L1S263.s.1.sequence	32.35	negative	male	M3	Moving pictures of the human microbiome	EMP sample	Host-associated	Animal	Animal distal gut	TRUE	FALSE	GAZ:United States of America		years	FALSE	32.35	40.015	408170	UBERON:feces	1624.1	urban biome	-105.271	c__Mammalia	g__Homo	o__Primates	9606	FALSE	sample_179 stool	1624.1	human-associated habitat	human-gut	f__Hominidae	p__Chordata	feces	UBERON:feces	UBERON:feces	TRUE	feces	biome	terrestrial biome	anthropogenic terrestrial biome	dense settlement biome	urban biome	Not applicable	USA:CO:Boulder	k__Metazoa	s__Homo_sapiens		40.015
550.L1S264.s.1.sequence	32.36	negative	male	M3	Moving pictures of the human microbiome	EMP sample	Host-associated	Animal	Animal distal gut	TRUE	FALSE	GAZ:United States of America		years	FALSE	32.36	40.015	408170	UBERON:feces	1624.1	urban biome	-105.271	c__Mammalia	g__Homo	o__Primates	9606	FALSE	sample_180 stool	1624.1	human-associated habitat	human-gut	f__Hominidae	p__Chordata	feces	UBERON:feces	UBERON:feces	TRUE	feces	biome	terrestrial biome	anthropogenic terrestrial biome	dense settlement biome	urban biome	Not applicable	USA:CO:Boulder	k__Metazoa	s__Homo_sapiens		40.015
550.L1S266.s.1.sequence	32.37	negative	male	M3	Moving pictures of the human microbiome	EMP sample	Host-associated	Animal	Animal distal gut	TRUE	FALSE	GAZ:United States of America		years	FALSE	32.37	40.015	408170	UBERON:feces	1624.1	urban biome	-105.271	c__Mammalia	g__Homo	o__Primates	9606	FALSE	sample_181 stool	1624.1	human-associated habitat	human-gut	f__Hominidae	p__Chordata	feces	UBERON:feces	UBERON:feces	TRUE	feces	biome	terrestrial biome	anthropogenic terrestrial biome	dense settlement biome	urban biome	Not applicable	USA:CO:Boulder	k__Metazoa	s__Homo_sapiens		40.015
550.L1S267.s.1.sequence	32.37	negative	male	M3	Moving pictures of the human microbiome	EMP sample	Host-associated	Animal	Animal distal gut	TRUE	FALSE	GAZ:United States of America		years	FALSE	32.37	40.015	408170	UBERON:feces	1624.1	urban biome	-105.271	c__Mammalia	g__Homo	o__Primates	9606	FALSE	sample_182 stool	1624.1	human-associated habitat	human-gut	f__Hominidae	p__Chordata	feces	UBERON:feces	UBERON:feces	TRUE	feces	biome	terrestrial biome	anthropogenic terrestrial biome	dense settlement biome	urban biome	Not applicable	USA:CO:Boulder	k__Metazoa	s__Homo_sapiens		40.015
550.L1S268.s.1.sequence	32.37	negative	male	M3	Moving pictures of the human microbiome	EMP sample	Host-associated	Animal	Animal distal gut	TRUE	FALSE	GAZ:United States of America		years	FALSE	32.37	40.015	408170	UBERON:feces	1624.1	urban biome	-105.271	c__Mammalia	g__Homo	o__Primates	9606	FALSE	sample_183 stool	1624.1	human-associated habitat	human-gut	f__Hominidae	p__Chordata	feces	UBERON:feces	UBERON:feces	TRUE	feces	biome	terrestrial biome	anthropogenic terrestrial biome	dense settlement biome	urban biome	Not applicable	USA:CO:Boulder	k__Metazoa	s__Homo_sapiens		40.015
550.L1S269.s.1.sequence	32.37	negative	male	M3	Moving pictures of the human microbiome	EMP sample	Host-associated	Animal	Animal distal gut	TRUE	FALSE	GAZ:United States of America		years	FALSE	32.37	40.015	408170	UBERON:feces	1624.1	urban biome	-105.271	c__Mammalia	g__Homo	o__Primates	9606	FALSE	sample_184 stool	1624.1	human-associated habitat	human-gut	f__Hominidae	p__Chordata	feces	UBERON:feces	UBERON:feces	TRUE	feces	biome	terrestrial biome	anthropogenic terrestrial biome	dense settlement biome	urban biome	Not applicable	USA:CO:Boulder	k__Metazoa	s__Homo_sapiens		40.015
550.L1S26.s.1.sequence	33.2	negative	female	F4	Moving pictures of the human microbiome	EMP sample	Host-associated	Animal	Animal distal gut	TRUE	FALSE	GAZ:United States of America		years	FALSE	33.2	40.015	408170	UBERON:feces	1624.1	urban biome	-105.271	c__Mammalia	g__Homo	o__Primates	9606	FALSE	sample_175 stool	1624.1	human-associated habitat	human-gut	f__Hominidae	p__Chordata	feces	UBERON:feces	UBERON:feces	TRUE	feces	biome	terrestrial biome	anthropogenic terrestrial biome	dense settlement biome	urban biome	Not applicable	USA:CO:Boulder	k__Metazoa	s__Homo_sapiens		40.015
550.L1S270.s.1.sequence	32.38	negative	male	M3	Moving pictures of the human microbiome	EMP sample	Host-associated	Animal	Animal distal gut	TRUE	FALSE	GAZ:United States of America		years	FALSE	32.38	40.015	408170	UBERON:feces	1624.1	urban biome	-105.271	c__Mammalia	g__Homo	o__Primates	9606	FALSE	sample_186 stool	1624.1	human-associated habitat	human-gut	f__Hominidae	p__Chordata	feces	UBERON:feces	UBERON:feces	TRUE	feces	biome	terrestrial biome	anthropogenic terrestrial biome	dense settlement biome	urban biome	Not applicable	USA:CO:Boulder	k__Metazoa	s__Homo_sapiens		40.015
550.L1S271.s.1.sequence	32.38	negative	male	M3	Moving pictures of the human microbiome	EMP sample	Host-associated	Animal	Animal distal gut	TRUE	FALSE	GAZ:United States of America		years	FALSE	32.38	40.015	408170	UBERON:feces	1624.1	urban biome	-105.271	c__Mammalia	g__Homo	o__Primates	9606	FALSE	sample_187 stool	1624.1	human-associated habitat	human-gut	f__Hominidae	p__Chordata	feces	UBERON:feces	UBERON:feces	TRUE	feces	biome	terrestrial biome	anthropogenic terrestrial biome	dense settlement biome	urban biome	Not applicable	USA:CO:Boulder	k__Metazoa	s__Homo_sapiens		40.015
550.L1S272.s.1.sequence	32.39	negative	male	M3	Moving pictures of the human microbiome	EMP sample	Host-associated	Animal	Animal distal gut	TRUE	FALSE	GAZ:United States of America		years	FALSE	32.39	40.015	408170	UBERON:feces	1624.1	urban biome	-105.271	c__Mammalia	g__Homo	o__Primates	9606	FALSE	sample_188 stool	1624.1	human-associated habitat	human-gut	f__Hominidae	p__Chordata	feces	UBERON:feces	UBERON:feces	TRUE	feces	biome	terrestrial biome	anthropogenic terrestrial biome	dense settlement biome	urban biome	Not applicable	USA:CO:Boulder	k__Metazoa	s__Homo_sapiens		40.015
550.L1S273.s.1.sequence	32.39	negative	male	M3	Moving pictures of the human microbiome	EMP sample	Host-associated	Animal	Animal distal gut	TRUE	FALSE	GAZ:United States of America		years	FALSE	32.39	40.015	408170	UBERON:feces	1624.1	urban biome	-105.271	c__Mammalia	g__Homo	o__Primates	9606	FALSE	sample_189 stool	1624.1	human-associated habitat	human-gut	f__Hominidae	p__Chordata	feces	UBERON:feces	UBERON:feces	TRUE	feces	biome	terrestrial biome	anthropogenic terrestrial biome	dense settlement biome	urban biome	Not applicable	USA:CO:Boulder	k__Metazoa	s__Homo_sapiens		40.015
550.L1S274.s.1.sequence	32.4	negative	male	M3	Moving pictures of the human microbiome	EMP sample	Host-associated	Animal	Animal distal gut	TRUE	FALSE	GAZ:United States of America		years	FALSE	32.4	40.015	408170	UBERON:feces	1624.1	urban biome	-105.271	c__Mammalia	g__Homo	o__Primates	9606	TRUE	sample_190 stool	1624.1	human-associated habitat	human-gut	f__Hominidae	p__Chordata	feces	UBERON:feces	UBERON:feces	TRUE	feces	biome	terrestrial biome	anthropogenic terrestrial biome	dense settlement biome	urban biome	Not applicable	USA:CO:Boulder	k__Metazoa	s__Homo_sapiens		40.015
550.L1S275.s.1.sequence	32.4	negative	male	M3	Moving pictures of the human microbiome	EMP sample	Host-associated	Animal	Animal distal gut	TRUE	FALSE	GAZ:United States of America		years	FALSE	32.4	40.015	408170	UBERON:feces	1624.1	urban biome	-105.271	c__Mammalia	g__Homo	o__Primates	9606	FALSE	sample_191 stool	1624.1	human-associated habitat	human-gut	f__Hominidae	p__Chordata	feces	UBERON:feces	UBERON:feces	TRUE	feces	biome	terrestrial biome	anthropogenic terrestrial biome	dense settlement biome	urban biome	Not applicable	USA:CO:Boulder	k__Metazoa	s__Homo_sapiens		40.015
550.L1S276.s.1.sequence	32.4	negative	male	M3	Moving pictures of the human microbiome	EMP sample	Host-associated	Animal	Animal distal gut	TRUE	FALSE	GAZ:United States of America		years	FALSE	32.4	40.015	408170	UBERON:feces	1624.1	urban biome	-105.271	c__Mammalia	g__Homo	o__Primates	9606	FALSE	sample_192 stool	1624.1	human-associated habitat	human-gut	f__Hominidae	p__Chordata	feces	UBERON:feces	UBERON:feces	TRUE	feces	biome	terrestrial biome	anthropogenic terrestrial biome	dense settlement biome	urban biome	Not applicable	USA:CO:Boulder	k__Metazoa	s__Homo_sapiens		40.015
550.L1S277.s.1.sequence	32.4	negative	male	M3	Moving pictures of the human microbiome	EMP sample	Host-associated	Animal	Animal distal gut	TRUE	FALSE	GAZ:United States of America		years	FALSE	32.4	40.015	408170	UBERON:feces	1624.1	urban biome	-105.271	c__Mammalia	g__Homo	o__Primates	9606	FALSE	sample_193 stool	1624.1	human-associated habitat	human-gut	f__Hominidae	p__Chordata	feces	UBERON:feces	UBERON:feces	TRUE	feces	biome	terrestrial biome	anthropogenic terrestrial biome	dense settlement biome	urban biome	Not applicable	USA:CO:Boulder	k__Metazoa	s__Homo_sapiens		40.015
550.L1S278.s.1.sequence	32.41	negative	male	M3	Moving pictures of the human microbiome	EMP sample	Host-associated	Animal	Animal distal gut	TRUE	FALSE	GAZ:United States of America		years	FALSE	32.41	40.015	408170	UBERON:feces	1624.1	urban biome	-105.271	c__Mammalia	g__Homo	o__Primates	9606	FALSE	sample_194 stool	1624.1	human-associated habitat	human-gut	f__Hominidae	p__Chordata	feces	UBERON:feces	UBERON:feces	TRUE	feces	biome	terrestrial biome	anthropogenic terrestrial biome	dense settlement biome	urban biome	Not applicable	USA:CO:Boulder	k__Metazoa	s__Homo_sapiens		40.015
550.L1S279.s.1.sequence	32.41	negative	male	M3	Moving pictures of the human microbiome	EMP sample	Host-associated	Animal	Animal distal gut	TRUE	FALSE	GAZ:United States of America		years	FALSE	32.41	40.015	408170	UBERON:feces	1624.1	urban biome	-105.271	c__Mammalia	g__Homo	o__Primates	9606	FALSE	sample_195 stool	1624.1	human-associated habitat	human-gut	f__Hominidae	p__Chordata	feces	UBERON:feces	UBERON:feces	TRUE	feces	biome	terrestrial biome	anthropogenic terrestrial biome	dense settlement biome	urban biome	Not applicable	USA:CO:Boulder	k__Metazoa	s__Homo_sapiens		40.015
550.L1S27.s.1.sequence	33.21	negative	female	F4	Moving pictures of the human microbiome	EMP sample	Host-associated	Animal	Animal distal gut	TRUE	FALSE	GAZ:United States of America		years	FALSE	33.21	40.015	408170	UBERON:feces	1624.1	urban biome	-105.271	c__Mammalia	g__Homo	o__Primates	9606	FALSE	sample_185 stool	1624.1	human-associated habitat	human-gut	f__Hominidae	p__Chordata	feces	UBERON:feces	UBERON:feces	TRUE	feces	biome	terrestrial biome	anthropogenic terrestrial biome	dense settlement biome	urban biome	Not applicable	USA:CO:Boulder	k__Metazoa	s__Homo_sapiens		40.015
550.L1S280.s.1.sequence	32.41	negative	male	M3	Moving pictures of the human microbiome	EMP sample	Host-associated	Animal	Animal distal gut	TRUE	FALSE	GAZ:United States of America		years	FALSE	32.41	40.015	408170	UBERON:feces	1624.1	urban biome	-105.271	c__Mammalia	g__Homo	o__Primates	9606	FALSE	sample_197 stool	1624.1	human-associated habitat	human-gut	f__Hominidae	p__Chordata	feces	UBERON:feces	UBERON:feces	TRUE	feces	biome	terrestrial biome	anthropogenic terrestrial biome	dense settlement biome	urban biome	Not applicable	USA:CO:Boulder	k__Metazoa	s__Homo_sapiens		40.015
550.L1S281.s.1.sequence	32.41	negative	male	M3	Moving pictures of the human microbiome	EMP sample	Host-associated	Animal	Animal distal gut	TRUE	FALSE	GAZ:United States of America		years	FALSE	32.41	40.015	408170	UBERON:feces	1624.1	urban biome	-105.271	c__Mammalia	g__Homo	o__Primates	9606	FALSE	sample_198 stool	1624.1	human-associated habitat	human-gut	f__Hominidae	p__Chordata	feces	UBERON:feces	UBERON:feces	TRUE	feces	biome	terrestrial biome	anthropogenic terrestrial biome	dense settlement biome	urban biome	Not applicable	USA:CO:Boulder	k__Metazoa	s__Homo_sapiens		40.015
550.L1S282.s.1.sequence	32.42	negative	male	M3	Moving pictures of the human microbiome	EMP sample	Host-associated	Animal	Animal distal gut	TRUE	FALSE	GAZ:United States of America		years	FALSE	32.42	40.015	408170	UBERON:feces	1624.1	urban biome	-105.271	c__Mammalia	g__Homo	o__Primates	9606	FALSE	sample_199 stool	1624.1	human-associated habitat	human-gut	f__Hominidae	p__Chordata	feces	UBERON:feces	UBERON:feces	TRUE	feces	biome	terrestrial biome	anthropogenic terrestrial biome	dense settlement biome	urban biome	Not applicable	USA:CO:Boulder	k__Metazoa	s__Homo_sapiens		40.015
550.L1S283.s.1.sequence	32.42	negative	male	M3	Moving pictures of the human microbiome	EMP sample	Host-associated	Animal	Animal distal gut	TRUE	FALSE	GAZ:United States of America		years	FALSE	32.42	40.015	408170	UBERON:feces	1624.1	urban biome	-105.271	c__Mammalia	g__Homo	o__Primates	9606	FALSE	sample_200 stool	1624.1	human-associated habitat	human-gut	f__Hominidae	p__Chordata	feces	UBERON:feces	UBERON:feces	TRUE	feces	biome	terrestrial biome	anthropogenic terrestrial biome	dense settlement biome	urban biome	Not applicable	USA:CO:Boulder	k__Metazoa	s__Homo_sapiens		40.015
550.L1S284.s.1.sequence	32.43	negative	male	M3	Moving pictures of the human microbiome	EMP sample	Host-associated	Animal	Animal distal gut	TRUE	FALSE	GAZ:United States of America		years	FALSE	32.43	40.015	408170	UBERON:feces	1624.1	urban biome	-105.271	c__Mammalia	g__Homo	o__Primates	9606	FALSE	sample_201 stool	1624.1	human-associated habitat	human-gut	f__Hominidae	p__Chordata	feces	UBERON:feces	UBERON:feces	TRUE	feces	biome	terrestrial biome	anthropogenic terrestrial biome	dense settlement biome	urban biome	Not applicable	USA:CO:Boulder	k__Metazoa	s__Homo_sapiens		40.015
550.L1S285.s.1.sequence	32.43	negative	male	M3	Moving pictures of the human microbiome	EMP sample	Host-associated	Animal	Animal distal gut	TRUE	FALSE	GAZ:United States of America		years	FALSE	32.43	40.015	408170	UBERON:feces	1624.1	urban biome	-105.271	c__Mammalia	g__Homo	o__Primates	9606	FALSE	sample_202 stool	1624.1	human-associated habitat	human-gut	f__Hominidae	p__Chordata	feces	UBERON:feces	UBERON:feces	TRUE	feces	biome	terrestrial biome	anthropogenic terrestrial biome	dense settlement biome	urban biome	Not applicable	USA:CO:Boulder	k__Metazoa	s__Homo_sapiens		40.015
550.L1S286.s.1.sequence	32.43	negative	male	M3	Moving pictures of the human microbiome	EMP sample	Host-associated	Animal	Animal distal gut	TRUE	FALSE	GAZ:United States of America		years	FALSE	32.43	40.015	408170	UBERON:feces	1624.1	urban biome	-105.271	c__Mammalia	g__Homo	o__Primates	9606	FALSE	sample_203 stool	1624.1	human-associated habitat	human-gut	f__Hominidae	p__Chordata	feces	UBERON:feces	UBERON:feces	TRUE	feces	biome	terrestrial biome	anthropogenic terrestrial biome	dense settlement biome	urban biome	Not applicable	USA:CO:Boulder	k__Metazoa	s__Homo_sapiens		40.015
550.L1S287.s.1.sequence	32.43	negative	male	M3	Moving pictures of the human microbiome	EMP sample	Host-associated	Animal	Animal distal gut	TRUE	FALSE	GAZ:United States of America		years	FALSE	32.43	40.015	408170	UBERON:feces	1624.1	urban biome	-105.271	c__Mammalia	g__Homo	o__Primates	9606	FALSE	sample_204 stool	1624.1	human-associated habitat	human-gut	f__Hominidae	p__Chordata	feces	UBERON:feces	UBERON:feces	TRUE	feces	biome	terrestrial biome	anthropogenic terrestrial biome	dense settlement biome	urban biome	Not applicable	USA:CO:Boulder	k__Metazoa	s__Homo_sapiens		40.015
550.L1S289.s.1.sequence	32.44	negative	male	M3	Moving pictures of the human microbiome	EMP sample	Host-associated	Animal	Animal distal gut	TRUE	FALSE	GAZ:United States of America		years	FALSE	32.44	40.015	408170	UBERON:feces	1624.1	urban biome	-105.271	c__Mammalia	g__Homo	o__Primates	9606	FALSE	sample_205 stool	1624.1	human-associated habitat	human-gut	f__Hominidae	p__Chordata	feces	UBERON:feces	UBERON:feces	TRUE	feces	biome	terrestrial biome	anthropogenic terrestrial biome	dense settlement biome	urban biome	Not applicable	USA:CO:Boulder	k__Metazoa	s__Homo_sapiens		40.015
550.L1S28.s.1.sequence	33.21	negative	female	F4	Moving pictures of the human microbiome	EMP sample	Host-associated	Animal	Animal distal gut	TRUE	FALSE	GAZ:United States of America		years	FALSE	33.21	40.015	408170	UBERON:feces	1624.1	urban biome	-105.271	c__Mammalia	g__Homo	o__Primates	9606	FALSE	sample_196 stool	1624.1	human-associated habitat	human-gut	f__Hominidae	p__Chordata	feces	UBERON:feces	UBERON:feces	TRUE	feces	biome	terrestrial biome	anthropogenic terrestrial biome	dense settlement biome	urban biome	Not applicable	USA:CO:Boulder	k__Metazoa	s__Homo_sapiens		40.015
550.L1S290.s.1.sequence	32.44	negative	male	M3	Moving pictures of the human microbiome	EMP sample	Host-associated	Animal	Animal distal gut	TRUE	FALSE	GAZ:United States of America		years	FALSE	32.44	40.015	408170	UBERON:feces	1624.1	urban biome	-105.271	c__Mammalia	g__Homo	o__Primates	9606	FALSE	sample_207 stool	1624.1	human-associated habitat	human-gut	f__Hominidae	p__Chordata	feces	UBERON:feces	UBERON:feces	TRUE	feces	biome	terrestrial biome	anthropogenic terrestrial biome	dense settlement biome	urban biome	Not applicable	USA:CO:Boulder	k__Metazoa	s__Homo_sapiens		40.015
550.L1S291.s.1.sequence	32.44	negative	male	M3	Moving pictures of the human microbiome	EMP sample	Host-associated	Animal	Animal distal gut	TRUE	FALSE	GAZ:United States of America		years	FALSE	32.44	40.015	408170	UBERON:feces	1624.1	urban biome	-105.271	c__Mammalia	g__Homo	o__Primates	9606	FALSE	sample_208 stool	1624.1	human-associated habitat	human-gut	f__Hominidae	p__Chordata	feces	UBERON:feces	UBERON:feces	TRUE	feces	biome	terrestrial biome	anthropogenic terrestrial biome	dense settlement biome	urban biome	Not applicable	USA:CO:Boulder	k__Metazoa	s__Homo_sapiens		40.015
550.L1S292.s.1.sequence	32.45	negative	male	M3	Moving pictures of the human microbiome	EMP sample	Host-associated	Animal	Animal distal gut	TRUE	FALSE	GAZ:United States of America		years	FALSE	32.45	40.015	408170	UBERON:feces	1624.1	urban biome	-105.271	c__Mammalia	g__Homo	o__Primates	9606	FALSE	sample_209 stool	1624.1	human-associated habitat	human-gut	f__Hominidae	p__Chordata	feces	UBERON:feces	UBERON:feces	TRUE	feces	biome	terrestrial biome	anthropogenic terrestrial biome	dense settlement biome	urban biome	Not applicable	USA:CO:Boulder	k__Metazoa	s__Homo_sapiens		40.015
550.L1S293.s.1.sequence	32.45	negative	male	M3	Moving pictures of the human microbiome	EMP sample	Host-associated	Animal	Animal distal gut	TRUE	FALSE	GAZ:United States of America		years	FALSE	32.45	40.015	408170	UBERON:feces	1624.1	urban biome	-105.271	c__Mammalia	g__Homo	o__Primates	9606	FALSE	sample_210 stool	1624.1	human-associated habitat	human-gut	f__Hominidae	p__Chordata	feces	UBERON:feces	UBERON:feces	TRUE	feces	biome	terrestrial biome	anthropogenic terrestrial biome	dense settlement biome	urban biome	Not applicable	USA:CO:Boulder	k__Metazoa	s__Homo_sapiens		40.015
550.L1S294.s.1.sequence	32.46	negative	male	M3	Moving pictures of the human microbiome	EMP sample	Host-associated	Animal	Animal distal gut	TRUE	FALSE	GAZ:United States of America		years	FALSE	32.46	40.015	408170	UBERON:feces	1624.1	urban biome	-105.271	c__Mammalia	g__Homo	o__Primates	9606	FALSE	sample_211 stool	1624.1	human-associated habitat	human-gut	f__Hominidae	p__Chordata	feces	UBERON:feces	UBERON:feces	TRUE	feces	biome	terrestrial biome	anthropogenic terrestrial biome	dense settlement biome	urban biome	Not applicable	USA:CO:Boulder	k__Metazoa	s__Homo_sapiens		40.015
550.L1S295.s.1.sequence	32.46	negative	male	M3	Moving pictures of the human microbiome	EMP sample	Host-associated	Animal	Animal distal gut	TRUE	FALSE	GAZ:United States of America		years	FALSE	32.46	40.015	408170	UBERON:feces	1624.1	urban biome	-105.271	c__Mammalia	g__Homo	o__Primates	9606	FALSE	sample_212 stool	1624.1	human-associated habitat	human-gut	f__Hominidae	p__Chordata	feces	UBERON:feces	UBERON:feces	TRUE	feces	biome	terrestrial biome	anthropogenic terrestrial biome	dense settlement biome	urban biome	Not applicable	USA:CO:Boulder	k__Metazoa	s__Homo_sapiens		40.015
550.L1S296.s.1.sequence	32.46	negative	male	M3	Moving pictures of the human microbiome	EMP sample	Host-associated	Animal	Animal distal gut	TRUE	FALSE	GAZ:United States of America		years	FALSE	32.46	40.015	408170	UBERON:feces	1624.1	urban biome	-105.271	c__Mammalia	g__Homo	o__Primates	9606	FALSE	sample_213 stool	1624.1	human-associated habitat	human-gut	f__Hominidae	p__Chordata	feces	UBERON:feces	UBERON:feces	TRUE	feces	biome	terrestrial biome	anthropogenic terrestrial biome	dense settlement biome	urban biome	Not applicable	USA:CO:Boulder	k__Metazoa	s__Homo_sapiens		40.015
550.L1S297.s.1.sequence	32.47	negative	male	M3	Moving pictures of the human microbiome	EMP sample	Host-associated	Animal	Animal distal gut	TRUE	FALSE	GAZ:United States of America		years	FALSE	32.47	40.015	408170	UBERON:feces	1624.1	urban biome	-105.271	c__Mammalia	g__Homo	o__Primates	9606	FALSE	sample_214 stool	1624.1	human-associated habitat	human-gut	f__Hominidae	p__Chordata	feces	UBERON:feces	UBERON:feces	TRUE	feces	biome	terrestrial biome	anthropogenic terrestrial biome	dense settlement biome	urban biome	Not applicable	USA:CO:Boulder	k__Metazoa	s__Homo_sapiens		40.015
550.L1S298.s.1.sequence	32.47	negative	male	M3	Moving pictures of the human microbiome	EMP sample	Host-associated	Animal	Animal distal gut	TRUE	FALSE	GAZ:United States of America		years	FALSE	32.47	40.015	408170	UBERON:feces	1624.1	urban biome	-105.271	c__Mammalia	g__Homo	o__Primates	9606	FALSE	sample_215 stool	1624.1	human-associated habitat	human-gut	f__Hominidae	p__Chordata	feces	UBERON:feces	UBERON:feces	TRUE	feces	biome	terrestrial biome	anthropogenic terrestrial biome	dense settlement biome	urban biome	Not applicable	USA:CO:Boulder	k__Metazoa	s__Homo_sapiens		40.015
550.L1S299.s.1.sequence	32.47	negative	male	M3	Moving pictures of the human microbiome	EMP sample	Host-associated	Animal	Animal distal gut	TRUE	FALSE	GAZ:United States of America		years	FALSE	32.47	40.015	408170	UBERON:feces	1624.1	urban biome	-105.271	c__Mammalia	g__Homo	o__Primates	9606	FALSE	sample_216 stool	1624.1	human-associated habitat	human-gut	f__Hominidae	p__Chordata	feces	UBERON:feces	UBERON:feces	TRUE	feces	biome	terrestrial biome	anthropogenic terrestrial biome	dense settlement biome	urban biome	Not applicable	USA:CO:Boulder	k__Metazoa	s__Homo_sapiens		40.015
550.L1S29.s.1.sequence	33.21	negative	female	F4	Moving pictures of the human microbiome	EMP sample	Host-associated	Animal	Animal distal gut	TRUE	FALSE	GAZ:United States of America		years	FALSE	33.21	40.015	408170	UBERON:feces	1624.1	urban biome	-105.271	c__Mammalia	g__Homo	o__Primates	9606	FALSE	sample_206 stool	1624.1	human-associated habitat	human-gut	f__Hominidae	p__Chordata	feces	UBERON:feces	UBERON:feces	TRUE	feces	biome	terrestrial biome	anthropogenic terrestrial biome	dense settlement biome	urban biome	Not applicable	USA:CO:Boulder	k__Metazoa	s__Homo_sapiens		40.015
550.L1S2.s.1.sequence	33.14	negative	female	F4	Moving pictures of the human microbiome	EMP sample	Host-associated	Animal	Animal distal gut	TRUE	FALSE	GAZ:United States of America		years	FALSE	33.14	40.015	408170	UBERON:feces	1624.1	urban biome	-105.271	c__Mammalia	g__Homo	o__Primates	9606	FALSE	sample_111 stool	1624.1	human-associated habitat	human-gut	f__Hominidae	p__Chordata	feces	UBERON:feces	UBERON:feces	TRUE	feces	biome	terrestrial biome	anthropogenic terrestrial biome	dense settlement biome	urban biome	Not applicable	USA:CO:Boulder	k__Metazoa	s__Homo_sapiens		40.015
550.L1S300.s.1.sequence	32.48	negative	male	M3	Moving pictures of the human microbiome	EMP sample	Host-associated	Animal	Animal distal gut	TRUE	FALSE	GAZ:United States of America		years	FALSE	32.48	40.015	408170	UBERON:feces	1624.1	urban biome	-105.271	c__Mammalia	g__Homo	o__Primates	9606	FALSE	sample_219 stool	1624.1	human-associated habitat	human-gut	f__Hominidae	p__Chordata	feces	UBERON:feces	UBERON:feces	TRUE	feces	biome	terrestrial biome	anthropogenic terrestrial biome	dense settlement biome	urban biome	Not applicable	USA:CO:Boulder	k__Metazoa	s__Homo_sapiens		40.015
550.L1S301.s.1.sequence	32.48	negative	male	M3	Moving pictures of the human microbiome	EMP sample	Host-associated	Animal	Animal distal gut	TRUE	FALSE	GAZ:United States of America		years	FALSE	32.48	40.015	408170	UBERON:feces	1624.1	urban biome	-105.271	c__Mammalia	g__Homo	o__Primates	9606	FALSE	sample_220 stool	1624.1	human-associated habitat	human-gut	f__Hominidae	p__Chordata	feces	UBERON:feces	UBERON:feces	TRUE	feces	biome	terrestrial biome	anthropogenic terrestrial biome	dense settlement biome	urban biome	Not applicable	USA:CO:Boulder	k__Metazoa	s__Homo_sapiens		40.015
550.L1S302.s.1.sequence	32.48	negative	male	M3	Moving pictures of the human microbiome	EMP sample	Host-associated	Animal	Animal distal gut	TRUE	FALSE	GAZ:United States of America		years	FALSE	32.48	40.015	408170	UBERON:feces	1624.1	urban biome	-105.271	c__Mammalia	g__Homo	o__Primates	9606	FALSE	sample_221 stool	1624.1	human-associated habitat	human-gut	f__Hominidae	p__Chordata	feces	UBERON:feces	UBERON:feces	TRUE	feces	biome	terrestrial biome	anthropogenic terrestrial biome	dense settlement biome	urban biome	Not applicable	USA:CO:Boulder	k__Metazoa	s__Homo_sapiens		40.015
550.L1S303.s.1.sequence	32.48	negative	male	M3	Moving pictures of the human microbiome	EMP sample	Host-associated	Animal	Animal distal gut	TRUE	FALSE	GAZ:United States of America		years	FALSE	32.48	40.015	408170	UBERON:feces	1624.1	urban biome	-105.271	c__Mammalia	g__Homo	o__Primates	9606	FALSE	sample_222 stool	1624.1	human-associated habitat	human-gut	f__Hominidae	p__Chordata	feces	UBERON:feces	UBERON:feces	TRUE	feces	biome	terrestrial biome	anthropogenic terrestrial biome	dense settlement biome	urban biome	Not applicable	USA:CO:Boulder	k__Metazoa	s__Homo_sapiens		40.015
550.L1S304.s.1.sequence	32.49	negative	male	M3	Moving pictures of the human microbiome	EMP sample	Host-associated	Animal	Animal distal gut	TRUE	FALSE	GAZ:United States of America		years	FALSE	32.49	40.015	408170	UBERON:feces	1624.1	urban biome	-105.271	c__Mammalia	g__Homo	o__Primates	9606	FALSE	sample_223 stool	1624.1	human-associated habitat	human-gut	f__Hominidae	p__Chordata	feces	UBERON:feces	UBERON:feces	TRUE	feces	biome	terrestrial biome	anthropogenic terrestrial biome	dense settlement biome	urban biome	Not applicable	USA:CO:Boulder	k__Metazoa	s__Homo_sapiens		40.015
550.L1S305.s.1.sequence	32.49	negative	male	M3	Moving pictures of the human microbiome	EMP sample	Host-associated	Animal	Animal distal gut	TRUE	FALSE	GAZ:United States of America		years	FALSE	32.49	40.015	408170	UBERON:feces	1624.1	urban biome	-105.271	c__Mammalia	g__Homo	o__Primates	9606	FALSE	sample_224 stool	1624.1	human-associated habitat	human-gut	f__Hominidae	p__Chordata	feces	UBERON:feces	UBERON:feces	TRUE	feces	biome	terrestrial biome	anthropogenic terrestrial biome	dense settlement biome	urban biome	Not applicable	USA:CO:Boulder	k__Metazoa	s__Homo_sapiens		40.015
550.L1S306.s.1.sequence	32.49	negative	male	M3	Moving pictures of the human microbiome	EMP sample	Host-associated	Animal	Animal distal gut	TRUE	FALSE	GAZ:United States of America		years	FALSE	32.49	40.015	408170	UBERON:feces	1624.1	urban biome	-105.271	c__Mammalia	g__Homo	o__Primates	9606	FALSE	sample_225 stool	1624.1	human-associated habitat	human-gut	f__Hominidae	p__Chordata	feces	UBERON:feces	UBERON:feces	TRUE	feces	biome	terrestrial biome	anthropogenic terrestrial biome	dense settlement biome	urban biome	Not applicable	USA:CO:Boulder	k__Metazoa	s__Homo_sapiens		40.015
550.L1S307.s.1.sequence	32.49	negative	male	M3	Moving pictures of the human microbiome	EMP sample	Host-associated	Animal	Animal distal gut	TRUE	FALSE	GAZ:United States of America		years	FALSE	32.49	40.015	408170	UBERON:feces	1624.1	urban biome	-105.271	c__Mammalia	g__Homo	o__Primates	9606	FALSE	sample_226 stool	1624.1	human-associated habitat	human-gut	f__Hominidae	p__Chordata	feces	UBERON:feces	UBERON:feces	TRUE	feces	biome	terrestrial biome	anthropogenic terrestrial biome	dense settlement biome	urban biome	Not applicable	USA:CO:Boulder	k__Metazoa	s__Homo_sapiens		40.015
550.L1S308.s.1.sequence	32.5	negative	male	M3	Moving pictures of the human microbiome	EMP sample	Host-associated	Animal	Animal distal gut	TRUE	FALSE	GAZ:United States of America		years	FALSE	32.5	40.015	408170	UBERON:feces	1624.1	urban biome	-105.271	c__Mammalia	g__Homo	o__Primates	9606	FALSE	sample_227 stool	1624.1	human-associated habitat	human-gut	f__Hominidae	p__Chordata	feces	UBERON:feces	UBERON:feces	TRUE	feces	biome	terrestrial biome	anthropogenic terrestrial biome	dense settlement biome	urban biome	Not applicable	USA:CO:Boulder	k__Metazoa	s__Homo_sapiens		40.015
550.L1S309.s.1.sequence	32.5	negative	male	M3	Moving pictures of the human microbiome	EMP sample	Host-associated	Animal	Animal distal gut	TRUE	FALSE	GAZ:United States of America		years	FALSE	32.5	40.015	408170	UBERON:feces	1624.1	urban biome	-105.271	c__Mammalia	g__Homo	o__Primates	9606	FALSE	sample_228 stool	1624.1	human-associated habitat	human-gut	f__Hominidae	p__Chordata	feces	UBERON:feces	UBERON:feces	TRUE	feces	biome	terrestrial biome	anthropogenic terrestrial biome	dense settlement biome	urban biome	Not applicable	USA:CO:Boulder	k__Metazoa	s__Homo_sapiens		40.015
550.L1S30.s.1.sequence	33.21	negative	female	F4	Moving pictures of the human microbiome	EMP sample	Host-associated	Animal	Animal distal gut	TRUE	FALSE	GAZ:United States of America		years	FALSE	33.21	40.015	408170	UBERON:feces	1624.1	urban biome	-105.271	c__Mammalia	g__Homo	o__Primates	9606	FALSE	sample_218 stool	1624.1	human-associated habitat	human-gut	f__Hominidae	p__Chordata	feces	UBERON:feces	UBERON:feces	TRUE	feces	biome	terrestrial biome	anthropogenic terrestrial biome	dense settlement biome	urban biome	Not applicable	USA:CO:Boulder	k__Metazoa	s__Homo_sapiens		40.015
550.L1S310.s.1.sequence	32.51	negative	male	M3	Moving pictures of the human microbiome	EMP sample	Host-associated	Animal	Animal distal gut	TRUE	FALSE	GAZ:United States of America		years	FALSE	32.51	40.015	408170	UBERON:feces	1624.1	urban biome	-105.271	c__Mammalia	g__Homo	o__Primates	9606	FALSE	sample_230 stool	1624.1	human-associated habitat	human-gut	f__Hominidae	p__Chordata	feces	UBERON:feces	UBERON:feces	TRUE	feces	biome	terrestrial biome	anthropogenic terrestrial biome	dense settlement biome	urban biome	Not applicable	USA:CO:Boulder	k__Metazoa	s__Homo_sapiens		40.015
550.L1S311.s.1.sequence	32.51	negative	male	M3	Moving pictures of the human microbiome	EMP sample	Host-associated	Animal	Animal distal gut	TRUE	FALSE	GAZ:United States of America		years	FALSE	32.51	40.015	408170	UBERON:feces	1624.1	urban biome	-105.271	c__Mammalia	g__Homo	o__Primates	9606	FALSE	sample_231 stool	1624.1	human-associated habitat	human-gut	f__Hominidae	p__Chordata	feces	UBERON:feces	UBERON:feces	TRUE	feces	biome	terrestrial biome	anthropogenic terrestrial biome	dense settlement biome	urban biome	Not applicable	USA:CO:Boulder	k__Metazoa	s__Homo_sapiens		40.015
550.L1S312.s.1.sequence	32.51	negative	male	M3	Moving pictures of the human microbiome	EMP sample	Host-associated	Animal	Animal distal gut	TRUE	FALSE	GAZ:United States of America		years	FALSE	32.51	40.015	408170	UBERON:feces	1624.1	urban biome	-105.271	c__Mammalia	g__Homo	o__Primates	9606	FALSE	sample_232 stool	1624.1	human-associated habitat	human-gut	f__Hominidae	p__Chordata	feces	UBERON:feces	UBERON:feces	TRUE	feces	biome	terrestrial biome	anthropogenic terrestrial biome	dense settlement biome	urban biome	Not applicable	USA:CO:Boulder	k__Metazoa	s__Homo_sapiens		40.015
550.L1S313.s.1.sequence	32.51	negative	male	M3	Moving pictures of the human microbiome	EMP sample	Host-associated	Animal	Animal distal gut	TRUE	FALSE	GAZ:United States of America		years	FALSE	32.51	40.015	408170	UBERON:feces	1624.1	urban biome	-105.271	c__Mammalia	g__Homo	o__Primates	9606	FALSE	sample_233 stool	1624.1	human-associated habitat	human-gut	f__Hominidae	p__Chordata	feces	UBERON:feces	UBERON:feces	TRUE	feces	biome	terrestrial biome	anthropogenic terrestrial biome	dense settlement biome	urban biome	Not applicable	USA:CO:Boulder	k__Metazoa	s__Homo_sapiens		40.015
550.L1S314.s.1.sequence	32.52	negative	male	M3	Moving pictures of the human microbiome	EMP sample	Host-associated	Animal	Animal distal gut	TRUE	FALSE	GAZ:United States of America		years	FALSE	32.52	40.015	408170	UBERON:feces	1624.1	urban biome	-105.271	c__Mammalia	g__Homo	o__Primates	9606	FALSE	sample_234 stool	1624.1	human-associated habitat	human-gut	f__Hominidae	p__Chordata	feces	UBERON:feces	UBERON:feces	TRUE	feces	biome	terrestrial biome	anthropogenic terrestrial biome	dense settlement biome	urban biome	Not applicable	USA:CO:Boulder	k__Metazoa	s__Homo_sapiens		40.015
550.L1S315.s.1.sequence	32.52	negative	male	M3	Moving pictures of the human microbiome	EMP sample	Host-associated	Animal	Animal distal gut	TRUE	FALSE	GAZ:United States of America		years	FALSE	32.52	40.015	408170	UBERON:feces	1624.1	urban biome	-105.271	c__Mammalia	g__Homo	o__Primates	9606	FALSE	sample_235 stool	1624.1	human-associated habitat	human-gut	f__Hominidae	p__Chordata	feces	UBERON:feces	UBERON:feces	TRUE	feces	biome	terrestrial biome	anthropogenic terrestrial biome	dense settlement biome	urban biome	Not applicable	USA:CO:Boulder	k__Metazoa	s__Homo_sapiens		40.015
550.L1S316.s.1.sequence	32.52	negative	male	M3	Moving pictures of the human microbiome	EMP sample	Host-associated	Animal	Animal distal gut	TRUE	FALSE	GAZ:United States of America		years	FALSE	32.52	40.015	408170	UBERON:feces	1624.1	urban biome	-105.271	c__Mammalia	g__Homo	o__Primates	9606	FALSE	sample_236 stool	1624.1	human-associated habitat	human-gut	f__Hominidae	p__Chordata	feces	UBERON:feces	UBERON:feces	TRUE	feces	biome	terrestrial biome	anthropogenic terrestrial biome	dense settlement biome	urban biome	Not applicable	USA:CO:Boulder	k__Metazoa	s__Homo_sapiens		40.015
550.L1S317.s.1.sequence	32.52	negative	male	M3	Moving pictures of the human microbiome	EMP sample	Host-associated	Animal	Animal distal gut	TRUE	FALSE	GAZ:United States of America		years	FALSE	32.52	40.015	408170	UBERON:feces	1624.1	urban biome	-105.271	c__Mammalia	g__Homo	o__Primates	9606	FALSE	sample_237 stool	1624.1	human-associated habitat	human-gut	f__Hominidae	p__Chordata	feces	UBERON:feces	UBERON:feces	TRUE	feces	biome	terrestrial biome	anthropogenic terrestrial biome	dense settlement biome	urban biome	Not applicable	USA:CO:Boulder	k__Metazoa	s__Homo_sapiens		40.015
550.L1S318.s.1.sequence	32.53	negative	male	M3	Moving pictures of the human microbiome	EMP sample	Host-associated	Animal	Animal distal gut	TRUE	FALSE	GAZ:United States of America		years	FALSE	32.53	40.015	408170	UBERON:feces	1624.1	urban biome	-105.271	c__Mammalia	g__Homo	o__Primates	9606	FALSE	sample_238 stool	1624.1	human-associated habitat	human-gut	f__Hominidae	p__Chordata	feces	UBERON:feces	UBERON:feces	TRUE	feces	biome	terrestrial biome	anthropogenic terrestrial biome	dense settlement biome	urban biome	Not applicable	USA:CO:Boulder	k__Metazoa	s__Homo_sapiens		40.015
550.L1S319.s.1.sequence	32.53	negative	male	M3	Moving pictures of the human microbiome	EMP sample	Host-associated	Animal	Animal distal gut	TRUE	FALSE	GAZ:United States of America		years	FALSE	32.53	40.015	408170	UBERON:feces	1624.1	urban biome	-105.271	c__Mammalia	g__Homo	o__Primates	9606	FALSE	sample_239 stool	1624.1	human-associated habitat	human-gut	f__Hominidae	p__Chordata	feces	UBERON:feces	UBERON:feces	TRUE	feces	biome	terrestrial biome	anthropogenic terrestrial biome	dense settlement biome	urban biome	Not applicable	USA:CO:Boulder	k__Metazoa	s__Homo_sapiens		40.015
550.L1S31.s.1.sequence	33.22	negative	female	F4	Moving pictures of the human microbiome	EMP sample	Host-associated	Animal	Animal distal gut	TRUE	FALSE	GAZ:United States of America		years	FALSE	33.22	40.015	408170	UBERON:feces	1624.1	urban biome	-105.271	c__Mammalia	g__Homo	o__Primates	9606	FALSE	sample_229 stool	1624.1	human-associated habitat	human-gut	f__Hominidae	p__Chordata	feces	UBERON:feces	UBERON:feces	TRUE	feces	biome	terrestrial biome	anthropogenic terrestrial biome	dense settlement biome	urban biome	Not applicable	USA:CO:Boulder	k__Metazoa	s__Homo_sapiens		40.015
550.L1S320.s.1.sequence	32.53	negative	male	M3	Moving pictures of the human microbiome	EMP sample	Host-associated	Animal	Animal distal gut	TRUE	FALSE	GAZ:United States of America		years	FALSE	32.53	40.015	408170	UBERON:feces	1624.1	urban biome	-105.271	c__Mammalia	g__Homo	o__Primates	9606	FALSE	sample_241 stool	1624.1	human-associated habitat	human-gut	f__Hominidae	p__Chordata	feces	UBERON:feces	UBERON:feces	TRUE	feces	biome	terrestrial biome	anthropogenic terrestrial biome	dense settlement biome	urban biome	Not applicable	USA:CO:Boulder	k__Metazoa	s__Homo_sapiens		40.015
550.L1S321.s.1.sequence	32.54	negative	male	M3	Moving pictures of the human microbiome	EMP sample	Host-associated	Animal	Animal distal gut	TRUE	FALSE	GAZ:United States of America		years	FALSE	32.54	40.015	408170	UBERON:feces	1624.1	urban biome	-105.271	c__Mammalia	g__Homo	o__Primates	9606	FALSE	sample_242 stool	1624.1	human-associated habitat	human-gut	f__Hominidae	p__Chordata	feces	UBERON:feces	UBERON:feces	TRUE	feces	biome	terrestrial biome	anthropogenic terrestrial biome	dense settlement biome	urban biome	Not applicable	USA:CO:Boulder	k__Metazoa	s__Homo_sapiens		40.015
550.L1S322.s.1.sequence	32.54	negative	male	M3	Moving pictures of the human microbiome	EMP sample	Host-associated	Animal	Animal distal gut	TRUE	FALSE	GAZ:United States of America		years	FALSE	32.54	40.015	408170	UBERON:feces	1624.1	urban biome	-105.271	c__Mammalia	g__Homo	o__Primates	9606	FALSE	sample_243 stool	1624.1	human-associated habitat	human-gut	f__Hominidae	p__Chordata	feces	UBERON:feces	UBERON:feces	TRUE	feces	biome	terrestrial biome	anthropogenic terrestrial biome	dense settlement biome	urban biome	Not applicable	USA:CO:Boulder	k__Metazoa	s__Homo_sapiens		40.015
550.L1S323.s.1.sequence	32.54	negative	male	M3	Moving pictures of the human microbiome	EMP sample	Host-associated	Animal	Animal distal gut	TRUE	FALSE	GAZ:United States of America		years	FALSE	32.54	40.015	408170	UBERON:feces	1624.1	urban biome	-105.271	c__Mammalia	g__Homo	o__Primates	9606	FALSE	sample_244 stool	1624.1	human-associated habitat	human-gut	f__Hominidae	p__Chordata	feces	UBERON:feces	UBERON:feces	TRUE	feces	biome	terrestrial biome	anthropogenic terrestrial biome	dense settlement biome	urban biome	Not applicable	USA:CO:Boulder	k__Metazoa	s__Homo_sapiens		40.015
550.L1S324.s.1.sequence	32.55	negative	male	M3	Moving pictures of the human microbiome	EMP sample	Host-associated	Animal	Animal distal gut	TRUE	FALSE	GAZ:United States of America		years	FALSE	32.55	40.015	408170	UBERON:feces	1624.1	urban biome	-105.271	c__Mammalia	g__Homo	o__Primates	9606	FALSE	sample_245 stool	1624.1	human-associated habitat	human-gut	f__Hominidae	p__Chordata	feces	UBERON:feces	UBERON:feces	TRUE	feces	biome	terrestrial biome	anthropogenic terrestrial biome	dense settlement biome	urban biome	Not applicable	USA:CO:Boulder	k__Metazoa	s__Homo_sapiens		40.015
550.L1S325.s.1.sequence	32.55	negative	male	M3	Moving pictures of the human microbiome	EMP sample	Host-associated	Animal	Animal distal gut	TRUE	FALSE	GAZ:United States of America		years	FALSE	32.55	40.015	408170	UBERON:feces	1624.1	urban biome	-105.271	c__Mammalia	g__Homo	o__Primates	9606	FALSE	sample_246 stool	1624.1	human-associated habitat	human-gut	f__Hominidae	p__Chordata	feces	UBERON:feces	UBERON:feces	TRUE	feces	biome	terrestrial biome	anthropogenic terrestrial biome	dense settlement biome	urban biome	Not applicable	USA:CO:Boulder	k__Metazoa	s__Homo_sapiens		40.015
550.L1S326.s.1.sequence	32.55	negative	male	M3	Moving pictures of the human microbiome	EMP sample	Host-associated	Animal	Animal distal gut	TRUE	FALSE	GAZ:United States of America		years	FALSE	32.55	40.015	408170	UBERON:feces	1624.1	urban biome	-105.271	c__Mammalia	g__Homo	o__Primates	9606	FALSE	sample_247 stool	1624.1	human-associated habitat	human-gut	f__Hominidae	p__Chordata	feces	UBERON:feces	UBERON:feces	TRUE	feces	biome	terrestrial biome	anthropogenic terrestrial biome	dense settlement biome	urban biome	Not applicable	USA:CO:Boulder	k__Metazoa	s__Homo_sapiens		40.015
550.L1S327.s.1.sequence	32.55	negative	male	M3	Moving pictures of the human microbiome	EMP sample	Host-associated	Animal	Animal distal gut	TRUE	FALSE	GAZ:United States of America		years	FALSE	32.55	40.015	408170	UBERON:feces	1624.1	urban biome	-105.271	c__Mammalia	g__Homo	o__Primates	9606	FALSE	sample_248 stool	1624.1	human-associated habitat	human-gut	f__Hominidae	p__Chordata	feces	UBERON:feces	UBERON:feces	TRUE	feces	biome	terrestrial biome	anthropogenic terrestrial biome	dense settlement biome	urban biome	Not applicable	USA:CO:Boulder	k__Metazoa	s__Homo_sapiens		40.015
550.L1S328.s.1.sequence	32.56	negative	male	M3	Moving pictures of the human microbiome	EMP sample	Host-associated	Animal	Animal distal gut	TRUE	FALSE	GAZ:United States of America		years	FALSE	32.56	40.015	408170	UBERON:feces	1624.1	urban biome	-105.271	c__Mammalia	g__Homo	o__Primates	9606	FALSE	sample_249 stool	1624.1	human-associated habitat	human-gut	f__Hominidae	p__Chordata	feces	UBERON:feces	UBERON:feces	TRUE	feces	biome	terrestrial biome	anthropogenic terrestrial biome	dense settlement biome	urban biome	Not applicable	USA:CO:Boulder	k__Metazoa	s__Homo_sapiens		40.015
550.L1S329.s.1.sequence	32.56	negative	male	M3	Moving pictures of the human microbiome	EMP sample	Host-associated	Animal	Animal distal gut	TRUE	FALSE	GAZ:United States of America		years	FALSE	32.56	40.015	408170	UBERON:feces	1624.1	urban biome	-105.271	c__Mammalia	g__Homo	o__Primates	9606	FALSE	sample_250 stool	1624.1	human-associated habitat	human-gut	f__Hominidae	p__Chordata	feces	UBERON:feces	UBERON:feces	TRUE	feces	biome	terrestrial biome	anthropogenic terrestrial biome	dense settlement biome	urban biome	Not applicable	USA:CO:Boulder	k__Metazoa	s__Homo_sapiens		40.015
550.L1S32.s.1.sequence	33.22	negative	female	F4	Moving pictures of the human microbiome	EMP sample	Host-associated	Animal	Animal distal gut	TRUE	FALSE	GAZ:United States of America		years	FALSE	33.22	40.015	408170	UBERON:feces	1624.1	urban biome	-105.271	c__Mammalia	g__Homo	o__Primates	9606	FALSE	sample_240 stool	1624.1	human-associated habitat	human-gut	f__Hominidae	p__Chordata	feces	UBERON:feces	UBERON:feces	TRUE	feces	biome	terrestrial biome	anthropogenic terrestrial biome	dense settlement biome	urban biome	Not applicable	USA:CO:Boulder	k__Metazoa	s__Homo_sapiens		40.015
550.L1S330.s.1.sequence	32.56	negative	male	M3	Moving pictures of the human microbiome	EMP sample	Host-associated	Animal	Animal distal gut	TRUE	FALSE	GAZ:United States of America		years	FALSE	32.56	40.015	408170	UBERON:feces	1624.1	urban biome	-105.271	c__Mammalia	g__Homo	o__Primates	9606	FALSE	sample_252 stool	1624.1	human-associated habitat	human-gut	f__Hominidae	p__Chordata	feces	UBERON:feces	UBERON:feces	TRUE	feces	biome	terrestrial biome	anthropogenic terrestrial biome	dense settlement biome	urban biome	Not applicable	USA:CO:Boulder	k__Metazoa	s__Homo_sapiens		40.015
550.L1S331.s.1.sequence	32.57	negative	male	M3	Moving pictures of the human microbiome	EMP sample	Host-associated	Animal	Animal distal gut	TRUE	FALSE	GAZ:United States of America		years	FALSE	32.57	40.015	408170	UBERON:feces	1624.1	urban biome	-105.271	c__Mammalia	g__Homo	o__Primates	9606	FALSE	sample_253 stool	1624.1	human-associated habitat	human-gut	f__Hominidae	p__Chordata	feces	UBERON:feces	UBERON:feces	TRUE	feces	biome	terrestrial biome	anthropogenic terrestrial biome	dense settlement biome	urban biome	Not applicable	USA:CO:Boulder	k__Metazoa	s__Homo_sapiens		40.015
550.L1S332.s.1.sequence	32.57	negative	male	M3	Moving pictures of the human microbiome	EMP sample	Host-associated	Animal	Animal distal gut	TRUE	FALSE	GAZ:United States of America		years	FALSE	32.57	40.015	408170	UBERON:feces	1624.1	urban biome	-105.271	c__Mammalia	g__Homo	o__Primates	9606	FALSE	sample_254 stool	1624.1	human-associated habitat	human-gut	f__Hominidae	p__Chordata	feces	UBERON:feces	UBERON:feces	TRUE	feces	biome	terrestrial biome	anthropogenic terrestrial biome	dense settlement biome	urban biome	Not applicable	USA:CO:Boulder	k__Metazoa	s__Homo_sapiens		40.015
550.L1S333.s.1.sequence	32.57	negative	male	M3	Moving pictures of the human microbiome	EMP sample	Host-associated	Animal	Animal distal gut	TRUE	FALSE	GAZ:United States of America		years	FALSE	32.57	40.015	408170	UBERON:feces	1624.1	urban biome	-105.271	c__Mammalia	g__Homo	o__Primates	9606	FALSE	sample_255 stool	1624.1	human-associated habitat	human-gut	f__Hominidae	p__Chordata	feces	UBERON:feces	UBERON:feces	TRUE	feces	biome	terrestrial biome	anthropogenic terrestrial biome	dense settlement biome	urban biome	Not applicable	USA:CO:Boulder	k__Metazoa	s__Homo_sapiens		40.015
550.L1S334.s.1.sequence	32.58	negative	male	M3	Moving pictures of the human microbiome	EMP sample	Host-associated	Animal	Animal distal gut	TRUE	FALSE	GAZ:United States of America		years	FALSE	32.58	40.015	408170	UBERON:feces	1624.1	urban biome	-105.271	c__Mammalia	g__Homo	o__Primates	9606	TRUE	sample_256 stool	1624.1	human-associated habitat	human-gut	f__Hominidae	p__Chordata	feces	UBERON:feces	UBERON:feces	TRUE	feces	biome	terrestrial biome	anthropogenic terrestrial biome	dense settlement biome	urban biome	Not applicable	USA:CO:Boulder	k__Metazoa	s__Homo_sapiens		40.015
550.L1S335.s.1.sequence	32.58	negative	male	M3	Moving pictures of the human microbiome	EMP sample	Host-associated	Animal	Animal distal gut	TRUE	FALSE	GAZ:United States of America		years	FALSE	32.58	40.015	408170	UBERON:feces	1624.1	urban biome	-105.271	c__Mammalia	g__Homo	o__Primates	9606	FALSE	sample_257 stool	1624.1	human-associated habitat	human-gut	f__Hominidae	p__Chordata	feces	UBERON:feces	UBERON:feces	TRUE	feces	biome	terrestrial biome	anthropogenic terrestrial biome	dense settlement biome	urban biome	Not applicable	USA:CO:Boulder	k__Metazoa	s__Homo_sapiens		40.015
550.L1S336.s.1.sequence	32.58	negative	male	M3	Moving pictures of the human microbiome	EMP sample	Host-associated	Animal	Animal distal gut	TRUE	FALSE	GAZ:United States of America		years	FALSE	32.58	40.015	408170	UBERON:feces	1624.1	urban biome	-105.271	c__Mammalia	g__Homo	o__Primates	9606	FALSE	sample_258 stool	1624.1	human-associated habitat	human-gut	f__Hominidae	p__Chordata	feces	UBERON:feces	UBERON:feces	TRUE	feces	biome	terrestrial biome	anthropogenic terrestrial biome	dense settlement biome	urban biome	Not applicable	USA:CO:Boulder	k__Metazoa	s__Homo_sapiens		40.015
550.L1S337.s.1.sequence	32.58	negative	male	M3	Moving pictures of the human microbiome	EMP sample	Host-associated	Animal	Animal distal gut	TRUE	FALSE	GAZ:United States of America		years	FALSE	32.58	40.015	408170	UBERON:feces	1624.1	urban biome	-105.271	c__Mammalia	g__Homo	o__Primates	9606	FALSE	sample_259 stool	1624.1	human-associated habitat	human-gut	f__Hominidae	p__Chordata	feces	UBERON:feces	UBERON:feces	TRUE	feces	biome	terrestrial biome	anthropogenic terrestrial biome	dense settlement biome	urban biome	Not applicable	USA:CO:Boulder	k__Metazoa	s__Homo_sapiens		40.015
550.L1S338.s.1.sequence	32.59	negative	male	M3	Moving pictures of the human microbiome	EMP sample	Host-associated	Animal	Animal distal gut	TRUE	FALSE	GAZ:United States of America		years	FALSE	32.59	40.015	408170	UBERON:feces	1624.1	urban biome	-105.271	c__Mammalia	g__Homo	o__Primates	9606	FALSE	sample_260 stool	1624.1	human-associated habitat	human-gut	f__Hominidae	p__Chordata	feces	UBERON:feces	UBERON:feces	TRUE	feces	biome	terrestrial biome	anthropogenic terrestrial biome	dense settlement biome	urban biome	Not applicable	USA:CO:Boulder	k__Metazoa	s__Homo_sapiens		40.015
550.L1S339.s.1.sequence	32.59	negative	male	M3	Moving pictures of the human microbiome	EMP sample	Host-associated	Animal	Animal distal gut	TRUE	FALSE	GAZ:United States of America		years	FALSE	32.59	40.015	408170	UBERON:feces	1624.1	urban biome	-105.271	c__Mammalia	g__Homo	o__Primates	9606	FALSE	sample_261 stool	1624.1	human-associated habitat	human-gut	f__Hominidae	p__Chordata	feces	UBERON:feces	UBERON:feces	TRUE	feces	biome	terrestrial biome	anthropogenic terrestrial biome	dense settlement biome	urban biome	Not applicable	USA:CO:Boulder	k__Metazoa	s__Homo_sapiens		40.015
550.L1S33.s.1.sequence	33.25	negative	female	F4	Moving pictures of the human microbiome	EMP sample	Host-associated	Animal	Animal distal gut	TRUE	FALSE	GAZ:United States of America		years	FALSE	33.25	40.015	408170	UBERON:feces	1624.1	urban biome	-105.271	c__Mammalia	g__Homo	o__Primates	9606	FALSE	sample_251 stool	1624.1	human-associated habitat	human-gut	f__Hominidae	p__Chordata	feces	UBERON:feces	UBERON:feces	TRUE	feces	biome	terrestrial biome	anthropogenic terrestrial biome	dense settlement biome	urban biome	Not applicable	USA:CO:Boulder	k__Metazoa	s__Homo_sapiens		40.015
550.L1S340.s.1.sequence	32.59	negative	male	M3	Moving pictures of the human microbiome	EMP sample	Host-associated	Animal	Animal distal gut	TRUE	FALSE	GAZ:United States of America		years	FALSE	32.59	40.015	408170	UBERON:feces	1624.1	urban biome	-105.271	c__Mammalia	g__Homo	o__Primates	9606	FALSE	sample_263 stool	1624.1	human-associated habitat	human-gut	f__Hominidae	p__Chordata	feces	UBERON:feces	UBERON:feces	TRUE	feces	biome	terrestrial biome	anthropogenic terrestrial biome	dense settlement biome	urban biome	Not applicable	USA:CO:Boulder	k__Metazoa	s__Homo_sapiens		40.015
550.L1S341.s.1.sequence	32.6	negative	male	M3	Moving pictures of the human microbiome	EMP sample	Host-associated	Animal	Animal distal gut	TRUE	FALSE	GAZ:United States of America		years	FALSE	32.6	40.015	408170	UBERON:feces	1624.1	urban biome	-105.271	c__Mammalia	g__Homo	o__Primates	9606	FALSE	sample_264 stool	1624.1	human-associated habitat	human-gut	f__Hominidae	p__Chordata	feces	UBERON:feces	UBERON:feces	TRUE	feces	biome	terrestrial biome	anthropogenic terrestrial biome	dense settlement biome	urban biome	Not applicable	USA:CO:Boulder	k__Metazoa	s__Homo_sapiens		40.015
550.L1S342.s.1.sequence	32.6	negative	male	M3	Moving pictures of the human microbiome	EMP sample	Host-associated	Animal	Animal distal gut	TRUE	FALSE	GAZ:United States of America		years	FALSE	32.6	40.015	408170	UBERON:feces	1624.1	urban biome	-105.271	c__Mammalia	g__Homo	o__Primates	9606	FALSE	sample_265 stool	1624.1	human-associated habitat	human-gut	f__Hominidae	p__Chordata	feces	UBERON:feces	UBERON:feces	TRUE	feces	biome	terrestrial biome	anthropogenic terrestrial biome	dense settlement biome	urban biome	Not applicable	USA:CO:Boulder	k__Metazoa	s__Homo_sapiens		40.015
550.L1S343.s.1.sequence	32.6	negative	male	M3	Moving pictures of the human microbiome	EMP sample	Host-associated	Animal	Animal distal gut	TRUE	FALSE	GAZ:United States of America		years	FALSE	32.6	40.015	408170	UBERON:feces	1624.1	urban biome	-105.271	c__Mammalia	g__Homo	o__Primates	9606	FALSE	sample_266 stool	1624.1	human-associated habitat	human-gut	f__Hominidae	p__Chordata	feces	UBERON:feces	UBERON:feces	TRUE	feces	biome	terrestrial biome	anthropogenic terrestrial biome	dense settlement biome	urban biome	Not applicable	USA:CO:Boulder	k__Metazoa	s__Homo_sapiens		40.015
550.L1S344.s.1.sequence	32.61	negative	male	M3	Moving pictures of the human microbiome	EMP sample	Host-associated	Animal	Animal distal gut	TRUE	FALSE	GAZ:United States of America		years	FALSE	32.61	40.015	408170	UBERON:feces	1624.1	urban biome	-105.271	c__Mammalia	g__Homo	o__Primates	9606	FALSE	sample_267 stool	1624.1	human-associated habitat	human-gut	f__Hominidae	p__Chordata	feces	UBERON:feces	UBERON:feces	TRUE	feces	biome	terrestrial biome	anthropogenic terrestrial biome	dense settlement biome	urban biome	Not applicable	USA:CO:Boulder	k__Metazoa	s__Homo_sapiens		40.015
550.L1S345.s.1.sequence	32.61	negative	male	M3	Moving pictures of the human microbiome	EMP sample	Host-associated	Animal	Animal distal gut	TRUE	FALSE	GAZ:United States of America		years	FALSE	32.61	40.015	408170	UBERON:feces	1624.1	urban biome	-105.271	c__Mammalia	g__Homo	o__Primates	9606	FALSE	sample_268 stool	1624.1	human-associated habitat	human-gut	f__Hominidae	p__Chordata	feces	UBERON:feces	UBERON:feces	TRUE	feces	biome	terrestrial biome	anthropogenic terrestrial biome	dense settlement biome	urban biome	Not applicable	USA:CO:Boulder	k__Metazoa	s__Homo_sapiens		40.015
550.L1S346.s.1.sequence	32.61	negative	male	M3	Moving pictures of the human microbiome	EMP sample	Host-associated	Animal	Animal distal gut	TRUE	FALSE	GAZ:United States of America		years	FALSE	32.61	40.015	408170	UBERON:feces	1624.1	urban biome	-105.271	c__Mammalia	g__Homo	o__Primates	9606	FALSE	sample_269 stool	1624.1	human-associated habitat	human-gut	f__Hominidae	p__Chordata	feces	UBERON:feces	UBERON:feces	TRUE	feces	biome	terrestrial biome	anthropogenic terrestrial biome	dense settlement biome	urban biome	Not applicable	USA:CO:Boulder	k__Metazoa	s__Homo_sapiens		40.015
550.L1S347.s.1.sequence	32.61	negative	male	M3	Moving pictures of the human microbiome	EMP sample	Host-associated	Animal	Animal distal gut	TRUE	FALSE	GAZ:United States of America		years	FALSE	32.61	40.015	408170	UBERON:feces	1624.1	urban biome	-105.271	c__Mammalia	g__Homo	o__Primates	9606	FALSE	sample_270 stool	1624.1	human-associated habitat	human-gut	f__Hominidae	p__Chordata	feces	UBERON:feces	UBERON:feces	TRUE	feces	biome	terrestrial biome	anthropogenic terrestrial biome	dense settlement biome	urban biome	Not applicable	USA:CO:Boulder	k__Metazoa	s__Homo_sapiens		40.015
550.L1S348.s.1.sequence	32.62	negative	male	M3	Moving pictures of the human microbiome	EMP sample	Host-associated	Animal	Animal distal gut	TRUE	FALSE	GAZ:United States of America		years	FALSE	32.62	40.015	408170	UBERON:feces	1624.1	urban biome	-105.271	c__Mammalia	g__Homo	o__Primates	9606	FALSE	sample_271 stool	1624.1	human-associated habitat	human-gut	f__Hominidae	p__Chordata	feces	UBERON:feces	UBERON:feces	TRUE	feces	biome	terrestrial biome	anthropogenic terrestrial biome	dense settlement biome	urban biome	Not applicable	USA:CO:Boulder	k__Metazoa	s__Homo_sapiens		40.015
550.L1S349.s.1.sequence	32.62	negative	male	M3	Moving pictures of the human microbiome	EMP sample	Host-associated	Animal	Animal distal gut	TRUE	FALSE	GAZ:United States of America		years	FALSE	32.62	40.015	408170	UBERON:feces	1624.1	urban biome	-105.271	c__Mammalia	g__Homo	o__Primates	9606	FALSE	sample_272 stool	1624.1	human-associated habitat	human-gut	f__Hominidae	p__Chordata	feces	UBERON:feces	UBERON:feces	TRUE	feces	biome	terrestrial biome	anthropogenic terrestrial biome	dense settlement biome	urban biome	Not applicable	USA:CO:Boulder	k__Metazoa	s__Homo_sapiens		40.015
550.L1S34.s.1.sequence	33.25	negative	female	F4	Moving pictures of the human microbiome	EMP sample	Host-associated	Animal	Animal distal gut	TRUE	FALSE	GAZ:United States of America		years	FALSE	33.25	40.015	408170	UBERON:feces	1624.1	urban biome	-105.271	c__Mammalia	g__Homo	o__Primates	9606	FALSE	sample_262 stool	1624.1	human-associated habitat	human-gut	f__Hominidae	p__Chordata	feces	UBERON:feces	UBERON:feces	TRUE	feces	biome	terrestrial biome	anthropogenic terrestrial biome	dense settlement biome	urban biome	Not applicable	USA:CO:Boulder	k__Metazoa	s__Homo_sapiens		40.015
550.L1S350.s.1.sequence	32.62	negative	male	M3	Moving pictures of the human microbiome	EMP sample	Host-associated	Animal	Animal distal gut	TRUE	FALSE	GAZ:United States of America		years	FALSE	32.62	40.015	408170	UBERON:feces	1624.1	urban biome	-105.271	c__Mammalia	g__Homo	o__Primates	9606	FALSE	sample_274 stool	1624.1	human-associated habitat	human-gut	f__Hominidae	p__Chordata	feces	UBERON:feces	UBERON:feces	TRUE	feces	biome	terrestrial biome	anthropogenic terrestrial biome	dense settlement biome	urban biome	Not applicable	USA:CO:Boulder	k__Metazoa	s__Homo_sapiens		40.015
550.L1S351.s.1.sequence	32.63	negative	male	M3	Moving pictures of the human microbiome	EMP sample	Host-associated	Animal	Animal distal gut	TRUE	FALSE	GAZ:United States of America		years	FALSE	32.63	40.015	408170	UBERON:feces	1624.1	urban biome	-105.271	c__Mammalia	g__Homo	o__Primates	9606	FALSE	sample_275 stool	1624.1	human-associated habitat	human-gut	f__Hominidae	p__Chordata	feces	UBERON:feces	UBERON:feces	TRUE	feces	biome	terrestrial biome	anthropogenic terrestrial biome	dense settlement biome	urban biome	Not applicable	USA:CO:Boulder	k__Metazoa	s__Homo_sapiens		40.015
550.L1S352.s.1.sequence	32.63	negative	male	M3	Moving pictures of the human microbiome	EMP sample	Host-associated	Animal	Animal distal gut	TRUE	FALSE	GAZ:United States of America		years	FALSE	32.63	40.015	408170	UBERON:feces	1624.1	urban biome	-105.271	c__Mammalia	g__Homo	o__Primates	9606	FALSE	sample_276 stool	1624.1	human-associated habitat	human-gut	f__Hominidae	p__Chordata	feces	UBERON:feces	UBERON:feces	TRUE	feces	biome	terrestrial biome	anthropogenic terrestrial biome	dense settlement biome	urban biome	Not applicable	USA:CO:Boulder	k__Metazoa	s__Homo_sapiens		40.015
550.L1S353.s.1.sequence	32.63	negative	male	M3	Moving pictures of the human microbiome	EMP sample	Host-associated	Animal	Animal distal gut	TRUE	FALSE	GAZ:United States of America		years	FALSE	32.63	40.015	408170	UBERON:feces	1624.1	urban biome	-105.271	c__Mammalia	g__Homo	o__Primates	9606	FALSE	sample_277 stool	1624.1	human-associated habitat	human-gut	f__Hominidae	p__Chordata	feces	UBERON:feces	UBERON:feces	TRUE	feces	biome	terrestrial biome	anthropogenic terrestrial biome	dense settlement biome	urban biome	Not applicable	USA:CO:Boulder	k__Metazoa	s__Homo_sapiens		40.015
550.L1S354.s.1.sequence	32.64	negative	male	M3	Moving pictures of the human microbiome	EMP sample	Host-associated	Animal	Animal distal gut	TRUE	FALSE	GAZ:United States of America		years	FALSE	32.64	40.015	408170	UBERON:feces	1624.1	urban biome	-105.271	c__Mammalia	g__Homo	o__Primates	9606	FALSE	sample_278 stool	1624.1	human-associated habitat	human-gut	f__Hominidae	p__Chordata	feces	UBERON:feces	UBERON:feces	TRUE	feces	biome	terrestrial biome	anthropogenic terrestrial biome	dense settlement biome	urban biome	Not applicable	USA:CO:Boulder	k__Metazoa	s__Homo_sapiens		40.015
550.L1S355.s.1.sequence	32.64	negative	male	M3	Moving pictures of the human microbiome	EMP sample	Host-associated	Animal	Animal distal gut	TRUE	FALSE	GAZ:United States of America		years	FALSE	32.64	40.015	408170	UBERON:feces	1624.1	urban biome	-105.271	c__Mammalia	g__Homo	o__Primates	9606	FALSE	sample_279 stool	1624.1	human-associated habitat	human-gut	f__Hominidae	p__Chordata	feces	UBERON:feces	UBERON:feces	TRUE	feces	biome	terrestrial biome	anthropogenic terrestrial biome	dense settlement biome	urban biome	Not applicable	USA:CO:Boulder	k__Metazoa	s__Homo_sapiens		40.015
550.L1S356.s.1.sequence	32.64	negative	male	M3	Moving pictures of the human microbiome	EMP sample	Host-associated	Animal	Animal distal gut	TRUE	FALSE	GAZ:United States of America		years	FALSE	32.64	40.015	408170	UBERON:feces	1624.1	urban biome	-105.271	c__Mammalia	g__Homo	o__Primates	9606	FALSE	sample_280 stool	1624.1	human-associated habitat	human-gut	f__Hominidae	p__Chordata	feces	UBERON:feces	UBERON:feces	TRUE	feces	biome	terrestrial biome	anthropogenic terrestrial biome	dense settlement biome	urban biome	Not applicable	USA:CO:Boulder	k__Metazoa	s__Homo_sapiens		40.015
550.L1S357.s.1.sequence	32.64	negative	male	M3	Moving pictures of the human microbiome	EMP sample	Host-associated	Animal	Animal distal gut	TRUE	FALSE	GAZ:United States of America		years	FALSE	32.64	40.015	408170	UBERON:feces	1624.1	urban biome	-105.271	c__Mammalia	g__Homo	o__Primates	9606	FALSE	sample_281 stool	1624.1	human-associated habitat	human-gut	f__Hominidae	p__Chordata	feces	UBERON:feces	UBERON:feces	TRUE	feces	biome	terrestrial biome	anthropogenic terrestrial biome	dense settlement biome	urban biome	Not applicable	USA:CO:Boulder	k__Metazoa	s__Homo_sapiens		40.015
550.L1S358.s.1.sequence	32.65	negative	male	M3	Moving pictures of the human microbiome	EMP sample	Host-associated	Animal	Animal distal gut	TRUE	FALSE	GAZ:United States of America		years	FALSE	32.65	40.015	408170	UBERON:feces	1624.1	urban biome	-105.271	c__Mammalia	g__Homo	o__Primates	9606	FALSE	sample_282 stool	1624.1	human-associated habitat	human-gut	f__Hominidae	p__Chordata	feces	UBERON:feces	UBERON:feces	TRUE	feces	biome	terrestrial biome	anthropogenic terrestrial biome	dense settlement biome	urban biome	Not applicable	USA:CO:Boulder	k__Metazoa	s__Homo_sapiens		40.015
550.L1S359.s.1.sequence	32.65	negative	male	M3	Moving pictures of the human microbiome	EMP sample	Host-associated	Animal	Animal distal gut	TRUE	FALSE	GAZ:United States of America		years	FALSE	32.65	40.015	408170	UBERON:feces	1624.1	urban biome	-105.271	c__Mammalia	g__Homo	o__Primates	9606	FALSE	sample_283 stool	1624.1	human-associated habitat	human-gut	f__Hominidae	p__Chordata	feces	UBERON:feces	UBERON:feces	TRUE	feces	biome	terrestrial biome	anthropogenic terrestrial biome	dense settlement biome	urban biome	Not applicable	USA:CO:Boulder	k__Metazoa	s__Homo_sapiens		40.015
550.L1S35.s.1.sequence	33.26	negative	female	F4	Moving pictures of the human microbiome	EMP sample	Host-associated	Animal	Animal distal gut	TRUE	FALSE	GAZ:United States of America		years	FALSE	33.26	40.015	408170	UBERON:feces	1624.1	urban biome	-105.271	c__Mammalia	g__Homo	o__Primates	9606	FALSE	sample_273 stool	1624.1	human-associated habitat	human-gut	f__Hominidae	p__Chordata	feces	UBERON:feces	UBERON:feces	TRUE	feces	biome	terrestrial biome	anthropogenic terrestrial biome	dense settlement biome	urban biome	Not applicable	USA:CO:Boulder	k__Metazoa	s__Homo_sapiens		40.015
550.L1S360.s.1.sequence	32.66	negative	male	M3	Moving pictures of the human microbiome	EMP sample	Host-associated	Animal	Animal distal gut	TRUE	FALSE	GAZ:United States of America		years	FALSE	32.66	40.015	408170	UBERON:feces	1624.1	urban biome	-105.271	c__Mammalia	g__Homo	o__Primates	9606	FALSE	sample_285 stool	1624.1	human-associated habitat	human-gut	f__Hominidae	p__Chordata	feces	UBERON:feces	UBERON:feces	TRUE	feces	biome	terrestrial biome	anthropogenic terrestrial biome	dense settlement biome	urban biome	Not applicable	USA:CO:Boulder	k__Metazoa	s__Homo_sapiens		40.015
550.L1S361.s.1.sequence	32.66	negative	male	M3	Moving pictures of the human microbiome	EMP sample	Host-associated	Animal	Animal distal gut	TRUE	FALSE	GAZ:United States of America		years	FALSE	32.66	40.015	408170	UBERON:feces	1624.1	urban biome	-105.271	c__Mammalia	g__Homo	o__Primates	9606	FALSE	sample_286 stool	1624.1	human-associated habitat	human-gut	f__Hominidae	p__Chordata	feces	UBERON:feces	UBERON:feces	TRUE	feces	biome	terrestrial biome	anthropogenic terrestrial biome	dense settlement biome	urban biome	Not applicable	USA:CO:Boulder	k__Metazoa	s__Homo_sapiens		40.015
550.L1S362.s.1.sequence	32.66	negative	male	M3	Moving pictures of the human microbiome	EMP sample	Host-associated	Animal	Animal distal gut	TRUE	FALSE	GAZ:United States of America		years	FALSE	32.66	40.015	408170	UBERON:feces	1624.1	urban biome	-105.271	c__Mammalia	g__Homo	o__Primates	9606	FALSE	sample_287 stool	1624.1	human-associated habitat	human-gut	f__Hominidae	p__Chordata	feces	UBERON:feces	UBERON:feces	TRUE	feces	biome	terrestrial biome	anthropogenic terrestrial biome	dense settlement biome	urban biome	Not applicable	USA:CO:Boulder	k__Metazoa	s__Homo_sapiens		40.015
550.L1S363.s.1.sequence	32.67	negative	male	M3	Moving pictures of the human microbiome	EMP sample	Host-associated	Animal	Animal distal gut	TRUE	FALSE	GAZ:United States of America		years	FALSE	32.67	40.015	408170	UBERON:feces	1624.1	urban biome	-105.271	c__Mammalia	g__Homo	o__Primates	9606	FALSE	sample_288 stool	1624.1	human-associated habitat	human-gut	f__Hominidae	p__Chordata	feces	UBERON:feces	UBERON:feces	TRUE	feces	biome	terrestrial biome	anthropogenic terrestrial biome	dense settlement biome	urban biome	Not applicable	USA:CO:Boulder	k__Metazoa	s__Homo_sapiens		40.015
550.L1S364.s.1.sequence	32.67	negative	male	M3	Moving pictures of the human microbiome	EMP sample	Host-associated	Animal	Animal distal gut	TRUE	FALSE	GAZ:United States of America		years	FALSE	32.67	40.015	408170	UBERON:feces	1624.1	urban biome	-105.271	c__Mammalia	g__Homo	o__Primates	9606	FALSE	sample_289 stool	1624.1	human-associated habitat	human-gut	f__Hominidae	p__Chordata	feces	UBERON:feces	UBERON:feces	TRUE	feces	biome	terrestrial biome	anthropogenic terrestrial biome	dense settlement biome	urban biome	Not applicable	USA:CO:Boulder	k__Metazoa	s__Homo_sapiens		40.015
550.L1S365.s.1.sequence	32.68	negative	male	M3	Moving pictures of the human microbiome	EMP sample	Host-associated	Animal	Animal distal gut	TRUE	FALSE	GAZ:United States of America		years	FALSE	32.68	40.015	408170	UBERON:feces	1624.1	urban biome	-105.271	c__Mammalia	g__Homo	o__Primates	9606	FALSE	sample_290 stool	1624.1	human-associated habitat	human-gut	f__Hominidae	p__Chordata	feces	UBERON:feces	UBERON:feces	TRUE	feces	biome	terrestrial biome	anthropogenic terrestrial biome	dense settlement biome	urban biome	Not applicable	USA:CO:Boulder	k__Metazoa	s__Homo_sapiens		40.015
550.L1S366.s.1.sequence	32.68	negative	male	M3	Moving pictures of the human microbiome	EMP sample	Host-associated	Animal	Animal distal gut	TRUE	FALSE	GAZ:United States of America		years	FALSE	32.68	40.015	408170	UBERON:feces	1624.1	urban biome	-105.271	c__Mammalia	g__Homo	o__Primates	9606	FALSE	sample_291 stool	1624.1	human-associated habitat	human-gut	f__Hominidae	p__Chordata	feces	UBERON:feces	UBERON:feces	TRUE	feces	biome	terrestrial biome	anthropogenic terrestrial biome	dense settlement biome	urban biome	Not applicable	USA:CO:Boulder	k__Metazoa	s__Homo_sapiens		40.015
550.L1S367.s.1.sequence	32.68	negative	male	M3	Moving pictures of the human microbiome	EMP sample	Host-associated	Animal	Animal distal gut	TRUE	FALSE	GAZ:United States of America		years	FALSE	32.68	40.015	408170	UBERON:feces	1624.1	urban biome	-105.271	c__Mammalia	g__Homo	o__Primates	9606	FALSE	sample_292 stool	1624.1	human-associated habitat	human-gut	f__Hominidae	p__Chordata	feces	UBERON:feces	UBERON:feces	TRUE	feces	biome	terrestrial biome	anthropogenic terrestrial biome	dense settlement biome	urban biome	Not applicable	USA:CO:Boulder	k__Metazoa	s__Homo_sapiens		40.015
550.L1S368.s.1.sequence	32.69	negative	male	M3	Moving pictures of the human microbiome	EMP sample	Host-associated	Animal	Animal distal gut	TRUE	FALSE	GAZ:United States of America		years	FALSE	32.69	40.015	408170	UBERON:feces	1624.1	urban biome	-105.271	c__Mammalia	g__Homo	o__Primates	9606	FALSE	sample_293 stool	1624.1	human-associated habitat	human-gut	f__Hominidae	p__Chordata	feces	UBERON:feces	UBERON:feces	TRUE	feces	biome	terrestrial biome	anthropogenic terrestrial biome	dense settlement biome	urban biome	Not applicable	USA:CO:Boulder	k__Metazoa	s__Homo_sapiens		40.015
550.L1S369.s.1.sequence	32.69	negative	male	M3	Moving pictures of the human microbiome	EMP sample	Host-associated	Animal	Animal distal gut	TRUE	FALSE	GAZ:United States of America		years	FALSE	32.69	40.015	408170	UBERON:feces	1624.1	urban biome	-105.271	c__Mammalia	g__Homo	o__Primates	9606	FALSE	sample_294 stool	1624.1	human-associated habitat	human-gut	f__Hominidae	p__Chordata	feces	UBERON:feces	UBERON:feces	TRUE	feces	biome	terrestrial biome	anthropogenic terrestrial biome	dense settlement biome	urban biome	Not applicable	USA:CO:Boulder	k__Metazoa	s__Homo_sapiens		40.015
550.L1S36.s.1.sequence	33.26	negative	female	F4	Moving pictures of the human microbiome	EMP sample	Host-associated	Animal	Animal distal gut	TRUE	FALSE	GAZ:United States of America		years	FALSE	33.26	40.015	408170	UBERON:feces	1624.1	urban biome	-105.271	c__Mammalia	g__Homo	o__Primates	9606	FALSE	sample_284 stool	1624.1	human-associated habitat	human-gut	f__Hominidae	p__Chordata	feces	UBERON:feces	UBERON:feces	TRUE	feces	biome	terrestrial biome	anthropogenic terrestrial biome	dense settlement biome	urban biome	Not applicable	USA:CO:Boulder	k__Metazoa	s__Homo_sapiens		40.015
550.L1S370.s.1.sequence	32.7	negative	male	M3	Moving pictures of the human microbiome	EMP sample	Host-associated	Animal	Animal distal gut	TRUE	FALSE	GAZ:United States of America		years	FALSE	32.7	40.015	408170	UBERON:feces	1624.1	urban biome	-105.271	c__Mammalia	g__Homo	o__Primates	9606	FALSE	sample_296 stool	1624.1	human-associated habitat	human-gut	f__Hominidae	p__Chordata	feces	UBERON:feces	UBERON:feces	TRUE	feces	biome	terrestrial biome	anthropogenic terrestrial biome	dense settlement biome	urban biome	Not applicable	USA:CO:Boulder	k__Metazoa	s__Homo_sapiens		40.015
550.L1S371.s.1.sequence	32.71	negative	male	M3	Moving pictures of the human microbiome	EMP sample	Host-associated	Animal	Animal distal gut	TRUE	FALSE	GAZ:United States of America		years	FALSE	32.71	40.015	408170	UBERON:feces	1624.1	urban biome	-105.271	c__Mammalia	g__Homo	o__Primates	9606	FALSE	sample_297 stool	1624.1	human-associated habitat	human-gut	f__Hominidae	p__Chordata	feces	UBERON:feces	UBERON:feces	TRUE	feces	biome	terrestrial biome	anthropogenic terrestrial biome	dense settlement biome	urban biome	Not applicable	USA:CO:Boulder	k__Metazoa	s__Homo_sapiens		40.015
550.L1S372.s.1.sequence	32.71	negative	male	M3	Moving pictures of the human microbiome	EMP sample	Host-associated	Animal	Animal distal gut	TRUE	FALSE	GAZ:United States of America		years	FALSE	32.71	40.015	408170	UBERON:feces	1624.1	urban biome	-105.271	c__Mammalia	g__Homo	o__Primates	9606	FALSE	sample_298 stool	1624.1	human-associated habitat	human-gut	f__Hominidae	p__Chordata	feces	UBERON:feces	UBERON:feces	TRUE	feces	biome	terrestrial biome	anthropogenic terrestrial biome	dense settlement biome	urban biome	Not applicable	USA:CO:Boulder	k__Metazoa	s__Homo_sapiens		40.015
550.L1S374.s.1.sequence	32.72	negative	male	M3	Moving pictures of the human microbiome	EMP sample	Host-associated	Animal	Animal distal gut	TRUE	FALSE	GAZ:United States of America		years	FALSE	32.72	40.015	408170	UBERON:feces	1624.1	urban biome	-105.271	c__Mammalia	g__Homo	o__Primates	9606	FALSE	sample_299 stool	1624.1	human-associated habitat	human-gut	f__Hominidae	p__Chordata	feces	UBERON:feces	UBERON:feces	TRUE	feces	biome	terrestrial biome	anthropogenic terrestrial biome	dense settlement biome	urban biome	Not applicable	USA:CO:Boulder	k__Metazoa	s__Homo_sapiens		40.015
550.L1S375.s.1.sequence	32.72	negative	male	M3	Moving pictures of the human microbiome	EMP sample	Host-associated	Animal	Animal distal gut	TRUE	FALSE	GAZ:United States of America		years	FALSE	32.72	40.015	408170	UBERON:feces	1624.1	urban biome	-105.271	c__Mammalia	g__Homo	o__Primates	9606	FALSE	sample_300 stool	1624.1	human-associated habitat	human-gut	f__Hominidae	p__Chordata	feces	UBERON:feces	UBERON:feces	TRUE	feces	biome	terrestrial biome	anthropogenic terrestrial biome	dense settlement biome	urban biome	Not applicable	USA:CO:Boulder	k__Metazoa	s__Homo_sapiens		40.015
550.L1S376.s.1.sequence	32.72	negative	male	M3	Moving pictures of the human microbiome	EMP sample	Host-associated	Animal	Animal distal gut	TRUE	FALSE	GAZ:United States of America		years	FALSE	32.72	40.015	408170	UBERON:feces	1624.1	urban biome	-105.271	c__Mammalia	g__Homo	o__Primates	9606	FALSE	sample_301 stool	1624.1	human-associated habitat	human-gut	f__Hominidae	p__Chordata	feces	UBERON:feces	UBERON:feces	TRUE	feces	biome	terrestrial biome	anthropogenic terrestrial biome	dense settlement biome	urban biome	Not applicable	USA:CO:Boulder	k__Metazoa	s__Homo_sapiens		40.015
550.L1S378.s.1.sequence	32.73	negative	male	M3	Moving pictures of the human microbiome	EMP sample	Host-associated	Animal	Animal distal gut	TRUE	FALSE	GAZ:United States of America		years	FALSE	32.73	40.015	408170	UBERON:feces	1624.1	urban biome	-105.271	c__Mammalia	g__Homo	o__Primates	9606	FALSE	sample_302 stool	1624.1	human-associated habitat	human-gut	f__Hominidae	p__Chordata	feces	UBERON:feces	UBERON:feces	TRUE	feces	biome	terrestrial biome	anthropogenic terrestrial biome	dense settlement biome	urban biome	Not applicable	USA:CO:Boulder	k__Metazoa	s__Homo_sapiens		40.015
550.L1S379.s.1.sequence	32.74	negative	male	M3	Moving pictures of the human microbiome	EMP sample	Host-associated	Animal	Animal distal gut	TRUE	FALSE	GAZ:United States of America		years	FALSE	32.74	40.015	408170	UBERON:feces	1624.1	urban biome	-105.271	c__Mammalia	g__Homo	o__Primates	9606	FALSE	sample_303 stool	1624.1	human-associated habitat	human-gut	f__Hominidae	p__Chordata	feces	UBERON:feces	UBERON:feces	TRUE	feces	biome	terrestrial biome	anthropogenic terrestrial biome	dense settlement biome	urban biome	Not applicable	USA:CO:Boulder	k__Metazoa	s__Homo_sapiens		40.015
550.L1S37.s.1.sequence	33.26	negative	female	F4	Moving pictures of the human microbiome	EMP sample	Host-associated	Animal	Animal distal gut	TRUE	FALSE	GAZ:United States of America		years	FALSE	33.26	40.015	408170	UBERON:feces	1624.1	urban biome	-105.271	c__Mammalia	g__Homo	o__Primates	9606	FALSE	sample_295 stool	1624.1	human-associated habitat	human-gut	f__Hominidae	p__Chordata	feces	UBERON:feces	UBERON:feces	TRUE	feces	biome	terrestrial biome	anthropogenic terrestrial biome	dense settlement biome	urban biome	Not applicable	USA:CO:Boulder	k__Metazoa	s__Homo_sapiens		40.015
550.L1S380.s.1.sequence	32.74	negative	male	M3	Moving pictures of the human microbiome	EMP sample	Host-associated	Animal	Animal distal gut	TRUE	FALSE	GAZ:United States of America		years	FALSE	32.74	40.015	408170	UBERON:feces	1624.1	urban biome	-105.271	c__Mammalia	g__Homo	o__Primates	9606	FALSE	sample_305 stool	1624.1	human-associated habitat	human-gut	f__Hominidae	p__Chordata	feces	UBERON:feces	UBERON:feces	TRUE	feces	biome	terrestrial biome	anthropogenic terrestrial biome	dense settlement biome	urban biome	Not applicable	USA:CO:Boulder	k__Metazoa	s__Homo_sapiens		40.015
550.L1S381.s.1.sequence	32.74	negative	male	M3	Moving pictures of the human microbiome	EMP sample	Host-associated	Animal	Animal distal gut	TRUE	FALSE	GAZ:United States of America		years	FALSE	32.74	40.015	408170	UBERON:feces	1624.1	urban biome	-105.271	c__Mammalia	g__Homo	o__Primates	9606	FALSE	sample_306 stool	1624.1	human-associated habitat	human-gut	f__Hominidae	p__Chordata	feces	UBERON:feces	UBERON:feces	TRUE	feces	biome	terrestrial biome	anthropogenic terrestrial biome	dense settlement biome	urban biome	Not applicable	USA:CO:Boulder	k__Metazoa	s__Homo_sapiens		40.015
550.L1S382.s.1.sequence	32.75	negative	male	M3	Moving pictures of the human microbiome	EMP sample	Host-associated	Animal	Animal distal gut	TRUE	FALSE	GAZ:United States of America		years	FALSE	32.75	40.015	408170	UBERON:feces	1624.1	urban biome	-105.271	c__Mammalia	g__Homo	o__Primates	9606	FALSE	sample_307 stool	1624.1	human-associated habitat	human-gut	f__Hominidae	p__Chordata	feces	UBERON:feces	UBERON:feces	TRUE	feces	biome	terrestrial biome	anthropogenic terrestrial biome	dense settlement biome	urban biome	Not applicable	USA:CO:Boulder	k__Metazoa	s__Homo_sapiens		40.015
550.L1S383.s.1.sequence	32.75	negative	male	M3	Moving pictures of the human microbiome	EMP sample	Host-associated	Animal	Animal distal gut	TRUE	FALSE	GAZ:United States of America		years	FALSE	32.75	40.015	408170	UBERON:feces	1624.1	urban biome	-105.271	c__Mammalia	g__Homo	o__Primates	9606	FALSE	sample_308 stool	1624.1	human-associated habitat	human-gut	f__Hominidae	p__Chordata	feces	UBERON:feces	UBERON:feces	TRUE	feces	biome	terrestrial biome	anthropogenic terrestrial biome	dense settlement biome	urban biome	Not applicable	USA:CO:Boulder	k__Metazoa	s__Homo_sapiens		40.015
550.L1S38.s.1.sequence	33.27	negative	female	F4	Moving pictures of the human microbiome	EMP sample	Host-associated	Animal	Animal distal gut	TRUE	FALSE	GAZ:United States of America		years	FALSE	33.27	40.015	408170	UBERON:feces	1624.1	urban biome	-105.271	c__Mammalia	g__Homo	o__Primates	9606	FALSE	sample_304 stool	1624.1	human-associated habitat	human-gut	f__Hominidae	p__Chordata	feces	UBERON:feces	UBERON:feces	TRUE	feces	biome	terrestrial biome	anthropogenic terrestrial biome	dense settlement biome	urban biome	Not applicable	USA:CO:Boulder	k__Metazoa	s__Homo_sapiens		40.015
550.L1S39.s.1.sequence	33.27	negative	female	F4	Moving pictures of the human microbiome	EMP sample	Host-associated	Animal	Animal distal gut	TRUE	FALSE	GAZ:United States of America		years	FALSE	33.27	40.015	408170	UBERON:feces	1624.1	urban biome	-105.271	c__Mammalia	g__Homo	o__Primates	9606	FALSE	sample_309 stool	1624.1	human-associated habitat	human-gut	f__Hominidae	p__Chordata	feces	UBERON:feces	UBERON:feces	TRUE	feces	biome	terrestrial biome	anthropogenic terrestrial biome	dense settlement biome	urban biome	Not applicable	USA:CO:Boulder	k__Metazoa	s__Homo_sapiens		40.015
550.L1S3.s.1.sequence	33.14	negative	female	F4	Moving pictures of the human microbiome	EMP sample	Host-associated	Animal	Animal distal gut	TRUE	FALSE	GAZ:United States of America		years	FALSE	33.14	40.015	408170	UBERON:feces	1624.1	urban biome	-105.271	c__Mammalia	g__Homo	o__Primates	9606	FALSE	sample_217 stool	1624.1	human-associated habitat	human-gut	f__Hominidae	p__Chordata	feces	UBERON:feces	UBERON:feces	TRUE	feces	biome	terrestrial biome	anthropogenic terrestrial biome	dense settlement biome	urban biome	Not applicable	USA:CO:Boulder	k__Metazoa	s__Homo_sapiens		40.015
550.L1S40.s.1.sequence	33.27	negative	female	F4	Moving pictures of the human microbiome	EMP sample	Host-associated	Animal	Animal distal gut	TRUE	FALSE	GAZ:United States of America		years	FALSE	33.27	40.015	408170	UBERON:feces	1624.1	urban biome	-105.271	c__Mammalia	g__Homo	o__Primates	9606	FALSE	sample_311 stool	1624.1	human-associated habitat	human-gut	f__Hominidae	p__Chordata	feces	UBERON:feces	UBERON:feces	TRUE	feces	biome	terrestrial biome	anthropogenic terrestrial biome	dense settlement biome	urban biome	Not applicable	USA:CO:Boulder	k__Metazoa	s__Homo_sapiens		40.015
550.L1S41.s.1.sequence	33.27	negative	female	F4	Moving pictures of the human microbiome	EMP sample	Host-associated	Animal	Animal distal gut	TRUE	FALSE	GAZ:United States of America		years	FALSE	33.27	40.015	408170	UBERON:feces	1624.1	urban biome	-105.271	c__Mammalia	g__Homo	o__Primates	9606	FALSE	sample_312 stool	1624.1	human-associated habitat	human-gut	f__Hominidae	p__Chordata	feces	UBERON:feces	UBERON:feces	TRUE	feces	biome	terrestrial biome	anthropogenic terrestrial biome	dense settlement biome	urban biome	Not applicable	USA:CO:Boulder	k__Metazoa	s__Homo_sapiens		40.015
550.L1S42.s.1.sequence	33.28	negative	female	F4	Moving pictures of the human microbiome	EMP sample	Host-associated	Animal	Animal distal gut	TRUE	FALSE	GAZ:United States of America		years	FALSE	33.28	40.015	408170	UBERON:feces	1624.1	urban biome	-105.271	c__Mammalia	g__Homo	o__Primates	9606	FALSE	sample_313 stool	1624.1	human-associated habitat	human-gut	f__Hominidae	p__Chordata	feces	UBERON:feces	UBERON:feces	TRUE	feces	biome	terrestrial biome	anthropogenic terrestrial biome	dense settlement biome	urban biome	Not applicable	USA:CO:Boulder	k__Metazoa	s__Homo_sapiens		40.015
550.L1S43.s.1.sequence	33.28	negative	female	F4	Moving pictures of the human microbiome	EMP sample	Host-associated	Animal	Animal distal gut	TRUE	FALSE	GAZ:United States of America		years	FALSE	33.28	40.015	408170	UBERON:feces	1624.1	urban biome	-105.271	c__Mammalia	g__Homo	o__Primates	9606	FALSE	sample_314 stool	1624.1	human-associated habitat	human-gut	f__Hominidae	p__Chordata	feces	UBERON:feces	UBERON:feces	TRUE	feces	biome	terrestrial biome	anthropogenic terrestrial biome	dense settlement biome	urban biome	Not applicable	USA:CO:Boulder	k__Metazoa	s__Homo_sapiens		40.015
550.L1S44.s.1.sequence	33.29	negative	female	F4	Moving pictures of the human microbiome	EMP sample	Host-associated	Animal	Animal distal gut	TRUE	FALSE	GAZ:United States of America		years	FALSE	33.29	40.015	408170	UBERON:feces	1624.1	urban biome	-105.271	c__Mammalia	g__Homo	o__Primates	9606	FALSE	sample_315 stool	1624.1	human-associated habitat	human-gut	f__Hominidae	p__Chordata	feces	UBERON:feces	UBERON:feces	TRUE	feces	biome	terrestrial biome	anthropogenic terrestrial biome	dense settlement biome	urban biome	Not applicable	USA:CO:Boulder	k__Metazoa	s__Homo_sapiens		40.015
550.L1S45.s.1.sequence	33.29	negative	female	F4	Moving pictures of the human microbiome	EMP sample	Host-associated	Animal	Animal distal gut	TRUE	FALSE	GAZ:United States of America		years	FALSE	33.29	40.015	408170	UBERON:feces	1624.1	urban biome	-105.271	c__Mammalia	g__Homo	o__Primates	9606	FALSE	sample_316 stool	1624.1	human-associated habitat	human-gut	f__Hominidae	p__Chordata	feces	UBERON:feces	UBERON:feces	TRUE	feces	biome	terrestrial biome	anthropogenic terrestrial biome	dense settlement biome	urban biome	Not applicable	USA:CO:Boulder	k__Metazoa	s__Homo_sapiens		40.015
550.L1S46.s.1.sequence	33.29	negative	female	F4	Moving pictures of the human microbiome	EMP sample	Host-associated	Animal	Animal distal gut	TRUE	FALSE	GAZ:United States of America		years	FALSE	33.29	40.015	408170	UBERON:feces	1624.1	urban biome	-105.271	c__Mammalia	g__Homo	o__Primates	9606	FALSE	sample_317 stool	1624.1	human-associated habitat	human-gut	f__Hominidae	p__Chordata	feces	UBERON:feces	UBERON:feces	TRUE	feces	biome	terrestrial biome	anthropogenic terrestrial biome	dense settlement biome	urban biome	Not applicable	USA:CO:Boulder	k__Metazoa	s__Homo_sapiens		40.015
550.L1S47.s.1.sequence	33.3	negative	female	F4	Moving pictures of the human microbiome	EMP sample	Host-associated	Animal	Animal distal gut	TRUE	FALSE	GAZ:United States of America		years	FALSE	33.3	40.015	408170	UBERON:feces	1624.1	urban biome	-105.271	c__Mammalia	g__Homo	o__Primates	9606	FALSE	sample_318 stool	1624.1	human-associated habitat	human-gut	f__Hominidae	p__Chordata	feces	UBERON:feces	UBERON:feces	TRUE	feces	biome	terrestrial biome	anthropogenic terrestrial biome	dense settlement biome	urban biome	Not applicable	USA:CO:Boulder	k__Metazoa	s__Homo_sapiens		40.015
550.L1S48.s.1.sequence	33.3	negative	female	F4	Moving pictures of the human microbiome	EMP sample	Host-associated	Animal	Animal distal gut	TRUE	FALSE	GAZ:United States of America		years	FALSE	33.3	40.015	408170	UBERON:feces	1624.1	urban biome	-105.271	c__Mammalia	g__Homo	o__Primates	9606	FALSE	sample_319 stool	1624.1	human-associated habitat	human-gut	f__Hominidae	p__Chordata	feces	UBERON:feces	UBERON:feces	TRUE	feces	biome	terrestrial biome	anthropogenic terrestrial biome	dense settlement biome	urban biome	Not applicable	USA:CO:Boulder	k__Metazoa	s__Homo_sapiens		40.015
550.L1S49.s.1.sequence	33.33	negative	female	F4	Moving pictures of the human microbiome	EMP sample	Host-associated	Animal	Animal distal gut	TRUE	FALSE	GAZ:United States of America		years	FALSE	33.33	40.015	408170	UBERON:feces	1624.1	urban biome	-105.271	c__Mammalia	g__Homo	o__Primates	9606	FALSE	sample_320 stool	1624.1	human-associated habitat	human-gut	f__Hominidae	p__Chordata	feces	UBERON:feces	UBERON:feces	TRUE	feces	biome	terrestrial biome	anthropogenic terrestrial biome	dense settlement biome	urban biome	Not applicable	USA:CO:Boulder	k__Metazoa	s__Homo_sapiens		40.015
550.L1S4.s.1.sequence	33.14	negative	female	F4	Moving pictures of the human microbiome	EMP sample	Host-associated	Animal	Animal distal gut	TRUE	FALSE	GAZ:United States of America		years	FALSE	33.14	40.015	408170	UBERON:feces	1624.1	urban biome	-105.271	c__Mammalia	g__Homo	o__Primates	9606	FALSE	sample_310 stool	1624.1	human-associated habitat	human-gut	f__Hominidae	p__Chordata	feces	UBERON:feces	UBERON:feces	TRUE	feces	biome	terrestrial biome	anthropogenic terrestrial biome	dense settlement biome	urban biome	Not applicable	USA:CO:Boulder	k__Metazoa	s__Homo_sapiens		40.015
550.L1S50.s.1.sequence	33.33	negative	female	F4	Moving pictures of the human microbiome	EMP sample	Host-associated	Animal	Animal distal gut	TRUE	FALSE	GAZ:United States of America		years	FALSE	33.33	40.015	408170	UBERON:feces	1624.1	urban biome	-105.271	c__Mammalia	g__Homo	o__Primates	9606	FALSE	sample_322 stool	1624.1	human-associated habitat	human-gut	f__Hominidae	p__Chordata	feces	UBERON:feces	UBERON:feces	TRUE	feces	biome	terrestrial biome	anthropogenic terrestrial biome	dense settlement biome	urban biome	Not applicable	USA:CO:Boulder	k__Metazoa	s__Homo_sapiens		40.015
550.L1S51.s.1.sequence	33.36	negative	female	F4	Moving pictures of the human microbiome	EMP sample	Host-associated	Animal	Animal distal gut	TRUE	FALSE	GAZ:United States of America		years	FALSE	33.36	40.015	408170	UBERON:feces	1624.1	urban biome	-105.271	c__Mammalia	g__Homo	o__Primates	9606	FALSE	sample_323 stool	1624.1	human-associated habitat	human-gut	f__Hominidae	p__Chordata	feces	UBERON:feces	UBERON:feces	TRUE	feces	biome	terrestrial biome	anthropogenic terrestrial biome	dense settlement biome	urban biome	Not applicable	USA:CO:Boulder	k__Metazoa	s__Homo_sapiens		40.015
550.L1S52.s.1.sequence	33.36	negative	female	F4	Moving pictures of the human microbiome	EMP sample	Host-associated	Animal	Animal distal gut	TRUE	FALSE	GAZ:United States of America		years	FALSE	33.36	40.015	408170	UBERON:feces	1624.1	urban biome	-105.271	c__Mammalia	g__Homo	o__Primates	9606	FALSE	sample_324 stool	1624.1	human-associated habitat	human-gut	f__Hominidae	p__Chordata	feces	UBERON:feces	UBERON:feces	TRUE	feces	biome	terrestrial biome	anthropogenic terrestrial biome	dense settlement biome	urban biome	Not applicable	USA:CO:Boulder	k__Metazoa	s__Homo_sapiens		40.015
550.L1S53.s.1.sequence	33.36	negative	female	F4	Moving pictures of the human microbiome	EMP sample	Host-associated	Animal	Animal distal gut	TRUE	FALSE	GAZ:United States of America		years	FALSE	33.36	40.015	408170	UBERON:feces	1624.1	urban biome	-105.271	c__Mammalia	g__Homo	o__Primates	9606	FALSE	sample_325 stool	1624.1	human-associated habitat	human-gut	f__Hominidae	p__Chordata	feces	UBERON:feces	UBERON:feces	TRUE	feces	biome	terrestrial biome	anthropogenic terrestrial biome	dense settlement biome	urban biome	Not applicable	USA:CO:Boulder	k__Metazoa	s__Homo_sapiens		40.015
550.L1S54.s.1.sequence	33.37	negative	female	F4	Moving pictures of the human microbiome	EMP sample	Host-associated	Animal	Animal distal gut	TRUE	FALSE	GAZ:United States of America		years	FALSE	33.37	40.015	408170	UBERON:feces	1624.1	urban biome	-105.271	c__Mammalia	g__Homo	o__Primates	9606	FALSE	sample_326 stool	1624.1	human-associated habitat	human-gut	f__Hominidae	p__Chordata	feces	UBERON:feces	UBERON:feces	TRUE	feces	biome	terrestrial biome	anthropogenic terrestrial biome	dense settlement biome	urban biome	Not applicable	USA:CO:Boulder	k__Metazoa	s__Homo_sapiens		40.015
550.L1S55.s.1.sequence	33.37	negative	female	F4	Moving pictures of the human microbiome	EMP sample	Host-associated	Animal	Animal distal gut	TRUE	FALSE	GAZ:United States of America		years	FALSE	33.37	40.015	408170	UBERON:feces	1624.1	urban biome	-105.271	c__Mammalia	g__Homo	o__Primates	9606	FALSE	sample_327 stool	1624.1	human-associated habitat	human-gut	f__Hominidae	p__Chordata	feces	UBERON:feces	UBERON:feces	TRUE	feces	biome	terrestrial biome	anthropogenic terrestrial biome	dense settlement biome	urban biome	Not applicable	USA:CO:Boulder	k__Metazoa	s__Homo_sapiens		40.015
550.L1S56.s.1.sequence	33.38	negative	female	F4	Moving pictures of the human microbiome	EMP sample	Host-associated	Animal	Animal distal gut	TRUE	FALSE	GAZ:United States of America		years	FALSE	33.38	40.015	408170	UBERON:feces	1624.1	urban biome	-105.271	c__Mammalia	g__Homo	o__Primates	9606	FALSE	sample_328 stool	1624.1	human-associated habitat	human-gut	f__Hominidae	p__Chordata	feces	UBERON:feces	UBERON:feces	TRUE	feces	biome	terrestrial biome	anthropogenic terrestrial biome	dense settlement biome	urban biome	Not applicable	USA:CO:Boulder	k__Metazoa	s__Homo_sapiens		40.015
550.L1S57.s.1.sequence	33.38	negative	female	F4	Moving pictures of the human microbiome	EMP sample	Host-associated	Animal	Animal distal gut	TRUE	FALSE	GAZ:United States of America		years	FALSE	33.38	40.015	408170	UBERON:feces	1624.1	urban biome	-105.271	c__Mammalia	g__Homo	o__Primates	9606	FALSE	sample_329 stool	1624.1	human-associated habitat	human-gut	f__Hominidae	p__Chordata	feces	UBERON:feces	UBERON:feces	TRUE	feces	biome	terrestrial biome	anthropogenic terrestrial biome	dense settlement biome	urban biome	Not applicable	USA:CO:Boulder	k__Metazoa	s__Homo_sapiens		40.015
550.L1S58.s.1.sequence	33.39	negative	female	F4	Moving pictures of the human microbiome	EMP sample	Host-associated	Animal	Animal distal gut	TRUE	FALSE	GAZ:United States of America		years	FALSE	33.39	40.015	408170	UBERON:feces	1624.1	urban biome	-105.271	c__Mammalia	g__Homo	o__Primates	9606	FALSE	sample_330 stool	1624.1	human-associated habitat	human-gut	f__Hominidae	p__Chordata	feces	UBERON:feces	UBERON:feces	TRUE	feces	biome	terrestrial biome	anthropogenic terrestrial biome	dense settlement biome	urban biome	Not applicable	USA:CO:Boulder	k__Metazoa	s__Homo_sapiens		40.015
550.L1S59.s.1.sequence	33.39	negative	female	F4	Moving pictures of the human microbiome	EMP sample	Host-associated	Animal	Animal distal gut	TRUE	FALSE	GAZ:United States of America		years	FALSE	33.39	40.015	408170	UBERON:feces	1624.1	urban biome	-105.271	c__Mammalia	g__Homo	o__Primates	9606	FALSE	sample_331 stool	1624.1	human-associated habitat	human-gut	f__Hominidae	p__Chordata	feces	UBERON:feces	UBERON:feces	TRUE	feces	biome	terrestrial biome	anthropogenic terrestrial biome	dense settlement biome	urban biome	Not applicable	USA:CO:Boulder	k__Metazoa	s__Homo_sapiens		40.015
550.L1S5.s.1.sequence	33.15	negative	female	F4	Moving pictures of the human microbiome	EMP sample	Host-associated	Animal	Animal distal gut	TRUE	FALSE	GAZ:United States of America		years	FALSE	33.15	40.015	408170	UBERON:feces	1624.1	urban biome	-105.271	c__Mammalia	g__Homo	o__Primates	9606	FALSE	sample_321 stool	1624.1	human-associated habitat	human-gut	f__Hominidae	p__Chordata	feces	UBERON:feces	UBERON:feces	TRUE	feces	biome	terrestrial biome	anthropogenic terrestrial biome	dense settlement biome	urban biome	Not applicable	USA:CO:Boulder	k__Metazoa	s__Homo_sapiens		40.015
550.L1S60.s.1.sequence	33.4	negative	female	F4	Moving pictures of the human microbiome	EMP sample	Host-associated	Animal	Animal distal gut	TRUE	FALSE	GAZ:United States of America		years	FALSE	33.4	40.015	408170	UBERON:feces	1624.1	urban biome	-105.271	c__Mammalia	g__Homo	o__Primates	9606	FALSE	sample_333 stool	1624.1	human-associated habitat	human-gut	f__Hominidae	p__Chordata	feces	UBERON:feces	UBERON:feces	TRUE	feces	biome	terrestrial biome	anthropogenic terrestrial biome	dense settlement biome	urban biome	Not applicable	USA:CO:Boulder	k__Metazoa	s__Homo_sapiens		40.015
550.L1S61.s.1.sequence	33.4	negative	female	F4	Moving pictures of the human microbiome	EMP sample	Host-associated	Animal	Animal distal gut	TRUE	FALSE	GAZ:United States of America		years	FALSE	33.4	40.015	408170	UBERON:feces	1624.1	urban biome	-105.271	c__Mammalia	g__Homo	o__Primates	9606	FALSE	sample_334 stool	1624.1	human-associated habitat	human-gut	f__Hominidae	p__Chordata	feces	UBERON:feces	UBERON:feces	TRUE	feces	biome	terrestrial biome	anthropogenic terrestrial biome	dense settlement biome	urban biome	Not applicable	USA:CO:Boulder	k__Metazoa	s__Homo_sapiens		40.015
550.L1S62.s.1.sequence	33.4	negative	female	F4	Moving pictures of the human microbiome	EMP sample	Host-associated	Animal	Animal distal gut	TRUE	FALSE	GAZ:United States of America		years	FALSE	33.4	40.015	408170	UBERON:feces	1624.1	urban biome	-105.271	c__Mammalia	g__Homo	o__Primates	9606	FALSE	sample_335 stool	1624.1	human-associated habitat	human-gut	f__Hominidae	p__Chordata	feces	UBERON:feces	UBERON:feces	TRUE	feces	biome	terrestrial biome	anthropogenic terrestrial biome	dense settlement biome	urban biome	Not applicable	USA:CO:Boulder	k__Metazoa	s__Homo_sapiens		40.015
550.L1S63.s.1.sequence	33.41	negative	female	F4	Moving pictures of the human microbiome	EMP sample	Host-associated	Animal	Animal distal gut	TRUE	FALSE	GAZ:United States of America		years	FALSE	33.41	40.015	408170	UBERON:feces	1624.1	urban biome	-105.271	c__Mammalia	g__Homo	o__Primates	9606	FALSE	sample_336 stool	1624.1	human-associated habitat	human-gut	f__Hominidae	p__Chordata	feces	UBERON:feces	UBERON:feces	TRUE	feces	biome	terrestrial biome	anthropogenic terrestrial biome	dense settlement biome	urban biome	Not applicable	USA:CO:Boulder	k__Metazoa	s__Homo_sapiens		40.015
550.L1S64.s.1.sequence	33.41	negative	female	F4	Moving pictures of the human microbiome	EMP sample	Host-associated	Animal	Animal distal gut	TRUE	FALSE	GAZ:United States of America		years	FALSE	33.41	40.015	408170	UBERON:feces	1624.1	urban biome	-105.271	c__Mammalia	g__Homo	o__Primates	9606	FALSE	sample_337 stool	1624.1	human-associated habitat	human-gut	f__Hominidae	p__Chordata	feces	UBERON:feces	UBERON:feces	TRUE	feces	biome	terrestrial biome	anthropogenic terrestrial biome	dense settlement biome	urban biome	Not applicable	USA:CO:Boulder	k__Metazoa	s__Homo_sapiens		40.015
550.L1S65.s.1.sequence	33.41	negative	female	F4	Moving pictures of the human microbiome	EMP sample	Host-associated	Animal	Animal distal gut	TRUE	FALSE	GAZ:United States of America		years	FALSE	33.41	40.015	408170	UBERON:feces	1624.1	urban biome	-105.271	c__Mammalia	g__Homo	o__Primates	9606	FALSE	sample_338 stool	1624.1	human-associated habitat	human-gut	f__Hominidae	p__Chordata	feces	UBERON:feces	UBERON:feces	TRUE	feces	biome	terrestrial biome	anthropogenic terrestrial biome	dense settlement biome	urban biome	Not applicable	USA:CO:Boulder	k__Metazoa	s__Homo_sapiens		40.015
550.L1S66.s.1.sequence	33.41	negative	female	F4	Moving pictures of the human microbiome	EMP sample	Host-associated	Animal	Animal distal gut	TRUE	FALSE	GAZ:United States of America		years	FALSE	33.41	40.015	408170	UBERON:feces	1624.1	urban biome	-105.271	c__Mammalia	g__Homo	o__Primates	9606	FALSE	sample_339 stool	1624.1	human-associated habitat	human-gut	f__Hominidae	p__Chordata	feces	UBERON:feces	UBERON:feces	TRUE	feces	biome	terrestrial biome	anthropogenic terrestrial biome	dense settlement biome	urban biome	Not applicable	USA:CO:Boulder	k__Metazoa	s__Homo_sapiens		40.015
550.L1S67.s.1.sequence	33.42	negative	female	F4	Moving pictures of the human microbiome	EMP sample	Host-associated	Animal	Animal distal gut	TRUE	FALSE	GAZ:United States of America		years	FALSE	33.42	40.015	408170	UBERON:feces	1624.1	urban biome	-105.271	c__Mammalia	g__Homo	o__Primates	9606	FALSE	sample_340 stool	1624.1	human-associated habitat	human-gut	f__Hominidae	p__Chordata	feces	UBERON:feces	UBERON:feces	TRUE	feces	biome	terrestrial biome	anthropogenic terrestrial biome	dense settlement biome	urban biome	Not applicable	USA:CO:Boulder	k__Metazoa	s__Homo_sapiens		40.015
550.L1S68.s.1.sequence	33.42	negative	female	F4	Moving pictures of the human microbiome	EMP sample	Host-associated	Animal	Animal distal gut	TRUE	FALSE	GAZ:United States of America		years	FALSE	33.42	40.015	408170	UBERON:feces	1624.1	urban biome	-105.271	c__Mammalia	g__Homo	o__Primates	9606	FALSE	sample_341 stool	1624.1	human-associated habitat	human-gut	f__Hominidae	p__Chordata	feces	UBERON:feces	UBERON:feces	TRUE	feces	biome	terrestrial biome	anthropogenic terrestrial biome	dense settlement biome	urban biome	Not applicable	USA:CO:Boulder	k__Metazoa	s__Homo_sapiens		40.015
550.L1S69.s.1.sequence	33.44	negative	female	F4	Moving pictures of the human microbiome	EMP sample	Host-associated	Animal	Animal distal gut	TRUE	FALSE	GAZ:United States of America		years	FALSE	33.44	40.015	408170	UBERON:feces	1624.1	urban biome	-105.271	c__Mammalia	g__Homo	o__Primates	9606	FALSE	sample_342 stool	1624.1	human-associated habitat	human-gut	f__Hominidae	p__Chordata	feces	UBERON:feces	UBERON:feces	TRUE	feces	biome	terrestrial biome	anthropogenic terrestrial biome	dense settlement biome	urban biome	Not applicable	USA:CO:Boulder	k__Metazoa	s__Homo_sapiens		40.015
550.L1S6.s.1.sequence	33.15	negative	female	F4	Moving pictures of the human microbiome	EMP sample	Host-associated	Animal	Animal distal gut	TRUE	FALSE	GAZ:United States of America		years	FALSE	33.15	40.015	408170	UBERON:feces	1624.1	urban biome	-105.271	c__Mammalia	g__Homo	o__Primates	9606	FALSE	sample_332 stool	1624.1	human-associated habitat	human-gut	f__Hominidae	p__Chordata	feces	UBERON:feces	UBERON:feces	TRUE	feces	biome	terrestrial biome	anthropogenic terrestrial biome	dense settlement biome	urban biome	Not applicable	USA:CO:Boulder	k__Metazoa	s__Homo_sapiens		40.015
550.L1S70.s.1.sequence	33.44	negative	female	F4	Moving pictures of the human microbiome	EMP sample	Host-associated	Animal	Animal distal gut	TRUE	FALSE	GAZ:United States of America		years	FALSE	33.44	40.015	408170	UBERON:feces	1624.1	urban biome	-105.271	c__Mammalia	g__Homo	o__Primates	9606	FALSE	sample_344 stool	1624.1	human-associated habitat	human-gut	f__Hominidae	p__Chordata	feces	UBERON:feces	UBERON:feces	TRUE	feces	biome	terrestrial biome	anthropogenic terrestrial biome	dense settlement biome	urban biome	Not applicable	USA:CO:Boulder	k__Metazoa	s__Homo_sapiens		40.015
550.L1S71.s.1.sequence	33.45	negative	female	F4	Moving pictures of the human microbiome	EMP sample	Host-associated	Animal	Animal distal gut	TRUE	FALSE	GAZ:United States of America		years	FALSE	33.45	40.015	408170	UBERON:feces	1624.1	urban biome	-105.271	c__Mammalia	g__Homo	o__Primates	9606	FALSE	sample_345 stool	1624.1	human-associated habitat	human-gut	f__Hominidae	p__Chordata	feces	UBERON:feces	UBERON:feces	TRUE	feces	biome	terrestrial biome	anthropogenic terrestrial biome	dense settlement biome	urban biome	Not applicable	USA:CO:Boulder	k__Metazoa	s__Homo_sapiens		40.015
550.L1S72.s.1.sequence	33.45	negative	female	F4	Moving pictures of the human microbiome	EMP sample	Host-associated	Animal	Animal distal gut	TRUE	FALSE	GAZ:United States of America		years	FALSE	33.45	40.015	408170	UBERON:feces	1624.1	urban biome	-105.271	c__Mammalia	g__Homo	o__Primates	9606	FALSE	sample_346 stool	1624.1	human-associated habitat	human-gut	f__Hominidae	p__Chordata	feces	UBERON:feces	UBERON:feces	TRUE	feces	biome	terrestrial biome	anthropogenic terrestrial biome	dense settlement biome	urban biome	Not applicable	USA:CO:Boulder	k__Metazoa	s__Homo_sapiens		40.015
550.L1S73.s.1.sequence	33.45	negative	female	F4	Moving pictures of the human microbiome	EMP sample	Host-associated	Animal	Animal distal gut	TRUE	FALSE	GAZ:United States of America		years	FALSE	33.45	40.015	408170	UBERON:feces	1624.1	urban biome	-105.271	c__Mammalia	g__Homo	o__Primates	9606	FALSE	sample_347 stool	1624.1	human-associated habitat	human-gut	f__Hominidae	p__Chordata	feces	UBERON:feces	UBERON:feces	TRUE	feces	biome	terrestrial biome	anthropogenic terrestrial biome	dense settlement biome	urban biome	Not applicable	USA:CO:Boulder	k__Metazoa	s__Homo_sapiens		40.015
550.L1S74.s.1.sequence	33.46	negative	female	F4	Moving pictures of the human microbiome	EMP sample	Host-associated	Animal	Animal distal gut	TRUE	FALSE	GAZ:United States of America		years	FALSE	33.46	40.015	408170	UBERON:feces	1624.1	urban biome	-105.271	c__Mammalia	g__Homo	o__Primates	9606	FALSE	sample_348 stool	1624.1	human-associated habitat	human-gut	f__Hominidae	p__Chordata	feces	UBERON:feces	UBERON:feces	TRUE	feces	biome	terrestrial biome	anthropogenic terrestrial biome	dense settlement biome	urban biome	Not applicable	USA:CO:Boulder	k__Metazoa	s__Homo_sapiens		40.015
550.L1S75.s.1.sequence	33.46	negative	female	F4	Moving pictures of the human microbiome	EMP sample	Host-associated	Animal	Animal distal gut	TRUE	FALSE	GAZ:United States of America		years	FALSE	33.46	40.015	408170	UBERON:feces	1624.1	urban biome	-105.271	c__Mammalia	g__Homo	o__Primates	9606	FALSE	sample_349 stool	1624.1	human-associated habitat	human-gut	f__Hominidae	p__Chordata	feces	UBERON:feces	UBERON:feces	TRUE	feces	biome	terrestrial biome	anthropogenic terrestrial biome	dense settlement biome	urban biome	Not applicable	USA:CO:Boulder	k__Metazoa	s__Homo_sapiens		40.015
550.L1S76.s.1.sequence	33.46	negative	female	F4	Moving pictures of the human microbiome	EMP sample	Host-associated	Animal	Animal distal gut	TRUE	FALSE	GAZ:United States of America		years	FALSE	33.46	40.015	408170	UBERON:feces	1624.1	urban biome	-105.271	c__Mammalia	g__Homo	o__Primates	9606	FALSE	sample_350 stool	1624.1	human-associated habitat	human-gut	f__Hominidae	p__Chordata	feces	UBERON:feces	UBERON:feces	TRUE	feces	biome	terrestrial biome	anthropogenic terrestrial biome	dense settlement biome	urban biome	Not applicable	USA:CO:Boulder	k__Metazoa	s__Homo_sapiens		40.015
550.L1S77.s.1.sequence	33.46	negative	female	F4	Moving pictures of the human microbiome	EMP sample	Host-associated	Animal	Animal distal gut	TRUE	FALSE	GAZ:United States of America		years	FALSE	33.46	40.015	408170	UBERON:feces	1624.1	urban biome	-105.271	c__Mammalia	g__Homo	o__Primates	9606	FALSE	sample_351 stool	1624.1	human-associated habitat	human-gut	f__Hominidae	p__Chordata	feces	UBERON:feces	UBERON:feces	TRUE	feces	biome	terrestrial biome	anthropogenic terrestrial biome	dense settlement biome	urban biome	Not applicable	USA:CO:Boulder	k__Metazoa	s__Homo_sapiens		40.015
550.L1S78.s.1.sequence	33.47	negative	female	F4	Moving pictures of the human microbiome	EMP sample	Host-associated	Animal	Animal distal gut	TRUE	FALSE	GAZ:United States of America		years	FALSE	33.47	40.015	408170	UBERON:feces	1624.1	urban biome	-105.271	c__Mammalia	g__Homo	o__Primates	9606	FALSE	sample_352 stool	1624.1	human-associated habitat	human-gut	f__Hominidae	p__Chordata	feces	UBERON:feces	UBERON:feces	TRUE	feces	biome	terrestrial biome	anthropogenic terrestrial biome	dense settlement biome	urban biome	Not applicable	USA:CO:Boulder	k__Metazoa	s__Homo_sapiens		40.015
550.L1S79.s.1.sequence	33.47	negative	female	F4	Moving pictures of the human microbiome	EMP sample	Host-associated	Animal	Animal distal gut	TRUE	FALSE	GAZ:United States of America		years	FALSE	33.47	40.015	408170	UBERON:feces	1624.1	urban biome	-105.271	c__Mammalia	g__Homo	o__Primates	9606	FALSE	sample_353 stool	1624.1	human-associated habitat	human-gut	f__Hominidae	p__Chordata	feces	UBERON:feces	UBERON:feces	TRUE	feces	biome	terrestrial biome	anthropogenic terrestrial biome	dense settlement biome	urban biome	Not applicable	USA:CO:Boulder	k__Metazoa	s__Homo_sapiens		40.015
550.L1S7.s.1.sequence	33.15	negative	female	F4	Moving pictures of the human microbiome	EMP sample	Host-associated	Animal	Animal distal gut	TRUE	FALSE	GAZ:United States of America		years	FALSE	33.15	40.015	408170	UBERON:feces	1624.1	urban biome	-105.271	c__Mammalia	g__Homo	o__Primates	9606	FALSE	sample_343 stool	1624.1	human-associated habitat	human-gut	f__Hominidae	p__Chordata	feces	UBERON:feces	UBERON:feces	TRUE	feces	biome	terrestrial biome	anthropogenic terrestrial biome	dense settlement biome	urban biome	Not applicable	USA:CO:Boulder	k__Metazoa	s__Homo_sapiens		40.015
550.L1S80.s.1.sequence	33.47	negative	female	F4	Moving pictures of the human microbiome	EMP sample	Host-associated	Animal	Animal distal gut	TRUE	FALSE	GAZ:United States of America		years	FALSE	33.47	40.015	408170	UBERON:feces	1624.1	urban biome	-105.271	c__Mammalia	g__Homo	o__Primates	9606	FALSE	sample_355 stool	1624.1	human-associated habitat	human-gut	f__Hominidae	p__Chordata	feces	UBERON:feces	UBERON:feces	TRUE	feces	biome	terrestrial biome	anthropogenic terrestrial biome	dense settlement biome	urban biome	Not applicable	USA:CO:Boulder	k__Metazoa	s__Homo_sapiens		40.015
550.L1S81.s.1.sequence	33.48	negative	female	F4	Moving pictures of the human microbiome	EMP sample	Host-associated	Animal	Animal distal gut	TRUE	FALSE	GAZ:United States of America		years	FALSE	33.48	40.015	408170	UBERON:feces	1624.1	urban biome	-105.271	c__Mammalia	g__Homo	o__Primates	9606	FALSE	sample_356 stool	1624.1	human-associated habitat	human-gut	f__Hominidae	p__Chordata	feces	UBERON:feces	UBERON:feces	TRUE	feces	biome	terrestrial biome	anthropogenic terrestrial biome	dense settlement biome	urban biome	Not applicable	USA:CO:Boulder	k__Metazoa	s__Homo_sapiens		40.015
550.L1S82.s.1.sequence	33.48	negative	female	F4	Moving pictures of the human microbiome	EMP sample	Host-associated	Animal	Animal distal gut	TRUE	FALSE	GAZ:United States of America		years	FALSE	33.48	40.015	408170	UBERON:feces	1624.1	urban biome	-105.271	c__Mammalia	g__Homo	o__Primates	9606	FALSE	sample_357 stool	1624.1	human-associated habitat	human-gut	f__Hominidae	p__Chordata	feces	UBERON:feces	UBERON:feces	TRUE	feces	biome	terrestrial biome	anthropogenic terrestrial biome	dense settlement biome	urban biome	Not applicable	USA:CO:Boulder	k__Metazoa	s__Homo_sapiens		40.015
550.L1S83.s.1.sequence	33.48	negative	female	F4	Moving pictures of the human microbiome	EMP sample	Host-associated	Animal	Animal distal gut	TRUE	FALSE	GAZ:United States of America		years	FALSE	33.48	40.015	408170	UBERON:feces	1624.1	urban biome	-105.271	c__Mammalia	g__Homo	o__Primates	9606	FALSE	sample_358 stool	1624.1	human-associated habitat	human-gut	f__Hominidae	p__Chordata	feces	UBERON:feces	UBERON:feces	TRUE	feces	biome	terrestrial biome	anthropogenic terrestrial biome	dense settlement biome	urban biome	Not applicable	USA:CO:Boulder	k__Metazoa	s__Homo_sapiens		40.015
550.L1S84.s.1.sequence	33.48	negative	female	F4	Moving pictures of the human microbiome	EMP sample	Host-associated	Animal	Animal distal gut	TRUE	FALSE	GAZ:United States of America		years	FALSE	33.48	40.015	408170	UBERON:feces	1624.1	urban biome	-105.271	c__Mammalia	g__Homo	o__Primates	9606	FALSE	sample_359 stool	1624.1	human-associated habitat	human-gut	f__Hominidae	p__Chordata	feces	UBERON:feces	UBERON:feces	TRUE	feces	biome	terrestrial biome	anthropogenic terrestrial biome	dense settlement biome	urban biome	Not applicable	USA:CO:Boulder	k__Metazoa	s__Homo_sapiens		40.015
550.L1S85.s.1.sequence	33.49	negative	female	F4	Moving pictures of the human microbiome	EMP sample	Host-associated	Animal	Animal distal gut	TRUE	FALSE	GAZ:United States of America		years	FALSE	33.49	40.015	408170	UBERON:feces	1624.1	urban biome	-105.271	c__Mammalia	g__Homo	o__Primates	9606	FALSE	sample_360 stool	1624.1	human-associated habitat	human-gut	f__Hominidae	p__Chordata	feces	UBERON:feces	UBERON:feces	TRUE	feces	biome	terrestrial biome	anthropogenic terrestrial biome	dense settlement biome	urban biome	Not applicable	USA:CO:Boulder	k__Metazoa	s__Homo_sapiens		40.015
550.L1S86.s.1.sequence	33.49	negative	female	F4	Moving pictures of the human microbiome	EMP sample	Host-associated	Animal	Animal distal gut	TRUE	FALSE	GAZ:United States of America		years	FALSE	33.49	40.015	408170	UBERON:feces	1624.1	urban biome	-105.271	c__Mammalia	g__Homo	o__Primates	9606	FALSE	sample_361 stool	1624.1	human-associated habitat	human-gut	f__Hominidae	p__Chordata	feces	UBERON:feces	UBERON:feces	TRUE	feces	biome	terrestrial biome	anthropogenic terrestrial biome	dense settlement biome	urban biome	Not applicable	USA:CO:Boulder	k__Metazoa	s__Homo_sapiens		40.015
550.L1S87.s.1.sequence	33.49	negative	female	F4	Moving pictures of the human microbiome	EMP sample	Host-associated	Animal	Animal distal gut	TRUE	FALSE	GAZ:United States of America		years	FALSE	33.49	40.015	408170	UBERON:feces	1624.1	urban biome	-105.271	c__Mammalia	g__Homo	o__Primates	9606	FALSE	sample_362 stool	1624.1	human-associated habitat	human-gut	f__Hominidae	p__Chordata	feces	UBERON:feces	UBERON:feces	TRUE	feces	biome	terrestrial biome	anthropogenic terrestrial biome	dense settlement biome	urban biome	Not applicable	USA:CO:Boulder	k__Metazoa	s__Homo_sapiens		40.015
550.L1S88.s.1.sequence	33.49	negative	female	F4	Moving pictures of the human microbiome	EMP sample	Host-associated	Animal	Animal distal gut	TRUE	FALSE	GAZ:United States of America		years	FALSE	33.49	40.015	408170	UBERON:feces	1624.1	urban biome	-105.271	c__Mammalia	g__Homo	o__Primates	9606	FALSE	sample_363 stool	1624.1	human-associated habitat	human-gut	f__Hominidae	p__Chordata	feces	UBERON:feces	UBERON:feces	TRUE	feces	biome	terrestrial biome	anthropogenic terrestrial biome	dense settlement biome	urban biome	Not applicable	USA:CO:Boulder	k__Metazoa	s__Homo_sapiens		40.015
550.L1S89.s.1.sequence	33.5	negative	female	F4	Moving pictures of the human microbiome	EMP sample	Host-associated	Animal	Animal distal gut	TRUE	FALSE	GAZ:United States of America		years	FALSE	33.5	40.015	408170	UBERON:feces	1624.1	urban biome	-105.271	c__Mammalia	g__Homo	o__Primates	9606	FALSE	sample_364 stool	1624.1	human-associated habitat	human-gut	f__Hominidae	p__Chordata	feces	UBERON:feces	UBERON:feces	TRUE	feces	biome	terrestrial biome	anthropogenic terrestrial biome	dense settlement biome	urban biome	Not applicable	USA:CO:Boulder	k__Metazoa	s__Homo_sapiens		40.015
550.L1S8.s.1.sequence	33.15	negative	female	F4	Moving pictures of the human microbiome	EMP sample	Host-associated	Animal	Animal distal gut	TRUE	FALSE	GAZ:United States of America		years	FALSE	33.15	40.015	408170	UBERON:feces	1624.1	urban biome	-105.271	c__Mammalia	g__Homo	o__Primates	9606	FALSE	sample_354 stool	1624.1	human-associated habitat	human-gut	f__Hominidae	p__Chordata	feces	UBERON:feces	UBERON:feces	TRUE	feces	biome	terrestrial biome	anthropogenic terrestrial biome	dense settlement biome	urban biome	Not applicable	USA:CO:Boulder	k__Metazoa	s__Homo_sapiens		40.015
550.L1S90.s.1.sequence	33.5	negative	female	F4	Moving pictures of the human microbiome	EMP sample	Host-associated	Animal	Animal distal gut	TRUE	FALSE	GAZ:United States of America		years	FALSE	33.5	40.015	408170	UBERON:feces	1624.1	urban biome	-105.271	c__Mammalia	g__Homo	o__Primates	9606	FALSE	sample_366 stool	1624.1	human-associated habitat	human-gut	f__Hominidae	p__Chordata	feces	UBERON:feces	UBERON:feces	TRUE	feces	biome	terrestrial biome	anthropogenic terrestrial biome	dense settlement biome	urban biome	Not applicable	USA:CO:Boulder	k__Metazoa	s__Homo_sapiens		40.015
550.L1S91.s.1.sequence	33.5	negative	female	F4	Moving pictures of the human microbiome	EMP sample	Host-associated	Animal	Animal distal gut	TRUE	FALSE	GAZ:United States of America		years	FALSE	33.5	40.015	408170	UBERON:feces	1624.1	urban biome	-105.271	c__Mammalia	g__Homo	o__Primates	9606	FALSE	sample_367 stool	1624.1	human-associated habitat	human-gut	f__Hominidae	p__Chordata	feces	UBERON:feces	UBERON:feces	TRUE	feces	biome	terrestrial biome	anthropogenic terrestrial biome	dense settlement biome	urban biome	Not applicable	USA:CO:Boulder	k__Metazoa	s__Homo_sapiens		40.015
550.L1S92.s.1.sequence	33.51	negative	female	F4	Moving pictures of the human microbiome	EMP sample	Host-associated	Animal	Animal distal gut	TRUE	FALSE	GAZ:United States of America		years	FALSE	33.51	40.015	408170	UBERON:feces	1624.1	urban biome	-105.271	c__Mammalia	g__Homo	o__Primates	9606	FALSE	sample_368 stool	1624.1	human-associated habitat	human-gut	f__Hominidae	p__Chordata	feces	UBERON:feces	UBERON:feces	TRUE	feces	biome	terrestrial biome	anthropogenic terrestrial biome	dense settlement biome	urban biome	Not applicable	USA:CO:Boulder	k__Metazoa	s__Homo_sapiens		40.015
550.L1S93.s.1.sequence	33.51	negative	female	F4	Moving pictures of the human microbiome	EMP sample	Host-associated	Animal	Animal distal gut	TRUE	FALSE	GAZ:United States of America		years	FALSE	33.51	40.015	408170	UBERON:feces	1624.1	urban biome	-105.271	c__Mammalia	g__Homo	o__Primates	9606	FALSE	sample_369 stool	1624.1	human-associated habitat	human-gut	f__Hominidae	p__Chordata	feces	UBERON:feces	UBERON:feces	TRUE	feces	biome	terrestrial biome	anthropogenic terrestrial biome	dense settlement biome	urban biome	Not applicable	USA:CO:Boulder	k__Metazoa	s__Homo_sapiens		40.015
550.L1S94.s.1.sequence	33.51	negative	female	F4	Moving pictures of the human microbiome	EMP sample	Host-associated	Animal	Animal distal gut	TRUE	FALSE	GAZ:United States of America		years	FALSE	33.51	40.015	408170	UBERON:feces	1624.1	urban biome	-105.271	c__Mammalia	g__Homo	o__Primates	9606	FALSE	sample_370 stool	1624.1	human-associated habitat	human-gut	f__Hominidae	p__Chordata	feces	UBERON:feces	UBERON:feces	TRUE	feces	biome	terrestrial biome	anthropogenic terrestrial biome	dense settlement biome	urban biome	Not applicable	USA:CO:Boulder	k__Metazoa	s__Homo_sapiens		40.015
550.L1S95.s.1.sequence	33.51	negative	female	F4	Moving pictures of the human microbiome	EMP sample	Host-associated	Animal	Animal distal gut	TRUE	FALSE	GAZ:United States of America		years	FALSE	33.51	40.015	408170	UBERON:feces	1624.1	urban biome	-105.271	c__Mammalia	g__Homo	o__Primates	9606	FALSE	sample_371 stool	1624.1	human-associated habitat	human-gut	f__Hominidae	p__Chordata	feces	UBERON:feces	UBERON:feces	TRUE	feces	biome	terrestrial biome	anthropogenic terrestrial biome	dense settlement biome	urban biome	Not applicable	USA:CO:Boulder	k__Metazoa	s__Homo_sapiens		40.015
550.L1S97.s.1.sequence	33.52	negative	female	F4	Moving pictures of the human microbiome	EMP sample	Host-associated	Animal	Animal distal gut	TRUE	FALSE	GAZ:United States of America		years	FALSE	33.52	40.015	408170	UBERON:feces	1624.1	urban biome	-105.271	c__Mammalia	g__Homo	o__Primates	9606	FALSE	sample_372 stool	1624.1	human-associated habitat	human-gut	f__Hominidae	p__Chordata	feces	UBERON:feces	UBERON:feces	TRUE	feces	biome	terrestrial biome	anthropogenic terrestrial biome	dense settlement biome	urban biome	Not applicable	USA:CO:Boulder	k__Metazoa	s__Homo_sapiens		40.015
550.L1S98.s.1.sequence	33.52	negative	female	F4	Moving pictures of the human microbiome	EMP sample	Host-associated	Animal	Animal distal gut	TRUE	FALSE	GAZ:United States of America		years	FALSE	33.52	40.015	408170	UBERON:feces	1624.1	urban biome	-105.271	c__Mammalia	g__Homo	o__Primates	9606	FALSE	sample_373 stool	1624.1	human-associated habitat	human-gut	f__Hominidae	p__Chordata	feces	UBERON:feces	UBERON:feces	TRUE	feces	biome	terrestrial biome	anthropogenic terrestrial biome	dense settlement biome	urban biome	Not applicable	USA:CO:Boulder	k__Metazoa	s__Homo_sapiens		40.015
550.L1S99.s.1.sequence	33.52	negative	female	F4	Moving pictures of the human microbiome	EMP sample	Host-associated	Animal	Animal distal gut	TRUE	FALSE	GAZ:United States of America		years	FALSE	33.52	40.015	408170	UBERON:feces	1624.1	urban biome	-105.271	c__Mammalia	g__Homo	o__Primates	9606	FALSE	sample_374 stool	1624.1	human-associated habitat	human-gut	f__Hominidae	p__Chordata	feces	UBERON:feces	UBERON:feces	TRUE	feces	biome	terrestrial biome	anthropogenic terrestrial biome	dense settlement biome	urban biome	Not applicable	USA:CO:Boulder	k__Metazoa	s__Homo_sapiens		40.015
550.L1S9.s.1.sequence	33.16	negative	female	F4	Moving pictures of the human microbiome	EMP sample	Host-associated	Animal	Animal distal gut	TRUE	FALSE	GAZ:United States of America		years	FALSE	33.16	40.015	408170	UBERON:feces	1624.1	urban biome	-105.271	c__Mammalia	g__Homo	o__Primates	9606	FALSE	sample_365 stool	1624.1	human-associated habitat	human-gut	f__Hominidae	p__Chordata	feces	UBERON:feces	UBERON:feces	TRUE	feces	biome	terrestrial biome	anthropogenic terrestrial biome	dense settlement biome	urban biome	Not applicable	USA:CO:Boulder	k__Metazoa	s__Homo_sapiens		40.015
550.L2S100.s.2.sequence	33.14	negative	female	F4	Moving pictures of the human microbiome	EMP sample	Host-associated	Animal	Animal surface	TRUE	FALSE	GAZ:United States of America		years	FALSE	33.14	40.015	539655	UBERON:sebum	1624.1	urban biome	-105.271	c__Mammalia	g__Homo	o__Primates	9606	FALSE	sample_377 sebum	1624.1	human-associated habitat	human-skin	f__Hominidae	p__Chordata	skin	UBERON:skin	UBERON:skin	TRUE	sebum	biome	terrestrial biome	anthropogenic terrestrial biome	dense settlement biome	urban biome	Not applicable	USA:CO:Boulder	k__Metazoa	s__Homo_sapiens		40.015
550.L2S101.s.2.sequence	33.15	negative	female	F4	Moving pictures of the human microbiome	EMP sample	Host-associated	Animal	Animal surface	TRUE	FALSE	GAZ:United States of America		years	FALSE	33.15	40.015	539655	UBERON:sebum	1624.1	urban biome	-105.271	c__Mammalia	g__Homo	o__Primates	9606	FALSE	sample_378 sebum	1624.1	human-associated habitat	human-skin	f__Hominidae	p__Chordata	skin	UBERON:skin	UBERON:skin	TRUE	sebum	biome	terrestrial biome	anthropogenic terrestrial biome	dense settlement biome	urban biome	Not applicable	USA:CO:Boulder	k__Metazoa	s__Homo_sapiens		40.015
550.L2S102.s.2.sequence	33.15	negative	female	F4	Moving pictures of the human microbiome	EMP sample	Host-associated	Animal	Animal surface	TRUE	FALSE	GAZ:United States of America		years	FALSE	33.15	40.015	539655	UBERON:sebum	1624.1	urban biome	-105.271	c__Mammalia	g__Homo	o__Primates	9606	FALSE	sample_379 sebum	1624.1	human-associated habitat	human-skin	f__Hominidae	p__Chordata	skin	UBERON:skin	UBERON:skin	TRUE	sebum	biome	terrestrial biome	anthropogenic terrestrial biome	dense settlement biome	urban biome	Not applicable	USA:CO:Boulder	k__Metazoa	s__Homo_sapiens		40.015
550.L2S103.s.2.sequence	33.15	negative	female	F4	Moving pictures of the human microbiome	EMP sample	Host-associated	Animal	Animal surface	TRUE	FALSE	GAZ:United States of America		years	FALSE	33.15	40.015	539655	UBERON:sebum	1624.1	urban biome	-105.271	c__Mammalia	g__Homo	o__Primates	9606	FALSE	sample_380 sebum	1624.1	human-associated habitat	human-skin	f__Hominidae	p__Chordata	skin	UBERON:skin	UBERON:skin	TRUE	sebum	biome	terrestrial biome	anthropogenic terrestrial biome	dense settlement biome	urban biome	Not applicable	USA:CO:Boulder	k__Metazoa	s__Homo_sapiens		40.015
550.L2S104.s.2.sequence	33.15	negative	female	F4	Moving pictures of the human microbiome	EMP sample	Host-associated	Animal	Animal surface	TRUE	FALSE	GAZ:United States of America		years	FALSE	33.15	40.015	539655	UBERON:sebum	1624.1	urban biome	-105.271	c__Mammalia	g__Homo	o__Primates	9606	TRUE	sample_381 sebum	1624.1	human-associated habitat	human-skin	f__Hominidae	p__Chordata	skin	UBERON:skin	UBERON:skin	TRUE	sebum	biome	terrestrial biome	anthropogenic terrestrial biome	dense settlement biome	urban biome	Not applicable	USA:CO:Boulder	k__Metazoa	s__Homo_sapiens		40.015
550.L2S105.s.2.sequence	33.16	negative	female	F4	Moving pictures of the human microbiome	EMP sample	Host-associated	Animal	Animal surface	TRUE	FALSE	GAZ:United States of America		years	FALSE	33.16	40.015	539655	UBERON:sebum	1624.1	urban biome	-105.271	c__Mammalia	g__Homo	o__Primates	9606	FALSE	sample_382 sebum	1624.1	human-associated habitat	human-skin	f__Hominidae	p__Chordata	skin	UBERON:skin	UBERON:skin	TRUE	sebum	biome	terrestrial biome	anthropogenic terrestrial biome	dense settlement biome	urban biome	Not applicable	USA:CO:Boulder	k__Metazoa	s__Homo_sapiens		40.015
550.L2S106.s.2.sequence	33.16	negative	female	F4	Moving pictures of the human microbiome	EMP sample	Host-associated	Animal	Animal surface	TRUE	FALSE	GAZ:United States of America		years	FALSE	33.16	40.015	539655	UBERON:sebum	1624.1	urban biome	-105.271	c__Mammalia	g__Homo	o__Primates	9606	FALSE	sample_383 sebum	1624.1	human-associated habitat	human-skin	f__Hominidae	p__Chordata	skin	UBERON:skin	UBERON:skin	TRUE	sebum	biome	terrestrial biome	anthropogenic terrestrial biome	dense settlement biome	urban biome	Not applicable	USA:CO:Boulder	k__Metazoa	s__Homo_sapiens		40.015
550.L2S107.s.2.sequence	33.16	negative	female	F4	Moving pictures of the human microbiome	EMP sample	Host-associated	Animal	Animal surface	TRUE	FALSE	GAZ:United States of America		years	FALSE	33.16	40.015	539655	UBERON:sebum	1624.1	urban biome	-105.271	c__Mammalia	g__Homo	o__Primates	9606	FALSE	sample_384 sebum	1624.1	human-associated habitat	human-skin	f__Hominidae	p__Chordata	skin	UBERON:skin	UBERON:skin	TRUE	sebum	biome	terrestrial biome	anthropogenic terrestrial biome	dense settlement biome	urban biome	Not applicable	USA:CO:Boulder	k__Metazoa	s__Homo_sapiens		40.015
550.L2S108.s.2.sequence	33.16	negative	female	F4	Moving pictures of the human microbiome	EMP sample	Host-associated	Animal	Animal surface	TRUE	FALSE	GAZ:United States of America		years	FALSE	33.16	40.015	539655	UBERON:sebum	1624.1	urban biome	-105.271	c__Mammalia	g__Homo	o__Primates	9606	FALSE	sample_385 sebum	1624.1	human-associated habitat	human-skin	f__Hominidae	p__Chordata	skin	UBERON:skin	UBERON:skin	TRUE	sebum	biome	terrestrial biome	anthropogenic terrestrial biome	dense settlement biome	urban biome	Not applicable	USA:CO:Boulder	k__Metazoa	s__Homo_sapiens		40.015
550.L2S109.s.2.sequence	33.17	negative	female	F4	Moving pictures of the human microbiome	EMP sample	Host-associated	Animal	Animal surface	TRUE	FALSE	GAZ:United States of America		years	FALSE	33.17	40.015	539655	UBERON:sebum	1624.1	urban biome	-105.271	c__Mammalia	g__Homo	o__Primates	9606	FALSE	sample_386 sebum	1624.1	human-associated habitat	human-skin	f__Hominidae	p__Chordata	skin	UBERON:skin	UBERON:skin	TRUE	sebum	biome	terrestrial biome	anthropogenic terrestrial biome	dense settlement biome	urban biome	Not applicable	USA:CO:Boulder	k__Metazoa	s__Homo_sapiens		40.015
550.L2S10.s.2.sequence	32.79	negative	male	M3	Moving pictures of the human microbiome	EMP sample	Host-associated	Animal	Animal distal gut	TRUE	FALSE	GAZ:United States of America		years	FALSE	32.79	40.015	408170	UBERON:feces	1624.1	urban biome	-105.271	c__Mammalia	g__Homo	o__Primates	9606	FALSE	sample_376 stool	1624.1	human-associated habitat	human-gut	f__Hominidae	p__Chordata	feces	UBERON:feces	UBERON:feces	TRUE	feces	biome	terrestrial biome	anthropogenic terrestrial biome	dense settlement biome	urban biome	Not applicable	USA:CO:Boulder	k__Metazoa	s__Homo_sapiens		40.015
550.L2S110.s.2.sequence	33.17	negative	female	F4	Moving pictures of the human microbiome	EMP sample	Host-associated	Animal	Animal surface	TRUE	FALSE	GAZ:United States of America		years	FALSE	33.17	40.015	539655	UBERON:sebum	1624.1	urban biome	-105.271	c__Mammalia	g__Homo	o__Primates	9606	FALSE	sample_388 sebum	1624.1	human-associated habitat	human-skin	f__Hominidae	p__Chordata	skin	UBERON:skin	UBERON:skin	TRUE	sebum	biome	terrestrial biome	anthropogenic terrestrial biome	dense settlement biome	urban biome	Not applicable	USA:CO:Boulder	k__Metazoa	s__Homo_sapiens		40.015
550.L2S111.s.2.sequence	33.17	negative	female	F4	Moving pictures of the human microbiome	EMP sample	Host-associated	Animal	Animal surface	TRUE	FALSE	GAZ:United States of America		years	FALSE	33.17	40.015	539655	UBERON:sebum	1624.1	urban biome	-105.271	c__Mammalia	g__Homo	o__Primates	9606	FALSE	sample_389 sebum	1624.1	human-associated habitat	human-skin	f__Hominidae	p__Chordata	skin	UBERON:skin	UBERON:skin	TRUE	sebum	biome	terrestrial biome	anthropogenic terrestrial biome	dense settlement biome	urban biome	Not applicable	USA:CO:Boulder	k__Metazoa	s__Homo_sapiens		40.015
550.L2S112.s.2.sequence	33.18	negative	female	F4	Moving pictures of the human microbiome	EMP sample	Host-associated	Animal	Animal surface	TRUE	FALSE	GAZ:United States of America		years	FALSE	33.18	40.015	539655	UBERON:sebum	1624.1	urban biome	-105.271	c__Mammalia	g__Homo	o__Primates	9606	FALSE	sample_390 sebum	1624.1	human-associated habitat	human-skin	f__Hominidae	p__Chordata	skin	UBERON:skin	UBERON:skin	TRUE	sebum	biome	terrestrial biome	anthropogenic terrestrial biome	dense settlement biome	urban biome	Not applicable	USA:CO:Boulder	k__Metazoa	s__Homo_sapiens		40.015
550.L2S113.s.2.sequence	33.18	negative	female	F4	Moving pictures of the human microbiome	EMP sample	Host-associated	Animal	Animal surface	TRUE	FALSE	GAZ:United States of America		years	FALSE	33.18	40.015	539655	UBERON:sebum	1624.1	urban biome	-105.271	c__Mammalia	g__Homo	o__Primates	9606	FALSE	sample_391 sebum	1624.1	human-associated habitat	human-skin	f__Hominidae	p__Chordata	skin	UBERON:skin	UBERON:skin	TRUE	sebum	biome	terrestrial biome	anthropogenic terrestrial biome	dense settlement biome	urban biome	Not applicable	USA:CO:Boulder	k__Metazoa	s__Homo_sapiens		40.015
550.L2S114.s.2.sequence	33.18	negative	female	F4	Moving pictures of the human microbiome	EMP sample	Host-associated	Animal	Animal surface	TRUE	FALSE	GAZ:United States of America		years	FALSE	33.18	40.015	539655	UBERON:sebum	1624.1	urban biome	-105.271	c__Mammalia	g__Homo	o__Primates	9606	FALSE	sample_392 sebum	1624.1	human-associated habitat	human-skin	f__Hominidae	p__Chordata	skin	UBERON:skin	UBERON:skin	TRUE	sebum	biome	terrestrial biome	anthropogenic terrestrial biome	dense settlement biome	urban biome	Not applicable	USA:CO:Boulder	k__Metazoa	s__Homo_sapiens		40.015
550.L2S115.s.2.sequence	33.18	negative	female	F4	Moving pictures of the human microbiome	EMP sample	Host-associated	Animal	Animal surface	TRUE	FALSE	GAZ:United States of America		years	FALSE	33.18	40.015	539655	UBERON:sebum	1624.1	urban biome	-105.271	c__Mammalia	g__Homo	o__Primates	9606	FALSE	sample_393 sebum	1624.1	human-associated habitat	human-skin	f__Hominidae	p__Chordata	skin	UBERON:skin	UBERON:skin	TRUE	sebum	biome	terrestrial biome	anthropogenic terrestrial biome	dense settlement biome	urban biome	Not applicable	USA:CO:Boulder	k__Metazoa	s__Homo_sapiens		40.015
550.L2S116.s.2.sequence	33.19	negative	female	F4	Moving pictures of the human microbiome	EMP sample	Host-associated	Animal	Animal surface	TRUE	FALSE	GAZ:United States of America		years	FALSE	33.19	40.015	539655	UBERON:sebum	1624.1	urban biome	-105.271	c__Mammalia	g__Homo	o__Primates	9606	FALSE	sample_394 sebum	1624.1	human-associated habitat	human-skin	f__Hominidae	p__Chordata	skin	UBERON:skin	UBERON:skin	TRUE	sebum	biome	terrestrial biome	anthropogenic terrestrial biome	dense settlement biome	urban biome	Not applicable	USA:CO:Boulder	k__Metazoa	s__Homo_sapiens		40.015
550.L2S117.s.2.sequence	33.19	negative	female	F4	Moving pictures of the human microbiome	EMP sample	Host-associated	Animal	Animal surface	TRUE	FALSE	GAZ:United States of America		years	FALSE	33.19	40.015	539655	UBERON:sebum	1624.1	urban biome	-105.271	c__Mammalia	g__Homo	o__Primates	9606	FALSE	sample_395 sebum	1624.1	human-associated habitat	human-skin	f__Hominidae	p__Chordata	skin	UBERON:skin	UBERON:skin	TRUE	sebum	biome	terrestrial biome	anthropogenic terrestrial biome	dense settlement biome	urban biome	Not applicable	USA:CO:Boulder	k__Metazoa	s__Homo_sapiens		40.015
550.L2S118.s.2.sequence	33.19	negative	female	F4	Moving pictures of the human microbiome	EMP sample	Host-associated	Animal	Animal surface	TRUE	FALSE	GAZ:United States of America		years	FALSE	33.19	40.015	539655	UBERON:sebum	1624.1	urban biome	-105.271	c__Mammalia	g__Homo	o__Primates	9606	FALSE	sample_396 sebum	1624.1	human-associated habitat	human-skin	f__Hominidae	p__Chordata	skin	UBERON:skin	UBERON:skin	TRUE	sebum	biome	terrestrial biome	anthropogenic terrestrial biome	dense settlement biome	urban biome	Not applicable	USA:CO:Boulder	k__Metazoa	s__Homo_sapiens		40.015
550.L2S119.s.2.sequence	33.2	negative	female	F4	Moving pictures of the human microbiome	EMP sample	Host-associated	Animal	Animal surface	TRUE	FALSE	GAZ:United States of America		years	FALSE	33.2	40.015	539655	UBERON:sebum	1624.1	urban biome	-105.271	c__Mammalia	g__Homo	o__Primates	9606	FALSE	sample_397 sebum	1624.1	human-associated habitat	human-skin	f__Hominidae	p__Chordata	skin	UBERON:skin	UBERON:skin	TRUE	sebum	biome	terrestrial biome	anthropogenic terrestrial biome	dense settlement biome	urban biome	Not applicable	USA:CO:Boulder	k__Metazoa	s__Homo_sapiens		40.015
550.L2S11.s.2.sequence	32.79	negative	male	M3	Moving pictures of the human microbiome	EMP sample	Host-associated	Animal	Animal distal gut	TRUE	FALSE	GAZ:United States of America		years	FALSE	32.79	40.015	408170	UBERON:feces	1624.1	urban biome	-105.271	c__Mammalia	g__Homo	o__Primates	9606	FALSE	sample_387 stool	1624.1	human-associated habitat	human-gut	f__Hominidae	p__Chordata	feces	UBERON:feces	UBERON:feces	TRUE	feces	biome	terrestrial biome	anthropogenic terrestrial biome	dense settlement biome	urban biome	Not applicable	USA:CO:Boulder	k__Metazoa	s__Homo_sapiens		40.015
550.L2S120.s.2.sequence	33.2	negative	female	F4	Moving pictures of the human microbiome	EMP sample	Host-associated	Animal	Animal surface	TRUE	FALSE	GAZ:United States of America		years	FALSE	33.2	40.015	539655	UBERON:sebum	1624.1	urban biome	-105.271	c__Mammalia	g__Homo	o__Primates	9606	FALSE	sample_399 sebum	1624.1	human-associated habitat	human-skin	f__Hominidae	p__Chordata	skin	UBERON:skin	UBERON:skin	TRUE	sebum	biome	terrestrial biome	anthropogenic terrestrial biome	dense settlement biome	urban biome	Not applicable	USA:CO:Boulder	k__Metazoa	s__Homo_sapiens		40.015
550.L2S121.s.2.sequence	33.2	negative	female	F4	Moving pictures of the human microbiome	EMP sample	Host-associated	Animal	Animal surface	TRUE	FALSE	GAZ:United States of America		years	FALSE	33.2	40.015	539655	UBERON:sebum	1624.1	urban biome	-105.271	c__Mammalia	g__Homo	o__Primates	9606	FALSE	sample_400 sebum	1624.1	human-associated habitat	human-skin	f__Hominidae	p__Chordata	skin	UBERON:skin	UBERON:skin	TRUE	sebum	biome	terrestrial biome	anthropogenic terrestrial biome	dense settlement biome	urban biome	Not applicable	USA:CO:Boulder	k__Metazoa	s__Homo_sapiens		40.015
550.L2S122.s.2.sequence	33.2	negative	female	F4	Moving pictures of the human microbiome	EMP sample	Host-associated	Animal	Animal surface	TRUE	FALSE	GAZ:United States of America		years	FALSE	33.2	40.015	539655	UBERON:sebum	1624.1	urban biome	-105.271	c__Mammalia	g__Homo	o__Primates	9606	FALSE	sample_401 sebum	1624.1	human-associated habitat	human-skin	f__Hominidae	p__Chordata	skin	UBERON:skin	UBERON:skin	TRUE	sebum	biome	terrestrial biome	anthropogenic terrestrial biome	dense settlement biome	urban biome	Not applicable	USA:CO:Boulder	k__Metazoa	s__Homo_sapiens		40.015
550.L2S123.s.2.sequence	33.21	negative	female	F4	Moving pictures of the human microbiome	EMP sample	Host-associated	Animal	Animal surface	TRUE	FALSE	GAZ:United States of America		years	FALSE	33.21	40.015	539655	UBERON:sebum	1624.1	urban biome	-105.271	c__Mammalia	g__Homo	o__Primates	9606	FALSE	sample_402 sebum	1624.1	human-associated habitat	human-skin	f__Hominidae	p__Chordata	skin	UBERON:skin	UBERON:skin	TRUE	sebum	biome	terrestrial biome	anthropogenic terrestrial biome	dense settlement biome	urban biome	Not applicable	USA:CO:Boulder	k__Metazoa	s__Homo_sapiens		40.015
550.L2S124.s.2.sequence	33.21	negative	female	F4	Moving pictures of the human microbiome	EMP sample	Host-associated	Animal	Animal surface	TRUE	FALSE	GAZ:United States of America		years	FALSE	33.21	40.015	539655	UBERON:sebum	1624.1	urban biome	-105.271	c__Mammalia	g__Homo	o__Primates	9606	FALSE	sample_403 sebum	1624.1	human-associated habitat	human-skin	f__Hominidae	p__Chordata	skin	UBERON:skin	UBERON:skin	TRUE	sebum	biome	terrestrial biome	anthropogenic terrestrial biome	dense settlement biome	urban biome	Not applicable	USA:CO:Boulder	k__Metazoa	s__Homo_sapiens		40.015
550.L2S125.s.2.sequence	33.21	negative	female	F4	Moving pictures of the human microbiome	EMP sample	Host-associated	Animal	Animal surface	TRUE	FALSE	GAZ:United States of America		years	FALSE	33.21	40.015	539655	UBERON:sebum	1624.1	urban biome	-105.271	c__Mammalia	g__Homo	o__Primates	9606	FALSE	sample_404 sebum	1624.1	human-associated habitat	human-skin	f__Hominidae	p__Chordata	skin	UBERON:skin	UBERON:skin	TRUE	sebum	biome	terrestrial biome	anthropogenic terrestrial biome	dense settlement biome	urban biome	Not applicable	USA:CO:Boulder	k__Metazoa	s__Homo_sapiens		40.015
550.L2S126.s.2.sequence	33.21	negative	female	F4	Moving pictures of the human microbiome	EMP sample	Host-associated	Animal	Animal surface	TRUE	FALSE	GAZ:United States of America		years	FALSE	33.21	40.015	539655	UBERON:sebum	1624.1	urban biome	-105.271	c__Mammalia	g__Homo	o__Primates	9606	FALSE	sample_405 sebum	1624.1	human-associated habitat	human-skin	f__Hominidae	p__Chordata	skin	UBERON:skin	UBERON:skin	TRUE	sebum	biome	terrestrial biome	anthropogenic terrestrial biome	dense settlement biome	urban biome	Not applicable	USA:CO:Boulder	k__Metazoa	s__Homo_sapiens		40.015
550.L2S127.s.2.sequence	33.22	negative	female	F4	Moving pictures of the human microbiome	EMP sample	Host-associated	Animal	Animal surface	TRUE	FALSE	GAZ:United States of America		years	FALSE	33.22	40.015	539655	UBERON:sebum	1624.1	urban biome	-105.271	c__Mammalia	g__Homo	o__Primates	9606	FALSE	sample_406 sebum	1624.1	human-associated habitat	human-skin	f__Hominidae	p__Chordata	skin	UBERON:skin	UBERON:skin	TRUE	sebum	biome	terrestrial biome	anthropogenic terrestrial biome	dense settlement biome	urban biome	Not applicable	USA:CO:Boulder	k__Metazoa	s__Homo_sapiens		40.015
550.L2S128.s.2.sequence	33.22	negative	female	F4	Moving pictures of the human microbiome	EMP sample	Host-associated	Animal	Animal surface	TRUE	FALSE	GAZ:United States of America		years	FALSE	33.22	40.015	539655	UBERON:sebum	1624.1	urban biome	-105.271	c__Mammalia	g__Homo	o__Primates	9606	FALSE	sample_407 sebum	1624.1	human-associated habitat	human-skin	f__Hominidae	p__Chordata	skin	UBERON:skin	UBERON:skin	TRUE	sebum	biome	terrestrial biome	anthropogenic terrestrial biome	dense settlement biome	urban biome	Not applicable	USA:CO:Boulder	k__Metazoa	s__Homo_sapiens		40.015
550.L2S129.s.2.sequence	33.25	negative	female	F4	Moving pictures of the human microbiome	EMP sample	Host-associated	Animal	Animal surface	TRUE	FALSE	GAZ:United States of America		years	FALSE	33.25	40.015	539655	UBERON:sebum	1624.1	urban biome	-105.271	c__Mammalia	g__Homo	o__Primates	9606	FALSE	sample_408 sebum	1624.1	human-associated habitat	human-skin	f__Hominidae	p__Chordata	skin	UBERON:skin	UBERON:skin	TRUE	sebum	biome	terrestrial biome	anthropogenic terrestrial biome	dense settlement biome	urban biome	Not applicable	USA:CO:Boulder	k__Metazoa	s__Homo_sapiens		40.015
550.L2S12.s.2.sequence	32.8	negative	male	M3	Moving pictures of the human microbiome	EMP sample	Host-associated	Animal	Animal distal gut	TRUE	FALSE	GAZ:United States of America		years	FALSE	32.8	40.015	408170	UBERON:feces	1624.1	urban biome	-105.271	c__Mammalia	g__Homo	o__Primates	9606	FALSE	sample_398 stool	1624.1	human-associated habitat	human-gut	f__Hominidae	p__Chordata	feces	UBERON:feces	UBERON:feces	TRUE	feces	biome	terrestrial biome	anthropogenic terrestrial biome	dense settlement biome	urban biome	Not applicable	USA:CO:Boulder	k__Metazoa	s__Homo_sapiens		40.015
550.L2S130.s.2.sequence	33.25	negative	female	F4	Moving pictures of the human microbiome	EMP sample	Host-associated	Animal	Animal surface	TRUE	FALSE	GAZ:United States of America		years	FALSE	33.25	40.015	539655	UBERON:sebum	1624.1	urban biome	-105.271	c__Mammalia	g__Homo	o__Primates	9606	FALSE	sample_410 sebum	1624.1	human-associated habitat	human-skin	f__Hominidae	p__Chordata	skin	UBERON:skin	UBERON:skin	TRUE	sebum	biome	terrestrial biome	anthropogenic terrestrial biome	dense settlement biome	urban biome	Not applicable	USA:CO:Boulder	k__Metazoa	s__Homo_sapiens		40.015
550.L2S131.s.2.sequence	33.26	negative	female	F4	Moving pictures of the human microbiome	EMP sample	Host-associated	Animal	Animal surface	TRUE	FALSE	GAZ:United States of America		years	FALSE	33.26	40.015	539655	UBERON:sebum	1624.1	urban biome	-105.271	c__Mammalia	g__Homo	o__Primates	9606	FALSE	sample_411 sebum	1624.1	human-associated habitat	human-skin	f__Hominidae	p__Chordata	skin	UBERON:skin	UBERON:skin	TRUE	sebum	biome	terrestrial biome	anthropogenic terrestrial biome	dense settlement biome	urban biome	Not applicable	USA:CO:Boulder	k__Metazoa	s__Homo_sapiens		40.015
550.L2S132.s.2.sequence	33.26	negative	female	F4	Moving pictures of the human microbiome	EMP sample	Host-associated	Animal	Animal surface	TRUE	FALSE	GAZ:United States of America		years	FALSE	33.26	40.015	539655	UBERON:sebum	1624.1	urban biome	-105.271	c__Mammalia	g__Homo	o__Primates	9606	FALSE	sample_412 sebum	1624.1	human-associated habitat	human-skin	f__Hominidae	p__Chordata	skin	UBERON:skin	UBERON:skin	TRUE	sebum	biome	terrestrial biome	anthropogenic terrestrial biome	dense settlement biome	urban biome	Not applicable	USA:CO:Boulder	k__Metazoa	s__Homo_sapiens		40.015
550.L2S133.s.2.sequence	33.26	negative	female	F4	Moving pictures of the human microbiome	EMP sample	Host-associated	Animal	Animal surface	TRUE	FALSE	GAZ:United States of America		years	FALSE	33.26	40.015	539655	UBERON:sebum	1624.1	urban biome	-105.271	c__Mammalia	g__Homo	o__Primates	9606	FALSE	sample_413 sebum	1624.1	human-associated habitat	human-skin	f__Hominidae	p__Chordata	skin	UBERON:skin	UBERON:skin	TRUE	sebum	biome	terrestrial biome	anthropogenic terrestrial biome	dense settlement biome	urban biome	Not applicable	USA:CO:Boulder	k__Metazoa	s__Homo_sapiens		40.015
550.L2S134.s.2.sequence	33.26	negative	female	F4	Moving pictures of the human microbiome	EMP sample	Host-associated	Animal	Animal surface	TRUE	FALSE	GAZ:United States of America		years	FALSE	33.26	40.015	539655	UBERON:sebum	1624.1	urban biome	-105.271	c__Mammalia	g__Homo	o__Primates	9606	FALSE	sample_414 sebum	1624.1	human-associated habitat	human-skin	f__Hominidae	p__Chordata	skin	UBERON:skin	UBERON:skin	TRUE	sebum	biome	terrestrial biome	anthropogenic terrestrial biome	dense settlement biome	urban biome	Not applicable	USA:CO:Boulder	k__Metazoa	s__Homo_sapiens		40.015
550.L2S135.s.2.sequence	33.27	negative	female	F4	Moving pictures of the human microbiome	EMP sample	Host-associated	Animal	Animal surface	TRUE	FALSE	GAZ:United States of America		years	FALSE	33.27	40.015	539655	UBERON:sebum	1624.1	urban biome	-105.271	c__Mammalia	g__Homo	o__Primates	9606	FALSE	sample_415 sebum	1624.1	human-associated habitat	human-skin	f__Hominidae	p__Chordata	skin	UBERON:skin	UBERON:skin	TRUE	sebum	biome	terrestrial biome	anthropogenic terrestrial biome	dense settlement biome	urban biome	Not applicable	USA:CO:Boulder	k__Metazoa	s__Homo_sapiens		40.015
550.L2S136.s.2.sequence	33.27	negative	female	F4	Moving pictures of the human microbiome	EMP sample	Host-associated	Animal	Animal surface	TRUE	FALSE	GAZ:United States of America		years	FALSE	33.27	40.015	539655	UBERON:sebum	1624.1	urban biome	-105.271	c__Mammalia	g__Homo	o__Primates	9606	FALSE	sample_416 sebum	1624.1	human-associated habitat	human-skin	f__Hominidae	p__Chordata	skin	UBERON:skin	UBERON:skin	TRUE	sebum	biome	terrestrial biome	anthropogenic terrestrial biome	dense settlement biome	urban biome	Not applicable	USA:CO:Boulder	k__Metazoa	s__Homo_sapiens		40.015
550.L2S137.s.2.sequence	33.27	negative	female	F4	Moving pictures of the human microbiome	EMP sample	Host-associated	Animal	Animal surface	TRUE	FALSE	GAZ:United States of America		years	FALSE	33.27	40.015	539655	UBERON:sebum	1624.1	urban biome	-105.271	c__Mammalia	g__Homo	o__Primates	9606	FALSE	sample_417 sebum	1624.1	human-associated habitat	human-skin	f__Hominidae	p__Chordata	skin	UBERON:skin	UBERON:skin	TRUE	sebum	biome	terrestrial biome	anthropogenic terrestrial biome	dense settlement biome	urban biome	Not applicable	USA:CO:Boulder	k__Metazoa	s__Homo_sapiens		40.015
550.L2S138.s.2.sequence	33.27	negative	female	F4	Moving pictures of the human microbiome	EMP sample	Host-associated	Animal	Animal surface	TRUE	FALSE	GAZ:United States of America		years	FALSE	33.27	40.015	539655	UBERON:sebum	1624.1	urban biome	-105.271	c__Mammalia	g__Homo	o__Primates	9606	FALSE	sample_418 sebum	1624.1	human-associated habitat	human-skin	f__Hominidae	p__Chordata	skin	UBERON:skin	UBERON:skin	TRUE	sebum	biome	terrestrial biome	anthropogenic terrestrial biome	dense settlement biome	urban biome	Not applicable	USA:CO:Boulder	k__Metazoa	s__Homo_sapiens		40.015
550.L2S139.s.2.sequence	33.28	negative	female	F4	Moving pictures of the human microbiome	EMP sample	Host-associated	Animal	Animal surface	TRUE	FALSE	GAZ:United States of America		years	FALSE	33.28	40.015	539655	UBERON:sebum	1624.1	urban biome	-105.271	c__Mammalia	g__Homo	o__Primates	9606	FALSE	sample_419 sebum	1624.1	human-associated habitat	human-skin	f__Hominidae	p__Chordata	skin	UBERON:skin	UBERON:skin	TRUE	sebum	biome	terrestrial biome	anthropogenic terrestrial biome	dense settlement biome	urban biome	Not applicable	USA:CO:Boulder	k__Metazoa	s__Homo_sapiens		40.015
550.L2S13.s.2.sequence	32.8	negative	male	M3	Moving pictures of the human microbiome	EMP sample	Host-associated	Animal	Animal distal gut	TRUE	FALSE	GAZ:United States of America		years	FALSE	32.8	40.015	408170	UBERON:feces	1624.1	urban biome	-105.271	c__Mammalia	g__Homo	o__Primates	9606	FALSE	sample_409 stool	1624.1	human-associated habitat	human-gut	f__Hominidae	p__Chordata	feces	UBERON:feces	UBERON:feces	TRUE	feces	biome	terrestrial biome	anthropogenic terrestrial biome	dense settlement biome	urban biome	Not applicable	USA:CO:Boulder	k__Metazoa	s__Homo_sapiens		40.015
550.L2S140.s.2.sequence	33.28	negative	female	F4	Moving pictures of the human microbiome	EMP sample	Host-associated	Animal	Animal surface	TRUE	FALSE	GAZ:United States of America		years	FALSE	33.28	40.015	539655	UBERON:sebum	1624.1	urban biome	-105.271	c__Mammalia	g__Homo	o__Primates	9606	FALSE	sample_421 sebum	1624.1	human-associated habitat	human-skin	f__Hominidae	p__Chordata	skin	UBERON:skin	UBERON:skin	TRUE	sebum	biome	terrestrial biome	anthropogenic terrestrial biome	dense settlement biome	urban biome	Not applicable	USA:CO:Boulder	k__Metazoa	s__Homo_sapiens		40.015
550.L2S141.s.2.sequence	33.29	negative	female	F4	Moving pictures of the human microbiome	EMP sample	Host-associated	Animal	Animal surface	TRUE	FALSE	GAZ:United States of America		years	FALSE	33.29	40.015	539655	UBERON:sebum	1624.1	urban biome	-105.271	c__Mammalia	g__Homo	o__Primates	9606	FALSE	sample_422 sebum	1624.1	human-associated habitat	human-skin	f__Hominidae	p__Chordata	skin	UBERON:skin	UBERON:skin	TRUE	sebum	biome	terrestrial biome	anthropogenic terrestrial biome	dense settlement biome	urban biome	Not applicable	USA:CO:Boulder	k__Metazoa	s__Homo_sapiens		40.015
550.L2S142.s.2.sequence	33.29	negative	female	F4	Moving pictures of the human microbiome	EMP sample	Host-associated	Animal	Animal surface	TRUE	FALSE	GAZ:United States of America		years	FALSE	33.29	40.015	539655	UBERON:sebum	1624.1	urban biome	-105.271	c__Mammalia	g__Homo	o__Primates	9606	FALSE	sample_423 sebum	1624.1	human-associated habitat	human-skin	f__Hominidae	p__Chordata	skin	UBERON:skin	UBERON:skin	TRUE	sebum	biome	terrestrial biome	anthropogenic terrestrial biome	dense settlement biome	urban biome	Not applicable	USA:CO:Boulder	k__Metazoa	s__Homo_sapiens		40.015
550.L2S143.s.2.sequence	33.29	negative	female	F4	Moving pictures of the human microbiome	EMP sample	Host-associated	Animal	Animal surface	TRUE	FALSE	GAZ:United States of America		years	FALSE	33.29	40.015	539655	UBERON:sebum	1624.1	urban biome	-105.271	c__Mammalia	g__Homo	o__Primates	9606	FALSE	sample_424 sebum	1624.1	human-associated habitat	human-skin	f__Hominidae	p__Chordata	skin	UBERON:skin	UBERON:skin	TRUE	sebum	biome	terrestrial biome	anthropogenic terrestrial biome	dense settlement biome	urban biome	Not applicable	USA:CO:Boulder	k__Metazoa	s__Homo_sapiens		40.015
550.L2S144.s.2.sequence	33.29	negative	female	F4	Moving pictures of the human microbiome	EMP sample	Host-associated	Animal	Animal surface	TRUE	FALSE	GAZ:United States of America		years	FALSE	33.29	40.015	539655	UBERON:sebum	1624.1	urban biome	-105.271	c__Mammalia	g__Homo	o__Primates	9606	FALSE	sample_425 sebum	1624.1	human-associated habitat	human-skin	f__Hominidae	p__Chordata	skin	UBERON:skin	UBERON:skin	TRUE	sebum	biome	terrestrial biome	anthropogenic terrestrial biome	dense settlement biome	urban biome	Not applicable	USA:CO:Boulder	k__Metazoa	s__Homo_sapiens		40.015
550.L2S145.s.2.sequence	33.3	negative	female	F4	Moving pictures of the human microbiome	EMP sample	Host-associated	Animal	Animal surface	TRUE	FALSE	GAZ:United States of America		years	FALSE	33.3	40.015	539655	UBERON:sebum	1624.1	urban biome	-105.271	c__Mammalia	g__Homo	o__Primates	9606	FALSE	sample_426 sebum	1624.1	human-associated habitat	human-skin	f__Hominidae	p__Chordata	skin	UBERON:skin	UBERON:skin	TRUE	sebum	biome	terrestrial biome	anthropogenic terrestrial biome	dense settlement biome	urban biome	Not applicable	USA:CO:Boulder	k__Metazoa	s__Homo_sapiens		40.015
550.L2S146.s.2.sequence	33.3	negative	female	F4	Moving pictures of the human microbiome	EMP sample	Host-associated	Animal	Animal surface	TRUE	FALSE	GAZ:United States of America		years	FALSE	33.3	40.015	539655	UBERON:sebum	1624.1	urban biome	-105.271	c__Mammalia	g__Homo	o__Primates	9606	FALSE	sample_427 sebum	1624.1	human-associated habitat	human-skin	f__Hominidae	p__Chordata	skin	UBERON:skin	UBERON:skin	TRUE	sebum	biome	terrestrial biome	anthropogenic terrestrial biome	dense settlement biome	urban biome	Not applicable	USA:CO:Boulder	k__Metazoa	s__Homo_sapiens		40.015
550.L2S147.s.2.sequence	33.3	negative	female	F4	Moving pictures of the human microbiome	EMP sample	Host-associated	Animal	Animal surface	TRUE	FALSE	GAZ:United States of America		years	FALSE	33.3	40.015	539655	UBERON:sebum	1624.1	urban biome	-105.271	c__Mammalia	g__Homo	o__Primates	9606	FALSE	sample_428 sebum	1624.1	human-associated habitat	human-skin	f__Hominidae	p__Chordata	skin	UBERON:skin	UBERON:skin	TRUE	sebum	biome	terrestrial biome	anthropogenic terrestrial biome	dense settlement biome	urban biome	Not applicable	USA:CO:Boulder	k__Metazoa	s__Homo_sapiens		40.015
550.L2S148.s.2.sequence	33.3	negative	female	F4	Moving pictures of the human microbiome	EMP sample	Host-associated	Animal	Animal surface	TRUE	FALSE	GAZ:United States of America		years	FALSE	33.3	40.015	539655	UBERON:sebum	1624.1	urban biome	-105.271	c__Mammalia	g__Homo	o__Primates	9606	FALSE	sample_429 sebum	1624.1	human-associated habitat	human-skin	f__Hominidae	p__Chordata	skin	UBERON:skin	UBERON:skin	TRUE	sebum	biome	terrestrial biome	anthropogenic terrestrial biome	dense settlement biome	urban biome	Not applicable	USA:CO:Boulder	k__Metazoa	s__Homo_sapiens		40.015
550.L2S149.s.2.sequence	33.33	negative	female	F4	Moving pictures of the human microbiome	EMP sample	Host-associated	Animal	Animal surface	TRUE	FALSE	GAZ:United States of America		years	FALSE	33.33	40.015	539655	UBERON:sebum	1624.1	urban biome	-105.271	c__Mammalia	g__Homo	o__Primates	9606	FALSE	sample_430 sebum	1624.1	human-associated habitat	human-skin	f__Hominidae	p__Chordata	skin	UBERON:skin	UBERON:skin	TRUE	sebum	biome	terrestrial biome	anthropogenic terrestrial biome	dense settlement biome	urban biome	Not applicable	USA:CO:Boulder	k__Metazoa	s__Homo_sapiens		40.015
550.L2S14.s.2.sequence	32.8	negative	male	M3	Moving pictures of the human microbiome	EMP sample	Host-associated	Animal	Animal distal gut	TRUE	FALSE	GAZ:United States of America		years	FALSE	32.8	40.015	408170	UBERON:feces	1624.1	urban biome	-105.271	c__Mammalia	g__Homo	o__Primates	9606	FALSE	sample_420 stool	1624.1	human-associated habitat	human-gut	f__Hominidae	p__Chordata	feces	UBERON:feces	UBERON:feces	TRUE	feces	biome	terrestrial biome	anthropogenic terrestrial biome	dense settlement biome	urban biome	Not applicable	USA:CO:Boulder	k__Metazoa	s__Homo_sapiens		40.015
550.L2S150.s.2.sequence	33.33	negative	female	F4	Moving pictures of the human microbiome	EMP sample	Host-associated	Animal	Animal surface	TRUE	FALSE	GAZ:United States of America		years	FALSE	33.33	40.015	539655	UBERON:sebum	1624.1	urban biome	-105.271	c__Mammalia	g__Homo	o__Primates	9606	FALSE	sample_432 sebum	1624.1	human-associated habitat	human-skin	f__Hominidae	p__Chordata	skin	UBERON:skin	UBERON:skin	TRUE	sebum	biome	terrestrial biome	anthropogenic terrestrial biome	dense settlement biome	urban biome	Not applicable	USA:CO:Boulder	k__Metazoa	s__Homo_sapiens		40.015
550.L2S151.s.2.sequence	33.36	negative	female	F4	Moving pictures of the human microbiome	EMP sample	Host-associated	Animal	Animal surface	TRUE	FALSE	GAZ:United States of America		years	FALSE	33.36	40.015	539655	UBERON:sebum	1624.1	urban biome	-105.271	c__Mammalia	g__Homo	o__Primates	9606	FALSE	sample_433 sebum	1624.1	human-associated habitat	human-skin	f__Hominidae	p__Chordata	skin	UBERON:skin	UBERON:skin	TRUE	sebum	biome	terrestrial biome	anthropogenic terrestrial biome	dense settlement biome	urban biome	Not applicable	USA:CO:Boulder	k__Metazoa	s__Homo_sapiens		40.015
550.L2S152.s.2.sequence	33.36	negative	female	F4	Moving pictures of the human microbiome	EMP sample	Host-associated	Animal	Animal surface	TRUE	FALSE	GAZ:United States of America		years	FALSE	33.36	40.015	539655	UBERON:sebum	1624.1	urban biome	-105.271	c__Mammalia	g__Homo	o__Primates	9606	FALSE	sample_434 sebum	1624.1	human-associated habitat	human-skin	f__Hominidae	p__Chordata	skin	UBERON:skin	UBERON:skin	TRUE	sebum	biome	terrestrial biome	anthropogenic terrestrial biome	dense settlement biome	urban biome	Not applicable	USA:CO:Boulder	k__Metazoa	s__Homo_sapiens		40.015
550.L2S153.s.2.sequence	33.36	negative	female	F4	Moving pictures of the human microbiome	EMP sample	Host-associated	Animal	Animal surface	TRUE	FALSE	GAZ:United States of America		years	FALSE	33.36	40.015	539655	UBERON:sebum	1624.1	urban biome	-105.271	c__Mammalia	g__Homo	o__Primates	9606	FALSE	sample_435 sebum	1624.1	human-associated habitat	human-skin	f__Hominidae	p__Chordata	skin	UBERON:skin	UBERON:skin	TRUE	sebum	biome	terrestrial biome	anthropogenic terrestrial biome	dense settlement biome	urban biome	Not applicable	USA:CO:Boulder	k__Metazoa	s__Homo_sapiens		40.015
550.L2S154.s.2.sequence	33.37	negative	female	F4	Moving pictures of the human microbiome	EMP sample	Host-associated	Animal	Animal surface	TRUE	FALSE	GAZ:United States of America		years	FALSE	33.37	40.015	539655	UBERON:sebum	1624.1	urban biome	-105.271	c__Mammalia	g__Homo	o__Primates	9606	FALSE	sample_436 sebum	1624.1	human-associated habitat	human-skin	f__Hominidae	p__Chordata	skin	UBERON:skin	UBERON:skin	TRUE	sebum	biome	terrestrial biome	anthropogenic terrestrial biome	dense settlement biome	urban biome	Not applicable	USA:CO:Boulder	k__Metazoa	s__Homo_sapiens		40.015
550.L2S155.s.2.sequence	33.38	negative	female	F4	Moving pictures of the human microbiome	EMP sample	Host-associated	Animal	Animal surface	TRUE	FALSE	GAZ:United States of America		years	FALSE	33.38	40.015	539655	UBERON:sebum	1624.1	urban biome	-105.271	c__Mammalia	g__Homo	o__Primates	9606	FALSE	sample_437 sebum	1624.1	human-associated habitat	human-skin	f__Hominidae	p__Chordata	skin	UBERON:skin	UBERON:skin	TRUE	sebum	biome	terrestrial biome	anthropogenic terrestrial biome	dense settlement biome	urban biome	Not applicable	USA:CO:Boulder	k__Metazoa	s__Homo_sapiens		40.015
550.L2S156.s.2.sequence	33.39	negative	female	F4	Moving pictures of the human microbiome	EMP sample	Host-associated	Animal	Animal surface	TRUE	FALSE	GAZ:United States of America		years	FALSE	33.39	40.015	539655	UBERON:sebum	1624.1	urban biome	-105.271	c__Mammalia	g__Homo	o__Primates	9606	FALSE	sample_438 sebum	1624.1	human-associated habitat	human-skin	f__Hominidae	p__Chordata	skin	UBERON:skin	UBERON:skin	TRUE	sebum	biome	terrestrial biome	anthropogenic terrestrial biome	dense settlement biome	urban biome	Not applicable	USA:CO:Boulder	k__Metazoa	s__Homo_sapiens		40.015
550.L2S157.s.2.sequence	33.39	negative	female	F4	Moving pictures of the human microbiome	EMP sample	Host-associated	Animal	Animal surface	TRUE	FALSE	GAZ:United States of America		years	FALSE	33.39	40.015	539655	UBERON:sebum	1624.1	urban biome	-105.271	c__Mammalia	g__Homo	o__Primates	9606	FALSE	sample_439 sebum	1624.1	human-associated habitat	human-skin	f__Hominidae	p__Chordata	skin	UBERON:skin	UBERON:skin	TRUE	sebum	biome	terrestrial biome	anthropogenic terrestrial biome	dense settlement biome	urban biome	Not applicable	USA:CO:Boulder	k__Metazoa	s__Homo_sapiens		40.015
550.L2S158.s.2.sequence	33.4	negative	female	F4	Moving pictures of the human microbiome	EMP sample	Host-associated	Animal	Animal surface	TRUE	FALSE	GAZ:United States of America		years	FALSE	33.4	40.015	539655	UBERON:sebum	1624.1	urban biome	-105.271	c__Mammalia	g__Homo	o__Primates	9606	FALSE	sample_440 sebum	1624.1	human-associated habitat	human-skin	f__Hominidae	p__Chordata	skin	UBERON:skin	UBERON:skin	TRUE	sebum	biome	terrestrial biome	anthropogenic terrestrial biome	dense settlement biome	urban biome	Not applicable	USA:CO:Boulder	k__Metazoa	s__Homo_sapiens		40.015
550.L2S159.s.2.sequence	33.4	negative	female	F4	Moving pictures of the human microbiome	EMP sample	Host-associated	Animal	Animal surface	TRUE	FALSE	GAZ:United States of America		years	FALSE	33.4	40.015	539655	UBERON:sebum	1624.1	urban biome	-105.271	c__Mammalia	g__Homo	o__Primates	9606	FALSE	sample_441 sebum	1624.1	human-associated habitat	human-skin	f__Hominidae	p__Chordata	skin	UBERON:skin	UBERON:skin	TRUE	sebum	biome	terrestrial biome	anthropogenic terrestrial biome	dense settlement biome	urban biome	Not applicable	USA:CO:Boulder	k__Metazoa	s__Homo_sapiens		40.015
550.L2S15.s.2.sequence	32.8	negative	male	M3	Moving pictures of the human microbiome	EMP sample	Host-associated	Animal	Animal distal gut	TRUE	FALSE	GAZ:United States of America		years	FALSE	32.8	40.015	408170	UBERON:feces	1624.1	urban biome	-105.271	c__Mammalia	g__Homo	o__Primates	9606	FALSE	sample_431 stool	1624.1	human-associated habitat	human-gut	f__Hominidae	p__Chordata	feces	UBERON:feces	UBERON:feces	TRUE	feces	biome	terrestrial biome	anthropogenic terrestrial biome	dense settlement biome	urban biome	Not applicable	USA:CO:Boulder	k__Metazoa	s__Homo_sapiens		40.015
550.L2S160.s.2.sequence	33.4	negative	female	F4	Moving pictures of the human microbiome	EMP sample	Host-associated	Animal	Animal surface	TRUE	FALSE	GAZ:United States of America		years	FALSE	33.4	40.015	539655	UBERON:sebum	1624.1	urban biome	-105.271	c__Mammalia	g__Homo	o__Primates	9606	FALSE	sample_443 sebum	1624.1	human-associated habitat	human-skin	f__Hominidae	p__Chordata	skin	UBERON:skin	UBERON:skin	TRUE	sebum	biome	terrestrial biome	anthropogenic terrestrial biome	dense settlement biome	urban biome	Not applicable	USA:CO:Boulder	k__Metazoa	s__Homo_sapiens		40.015
550.L2S161.s.2.sequence	33.4	negative	female	F4	Moving pictures of the human microbiome	EMP sample	Host-associated	Animal	Animal surface	TRUE	FALSE	GAZ:United States of America		years	FALSE	33.4	40.015	539655	UBERON:sebum	1624.1	urban biome	-105.271	c__Mammalia	g__Homo	o__Primates	9606	FALSE	sample_444 sebum	1624.1	human-associated habitat	human-skin	f__Hominidae	p__Chordata	skin	UBERON:skin	UBERON:skin	TRUE	sebum	biome	terrestrial biome	anthropogenic terrestrial biome	dense settlement biome	urban biome	Not applicable	USA:CO:Boulder	k__Metazoa	s__Homo_sapiens		40.015
550.L2S162.s.2.sequence	33.41	negative	female	F4	Moving pictures of the human microbiome	EMP sample	Host-associated	Animal	Animal surface	TRUE	FALSE	GAZ:United States of America		years	FALSE	33.41	40.015	539655	UBERON:sebum	1624.1	urban biome	-105.271	c__Mammalia	g__Homo	o__Primates	9606	FALSE	sample_445 sebum	1624.1	human-associated habitat	human-skin	f__Hominidae	p__Chordata	skin	UBERON:skin	UBERON:skin	TRUE	sebum	biome	terrestrial biome	anthropogenic terrestrial biome	dense settlement biome	urban biome	Not applicable	USA:CO:Boulder	k__Metazoa	s__Homo_sapiens		40.015
550.L2S163.s.2.sequence	33.41	negative	female	F4	Moving pictures of the human microbiome	EMP sample	Host-associated	Animal	Animal surface	TRUE	FALSE	GAZ:United States of America		years	FALSE	33.41	40.015	539655	UBERON:sebum	1624.1	urban biome	-105.271	c__Mammalia	g__Homo	o__Primates	9606	FALSE	sample_446 sebum	1624.1	human-associated habitat	human-skin	f__Hominidae	p__Chordata	skin	UBERON:skin	UBERON:skin	TRUE	sebum	biome	terrestrial biome	anthropogenic terrestrial biome	dense settlement biome	urban biome	Not applicable	USA:CO:Boulder	k__Metazoa	s__Homo_sapiens		40.015
550.L2S164.s.2.sequence	33.41	negative	female	F4	Moving pictures of the human microbiome	EMP sample	Host-associated	Animal	Animal surface	TRUE	FALSE	GAZ:United States of America		years	FALSE	33.41	40.015	539655	UBERON:sebum	1624.1	urban biome	-105.271	c__Mammalia	g__Homo	o__Primates	9606	FALSE	sample_447 sebum	1624.1	human-associated habitat	human-skin	f__Hominidae	p__Chordata	skin	UBERON:skin	UBERON:skin	TRUE	sebum	biome	terrestrial biome	anthropogenic terrestrial biome	dense settlement biome	urban biome	Not applicable	USA:CO:Boulder	k__Metazoa	s__Homo_sapiens		40.015
550.L2S165.s.2.sequence	33.41	negative	female	F4	Moving pictures of the human microbiome	EMP sample	Host-associated	Animal	Animal surface	TRUE	FALSE	GAZ:United States of America		years	FALSE	33.41	40.015	539655	UBERON:sebum	1624.1	urban biome	-105.271	c__Mammalia	g__Homo	o__Primates	9606	FALSE	sample_448 sebum	1624.1	human-associated habitat	human-skin	f__Hominidae	p__Chordata	skin	UBERON:skin	UBERON:skin	TRUE	sebum	biome	terrestrial biome	anthropogenic terrestrial biome	dense settlement biome	urban biome	Not applicable	USA:CO:Boulder	k__Metazoa	s__Homo_sapiens		40.015
550.L2S166.s.2.sequence	33.42	negative	female	F4	Moving pictures of the human microbiome	EMP sample	Host-associated	Animal	Animal surface	TRUE	FALSE	GAZ:United States of America		years	FALSE	33.42	40.015	539655	UBERON:sebum	1624.1	urban biome	-105.271	c__Mammalia	g__Homo	o__Primates	9606	FALSE	sample_449 sebum	1624.1	human-associated habitat	human-skin	f__Hominidae	p__Chordata	skin	UBERON:skin	UBERON:skin	TRUE	sebum	biome	terrestrial biome	anthropogenic terrestrial biome	dense settlement biome	urban biome	Not applicable	USA:CO:Boulder	k__Metazoa	s__Homo_sapiens		40.015
550.L2S167.s.2.sequence	33.42	negative	female	F4	Moving pictures of the human microbiome	EMP sample	Host-associated	Animal	Animal surface	TRUE	FALSE	GAZ:United States of America		years	FALSE	33.42	40.015	539655	UBERON:sebum	1624.1	urban biome	-105.271	c__Mammalia	g__Homo	o__Primates	9606	FALSE	sample_450 sebum	1624.1	human-associated habitat	human-skin	f__Hominidae	p__Chordata	skin	UBERON:skin	UBERON:skin	TRUE	sebum	biome	terrestrial biome	anthropogenic terrestrial biome	dense settlement biome	urban biome	Not applicable	USA:CO:Boulder	k__Metazoa	s__Homo_sapiens		40.015
550.L2S168.s.2.sequence	33.44	negative	female	F4	Moving pictures of the human microbiome	EMP sample	Host-associated	Animal	Animal surface	TRUE	FALSE	GAZ:United States of America		years	FALSE	33.44	40.015	539655	UBERON:sebum	1624.1	urban biome	-105.271	c__Mammalia	g__Homo	o__Primates	9606	FALSE	sample_451 sebum	1624.1	human-associated habitat	human-skin	f__Hominidae	p__Chordata	skin	UBERON:skin	UBERON:skin	TRUE	sebum	biome	terrestrial biome	anthropogenic terrestrial biome	dense settlement biome	urban biome	Not applicable	USA:CO:Boulder	k__Metazoa	s__Homo_sapiens		40.015
550.L2S169.s.2.sequence	33.44	negative	female	F4	Moving pictures of the human microbiome	EMP sample	Host-associated	Animal	Animal surface	TRUE	FALSE	GAZ:United States of America		years	FALSE	33.44	40.015	539655	UBERON:sebum	1624.1	urban biome	-105.271	c__Mammalia	g__Homo	o__Primates	9606	FALSE	sample_452 sebum	1624.1	human-associated habitat	human-skin	f__Hominidae	p__Chordata	skin	UBERON:skin	UBERON:skin	TRUE	sebum	biome	terrestrial biome	anthropogenic terrestrial biome	dense settlement biome	urban biome	Not applicable	USA:CO:Boulder	k__Metazoa	s__Homo_sapiens		40.015
550.L2S16.s.2.sequence	32.81	negative	male	M3	Moving pictures of the human microbiome	EMP sample	Host-associated	Animal	Animal distal gut	TRUE	FALSE	GAZ:United States of America		years	FALSE	32.81	40.015	408170	UBERON:feces	1624.1	urban biome	-105.271	c__Mammalia	g__Homo	o__Primates	9606	FALSE	sample_442 stool	1624.1	human-associated habitat	human-gut	f__Hominidae	p__Chordata	feces	UBERON:feces	UBERON:feces	TRUE	feces	biome	terrestrial biome	anthropogenic terrestrial biome	dense settlement biome	urban biome	Not applicable	USA:CO:Boulder	k__Metazoa	s__Homo_sapiens		40.015
550.L2S170.s.2.sequence	33.45	negative	female	F4	Moving pictures of the human microbiome	EMP sample	Host-associated	Animal	Animal surface	TRUE	FALSE	GAZ:United States of America		years	FALSE	33.45	40.015	539655	UBERON:sebum	1624.1	urban biome	-105.271	c__Mammalia	g__Homo	o__Primates	9606	FALSE	sample_454 sebum	1624.1	human-associated habitat	human-skin	f__Hominidae	p__Chordata	skin	UBERON:skin	UBERON:skin	TRUE	sebum	biome	terrestrial biome	anthropogenic terrestrial biome	dense settlement biome	urban biome	Not applicable	USA:CO:Boulder	k__Metazoa	s__Homo_sapiens		40.015
550.L2S171.s.2.sequence	33.45	negative	female	F4	Moving pictures of the human microbiome	EMP sample	Host-associated	Animal	Animal surface	TRUE	FALSE	GAZ:United States of America		years	FALSE	33.45	40.015	539655	UBERON:sebum	1624.1	urban biome	-105.271	c__Mammalia	g__Homo	o__Primates	9606	FALSE	sample_455 sebum	1624.1	human-associated habitat	human-skin	f__Hominidae	p__Chordata	skin	UBERON:skin	UBERON:skin	TRUE	sebum	biome	terrestrial biome	anthropogenic terrestrial biome	dense settlement biome	urban biome	Not applicable	USA:CO:Boulder	k__Metazoa	s__Homo_sapiens		40.015
550.L2S172.s.2.sequence	33.45	negative	female	F4	Moving pictures of the human microbiome	EMP sample	Host-associated	Animal	Animal surface	TRUE	FALSE	GAZ:United States of America		years	FALSE	33.45	40.015	539655	UBERON:sebum	1624.1	urban biome	-105.271	c__Mammalia	g__Homo	o__Primates	9606	FALSE	sample_456 sebum	1624.1	human-associated habitat	human-skin	f__Hominidae	p__Chordata	skin	UBERON:skin	UBERON:skin	TRUE	sebum	biome	terrestrial biome	anthropogenic terrestrial biome	dense settlement biome	urban biome	Not applicable	USA:CO:Boulder	k__Metazoa	s__Homo_sapiens		40.015
550.L2S173.s.2.sequence	33.46	negative	female	F4	Moving pictures of the human microbiome	EMP sample	Host-associated	Animal	Animal surface	TRUE	FALSE	GAZ:United States of America		years	FALSE	33.46	40.015	539655	UBERON:sebum	1624.1	urban biome	-105.271	c__Mammalia	g__Homo	o__Primates	9606	FALSE	sample_457 sebum	1624.1	human-associated habitat	human-skin	f__Hominidae	p__Chordata	skin	UBERON:skin	UBERON:skin	TRUE	sebum	biome	terrestrial biome	anthropogenic terrestrial biome	dense settlement biome	urban biome	Not applicable	USA:CO:Boulder	k__Metazoa	s__Homo_sapiens		40.015
550.L2S174.s.2.sequence	33.46	negative	female	F4	Moving pictures of the human microbiome	EMP sample	Host-associated	Animal	Animal surface	TRUE	FALSE	GAZ:United States of America		years	FALSE	33.46	40.015	539655	UBERON:sebum	1624.1	urban biome	-105.271	c__Mammalia	g__Homo	o__Primates	9606	FALSE	sample_458 sebum	1624.1	human-associated habitat	human-skin	f__Hominidae	p__Chordata	skin	UBERON:skin	UBERON:skin	TRUE	sebum	biome	terrestrial biome	anthropogenic terrestrial biome	dense settlement biome	urban biome	Not applicable	USA:CO:Boulder	k__Metazoa	s__Homo_sapiens		40.015
550.L2S175.s.2.sequence	33.46	negative	female	F4	Moving pictures of the human microbiome	EMP sample	Host-associated	Animal	Animal surface	TRUE	FALSE	GAZ:United States of America		years	FALSE	33.46	40.015	539655	UBERON:sebum	1624.1	urban biome	-105.271	c__Mammalia	g__Homo	o__Primates	9606	FALSE	sample_459 sebum	1624.1	human-associated habitat	human-skin	f__Hominidae	p__Chordata	skin	UBERON:skin	UBERON:skin	TRUE	sebum	biome	terrestrial biome	anthropogenic terrestrial biome	dense settlement biome	urban biome	Not applicable	USA:CO:Boulder	k__Metazoa	s__Homo_sapiens		40.015
550.L2S176.s.2.sequence	33.46	negative	female	F4	Moving pictures of the human microbiome	EMP sample	Host-associated	Animal	Animal surface	TRUE	FALSE	GAZ:United States of America		years	FALSE	33.46	40.015	539655	UBERON:sebum	1624.1	urban biome	-105.271	c__Mammalia	g__Homo	o__Primates	9606	FALSE	sample_460 sebum	1624.1	human-associated habitat	human-skin	f__Hominidae	p__Chordata	skin	UBERON:skin	UBERON:skin	TRUE	sebum	biome	terrestrial biome	anthropogenic terrestrial biome	dense settlement biome	urban biome	Not applicable	USA:CO:Boulder	k__Metazoa	s__Homo_sapiens		40.015
550.L2S178.s.2.sequence	33.47	negative	female	F4	Moving pictures of the human microbiome	EMP sample	Host-associated	Animal	Animal surface	TRUE	FALSE	GAZ:United States of America		years	FALSE	33.47	40.015	539655	UBERON:sebum	1624.1	urban biome	-105.271	c__Mammalia	g__Homo	o__Primates	9606	FALSE	sample_461 sebum	1624.1	human-associated habitat	human-skin	f__Hominidae	p__Chordata	skin	UBERON:skin	UBERON:skin	TRUE	sebum	biome	terrestrial biome	anthropogenic terrestrial biome	dense settlement biome	urban biome	Not applicable	USA:CO:Boulder	k__Metazoa	s__Homo_sapiens		40.015
550.L2S179.s.2.sequence	33.47	negative	female	F4	Moving pictures of the human microbiome	EMP sample	Host-associated	Animal	Animal surface	TRUE	FALSE	GAZ:United States of America		years	FALSE	33.47	40.015	539655	UBERON:sebum	1624.1	urban biome	-105.271	c__Mammalia	g__Homo	o__Primates	9606	FALSE	sample_462 sebum	1624.1	human-associated habitat	human-skin	f__Hominidae	p__Chordata	skin	UBERON:skin	UBERON:skin	TRUE	sebum	biome	terrestrial biome	anthropogenic terrestrial biome	dense settlement biome	urban biome	Not applicable	USA:CO:Boulder	k__Metazoa	s__Homo_sapiens		40.015
550.L2S17.s.2.sequence	32.81	negative	male	M3	Moving pictures of the human microbiome	EMP sample	Host-associated	Animal	Animal distal gut	TRUE	FALSE	GAZ:United States of America		years	FALSE	32.81	40.015	408170	UBERON:feces	1624.1	urban biome	-105.271	c__Mammalia	g__Homo	o__Primates	9606	FALSE	sample_453 stool	1624.1	human-associated habitat	human-gut	f__Hominidae	p__Chordata	feces	UBERON:feces	UBERON:feces	TRUE	feces	biome	terrestrial biome	anthropogenic terrestrial biome	dense settlement biome	urban biome	Not applicable	USA:CO:Boulder	k__Metazoa	s__Homo_sapiens		40.015
550.L2S180.s.2.sequence	33.48	negative	female	F4	Moving pictures of the human microbiome	EMP sample	Host-associated	Animal	Animal surface	TRUE	FALSE	GAZ:United States of America		years	FALSE	33.48	40.015	539655	UBERON:sebum	1624.1	urban biome	-105.271	c__Mammalia	g__Homo	o__Primates	9606	FALSE	sample_464 sebum	1624.1	human-associated habitat	human-skin	f__Hominidae	p__Chordata	skin	UBERON:skin	UBERON:skin	TRUE	sebum	biome	terrestrial biome	anthropogenic terrestrial biome	dense settlement biome	urban biome	Not applicable	USA:CO:Boulder	k__Metazoa	s__Homo_sapiens		40.015
550.L2S181.s.2.sequence	33.48	negative	female	F4	Moving pictures of the human microbiome	EMP sample	Host-associated	Animal	Animal surface	TRUE	FALSE	GAZ:United States of America		years	FALSE	33.48	40.015	539655	UBERON:sebum	1624.1	urban biome	-105.271	c__Mammalia	g__Homo	o__Primates	9606	FALSE	sample_465 sebum	1624.1	human-associated habitat	human-skin	f__Hominidae	p__Chordata	skin	UBERON:skin	UBERON:skin	TRUE	sebum	biome	terrestrial biome	anthropogenic terrestrial biome	dense settlement biome	urban biome	Not applicable	USA:CO:Boulder	k__Metazoa	s__Homo_sapiens		40.015
550.L2S182.s.2.sequence	33.48	negative	female	F4	Moving pictures of the human microbiome	EMP sample	Host-associated	Animal	Animal surface	TRUE	FALSE	GAZ:United States of America		years	FALSE	33.48	40.015	539655	UBERON:sebum	1624.1	urban biome	-105.271	c__Mammalia	g__Homo	o__Primates	9606	FALSE	sample_466 sebum	1624.1	human-associated habitat	human-skin	f__Hominidae	p__Chordata	skin	UBERON:skin	UBERON:skin	TRUE	sebum	biome	terrestrial biome	anthropogenic terrestrial biome	dense settlement biome	urban biome	Not applicable	USA:CO:Boulder	k__Metazoa	s__Homo_sapiens		40.015
550.L2S183.s.2.sequence	33.48	negative	female	F4	Moving pictures of the human microbiome	EMP sample	Host-associated	Animal	Animal surface	TRUE	FALSE	GAZ:United States of America		years	FALSE	33.48	40.015	539655	UBERON:sebum	1624.1	urban biome	-105.271	c__Mammalia	g__Homo	o__Primates	9606	FALSE	sample_467 sebum	1624.1	human-associated habitat	human-skin	f__Hominidae	p__Chordata	skin	UBERON:skin	UBERON:skin	TRUE	sebum	biome	terrestrial biome	anthropogenic terrestrial biome	dense settlement biome	urban biome	Not applicable	USA:CO:Boulder	k__Metazoa	s__Homo_sapiens		40.015
550.L2S184.s.2.sequence	33.49	negative	female	F4	Moving pictures of the human microbiome	EMP sample	Host-associated	Animal	Animal surface	TRUE	FALSE	GAZ:United States of America		years	FALSE	33.49	40.015	539655	UBERON:sebum	1624.1	urban biome	-105.271	c__Mammalia	g__Homo	o__Primates	9606	FALSE	sample_468 sebum	1624.1	human-associated habitat	human-skin	f__Hominidae	p__Chordata	skin	UBERON:skin	UBERON:skin	TRUE	sebum	biome	terrestrial biome	anthropogenic terrestrial biome	dense settlement biome	urban biome	Not applicable	USA:CO:Boulder	k__Metazoa	s__Homo_sapiens		40.015
550.L2S185.s.2.sequence	33.49	negative	female	F4	Moving pictures of the human microbiome	EMP sample	Host-associated	Animal	Animal surface	TRUE	FALSE	GAZ:United States of America		years	FALSE	33.49	40.015	539655	UBERON:sebum	1624.1	urban biome	-105.271	c__Mammalia	g__Homo	o__Primates	9606	FALSE	sample_469 sebum	1624.1	human-associated habitat	human-skin	f__Hominidae	p__Chordata	skin	UBERON:skin	UBERON:skin	TRUE	sebum	biome	terrestrial biome	anthropogenic terrestrial biome	dense settlement biome	urban biome	Not applicable	USA:CO:Boulder	k__Metazoa	s__Homo_sapiens		40.015
550.L2S186.s.2.sequence	33.49	negative	female	F4	Moving pictures of the human microbiome	EMP sample	Host-associated	Animal	Animal surface	TRUE	FALSE	GAZ:United States of America		years	FALSE	33.49	40.015	539655	UBERON:sebum	1624.1	urban biome	-105.271	c__Mammalia	g__Homo	o__Primates	9606	FALSE	sample_470 sebum	1624.1	human-associated habitat	human-skin	f__Hominidae	p__Chordata	skin	UBERON:skin	UBERON:skin	TRUE	sebum	biome	terrestrial biome	anthropogenic terrestrial biome	dense settlement biome	urban biome	Not applicable	USA:CO:Boulder	k__Metazoa	s__Homo_sapiens		40.015
550.L2S187.s.2.sequence	33.49	negative	female	F4	Moving pictures of the human microbiome	EMP sample	Host-associated	Animal	Animal surface	TRUE	FALSE	GAZ:United States of America		years	FALSE	33.49	40.015	539655	UBERON:sebum	1624.1	urban biome	-105.271	c__Mammalia	g__Homo	o__Primates	9606	FALSE	sample_471 sebum	1624.1	human-associated habitat	human-skin	f__Hominidae	p__Chordata	skin	UBERON:skin	UBERON:skin	TRUE	sebum	biome	terrestrial biome	anthropogenic terrestrial biome	dense settlement biome	urban biome	Not applicable	USA:CO:Boulder	k__Metazoa	s__Homo_sapiens		40.015
550.L2S188.s.2.sequence	33.5	negative	female	F4	Moving pictures of the human microbiome	EMP sample	Host-associated	Animal	Animal surface	TRUE	FALSE	GAZ:United States of America		years	FALSE	33.5	40.015	539655	UBERON:sebum	1624.1	urban biome	-105.271	c__Mammalia	g__Homo	o__Primates	9606	FALSE	sample_472 sebum	1624.1	human-associated habitat	human-skin	f__Hominidae	p__Chordata	skin	UBERON:skin	UBERON:skin	TRUE	sebum	biome	terrestrial biome	anthropogenic terrestrial biome	dense settlement biome	urban biome	Not applicable	USA:CO:Boulder	k__Metazoa	s__Homo_sapiens		40.015
550.L2S189.s.2.sequence	33.5	negative	female	F4	Moving pictures of the human microbiome	EMP sample	Host-associated	Animal	Animal surface	TRUE	FALSE	GAZ:United States of America		years	FALSE	33.5	40.015	539655	UBERON:sebum	1624.1	urban biome	-105.271	c__Mammalia	g__Homo	o__Primates	9606	FALSE	sample_473 sebum	1624.1	human-associated habitat	human-skin	f__Hominidae	p__Chordata	skin	UBERON:skin	UBERON:skin	TRUE	sebum	biome	terrestrial biome	anthropogenic terrestrial biome	dense settlement biome	urban biome	Not applicable	USA:CO:Boulder	k__Metazoa	s__Homo_sapiens		40.015
550.L2S18.s.2.sequence	32.81	negative	male	M3	Moving pictures of the human microbiome	EMP sample	Host-associated	Animal	Animal distal gut	TRUE	FALSE	GAZ:United States of America		years	FALSE	32.81	40.015	408170	UBERON:feces	1624.1	urban biome	-105.271	c__Mammalia	g__Homo	o__Primates	9606	FALSE	sample_463 stool	1624.1	human-associated habitat	human-gut	f__Hominidae	p__Chordata	feces	UBERON:feces	UBERON:feces	TRUE	feces	biome	terrestrial biome	anthropogenic terrestrial biome	dense settlement biome	urban biome	Not applicable	USA:CO:Boulder	k__Metazoa	s__Homo_sapiens		40.015
550.L2S190.s.2.sequence	33.5	negative	female	F4	Moving pictures of the human microbiome	EMP sample	Host-associated	Animal	Animal surface	TRUE	FALSE	GAZ:United States of America		years	FALSE	33.5	40.015	539655	UBERON:sebum	1624.1	urban biome	-105.271	c__Mammalia	g__Homo	o__Primates	9606	FALSE	sample_475 sebum	1624.1	human-associated habitat	human-skin	f__Hominidae	p__Chordata	skin	UBERON:skin	UBERON:skin	TRUE	sebum	biome	terrestrial biome	anthropogenic terrestrial biome	dense settlement biome	urban biome	Not applicable	USA:CO:Boulder	k__Metazoa	s__Homo_sapiens		40.015
550.L2S191.s.2.sequence	33.51	negative	female	F4	Moving pictures of the human microbiome	EMP sample	Host-associated	Animal	Animal surface	TRUE	FALSE	GAZ:United States of America		years	FALSE	33.51	40.015	539655	UBERON:sebum	1624.1	urban biome	-105.271	c__Mammalia	g__Homo	o__Primates	9606	FALSE	sample_476 sebum	1624.1	human-associated habitat	human-skin	f__Hominidae	p__Chordata	skin	UBERON:skin	UBERON:skin	TRUE	sebum	biome	terrestrial biome	anthropogenic terrestrial biome	dense settlement biome	urban biome	Not applicable	USA:CO:Boulder	k__Metazoa	s__Homo_sapiens		40.015
550.L2S193.s.2.sequence	33.51	negative	female	F4	Moving pictures of the human microbiome	EMP sample	Host-associated	Animal	Animal surface	TRUE	FALSE	GAZ:United States of America		years	FALSE	33.51	40.015	539655	UBERON:sebum	1624.1	urban biome	-105.271	c__Mammalia	g__Homo	o__Primates	9606	FALSE	sample_477 sebum	1624.1	human-associated habitat	human-skin	f__Hominidae	p__Chordata	skin	UBERON:skin	UBERON:skin	TRUE	sebum	biome	terrestrial biome	anthropogenic terrestrial biome	dense settlement biome	urban biome	Not applicable	USA:CO:Boulder	k__Metazoa	s__Homo_sapiens		40.015
550.L2S194.s.2.sequence	33.51	negative	female	F4	Moving pictures of the human microbiome	EMP sample	Host-associated	Animal	Animal surface	TRUE	FALSE	GAZ:United States of America		years	FALSE	33.51	40.015	539655	UBERON:sebum	1624.1	urban biome	-105.271	c__Mammalia	g__Homo	o__Primates	9606	FALSE	sample_478 sebum	1624.1	human-associated habitat	human-skin	f__Hominidae	p__Chordata	skin	UBERON:skin	UBERON:skin	TRUE	sebum	biome	terrestrial biome	anthropogenic terrestrial biome	dense settlement biome	urban biome	Not applicable	USA:CO:Boulder	k__Metazoa	s__Homo_sapiens		40.015
550.L2S195.s.2.sequence	33.51	negative	female	F4	Moving pictures of the human microbiome	EMP sample	Host-associated	Animal	Animal surface	TRUE	FALSE	GAZ:United States of America		years	FALSE	33.51	40.015	539655	UBERON:sebum	1624.1	urban biome	-105.271	c__Mammalia	g__Homo	o__Primates	9606	FALSE	sample_479 sebum	1624.1	human-associated habitat	human-skin	f__Hominidae	p__Chordata	skin	UBERON:skin	UBERON:skin	TRUE	sebum	biome	terrestrial biome	anthropogenic terrestrial biome	dense settlement biome	urban biome	Not applicable	USA:CO:Boulder	k__Metazoa	s__Homo_sapiens		40.015
550.L2S196.s.2.sequence	33.52	negative	female	F4	Moving pictures of the human microbiome	EMP sample	Host-associated	Animal	Animal surface	TRUE	FALSE	GAZ:United States of America		years	FALSE	33.52	40.015	539655	UBERON:sebum	1624.1	urban biome	-105.271	c__Mammalia	g__Homo	o__Primates	9606	FALSE	sample_480 sebum	1624.1	human-associated habitat	human-skin	f__Hominidae	p__Chordata	skin	UBERON:skin	UBERON:skin	TRUE	sebum	biome	terrestrial biome	anthropogenic terrestrial biome	dense settlement biome	urban biome	Not applicable	USA:CO:Boulder	k__Metazoa	s__Homo_sapiens		40.015
550.L2S197.s.2.sequence	33.52	negative	female	F4	Moving pictures of the human microbiome	EMP sample	Host-associated	Animal	Animal surface	TRUE	FALSE	GAZ:United States of America		years	FALSE	33.52	40.015	539655	UBERON:sebum	1624.1	urban biome	-105.271	c__Mammalia	g__Homo	o__Primates	9606	FALSE	sample_481 sebum	1624.1	human-associated habitat	human-skin	f__Hominidae	p__Chordata	skin	UBERON:skin	UBERON:skin	TRUE	sebum	biome	terrestrial biome	anthropogenic terrestrial biome	dense settlement biome	urban biome	Not applicable	USA:CO:Boulder	k__Metazoa	s__Homo_sapiens		40.015
550.L2S198.s.2.sequence	33.52	negative	female	F4	Moving pictures of the human microbiome	EMP sample	Host-associated	Animal	Animal surface	TRUE	FALSE	GAZ:United States of America		years	FALSE	33.52	40.015	539655	UBERON:sebum	1624.1	urban biome	-105.271	c__Mammalia	g__Homo	o__Primates	9606	FALSE	sample_482 sebum	1624.1	human-associated habitat	human-skin	f__Hominidae	p__Chordata	skin	UBERON:skin	UBERON:skin	TRUE	sebum	biome	terrestrial biome	anthropogenic terrestrial biome	dense settlement biome	urban biome	Not applicable	USA:CO:Boulder	k__Metazoa	s__Homo_sapiens		40.015
550.L2S199.s.2.sequence	33.52	negative	female	F4	Moving pictures of the human microbiome	EMP sample	Host-associated	Animal	Animal surface	TRUE	FALSE	GAZ:United States of America		years	FALSE	33.52	40.015	539655	UBERON:sebum	1624.1	urban biome	-105.271	c__Mammalia	g__Homo	o__Primates	9606	FALSE	sample_483 sebum	1624.1	human-associated habitat	human-skin	f__Hominidae	p__Chordata	skin	UBERON:skin	UBERON:skin	TRUE	sebum	biome	terrestrial biome	anthropogenic terrestrial biome	dense settlement biome	urban biome	Not applicable	USA:CO:Boulder	k__Metazoa	s__Homo_sapiens		40.015
550.L2S19.s.2.sequence	32.81	negative	male	M3	Moving pictures of the human microbiome	EMP sample	Host-associated	Animal	Animal distal gut	TRUE	FALSE	GAZ:United States of America		years	FALSE	32.81	40.015	408170	UBERON:feces	1624.1	urban biome	-105.271	c__Mammalia	g__Homo	o__Primates	9606	FALSE	sample_474 stool	1624.1	human-associated habitat	human-gut	f__Hominidae	p__Chordata	feces	UBERON:feces	UBERON:feces	TRUE	feces	biome	terrestrial biome	anthropogenic terrestrial biome	dense settlement biome	urban biome	Not applicable	USA:CO:Boulder	k__Metazoa	s__Homo_sapiens		40.015
550.L2S1.s.2.sequence	32.75	negative	male	M3	Moving pictures of the human microbiome	EMP sample	Host-associated	Animal	Animal distal gut	TRUE	FALSE	GAZ:United States of America		years	FALSE	32.75	40.015	408170	UBERON:feces	1624.1	urban biome	-105.271	c__Mammalia	g__Homo	o__Primates	9606	FALSE	sample_375 stool	1624.1	human-associated habitat	human-gut	f__Hominidae	p__Chordata	feces	UBERON:feces	UBERON:feces	TRUE	feces	biome	terrestrial biome	anthropogenic terrestrial biome	dense settlement biome	urban biome	Not applicable	USA:CO:Boulder	k__Metazoa	s__Homo_sapiens		40.015
550.L2S200.s.2.sequence	33.53	negative	female	F4	Moving pictures of the human microbiome	EMP sample	Host-associated	Animal	Animal surface	TRUE	FALSE	GAZ:United States of America		years	FALSE	33.53	40.015	539655	UBERON:sebum	1624.1	urban biome	-105.271	c__Mammalia	g__Homo	o__Primates	9606	FALSE	sample_486 sebum	1624.1	human-associated habitat	human-skin	f__Hominidae	p__Chordata	skin	UBERON:skin	UBERON:skin	TRUE	sebum	biome	terrestrial biome	anthropogenic terrestrial biome	dense settlement biome	urban biome	Not applicable	USA:CO:Boulder	k__Metazoa	s__Homo_sapiens		40.015
550.L2S201.s.2.sequence	33.53	negative	female	F4	Moving pictures of the human microbiome	EMP sample	Host-associated	Animal	Animal surface	TRUE	FALSE	GAZ:United States of America		years	FALSE	33.53	40.015	539655	UBERON:sebum	1624.1	urban biome	-105.271	c__Mammalia	g__Homo	o__Primates	9606	FALSE	sample_487 sebum	1624.1	human-associated habitat	human-skin	f__Hominidae	p__Chordata	skin	UBERON:skin	UBERON:skin	TRUE	sebum	biome	terrestrial biome	anthropogenic terrestrial biome	dense settlement biome	urban biome	Not applicable	USA:CO:Boulder	k__Metazoa	s__Homo_sapiens		40.015
550.L2S202.s.2.sequence	33.53	negative	female	F4	Moving pictures of the human microbiome	EMP sample	Host-associated	Animal	Animal surface	TRUE	FALSE	GAZ:United States of America		years	FALSE	33.53	40.015	539655	UBERON:sebum	1624.1	urban biome	-105.271	c__Mammalia	g__Homo	o__Primates	9606	FALSE	sample_488 sebum	1624.1	human-associated habitat	human-skin	f__Hominidae	p__Chordata	skin	UBERON:skin	UBERON:skin	TRUE	sebum	biome	terrestrial biome	anthropogenic terrestrial biome	dense settlement biome	urban biome	Not applicable	USA:CO:Boulder	k__Metazoa	s__Homo_sapiens		40.015
550.L2S203.s.2.sequence	33.54	negative	female	F4	Moving pictures of the human microbiome	EMP sample	Host-associated	Animal	Animal surface	TRUE	FALSE	GAZ:United States of America		years	FALSE	33.54	40.015	539655	UBERON:sebum	1624.1	urban biome	-105.271	c__Mammalia	g__Homo	o__Primates	9606	FALSE	sample_489 sebum	1624.1	human-associated habitat	human-skin	f__Hominidae	p__Chordata	skin	UBERON:skin	UBERON:skin	TRUE	sebum	biome	terrestrial biome	anthropogenic terrestrial biome	dense settlement biome	urban biome	Not applicable	USA:CO:Boulder	k__Metazoa	s__Homo_sapiens		40.015
550.L2S204.s.2.sequence	33.54	negative	female	F4	Moving pictures of the human microbiome	EMP sample	Host-associated	Animal	Animal surface	TRUE	FALSE	GAZ:United States of America		years	FALSE	33.54	40.015	539655	UBERON:sebum	1624.1	urban biome	-105.271	c__Mammalia	g__Homo	o__Primates	9606	FALSE	sample_490 sebum	1624.1	human-associated habitat	human-skin	f__Hominidae	p__Chordata	skin	UBERON:skin	UBERON:skin	TRUE	sebum	biome	terrestrial biome	anthropogenic terrestrial biome	dense settlement biome	urban biome	Not applicable	USA:CO:Boulder	k__Metazoa	s__Homo_sapiens		40.015
550.L2S205.s.2.sequence	33.54	negative	female	F4	Moving pictures of the human microbiome	EMP sample	Host-associated	Animal	Animal surface	TRUE	FALSE	GAZ:United States of America		years	FALSE	33.54	40.015	539655	UBERON:sebum	1624.1	urban biome	-105.271	c__Mammalia	g__Homo	o__Primates	9606	FALSE	sample_491 sebum	1624.1	human-associated habitat	human-skin	f__Hominidae	p__Chordata	skin	UBERON:skin	UBERON:skin	TRUE	sebum	biome	terrestrial biome	anthropogenic terrestrial biome	dense settlement biome	urban biome	Not applicable	USA:CO:Boulder	k__Metazoa	s__Homo_sapiens		40.015
550.L2S206.s.2.sequence	33.54	negative	female	F4	Moving pictures of the human microbiome	EMP sample	Host-associated	Animal	Animal surface	TRUE	FALSE	GAZ:United States of America		years	FALSE	33.54	40.015	539655	UBERON:sebum	1624.1	urban biome	-105.271	c__Mammalia	g__Homo	o__Primates	9606	FALSE	sample_492 sebum	1624.1	human-associated habitat	human-skin	f__Hominidae	p__Chordata	skin	UBERON:skin	UBERON:skin	TRUE	sebum	biome	terrestrial biome	anthropogenic terrestrial biome	dense settlement biome	urban biome	Not applicable	USA:CO:Boulder	k__Metazoa	s__Homo_sapiens		40.015
550.L2S207.s.2.sequence	33.55	negative	female	F4	Moving pictures of the human microbiome	EMP sample	Host-associated	Animal	Animal surface	TRUE	FALSE	GAZ:United States of America		years	FALSE	33.55	40.015	539655	UBERON:sebum	1624.1	urban biome	-105.271	c__Mammalia	g__Homo	o__Primates	9606	FALSE	sample_493 sebum	1624.1	human-associated habitat	human-skin	f__Hominidae	p__Chordata	skin	UBERON:skin	UBERON:skin	TRUE	sebum	biome	terrestrial biome	anthropogenic terrestrial biome	dense settlement biome	urban biome	Not applicable	USA:CO:Boulder	k__Metazoa	s__Homo_sapiens		40.015
550.L2S208.s.2.sequence	33.55	negative	female	F4	Moving pictures of the human microbiome	EMP sample	Host-associated	Animal	Animal surface	TRUE	FALSE	GAZ:United States of America		years	FALSE	33.55	40.015	539655	UBERON:sebum	1624.1	urban biome	-105.271	c__Mammalia	g__Homo	o__Primates	9606	FALSE	sample_494 sebum	1624.1	human-associated habitat	human-skin	f__Hominidae	p__Chordata	skin	UBERON:skin	UBERON:skin	TRUE	sebum	biome	terrestrial biome	anthropogenic terrestrial biome	dense settlement biome	urban biome	Not applicable	USA:CO:Boulder	k__Metazoa	s__Homo_sapiens		40.015
550.L2S209.s.2.sequence	33.55	negative	female	F4	Moving pictures of the human microbiome	EMP sample	Host-associated	Animal	Animal surface	TRUE	FALSE	GAZ:United States of America		years	FALSE	33.55	40.015	539655	UBERON:sebum	1624.1	urban biome	-105.271	c__Mammalia	g__Homo	o__Primates	9606	FALSE	sample_495 sebum	1624.1	human-associated habitat	human-skin	f__Hominidae	p__Chordata	skin	UBERON:skin	UBERON:skin	TRUE	sebum	biome	terrestrial biome	anthropogenic terrestrial biome	dense settlement biome	urban biome	Not applicable	USA:CO:Boulder	k__Metazoa	s__Homo_sapiens		40.015
550.L2S20.s.2.sequence	32.82	negative	male	M3	Moving pictures of the human microbiome	EMP sample	Host-associated	Animal	Animal distal gut	TRUE	FALSE	GAZ:United States of America		years	FALSE	32.82	40.015	408170	UBERON:feces	1624.1	urban biome	-105.271	c__Mammalia	g__Homo	o__Primates	9606	FALSE	sample_485 stool	1624.1	human-associated habitat	human-gut	f__Hominidae	p__Chordata	feces	UBERON:feces	UBERON:feces	TRUE	feces	biome	terrestrial biome	anthropogenic terrestrial biome	dense settlement biome	urban biome	Not applicable	USA:CO:Boulder	k__Metazoa	s__Homo_sapiens		40.015
550.L2S210.s.2.sequence	33.56	negative	female	F4	Moving pictures of the human microbiome	EMP sample	Host-associated	Animal	Animal surface	TRUE	FALSE	GAZ:United States of America		years	FALSE	33.56	40.015	539655	UBERON:sebum	1624.1	urban biome	-105.271	c__Mammalia	g__Homo	o__Primates	9606	FALSE	sample_497 sebum	1624.1	human-associated habitat	human-skin	f__Hominidae	p__Chordata	skin	UBERON:skin	UBERON:skin	TRUE	sebum	biome	terrestrial biome	anthropogenic terrestrial biome	dense settlement biome	urban biome	Not applicable	USA:CO:Boulder	k__Metazoa	s__Homo_sapiens		40.015
550.L2S211.s.2.sequence	33.57	negative	female	F4	Moving pictures of the human microbiome	EMP sample	Host-associated	Animal	Animal surface	TRUE	FALSE	GAZ:United States of America		years	FALSE	33.57	40.015	539655	UBERON:sebum	1624.1	urban biome	-105.271	c__Mammalia	g__Homo	o__Primates	9606	FALSE	sample_498 sebum	1624.1	human-associated habitat	human-skin	f__Hominidae	p__Chordata	skin	UBERON:skin	UBERON:skin	TRUE	sebum	biome	terrestrial biome	anthropogenic terrestrial biome	dense settlement biome	urban biome	Not applicable	USA:CO:Boulder	k__Metazoa	s__Homo_sapiens		40.015
550.L2S212.s.2.sequence	33.57	negative	female	F4	Moving pictures of the human microbiome	EMP sample	Host-associated	Animal	Animal surface	TRUE	FALSE	GAZ:United States of America		years	FALSE	33.57	40.015	539655	UBERON:sebum	1624.1	urban biome	-105.271	c__Mammalia	g__Homo	o__Primates	9606	FALSE	sample_499 sebum	1624.1	human-associated habitat	human-skin	f__Hominidae	p__Chordata	skin	UBERON:skin	UBERON:skin	TRUE	sebum	biome	terrestrial biome	anthropogenic terrestrial biome	dense settlement biome	urban biome	Not applicable	USA:CO:Boulder	k__Metazoa	s__Homo_sapiens		40.015
550.L2S213.s.2.sequence	33.57	negative	female	F4	Moving pictures of the human microbiome	EMP sample	Host-associated	Animal	Animal surface	TRUE	FALSE	GAZ:United States of America		years	FALSE	33.57	40.015	539655	UBERON:sebum	1624.1	urban biome	-105.271	c__Mammalia	g__Homo	o__Primates	9606	FALSE	sample_500 sebum	1624.1	human-associated habitat	human-skin	f__Hominidae	p__Chordata	skin	UBERON:skin	UBERON:skin	TRUE	sebum	biome	terrestrial biome	anthropogenic terrestrial biome	dense settlement biome	urban biome	Not applicable	USA:CO:Boulder	k__Metazoa	s__Homo_sapiens		40.015
550.L2S214.s.2.sequence	33.57	negative	female	F4	Moving pictures of the human microbiome	EMP sample	Host-associated	Animal	Animal surface	TRUE	FALSE	GAZ:United States of America		years	FALSE	33.57	40.015	539655	UBERON:sebum	1624.1	urban biome	-105.271	c__Mammalia	g__Homo	o__Primates	9606	FALSE	sample_501 sebum	1624.1	human-associated habitat	human-skin	f__Hominidae	p__Chordata	skin	UBERON:skin	UBERON:skin	TRUE	sebum	biome	terrestrial biome	anthropogenic terrestrial biome	dense settlement biome	urban biome	Not applicable	USA:CO:Boulder	k__Metazoa	s__Homo_sapiens		40.015
550.L2S215.s.2.sequence	33.58	negative	female	F4	Moving pictures of the human microbiome	EMP sample	Host-associated	Animal	Animal surface	TRUE	FALSE	GAZ:United States of America		years	FALSE	33.58	40.015	539655	UBERON:sebum	1624.1	urban biome	-105.271	c__Mammalia	g__Homo	o__Primates	9606	FALSE	sample_502 sebum	1624.1	human-associated habitat	human-skin	f__Hominidae	p__Chordata	skin	UBERON:skin	UBERON:skin	TRUE	sebum	biome	terrestrial biome	anthropogenic terrestrial biome	dense settlement biome	urban biome	Not applicable	USA:CO:Boulder	k__Metazoa	s__Homo_sapiens		40.015
550.L2S216.s.2.sequence	33.59	negative	female	F4	Moving pictures of the human microbiome	EMP sample	Host-associated	Animal	Animal surface	TRUE	FALSE	GAZ:United States of America		years	FALSE	33.59	40.015	539655	UBERON:sebum	1624.1	urban biome	-105.271	c__Mammalia	g__Homo	o__Primates	9606	FALSE	sample_503 sebum	1624.1	human-associated habitat	human-skin	f__Hominidae	p__Chordata	skin	UBERON:skin	UBERON:skin	TRUE	sebum	biome	terrestrial biome	anthropogenic terrestrial biome	dense settlement biome	urban biome	Not applicable	USA:CO:Boulder	k__Metazoa	s__Homo_sapiens		40.015
550.L2S217.s.2.sequence	33.6	negative	female	F4	Moving pictures of the human microbiome	EMP sample	Host-associated	Animal	Animal surface	TRUE	FALSE	GAZ:United States of America		years	FALSE	33.6	40.015	539655	UBERON:sebum	1624.1	urban biome	-105.271	c__Mammalia	g__Homo	o__Primates	9606	FALSE	sample_504 sebum	1624.1	human-associated habitat	human-skin	f__Hominidae	p__Chordata	skin	UBERON:skin	UBERON:skin	TRUE	sebum	biome	terrestrial biome	anthropogenic terrestrial biome	dense settlement biome	urban biome	Not applicable	USA:CO:Boulder	k__Metazoa	s__Homo_sapiens		40.015
550.L2S218.s.2.sequence	33.6	negative	female	F4	Moving pictures of the human microbiome	EMP sample	Host-associated	Animal	Animal surface	TRUE	FALSE	GAZ:United States of America		years	FALSE	33.6	40.015	539655	UBERON:sebum	1624.1	urban biome	-105.271	c__Mammalia	g__Homo	o__Primates	9606	FALSE	sample_505 sebum	1624.1	human-associated habitat	human-skin	f__Hominidae	p__Chordata	skin	UBERON:skin	UBERON:skin	TRUE	sebum	biome	terrestrial biome	anthropogenic terrestrial biome	dense settlement biome	urban biome	Not applicable	USA:CO:Boulder	k__Metazoa	s__Homo_sapiens		40.015
550.L2S219.s.2.sequence	33.61	negative	female	F4	Moving pictures of the human microbiome	EMP sample	Host-associated	Animal	Animal surface	TRUE	FALSE	GAZ:United States of America		years	FALSE	33.61	40.015	539655	UBERON:sebum	1624.1	urban biome	-105.271	c__Mammalia	g__Homo	o__Primates	9606	FALSE	sample_506 sebum	1624.1	human-associated habitat	human-skin	f__Hominidae	p__Chordata	skin	UBERON:skin	UBERON:skin	TRUE	sebum	biome	terrestrial biome	anthropogenic terrestrial biome	dense settlement biome	urban biome	Not applicable	USA:CO:Boulder	k__Metazoa	s__Homo_sapiens		40.015
550.L2S21.s.2.sequence	32.82	negative	male	M3	Moving pictures of the human microbiome	EMP sample	Host-associated	Animal	Animal distal gut	TRUE	FALSE	GAZ:United States of America		years	FALSE	32.82	40.015	408170	UBERON:feces	1624.1	urban biome	-105.271	c__Mammalia	g__Homo	o__Primates	9606	FALSE	sample_496 stool	1624.1	human-associated habitat	human-gut	f__Hominidae	p__Chordata	feces	UBERON:feces	UBERON:feces	TRUE	feces	biome	terrestrial biome	anthropogenic terrestrial biome	dense settlement biome	urban biome	Not applicable	USA:CO:Boulder	k__Metazoa	s__Homo_sapiens		40.015
550.L2S220.s.2.sequence	33.61	negative	female	F4	Moving pictures of the human microbiome	EMP sample	Host-associated	Animal	Animal surface	TRUE	FALSE	GAZ:United States of America		years	FALSE	33.61	40.015	539655	UBERON:sebum	1624.1	urban biome	-105.271	c__Mammalia	g__Homo	o__Primates	9606	FALSE	sample_508 sebum	1624.1	human-associated habitat	human-skin	f__Hominidae	p__Chordata	skin	UBERON:skin	UBERON:skin	TRUE	sebum	biome	terrestrial biome	anthropogenic terrestrial biome	dense settlement biome	urban biome	Not applicable	USA:CO:Boulder	k__Metazoa	s__Homo_sapiens		40.015
550.L2S221.s.2.sequence	33.61	negative	female	F4	Moving pictures of the human microbiome	EMP sample	Host-associated	Animal	Animal surface	TRUE	FALSE	GAZ:United States of America		years	FALSE	33.61	40.015	539655	UBERON:sebum	1624.1	urban biome	-105.271	c__Mammalia	g__Homo	o__Primates	9606	FALSE	sample_509 sebum	1624.1	human-associated habitat	human-skin	f__Hominidae	p__Chordata	skin	UBERON:skin	UBERON:skin	TRUE	sebum	biome	terrestrial biome	anthropogenic terrestrial biome	dense settlement biome	urban biome	Not applicable	USA:CO:Boulder	k__Metazoa	s__Homo_sapiens		40.015
550.L2S222.s.2.sequence	33.61	negative	female	F4	Moving pictures of the human microbiome	EMP sample	Host-associated	Animal	Animal surface	TRUE	FALSE	GAZ:United States of America		years	FALSE	33.61	40.015	539655	UBERON:sebum	1624.1	urban biome	-105.271	c__Mammalia	g__Homo	o__Primates	9606	FALSE	sample_510 sebum	1624.1	human-associated habitat	human-skin	f__Hominidae	p__Chordata	skin	UBERON:skin	UBERON:skin	TRUE	sebum	biome	terrestrial biome	anthropogenic terrestrial biome	dense settlement biome	urban biome	Not applicable	USA:CO:Boulder	k__Metazoa	s__Homo_sapiens		40.015
550.L2S223.s.2.sequence	33.62	negative	female	F4	Moving pictures of the human microbiome	EMP sample	Host-associated	Animal	Animal surface	TRUE	FALSE	GAZ:United States of America		years	FALSE	33.62	40.015	539655	UBERON:sebum	1624.1	urban biome	-105.271	c__Mammalia	g__Homo	o__Primates	9606	FALSE	sample_511 sebum	1624.1	human-associated habitat	human-skin	f__Hominidae	p__Chordata	skin	UBERON:skin	UBERON:skin	TRUE	sebum	biome	terrestrial biome	anthropogenic terrestrial biome	dense settlement biome	urban biome	Not applicable	USA:CO:Boulder	k__Metazoa	s__Homo_sapiens		40.015
550.L2S224.s.2.sequence	33.62	negative	female	F4	Moving pictures of the human microbiome	EMP sample	Host-associated	Animal	Animal surface	TRUE	FALSE	GAZ:United States of America		years	FALSE	33.62	40.015	539655	UBERON:sebum	1624.1	urban biome	-105.271	c__Mammalia	g__Homo	o__Primates	9606	FALSE	sample_512 sebum	1624.1	human-associated habitat	human-skin	f__Hominidae	p__Chordata	skin	UBERON:skin	UBERON:skin	TRUE	sebum	biome	terrestrial biome	anthropogenic terrestrial biome	dense settlement biome	urban biome	Not applicable	USA:CO:Boulder	k__Metazoa	s__Homo_sapiens		40.015
550.L2S225.s.2.sequence	33.62	negative	female	F4	Moving pictures of the human microbiome	EMP sample	Host-associated	Animal	Animal surface	TRUE	FALSE	GAZ:United States of America		years	FALSE	33.62	40.015	539655	UBERON:sebum	1624.1	urban biome	-105.271	c__Mammalia	g__Homo	o__Primates	9606	FALSE	sample_513 sebum	1624.1	human-associated habitat	human-skin	f__Hominidae	p__Chordata	skin	UBERON:skin	UBERON:skin	TRUE	sebum	biome	terrestrial biome	anthropogenic terrestrial biome	dense settlement biome	urban biome	Not applicable	USA:CO:Boulder	k__Metazoa	s__Homo_sapiens		40.015
550.L2S226.s.2.sequence	33.63	negative	female	F4	Moving pictures of the human microbiome	EMP sample	Host-associated	Animal	Animal surface	TRUE	FALSE	GAZ:United States of America		years	FALSE	33.63	40.015	539655	UBERON:sebum	1624.1	urban biome	-105.271	c__Mammalia	g__Homo	o__Primates	9606	FALSE	sample_514 sebum	1624.1	human-associated habitat	human-skin	f__Hominidae	p__Chordata	skin	UBERON:skin	UBERON:skin	TRUE	sebum	biome	terrestrial biome	anthropogenic terrestrial biome	dense settlement biome	urban biome	Not applicable	USA:CO:Boulder	k__Metazoa	s__Homo_sapiens		40.015
550.L2S227.s.2.sequence	33.63	negative	female	F4	Moving pictures of the human microbiome	EMP sample	Host-associated	Animal	Animal surface	TRUE	FALSE	GAZ:United States of America		years	FALSE	33.63	40.015	539655	UBERON:sebum	1624.1	urban biome	-105.271	c__Mammalia	g__Homo	o__Primates	9606	FALSE	sample_515 sebum	1624.1	human-associated habitat	human-skin	f__Hominidae	p__Chordata	skin	UBERON:skin	UBERON:skin	TRUE	sebum	biome	terrestrial biome	anthropogenic terrestrial biome	dense settlement biome	urban biome	Not applicable	USA:CO:Boulder	k__Metazoa	s__Homo_sapiens		40.015
550.L2S228.s.2.sequence	33.63	negative	female	F4	Moving pictures of the human microbiome	EMP sample	Host-associated	Animal	Animal surface	TRUE	FALSE	GAZ:United States of America		years	FALSE	33.63	40.015	539655	UBERON:sebum	1624.1	urban biome	-105.271	c__Mammalia	g__Homo	o__Primates	9606	FALSE	sample_516 sebum	1624.1	human-associated habitat	human-skin	f__Hominidae	p__Chordata	skin	UBERON:skin	UBERON:skin	TRUE	sebum	biome	terrestrial biome	anthropogenic terrestrial biome	dense settlement biome	urban biome	Not applicable	USA:CO:Boulder	k__Metazoa	s__Homo_sapiens		40.015
550.L2S229.s.2.sequence	33.63	negative	female	F4	Moving pictures of the human microbiome	EMP sample	Host-associated	Animal	Animal surface	TRUE	FALSE	GAZ:United States of America		years	FALSE	33.63	40.015	539655	UBERON:sebum	1624.1	urban biome	-105.271	c__Mammalia	g__Homo	o__Primates	9606	FALSE	sample_517 sebum	1624.1	human-associated habitat	human-skin	f__Hominidae	p__Chordata	skin	UBERON:skin	UBERON:skin	TRUE	sebum	biome	terrestrial biome	anthropogenic terrestrial biome	dense settlement biome	urban biome	Not applicable	USA:CO:Boulder	k__Metazoa	s__Homo_sapiens		40.015
550.L2S22.s.2.sequence	32.82	negative	male	M3	Moving pictures of the human microbiome	EMP sample	Host-associated	Animal	Animal distal gut	TRUE	FALSE	GAZ:United States of America		years	FALSE	32.82	40.015	408170	UBERON:feces	1624.1	urban biome	-105.271	c__Mammalia	g__Homo	o__Primates	9606	FALSE	sample_507 stool	1624.1	human-associated habitat	human-gut	f__Hominidae	p__Chordata	feces	UBERON:feces	UBERON:feces	TRUE	feces	biome	terrestrial biome	anthropogenic terrestrial biome	dense settlement biome	urban biome	Not applicable	USA:CO:Boulder	k__Metazoa	s__Homo_sapiens		40.015
550.L2S230.s.2.sequence	33.64	negative	female	F4	Moving pictures of the human microbiome	EMP sample	Host-associated	Animal	Animal surface	TRUE	FALSE	GAZ:United States of America		years	FALSE	33.64	40.015	539655	UBERON:sebum	1624.1	urban biome	-105.271	c__Mammalia	g__Homo	o__Primates	9606	FALSE	sample_519 sebum	1624.1	human-associated habitat	human-skin	f__Hominidae	p__Chordata	skin	UBERON:skin	UBERON:skin	TRUE	sebum	biome	terrestrial biome	anthropogenic terrestrial biome	dense settlement biome	urban biome	Not applicable	USA:CO:Boulder	k__Metazoa	s__Homo_sapiens		40.015
550.L2S231.s.2.sequence	33.64	negative	female	F4	Moving pictures of the human microbiome	EMP sample	Host-associated	Animal	Animal surface	TRUE	FALSE	GAZ:United States of America		years	FALSE	33.64	40.015	539655	UBERON:sebum	1624.1	urban biome	-105.271	c__Mammalia	g__Homo	o__Primates	9606	FALSE	sample_520 sebum	1624.1	human-associated habitat	human-skin	f__Hominidae	p__Chordata	skin	UBERON:skin	UBERON:skin	TRUE	sebum	biome	terrestrial biome	anthropogenic terrestrial biome	dense settlement biome	urban biome	Not applicable	USA:CO:Boulder	k__Metazoa	s__Homo_sapiens		40.015
550.L2S232.s.2.sequence	33.64	negative	female	F4	Moving pictures of the human microbiome	EMP sample	Host-associated	Animal	Animal surface	TRUE	FALSE	GAZ:United States of America		years	FALSE	33.64	40.015	539655	UBERON:sebum	1624.1	urban biome	-105.271	c__Mammalia	g__Homo	o__Primates	9606	FALSE	sample_521 sebum	1624.1	human-associated habitat	human-skin	f__Hominidae	p__Chordata	skin	UBERON:skin	UBERON:skin	TRUE	sebum	biome	terrestrial biome	anthropogenic terrestrial biome	dense settlement biome	urban biome	Not applicable	USA:CO:Boulder	k__Metazoa	s__Homo_sapiens		40.015
550.L2S233.s.2.sequence	31.94	negative	male	M3	Moving pictures of the human microbiome	EMP sample	Host-associated	Animal	Animal surface	TRUE	FALSE	GAZ:United States of America		years	FALSE	31.94	40.015	539655	UBERON:sebum	1624.1	urban biome	-105.271	c__Mammalia	g__Homo	o__Primates	9606	FALSE	sample_522 sebum	1624.1	human-associated habitat	human-skin	f__Hominidae	p__Chordata	skin	UBERON:skin	UBERON:skin	TRUE	sebum	biome	terrestrial biome	anthropogenic terrestrial biome	dense settlement biome	urban biome	Not applicable	USA:CO:Boulder	k__Metazoa	s__Homo_sapiens		40.015
550.L2S234.s.2.sequence	31.94	negative	male	M3	Moving pictures of the human microbiome	EMP sample	Host-associated	Animal	Animal surface	TRUE	FALSE	GAZ:United States of America		years	FALSE	31.94	40.015	539655	UBERON:sebum	1624.1	urban biome	-105.271	c__Mammalia	g__Homo	o__Primates	9606	FALSE	sample_523 sebum	1624.1	human-associated habitat	human-skin	f__Hominidae	p__Chordata	skin	UBERON:skin	UBERON:skin	TRUE	sebum	biome	terrestrial biome	anthropogenic terrestrial biome	dense settlement biome	urban biome	Not applicable	USA:CO:Boulder	k__Metazoa	s__Homo_sapiens		40.015
550.L2S235.s.2.sequence	31.94	negative	male	M3	Moving pictures of the human microbiome	EMP sample	Host-associated	Animal	Animal surface	TRUE	FALSE	GAZ:United States of America		years	FALSE	31.94	40.015	539655	UBERON:sebum	1624.1	urban biome	-105.271	c__Mammalia	g__Homo	o__Primates	9606	FALSE	sample_524 sebum	1624.1	human-associated habitat	human-skin	f__Hominidae	p__Chordata	skin	UBERON:skin	UBERON:skin	TRUE	sebum	biome	terrestrial biome	anthropogenic terrestrial biome	dense settlement biome	urban biome	Not applicable	USA:CO:Boulder	k__Metazoa	s__Homo_sapiens		40.015
550.L2S236.s.2.sequence	31.94	negative	male	M3	Moving pictures of the human microbiome	EMP sample	Host-associated	Animal	Animal surface	TRUE	FALSE	GAZ:United States of America		years	FALSE	31.94	40.015	539655	UBERON:sebum	1624.1	urban biome	-105.271	c__Mammalia	g__Homo	o__Primates	9606	FALSE	sample_525 sebum	1624.1	human-associated habitat	human-skin	f__Hominidae	p__Chordata	skin	UBERON:skin	UBERON:skin	TRUE	sebum	biome	terrestrial biome	anthropogenic terrestrial biome	dense settlement biome	urban biome	Not applicable	USA:CO:Boulder	k__Metazoa	s__Homo_sapiens		40.015
550.L2S237.s.2.sequence	31.95	negative	male	M3	Moving pictures of the human microbiome	EMP sample	Host-associated	Animal	Animal surface	TRUE	FALSE	GAZ:United States of America		years	FALSE	31.95	40.015	539655	UBERON:sebum	1624.1	urban biome	-105.271	c__Mammalia	g__Homo	o__Primates	9606	FALSE	sample_526 sebum	1624.1	human-associated habitat	human-skin	f__Hominidae	p__Chordata	skin	UBERON:skin	UBERON:skin	TRUE	sebum	biome	terrestrial biome	anthropogenic terrestrial biome	dense settlement biome	urban biome	Not applicable	USA:CO:Boulder	k__Metazoa	s__Homo_sapiens		40.015
550.L2S238.s.2.sequence	31.95	negative	male	M3	Moving pictures of the human microbiome	EMP sample	Host-associated	Animal	Animal surface	TRUE	FALSE	GAZ:United States of America		years	FALSE	31.95	40.015	539655	UBERON:sebum	1624.1	urban biome	-105.271	c__Mammalia	g__Homo	o__Primates	9606	FALSE	sample_527 sebum	1624.1	human-associated habitat	human-skin	f__Hominidae	p__Chordata	skin	UBERON:skin	UBERON:skin	TRUE	sebum	biome	terrestrial biome	anthropogenic terrestrial biome	dense settlement biome	urban biome	Not applicable	USA:CO:Boulder	k__Metazoa	s__Homo_sapiens		40.015
550.L2S239.s.2.sequence	31.95	negative	male	M3	Moving pictures of the human microbiome	EMP sample	Host-associated	Animal	Animal surface	TRUE	FALSE	GAZ:United States of America		years	FALSE	31.95	40.015	539655	UBERON:sebum	1624.1	urban biome	-105.271	c__Mammalia	g__Homo	o__Primates	9606	FALSE	sample_528 sebum	1624.1	human-associated habitat	human-skin	f__Hominidae	p__Chordata	skin	UBERON:skin	UBERON:skin	TRUE	sebum	biome	terrestrial biome	anthropogenic terrestrial biome	dense settlement biome	urban biome	Not applicable	USA:CO:Boulder	k__Metazoa	s__Homo_sapiens		40.015
550.L2S23.s.2.sequence	32.83	negative	male	M3	Moving pictures of the human microbiome	EMP sample	Host-associated	Animal	Animal distal gut	TRUE	FALSE	GAZ:United States of America		years	FALSE	32.83	40.015	408170	UBERON:feces	1624.1	urban biome	-105.271	c__Mammalia	g__Homo	o__Primates	9606	FALSE	sample_518 stool	1624.1	human-associated habitat	human-gut	f__Hominidae	p__Chordata	feces	UBERON:feces	UBERON:feces	TRUE	feces	biome	terrestrial biome	anthropogenic terrestrial biome	dense settlement biome	urban biome	Not applicable	USA:CO:Boulder	k__Metazoa	s__Homo_sapiens		40.015
550.L2S240.s.2.sequence	31.95	negative	male	M3	Moving pictures of the human microbiome	EMP sample	Host-associated	Animal	Animal surface	TRUE	FALSE	GAZ:United States of America		years	FALSE	31.95	40.015	539655	UBERON:sebum	1624.1	urban biome	-105.271	c__Mammalia	g__Homo	o__Primates	9606	FALSE	sample_530 sebum	1624.1	human-associated habitat	human-skin	f__Hominidae	p__Chordata	skin	UBERON:skin	UBERON:skin	TRUE	sebum	biome	terrestrial biome	anthropogenic terrestrial biome	dense settlement biome	urban biome	Not applicable	USA:CO:Boulder	k__Metazoa	s__Homo_sapiens		40.015
550.L2S241.s.2.sequence	31.96	negative	male	M3	Moving pictures of the human microbiome	EMP sample	Host-associated	Animal	Animal surface	TRUE	FALSE	GAZ:United States of America		years	FALSE	31.96	40.015	539655	UBERON:sebum	1624.1	urban biome	-105.271	c__Mammalia	g__Homo	o__Primates	9606	FALSE	sample_531 sebum	1624.1	human-associated habitat	human-skin	f__Hominidae	p__Chordata	skin	UBERON:skin	UBERON:skin	TRUE	sebum	biome	terrestrial biome	anthropogenic terrestrial biome	dense settlement biome	urban biome	Not applicable	USA:CO:Boulder	k__Metazoa	s__Homo_sapiens		40.015
550.L2S242.s.2.sequence	31.96	negative	male	M3	Moving pictures of the human microbiome	EMP sample	Host-associated	Animal	Animal surface	TRUE	FALSE	GAZ:United States of America		years	FALSE	31.96	40.015	539655	UBERON:sebum	1624.1	urban biome	-105.271	c__Mammalia	g__Homo	o__Primates	9606	FALSE	sample_532 sebum	1624.1	human-associated habitat	human-skin	f__Hominidae	p__Chordata	skin	UBERON:skin	UBERON:skin	TRUE	sebum	biome	terrestrial biome	anthropogenic terrestrial biome	dense settlement biome	urban biome	Not applicable	USA:CO:Boulder	k__Metazoa	s__Homo_sapiens		40.015
550.L2S243.s.2.sequence	31.96	negative	male	M3	Moving pictures of the human microbiome	EMP sample	Host-associated	Animal	Animal surface	TRUE	FALSE	GAZ:United States of America		years	FALSE	31.96	40.015	539655	UBERON:sebum	1624.1	urban biome	-105.271	c__Mammalia	g__Homo	o__Primates	9606	FALSE	sample_533 sebum	1624.1	human-associated habitat	human-skin	f__Hominidae	p__Chordata	skin	UBERON:skin	UBERON:skin	TRUE	sebum	biome	terrestrial biome	anthropogenic terrestrial biome	dense settlement biome	urban biome	Not applicable	USA:CO:Boulder	k__Metazoa	s__Homo_sapiens		40.015
550.L2S244.s.2.sequence	31.97	negative	male	M3	Moving pictures of the human microbiome	EMP sample	Host-associated	Animal	Animal surface	TRUE	FALSE	GAZ:United States of America		years	FALSE	31.97	40.015	539655	UBERON:sebum	1624.1	urban biome	-105.271	c__Mammalia	g__Homo	o__Primates	9606	FALSE	sample_534 sebum	1624.1	human-associated habitat	human-skin	f__Hominidae	p__Chordata	skin	UBERON:skin	UBERON:skin	TRUE	sebum	biome	terrestrial biome	anthropogenic terrestrial biome	dense settlement biome	urban biome	Not applicable	USA:CO:Boulder	k__Metazoa	s__Homo_sapiens		40.015
550.L2S245.s.2.sequence	31.97	negative	male	M3	Moving pictures of the human microbiome	EMP sample	Host-associated	Animal	Animal surface	TRUE	FALSE	GAZ:United States of America		years	FALSE	31.97	40.015	539655	UBERON:sebum	1624.1	urban biome	-105.271	c__Mammalia	g__Homo	o__Primates	9606	FALSE	sample_535 sebum	1624.1	human-associated habitat	human-skin	f__Hominidae	p__Chordata	skin	UBERON:skin	UBERON:skin	TRUE	sebum	biome	terrestrial biome	anthropogenic terrestrial biome	dense settlement biome	urban biome	Not applicable	USA:CO:Boulder	k__Metazoa	s__Homo_sapiens		40.015
550.L2S246.s.2.sequence	31.97	negative	male	M3	Moving pictures of the human microbiome	EMP sample	Host-associated	Animal	Animal surface	TRUE	FALSE	GAZ:United States of America		years	FALSE	31.97	40.015	539655	UBERON:sebum	1624.1	urban biome	-105.271	c__Mammalia	g__Homo	o__Primates	9606	FALSE	sample_536 sebum	1624.1	human-associated habitat	human-skin	f__Hominidae	p__Chordata	skin	UBERON:skin	UBERON:skin	TRUE	sebum	biome	terrestrial biome	anthropogenic terrestrial biome	dense settlement biome	urban biome	Not applicable	USA:CO:Boulder	k__Metazoa	s__Homo_sapiens		40.015
550.L2S247.s.2.sequence	31.97	negative	male	M3	Moving pictures of the human microbiome	EMP sample	Host-associated	Animal	Animal surface	TRUE	FALSE	GAZ:United States of America		years	FALSE	31.97	40.015	539655	UBERON:sebum	1624.1	urban biome	-105.271	c__Mammalia	g__Homo	o__Primates	9606	FALSE	sample_537 sebum	1624.1	human-associated habitat	human-skin	f__Hominidae	p__Chordata	skin	UBERON:skin	UBERON:skin	TRUE	sebum	biome	terrestrial biome	anthropogenic terrestrial biome	dense settlement biome	urban biome	Not applicable	USA:CO:Boulder	k__Metazoa	s__Homo_sapiens		40.015
550.L2S248.s.2.sequence	31.98	negative	male	M3	Moving pictures of the human microbiome	EMP sample	Host-associated	Animal	Animal surface	TRUE	FALSE	GAZ:United States of America		years	FALSE	31.98	40.015	539655	UBERON:sebum	1624.1	urban biome	-105.271	c__Mammalia	g__Homo	o__Primates	9606	FALSE	sample_538 sebum	1624.1	human-associated habitat	human-skin	f__Hominidae	p__Chordata	skin	UBERON:skin	UBERON:skin	TRUE	sebum	biome	terrestrial biome	anthropogenic terrestrial biome	dense settlement biome	urban biome	Not applicable	USA:CO:Boulder	k__Metazoa	s__Homo_sapiens		40.015
550.L2S249.s.2.sequence	31.98	negative	male	M3	Moving pictures of the human microbiome	EMP sample	Host-associated	Animal	Animal surface	TRUE	FALSE	GAZ:United States of America		years	FALSE	31.98	40.015	539655	UBERON:sebum	1624.1	urban biome	-105.271	c__Mammalia	g__Homo	o__Primates	9606	FALSE	sample_539 sebum	1624.1	human-associated habitat	human-skin	f__Hominidae	p__Chordata	skin	UBERON:skin	UBERON:skin	TRUE	sebum	biome	terrestrial biome	anthropogenic terrestrial biome	dense settlement biome	urban biome	Not applicable	USA:CO:Boulder	k__Metazoa	s__Homo_sapiens		40.015
550.L2S24.s.2.sequence	32.83	negative	male	M3	Moving pictures of the human microbiome	EMP sample	Host-associated	Animal	Animal distal gut	TRUE	FALSE	GAZ:United States of America		years	FALSE	32.83	40.015	408170	UBERON:feces	1624.1	urban biome	-105.271	c__Mammalia	g__Homo	o__Primates	9606	FALSE	sample_529 stool	1624.1	human-associated habitat	human-gut	f__Hominidae	p__Chordata	feces	UBERON:feces	UBERON:feces	TRUE	feces	biome	terrestrial biome	anthropogenic terrestrial biome	dense settlement biome	urban biome	Not applicable	USA:CO:Boulder	k__Metazoa	s__Homo_sapiens		40.015
550.L2S250.s.2.sequence	31.98	negative	male	M3	Moving pictures of the human microbiome	EMP sample	Host-associated	Animal	Animal surface	TRUE	FALSE	GAZ:United States of America		years	FALSE	31.98	40.015	539655	UBERON:sebum	1624.1	urban biome	-105.271	c__Mammalia	g__Homo	o__Primates	9606	FALSE	sample_541 sebum	1624.1	human-associated habitat	human-skin	f__Hominidae	p__Chordata	skin	UBERON:skin	UBERON:skin	TRUE	sebum	biome	terrestrial biome	anthropogenic terrestrial biome	dense settlement biome	urban biome	Not applicable	USA:CO:Boulder	k__Metazoa	s__Homo_sapiens		40.015
550.L2S251.s.2.sequence	31.98	negative	male	M3	Moving pictures of the human microbiome	EMP sample	Host-associated	Animal	Animal surface	TRUE	FALSE	GAZ:United States of America		years	FALSE	31.98	40.015	539655	UBERON:sebum	1624.1	urban biome	-105.271	c__Mammalia	g__Homo	o__Primates	9606	FALSE	sample_542 sebum	1624.1	human-associated habitat	human-skin	f__Hominidae	p__Chordata	skin	UBERON:skin	UBERON:skin	TRUE	sebum	biome	terrestrial biome	anthropogenic terrestrial biome	dense settlement biome	urban biome	Not applicable	USA:CO:Boulder	k__Metazoa	s__Homo_sapiens		40.015
550.L2S252.s.2.sequence	31.99	negative	male	M3	Moving pictures of the human microbiome	EMP sample	Host-associated	Animal	Animal surface	TRUE	FALSE	GAZ:United States of America		years	FALSE	31.99	40.015	539655	UBERON:sebum	1624.1	urban biome	-105.271	c__Mammalia	g__Homo	o__Primates	9606	FALSE	sample_543 sebum	1624.1	human-associated habitat	human-skin	f__Hominidae	p__Chordata	skin	UBERON:skin	UBERON:skin	TRUE	sebum	biome	terrestrial biome	anthropogenic terrestrial biome	dense settlement biome	urban biome	Not applicable	USA:CO:Boulder	k__Metazoa	s__Homo_sapiens		40.015
550.L2S253.s.2.sequence	31.99	negative	male	M3	Moving pictures of the human microbiome	EMP sample	Host-associated	Animal	Animal surface	TRUE	FALSE	GAZ:United States of America		years	FALSE	31.99	40.015	539655	UBERON:sebum	1624.1	urban biome	-105.271	c__Mammalia	g__Homo	o__Primates	9606	FALSE	sample_544 sebum	1624.1	human-associated habitat	human-skin	f__Hominidae	p__Chordata	skin	UBERON:skin	UBERON:skin	TRUE	sebum	biome	terrestrial biome	anthropogenic terrestrial biome	dense settlement biome	urban biome	Not applicable	USA:CO:Boulder	k__Metazoa	s__Homo_sapiens		40.015
550.L2S254.s.2.sequence	31.99	negative	male	M3	Moving pictures of the human microbiome	EMP sample	Host-associated	Animal	Animal surface	TRUE	FALSE	GAZ:United States of America		years	FALSE	31.99	40.015	539655	UBERON:sebum	1624.1	urban biome	-105.271	c__Mammalia	g__Homo	o__Primates	9606	FALSE	sample_545 sebum	1624.1	human-associated habitat	human-skin	f__Hominidae	p__Chordata	skin	UBERON:skin	UBERON:skin	TRUE	sebum	biome	terrestrial biome	anthropogenic terrestrial biome	dense settlement biome	urban biome	Not applicable	USA:CO:Boulder	k__Metazoa	s__Homo_sapiens		40.015
550.L2S255.s.2.sequence	32	negative	male	M3	Moving pictures of the human microbiome	EMP sample	Host-associated	Animal	Animal surface	TRUE	FALSE	GAZ:United States of America		years	FALSE	32	40.015	539655	UBERON:sebum	1624.1	urban biome	-105.271	c__Mammalia	g__Homo	o__Primates	9606	FALSE	sample_546 sebum	1624.1	human-associated habitat	human-skin	f__Hominidae	p__Chordata	skin	UBERON:skin	UBERON:skin	TRUE	sebum	biome	terrestrial biome	anthropogenic terrestrial biome	dense settlement biome	urban biome	Not applicable	USA:CO:Boulder	k__Metazoa	s__Homo_sapiens		40.015
550.L2S256.s.2.sequence	32	negative	male	M3	Moving pictures of the human microbiome	EMP sample	Host-associated	Animal	Animal surface	TRUE	FALSE	GAZ:United States of America		years	FALSE	32	40.015	539655	UBERON:sebum	1624.1	urban biome	-105.271	c__Mammalia	g__Homo	o__Primates	9606	FALSE	sample_547 sebum	1624.1	human-associated habitat	human-skin	f__Hominidae	p__Chordata	skin	UBERON:skin	UBERON:skin	TRUE	sebum	biome	terrestrial biome	anthropogenic terrestrial biome	dense settlement biome	urban biome	Not applicable	USA:CO:Boulder	k__Metazoa	s__Homo_sapiens		40.015
550.L2S257.s.2.sequence	32	negative	male	M3	Moving pictures of the human microbiome	EMP sample	Host-associated	Animal	Animal surface	TRUE	FALSE	GAZ:United States of America		years	FALSE	32	40.015	539655	UBERON:sebum	1624.1	urban biome	-105.271	c__Mammalia	g__Homo	o__Primates	9606	FALSE	sample_548 sebum	1624.1	human-associated habitat	human-skin	f__Hominidae	p__Chordata	skin	UBERON:skin	UBERON:skin	TRUE	sebum	biome	terrestrial biome	anthropogenic terrestrial biome	dense settlement biome	urban biome	Not applicable	USA:CO:Boulder	k__Metazoa	s__Homo_sapiens		40.015
550.L2S258.s.2.sequence	32	negative	male	M3	Moving pictures of the human microbiome	EMP sample	Host-associated	Animal	Animal surface	TRUE	FALSE	GAZ:United States of America		years	FALSE	32	40.015	539655	UBERON:sebum	1624.1	urban biome	-105.271	c__Mammalia	g__Homo	o__Primates	9606	FALSE	sample_549 sebum	1624.1	human-associated habitat	human-skin	f__Hominidae	p__Chordata	skin	UBERON:skin	UBERON:skin	TRUE	sebum	biome	terrestrial biome	anthropogenic terrestrial biome	dense settlement biome	urban biome	Not applicable	USA:CO:Boulder	k__Metazoa	s__Homo_sapiens		40.015
550.L2S259.s.2.sequence	32.01	negative	male	M3	Moving pictures of the human microbiome	EMP sample	Host-associated	Animal	Animal surface	TRUE	FALSE	GAZ:United States of America		years	FALSE	32.01	40.015	539655	UBERON:sebum	1624.1	urban biome	-105.271	c__Mammalia	g__Homo	o__Primates	9606	FALSE	sample_550 sebum	1624.1	human-associated habitat	human-skin	f__Hominidae	p__Chordata	skin	UBERON:skin	UBERON:skin	TRUE	sebum	biome	terrestrial biome	anthropogenic terrestrial biome	dense settlement biome	urban biome	Not applicable	USA:CO:Boulder	k__Metazoa	s__Homo_sapiens		40.015
550.L2S25.s.2.sequence	32.83	negative	male	M3	Moving pictures of the human microbiome	EMP sample	Host-associated	Animal	Animal distal gut	TRUE	FALSE	GAZ:United States of America		years	FALSE	32.83	40.015	408170	UBERON:feces	1624.1	urban biome	-105.271	c__Mammalia	g__Homo	o__Primates	9606	FALSE	sample_540 stool	1624.1	human-associated habitat	human-gut	f__Hominidae	p__Chordata	feces	UBERON:feces	UBERON:feces	TRUE	feces	biome	terrestrial biome	anthropogenic terrestrial biome	dense settlement biome	urban biome	Not applicable	USA:CO:Boulder	k__Metazoa	s__Homo_sapiens		40.015
550.L2S260.s.2.sequence	32.01	negative	male	M3	Moving pictures of the human microbiome	EMP sample	Host-associated	Animal	Animal surface	TRUE	FALSE	GAZ:United States of America		years	FALSE	32.01	40.015	539655	UBERON:sebum	1624.1	urban biome	-105.271	c__Mammalia	g__Homo	o__Primates	9606	FALSE	sample_552 sebum	1624.1	human-associated habitat	human-skin	f__Hominidae	p__Chordata	skin	UBERON:skin	UBERON:skin	TRUE	sebum	biome	terrestrial biome	anthropogenic terrestrial biome	dense settlement biome	urban biome	Not applicable	USA:CO:Boulder	k__Metazoa	s__Homo_sapiens		40.015
550.L2S261.s.2.sequence	32.01	negative	male	M3	Moving pictures of the human microbiome	EMP sample	Host-associated	Animal	Animal surface	TRUE	FALSE	GAZ:United States of America		years	FALSE	32.01	40.015	539655	UBERON:sebum	1624.1	urban biome	-105.271	c__Mammalia	g__Homo	o__Primates	9606	FALSE	sample_553 sebum	1624.1	human-associated habitat	human-skin	f__Hominidae	p__Chordata	skin	UBERON:skin	UBERON:skin	TRUE	sebum	biome	terrestrial biome	anthropogenic terrestrial biome	dense settlement biome	urban biome	Not applicable	USA:CO:Boulder	k__Metazoa	s__Homo_sapiens		40.015
550.L2S262.s.2.sequence	32.01	negative	male	M3	Moving pictures of the human microbiome	EMP sample	Host-associated	Animal	Animal surface	TRUE	FALSE	GAZ:United States of America		years	FALSE	32.01	40.015	539655	UBERON:sebum	1624.1	urban biome	-105.271	c__Mammalia	g__Homo	o__Primates	9606	FALSE	sample_554 sebum	1624.1	human-associated habitat	human-skin	f__Hominidae	p__Chordata	skin	UBERON:skin	UBERON:skin	TRUE	sebum	biome	terrestrial biome	anthropogenic terrestrial biome	dense settlement biome	urban biome	Not applicable	USA:CO:Boulder	k__Metazoa	s__Homo_sapiens		40.015
550.L2S263.s.2.sequence	32.02	negative	male	M3	Moving pictures of the human microbiome	EMP sample	Host-associated	Animal	Animal surface	TRUE	FALSE	GAZ:United States of America		years	FALSE	32.02	40.015	539655	UBERON:sebum	1624.1	urban biome	-105.271	c__Mammalia	g__Homo	o__Primates	9606	FALSE	sample_555 sebum	1624.1	human-associated habitat	human-skin	f__Hominidae	p__Chordata	skin	UBERON:skin	UBERON:skin	TRUE	sebum	biome	terrestrial biome	anthropogenic terrestrial biome	dense settlement biome	urban biome	Not applicable	USA:CO:Boulder	k__Metazoa	s__Homo_sapiens		40.015
550.L2S264.s.2.sequence	32.02	negative	male	M3	Moving pictures of the human microbiome	EMP sample	Host-associated	Animal	Animal surface	TRUE	FALSE	GAZ:United States of America		years	FALSE	32.02	40.015	539655	UBERON:sebum	1624.1	urban biome	-105.271	c__Mammalia	g__Homo	o__Primates	9606	FALSE	sample_556 sebum	1624.1	human-associated habitat	human-skin	f__Hominidae	p__Chordata	skin	UBERON:skin	UBERON:skin	TRUE	sebum	biome	terrestrial biome	anthropogenic terrestrial biome	dense settlement biome	urban biome	Not applicable	USA:CO:Boulder	k__Metazoa	s__Homo_sapiens		40.015
550.L2S265.s.2.sequence	32.02	negative	male	M3	Moving pictures of the human microbiome	EMP sample	Host-associated	Animal	Animal surface	TRUE	FALSE	GAZ:United States of America		years	FALSE	32.02	40.015	539655	UBERON:sebum	1624.1	urban biome	-105.271	c__Mammalia	g__Homo	o__Primates	9606	FALSE	sample_557 sebum	1624.1	human-associated habitat	human-skin	f__Hominidae	p__Chordata	skin	UBERON:skin	UBERON:skin	TRUE	sebum	biome	terrestrial biome	anthropogenic terrestrial biome	dense settlement biome	urban biome	Not applicable	USA:CO:Boulder	k__Metazoa	s__Homo_sapiens		40.015
550.L2S267.s.2.sequence	32.05	negative	male	M3	Moving pictures of the human microbiome	EMP sample	Host-associated	Animal	Animal surface	TRUE	FALSE	GAZ:United States of America		years	FALSE	32.05	40.015	539655	UBERON:sebum	1624.1	urban biome	-105.271	c__Mammalia	g__Homo	o__Primates	9606	FALSE	sample_558 sebum	1624.1	human-associated habitat	human-skin	f__Hominidae	p__Chordata	skin	UBERON:skin	UBERON:skin	TRUE	sebum	biome	terrestrial biome	anthropogenic terrestrial biome	dense settlement biome	urban biome	Not applicable	USA:CO:Boulder	k__Metazoa	s__Homo_sapiens		40.015
550.L2S268.s.2.sequence	32.05	negative	male	M3	Moving pictures of the human microbiome	EMP sample	Host-associated	Animal	Animal surface	TRUE	FALSE	GAZ:United States of America		years	FALSE	32.05	40.015	539655	UBERON:sebum	1624.1	urban biome	-105.271	c__Mammalia	g__Homo	o__Primates	9606	FALSE	sample_559 sebum	1624.1	human-associated habitat	human-skin	f__Hominidae	p__Chordata	skin	UBERON:skin	UBERON:skin	TRUE	sebum	biome	terrestrial biome	anthropogenic terrestrial biome	dense settlement biome	urban biome	Not applicable	USA:CO:Boulder	k__Metazoa	s__Homo_sapiens		40.015
550.L2S269.s.2.sequence	32.06	negative	male	M3	Moving pictures of the human microbiome	EMP sample	Host-associated	Animal	Animal surface	TRUE	FALSE	GAZ:United States of America		years	FALSE	32.06	40.015	539655	UBERON:sebum	1624.1	urban biome	-105.271	c__Mammalia	g__Homo	o__Primates	9606	FALSE	sample_560 sebum	1624.1	human-associated habitat	human-skin	f__Hominidae	p__Chordata	skin	UBERON:skin	UBERON:skin	TRUE	sebum	biome	terrestrial biome	anthropogenic terrestrial biome	dense settlement biome	urban biome	Not applicable	USA:CO:Boulder	k__Metazoa	s__Homo_sapiens		40.015
550.L2S26.s.2.sequence	32.83	negative	male	M3	Moving pictures of the human microbiome	EMP sample	Host-associated	Animal	Animal distal gut	TRUE	FALSE	GAZ:United States of America		years	FALSE	32.83	40.015	408170	UBERON:feces	1624.1	urban biome	-105.271	c__Mammalia	g__Homo	o__Primates	9606	FALSE	sample_551 stool	1624.1	human-associated habitat	human-gut	f__Hominidae	p__Chordata	feces	UBERON:feces	UBERON:feces	TRUE	feces	biome	terrestrial biome	anthropogenic terrestrial biome	dense settlement biome	urban biome	Not applicable	USA:CO:Boulder	k__Metazoa	s__Homo_sapiens		40.015
550.L2S270.s.2.sequence	32.06	negative	male	M3	Moving pictures of the human microbiome	EMP sample	Host-associated	Animal	Animal surface	TRUE	FALSE	GAZ:United States of America		years	FALSE	32.06	40.015	539655	UBERON:sebum	1624.1	urban biome	-105.271	c__Mammalia	g__Homo	o__Primates	9606	FALSE	sample_561 sebum	1624.1	human-associated habitat	human-skin	f__Hominidae	p__Chordata	skin	UBERON:skin	UBERON:skin	TRUE	sebum	biome	terrestrial biome	anthropogenic terrestrial biome	dense settlement biome	urban biome	Not applicable	USA:CO:Boulder	k__Metazoa	s__Homo_sapiens		40.015
550.L2S271.s.2.sequence	32.06	negative	male	M3	Moving pictures of the human microbiome	EMP sample	Host-associated	Animal	Animal surface	TRUE	FALSE	GAZ:United States of America		years	FALSE	32.06	40.015	539655	UBERON:sebum	1624.1	urban biome	-105.271	c__Mammalia	g__Homo	o__Primates	9606	FALSE	sample_562 sebum	1624.1	human-associated habitat	human-skin	f__Hominidae	p__Chordata	skin	UBERON:skin	UBERON:skin	TRUE	sebum	biome	terrestrial biome	anthropogenic terrestrial biome	dense settlement biome	urban biome	Not applicable	USA:CO:Boulder	k__Metazoa	s__Homo_sapiens		40.015
550.L2S272.s.2.sequence	32.06	negative	male	M3	Moving pictures of the human microbiome	EMP sample	Host-associated	Animal	Animal surface	TRUE	FALSE	GAZ:United States of America		years	FALSE	32.06	40.015	539655	UBERON:sebum	1624.1	urban biome	-105.271	c__Mammalia	g__Homo	o__Primates	9606	FALSE	sample_563 sebum	1624.1	human-associated habitat	human-skin	f__Hominidae	p__Chordata	skin	UBERON:skin	UBERON:skin	TRUE	sebum	biome	terrestrial biome	anthropogenic terrestrial biome	dense settlement biome	urban biome	Not applicable	USA:CO:Boulder	k__Metazoa	s__Homo_sapiens		40.015
550.L2S273.s.2.sequence	32.07	negative	male	M3	Moving pictures of the human microbiome	EMP sample	Host-associated	Animal	Animal surface	TRUE	FALSE	GAZ:United States of America		years	FALSE	32.07	40.015	539655	UBERON:sebum	1624.1	urban biome	-105.271	c__Mammalia	g__Homo	o__Primates	9606	FALSE	sample_564 sebum	1624.1	human-associated habitat	human-skin	f__Hominidae	p__Chordata	skin	UBERON:skin	UBERON:skin	TRUE	sebum	biome	terrestrial biome	anthropogenic terrestrial biome	dense settlement biome	urban biome	Not applicable	USA:CO:Boulder	k__Metazoa	s__Homo_sapiens		40.015
550.L2S274.s.2.sequence	32.07	negative	male	M3	Moving pictures of the human microbiome	EMP sample	Host-associated	Animal	Animal surface	TRUE	FALSE	GAZ:United States of America		years	FALSE	32.07	40.015	539655	UBERON:sebum	1624.1	urban biome	-105.271	c__Mammalia	g__Homo	o__Primates	9606	FALSE	sample_565 sebum	1624.1	human-associated habitat	human-skin	f__Hominidae	p__Chordata	skin	UBERON:skin	UBERON:skin	TRUE	sebum	biome	terrestrial biome	anthropogenic terrestrial biome	dense settlement biome	urban biome	Not applicable	USA:CO:Boulder	k__Metazoa	s__Homo_sapiens		40.015
550.L2S275.s.2.sequence	32.07	negative	male	M3	Moving pictures of the human microbiome	EMP sample	Host-associated	Animal	Animal surface	TRUE	FALSE	GAZ:United States of America		years	FALSE	32.07	40.015	539655	UBERON:sebum	1624.1	urban biome	-105.271	c__Mammalia	g__Homo	o__Primates	9606	FALSE	sample_566 sebum	1624.1	human-associated habitat	human-skin	f__Hominidae	p__Chordata	skin	UBERON:skin	UBERON:skin	TRUE	sebum	biome	terrestrial biome	anthropogenic terrestrial biome	dense settlement biome	urban biome	Not applicable	USA:CO:Boulder	k__Metazoa	s__Homo_sapiens		40.015
550.L2S276.s.2.sequence	32.07	negative	male	M3	Moving pictures of the human microbiome	EMP sample	Host-associated	Animal	Animal surface	TRUE	FALSE	GAZ:United States of America		years	FALSE	32.07	40.015	539655	UBERON:sebum	1624.1	urban biome	-105.271	c__Mammalia	g__Homo	o__Primates	9606	FALSE	sample_567 sebum	1624.1	human-associated habitat	human-skin	f__Hominidae	p__Chordata	skin	UBERON:skin	UBERON:skin	TRUE	sebum	biome	terrestrial biome	anthropogenic terrestrial biome	dense settlement biome	urban biome	Not applicable	USA:CO:Boulder	k__Metazoa	s__Homo_sapiens		40.015
550.L2S277.s.2.sequence	32.08	negative	male	M3	Moving pictures of the human microbiome	EMP sample	Host-associated	Animal	Animal surface	TRUE	FALSE	GAZ:United States of America		years	FALSE	32.08	40.015	539655	UBERON:sebum	1624.1	urban biome	-105.271	c__Mammalia	g__Homo	o__Primates	9606	FALSE	sample_568 sebum	1624.1	human-associated habitat	human-skin	f__Hominidae	p__Chordata	skin	UBERON:skin	UBERON:skin	TRUE	sebum	biome	terrestrial biome	anthropogenic terrestrial biome	dense settlement biome	urban biome	Not applicable	USA:CO:Boulder	k__Metazoa	s__Homo_sapiens		40.015
550.L2S278.s.2.sequence	32.08	negative	male	M3	Moving pictures of the human microbiome	EMP sample	Host-associated	Animal	Animal surface	TRUE	FALSE	GAZ:United States of America		years	FALSE	32.08	40.015	539655	UBERON:sebum	1624.1	urban biome	-105.271	c__Mammalia	g__Homo	o__Primates	9606	FALSE	sample_569 sebum	1624.1	human-associated habitat	human-skin	f__Hominidae	p__Chordata	skin	UBERON:skin	UBERON:skin	TRUE	sebum	biome	terrestrial biome	anthropogenic terrestrial biome	dense settlement biome	urban biome	Not applicable	USA:CO:Boulder	k__Metazoa	s__Homo_sapiens		40.015
550.L2S279.s.2.sequence	32.08	negative	male	M3	Moving pictures of the human microbiome	EMP sample	Host-associated	Animal	Animal surface	TRUE	FALSE	GAZ:United States of America		years	FALSE	32.08	40.015	539655	UBERON:sebum	1624.1	urban biome	-105.271	c__Mammalia	g__Homo	o__Primates	9606	FALSE	sample_570 sebum	1624.1	human-associated habitat	human-skin	f__Hominidae	p__Chordata	skin	UBERON:skin	UBERON:skin	TRUE	sebum	biome	terrestrial biome	anthropogenic terrestrial biome	dense settlement biome	urban biome	Not applicable	USA:CO:Boulder	k__Metazoa	s__Homo_sapiens		40.015
550.L2S280.s.2.sequence	32.09	negative	male	M3	Moving pictures of the human microbiome	EMP sample	Host-associated	Animal	Animal surface	TRUE	FALSE	GAZ:United States of America		years	FALSE	32.09	40.015	539655	UBERON:sebum	1624.1	urban biome	-105.271	c__Mammalia	g__Homo	o__Primates	9606	FALSE	sample_572 sebum	1624.1	human-associated habitat	human-skin	f__Hominidae	p__Chordata	skin	UBERON:skin	UBERON:skin	TRUE	sebum	biome	terrestrial biome	anthropogenic terrestrial biome	dense settlement biome	urban biome	Not applicable	USA:CO:Boulder	k__Metazoa	s__Homo_sapiens		40.015
550.L2S281.s.2.sequence	32.09	negative	male	M3	Moving pictures of the human microbiome	EMP sample	Host-associated	Animal	Animal surface	TRUE	FALSE	GAZ:United States of America		years	FALSE	32.09	40.015	539655	UBERON:sebum	1624.1	urban biome	-105.271	c__Mammalia	g__Homo	o__Primates	9606	FALSE	sample_573 sebum	1624.1	human-associated habitat	human-skin	f__Hominidae	p__Chordata	skin	UBERON:skin	UBERON:skin	TRUE	sebum	biome	terrestrial biome	anthropogenic terrestrial biome	dense settlement biome	urban biome	Not applicable	USA:CO:Boulder	k__Metazoa	s__Homo_sapiens		40.015
550.L2S282.s.2.sequence	32.09	negative	male	M3	Moving pictures of the human microbiome	EMP sample	Host-associated	Animal	Animal surface	TRUE	FALSE	GAZ:United States of America		years	FALSE	32.09	40.015	539655	UBERON:sebum	1624.1	urban biome	-105.271	c__Mammalia	g__Homo	o__Primates	9606	FALSE	sample_574 sebum	1624.1	human-associated habitat	human-skin	f__Hominidae	p__Chordata	skin	UBERON:skin	UBERON:skin	TRUE	sebum	biome	terrestrial biome	anthropogenic terrestrial biome	dense settlement biome	urban biome	Not applicable	USA:CO:Boulder	k__Metazoa	s__Homo_sapiens		40.015
550.L2S283.s.2.sequence	32.1	negative	male	M3	Moving pictures of the human microbiome	EMP sample	Host-associated	Animal	Animal surface	TRUE	FALSE	GAZ:United States of America		years	FALSE	32.1	40.015	539655	UBERON:sebum	1624.1	urban biome	-105.271	c__Mammalia	g__Homo	o__Primates	9606	FALSE	sample_575 sebum	1624.1	human-associated habitat	human-skin	f__Hominidae	p__Chordata	skin	UBERON:skin	UBERON:skin	TRUE	sebum	biome	terrestrial biome	anthropogenic terrestrial biome	dense settlement biome	urban biome	Not applicable	USA:CO:Boulder	k__Metazoa	s__Homo_sapiens		40.015
550.L2S284.s.2.sequence	32.1	negative	male	M3	Moving pictures of the human microbiome	EMP sample	Host-associated	Animal	Animal surface	TRUE	FALSE	GAZ:United States of America		years	FALSE	32.1	40.015	539655	UBERON:sebum	1624.1	urban biome	-105.271	c__Mammalia	g__Homo	o__Primates	9606	FALSE	sample_576 sebum	1624.1	human-associated habitat	human-skin	f__Hominidae	p__Chordata	skin	UBERON:skin	UBERON:skin	TRUE	sebum	biome	terrestrial biome	anthropogenic terrestrial biome	dense settlement biome	urban biome	Not applicable	USA:CO:Boulder	k__Metazoa	s__Homo_sapiens		40.015
550.L2S285.s.2.sequence	32.1	negative	male	M3	Moving pictures of the human microbiome	EMP sample	Host-associated	Animal	Animal surface	TRUE	FALSE	GAZ:United States of America		years	FALSE	32.1	40.015	539655	UBERON:sebum	1624.1	urban biome	-105.271	c__Mammalia	g__Homo	o__Primates	9606	FALSE	sample_577 sebum	1624.1	human-associated habitat	human-skin	f__Hominidae	p__Chordata	skin	UBERON:skin	UBERON:skin	TRUE	sebum	biome	terrestrial biome	anthropogenic terrestrial biome	dense settlement biome	urban biome	Not applicable	USA:CO:Boulder	k__Metazoa	s__Homo_sapiens		40.015
550.L2S286.s.2.sequence	32.1	negative	male	M3	Moving pictures of the human microbiome	EMP sample	Host-associated	Animal	Animal surface	TRUE	FALSE	GAZ:United States of America		years	FALSE	32.1	40.015	539655	UBERON:sebum	1624.1	urban biome	-105.271	c__Mammalia	g__Homo	o__Primates	9606	FALSE	sample_578 sebum	1624.1	human-associated habitat	human-skin	f__Hominidae	p__Chordata	skin	UBERON:skin	UBERON:skin	TRUE	sebum	biome	terrestrial biome	anthropogenic terrestrial biome	dense settlement biome	urban biome	Not applicable	USA:CO:Boulder	k__Metazoa	s__Homo_sapiens		40.015
550.L2S287.s.2.sequence	32.11	negative	male	M3	Moving pictures of the human microbiome	EMP sample	Host-associated	Animal	Animal surface	TRUE	FALSE	GAZ:United States of America		years	FALSE	32.11	40.015	539655	UBERON:sebum	1624.1	urban biome	-105.271	c__Mammalia	g__Homo	o__Primates	9606	FALSE	sample_579 sebum	1624.1	human-associated habitat	human-skin	f__Hominidae	p__Chordata	skin	UBERON:skin	UBERON:skin	TRUE	sebum	biome	terrestrial biome	anthropogenic terrestrial biome	dense settlement biome	urban biome	Not applicable	USA:CO:Boulder	k__Metazoa	s__Homo_sapiens		40.015
550.L2S289.s.2.sequence	32.11	negative	male	M3	Moving pictures of the human microbiome	EMP sample	Host-associated	Animal	Animal surface	TRUE	FALSE	GAZ:United States of America		years	FALSE	32.11	40.015	539655	UBERON:sebum	1624.1	urban biome	-105.271	c__Mammalia	g__Homo	o__Primates	9606	FALSE	sample_580 sebum	1624.1	human-associated habitat	human-skin	f__Hominidae	p__Chordata	skin	UBERON:skin	UBERON:skin	TRUE	sebum	biome	terrestrial biome	anthropogenic terrestrial biome	dense settlement biome	urban biome	Not applicable	USA:CO:Boulder	k__Metazoa	s__Homo_sapiens		40.015
550.L2S28.s.2.sequence	32.84	negative	male	M3	Moving pictures of the human microbiome	EMP sample	Host-associated	Animal	Animal distal gut	TRUE	FALSE	GAZ:United States of America		years	FALSE	32.84	40.015	408170	UBERON:feces	1624.1	urban biome	-105.271	c__Mammalia	g__Homo	o__Primates	9606	FALSE	sample_571 stool	1624.1	human-associated habitat	human-gut	f__Hominidae	p__Chordata	feces	UBERON:feces	UBERON:feces	TRUE	feces	biome	terrestrial biome	anthropogenic terrestrial biome	dense settlement biome	urban biome	Not applicable	USA:CO:Boulder	k__Metazoa	s__Homo_sapiens		40.015
550.L2S290.s.2.sequence	32.12	negative	male	M3	Moving pictures of the human microbiome	EMP sample	Host-associated	Animal	Animal surface	TRUE	FALSE	GAZ:United States of America		years	FALSE	32.12	40.015	539655	UBERON:sebum	1624.1	urban biome	-105.271	c__Mammalia	g__Homo	o__Primates	9606	FALSE	sample_582 sebum	1624.1	human-associated habitat	human-skin	f__Hominidae	p__Chordata	skin	UBERON:skin	UBERON:skin	TRUE	sebum	biome	terrestrial biome	anthropogenic terrestrial biome	dense settlement biome	urban biome	Not applicable	USA:CO:Boulder	k__Metazoa	s__Homo_sapiens		40.015
550.L2S291.s.2.sequence	32.12	negative	male	M3	Moving pictures of the human microbiome	EMP sample	Host-associated	Animal	Animal surface	TRUE	FALSE	GAZ:United States of America		years	FALSE	32.12	40.015	539655	UBERON:sebum	1624.1	urban biome	-105.271	c__Mammalia	g__Homo	o__Primates	9606	FALSE	sample_583 sebum	1624.1	human-associated habitat	human-skin	f__Hominidae	p__Chordata	skin	UBERON:skin	UBERON:skin	TRUE	sebum	biome	terrestrial biome	anthropogenic terrestrial biome	dense settlement biome	urban biome	Not applicable	USA:CO:Boulder	k__Metazoa	s__Homo_sapiens		40.015
550.L2S292.s.2.sequence	32.12	negative	male	M3	Moving pictures of the human microbiome	EMP sample	Host-associated	Animal	Animal surface	TRUE	FALSE	GAZ:United States of America		years	FALSE	32.12	40.015	539655	UBERON:sebum	1624.1	urban biome	-105.271	c__Mammalia	g__Homo	o__Primates	9606	FALSE	sample_584 sebum	1624.1	human-associated habitat	human-skin	f__Hominidae	p__Chordata	skin	UBERON:skin	UBERON:skin	TRUE	sebum	biome	terrestrial biome	anthropogenic terrestrial biome	dense settlement biome	urban biome	Not applicable	USA:CO:Boulder	k__Metazoa	s__Homo_sapiens		40.015
550.L2S293.s.2.sequence	32.12	negative	male	M3	Moving pictures of the human microbiome	EMP sample	Host-associated	Animal	Animal surface	TRUE	FALSE	GAZ:United States of America		years	FALSE	32.12	40.015	539655	UBERON:sebum	1624.1	urban biome	-105.271	c__Mammalia	g__Homo	o__Primates	9606	FALSE	sample_585 sebum	1624.1	human-associated habitat	human-skin	f__Hominidae	p__Chordata	skin	UBERON:skin	UBERON:skin	TRUE	sebum	biome	terrestrial biome	anthropogenic terrestrial biome	dense settlement biome	urban biome	Not applicable	USA:CO:Boulder	k__Metazoa	s__Homo_sapiens		40.015
550.L2S294.s.2.sequence	32.13	negative	male	M3	Moving pictures of the human microbiome	EMP sample	Host-associated	Animal	Animal surface	TRUE	FALSE	GAZ:United States of America		years	FALSE	32.13	40.015	539655	UBERON:sebum	1624.1	urban biome	-105.271	c__Mammalia	g__Homo	o__Primates	9606	FALSE	sample_586 sebum	1624.1	human-associated habitat	human-skin	f__Hominidae	p__Chordata	skin	UBERON:skin	UBERON:skin	TRUE	sebum	biome	terrestrial biome	anthropogenic terrestrial biome	dense settlement biome	urban biome	Not applicable	USA:CO:Boulder	k__Metazoa	s__Homo_sapiens		40.015
550.L2S295.s.2.sequence	32.13	negative	male	M3	Moving pictures of the human microbiome	EMP sample	Host-associated	Animal	Animal surface	TRUE	FALSE	GAZ:United States of America		years	FALSE	32.13	40.015	539655	UBERON:sebum	1624.1	urban biome	-105.271	c__Mammalia	g__Homo	o__Primates	9606	FALSE	sample_587 sebum	1624.1	human-associated habitat	human-skin	f__Hominidae	p__Chordata	skin	UBERON:skin	UBERON:skin	TRUE	sebum	biome	terrestrial biome	anthropogenic terrestrial biome	dense settlement biome	urban biome	Not applicable	USA:CO:Boulder	k__Metazoa	s__Homo_sapiens		40.015
550.L2S296.s.2.sequence	32.13	negative	male	M3	Moving pictures of the human microbiome	EMP sample	Host-associated	Animal	Animal surface	TRUE	FALSE	GAZ:United States of America		years	FALSE	32.13	40.015	539655	UBERON:sebum	1624.1	urban biome	-105.271	c__Mammalia	g__Homo	o__Primates	9606	FALSE	sample_588 sebum	1624.1	human-associated habitat	human-skin	f__Hominidae	p__Chordata	skin	UBERON:skin	UBERON:skin	TRUE	sebum	biome	terrestrial biome	anthropogenic terrestrial biome	dense settlement biome	urban biome	Not applicable	USA:CO:Boulder	k__Metazoa	s__Homo_sapiens		40.015
550.L2S297.s.2.sequence	32.14	negative	male	M3	Moving pictures of the human microbiome	EMP sample	Host-associated	Animal	Animal surface	TRUE	FALSE	GAZ:United States of America		years	FALSE	32.14	40.015	539655	UBERON:sebum	1624.1	urban biome	-105.271	c__Mammalia	g__Homo	o__Primates	9606	FALSE	sample_589 sebum	1624.1	human-associated habitat	human-skin	f__Hominidae	p__Chordata	skin	UBERON:skin	UBERON:skin	TRUE	sebum	biome	terrestrial biome	anthropogenic terrestrial biome	dense settlement biome	urban biome	Not applicable	USA:CO:Boulder	k__Metazoa	s__Homo_sapiens		40.015
550.L2S298.s.2.sequence	32.15	negative	male	M3	Moving pictures of the human microbiome	EMP sample	Host-associated	Animal	Animal surface	TRUE	FALSE	GAZ:United States of America		years	FALSE	32.15	40.015	539655	UBERON:sebum	1624.1	urban biome	-105.271	c__Mammalia	g__Homo	o__Primates	9606	FALSE	sample_590 sebum	1624.1	human-associated habitat	human-skin	f__Hominidae	p__Chordata	skin	UBERON:skin	UBERON:skin	TRUE	sebum	biome	terrestrial biome	anthropogenic terrestrial biome	dense settlement biome	urban biome	Not applicable	USA:CO:Boulder	k__Metazoa	s__Homo_sapiens		40.015
550.L2S299.s.2.sequence	32.15	negative	male	M3	Moving pictures of the human microbiome	EMP sample	Host-associated	Animal	Animal surface	TRUE	FALSE	GAZ:United States of America		years	FALSE	32.15	40.015	539655	UBERON:sebum	1624.1	urban biome	-105.271	c__Mammalia	g__Homo	o__Primates	9606	FALSE	sample_591 sebum	1624.1	human-associated habitat	human-skin	f__Hominidae	p__Chordata	skin	UBERON:skin	UBERON:skin	TRUE	sebum	biome	terrestrial biome	anthropogenic terrestrial biome	dense settlement biome	urban biome	Not applicable	USA:CO:Boulder	k__Metazoa	s__Homo_sapiens		40.015
550.L2S29.s.2.sequence	32.84	negative	male	M3	Moving pictures of the human microbiome	EMP sample	Host-associated	Animal	Animal distal gut	TRUE	FALSE	GAZ:United States of America		years	FALSE	32.84	40.015	408170	UBERON:feces	1624.1	urban biome	-105.271	c__Mammalia	g__Homo	o__Primates	9606	FALSE	sample_581 stool	1624.1	human-associated habitat	human-gut	f__Hominidae	p__Chordata	feces	UBERON:feces	UBERON:feces	TRUE	feces	biome	terrestrial biome	anthropogenic terrestrial biome	dense settlement biome	urban biome	Not applicable	USA:CO:Boulder	k__Metazoa	s__Homo_sapiens		40.015
550.L2S2.s.2.sequence	32.76	negative	male	M3	Moving pictures of the human microbiome	EMP sample	Host-associated	Animal	Animal distal gut	TRUE	FALSE	GAZ:United States of America		years	FALSE	32.76	40.015	408170	UBERON:feces	1624.1	urban biome	-105.271	c__Mammalia	g__Homo	o__Primates	9606	FALSE	sample_484 stool	1624.1	human-associated habitat	human-gut	f__Hominidae	p__Chordata	feces	UBERON:feces	UBERON:feces	TRUE	feces	biome	terrestrial biome	anthropogenic terrestrial biome	dense settlement biome	urban biome	Not applicable	USA:CO:Boulder	k__Metazoa	s__Homo_sapiens		40.015
550.L2S300.s.2.sequence	32.16	negative	male	M3	Moving pictures of the human microbiome	EMP sample	Host-associated	Animal	Animal surface	TRUE	FALSE	GAZ:United States of America		years	FALSE	32.16	40.015	539655	UBERON:sebum	1624.1	urban biome	-105.271	c__Mammalia	g__Homo	o__Primates	9606	FALSE	sample_594 sebum	1624.1	human-associated habitat	human-skin	f__Hominidae	p__Chordata	skin	UBERON:skin	UBERON:skin	TRUE	sebum	biome	terrestrial biome	anthropogenic terrestrial biome	dense settlement biome	urban biome	Not applicable	USA:CO:Boulder	k__Metazoa	s__Homo_sapiens		40.015
550.L2S301.s.2.sequence	32.16	negative	male	M3	Moving pictures of the human microbiome	EMP sample	Host-associated	Animal	Animal surface	TRUE	FALSE	GAZ:United States of America		years	FALSE	32.16	40.015	539655	UBERON:sebum	1624.1	urban biome	-105.271	c__Mammalia	g__Homo	o__Primates	9606	FALSE	sample_595 sebum	1624.1	human-associated habitat	human-skin	f__Hominidae	p__Chordata	skin	UBERON:skin	UBERON:skin	TRUE	sebum	biome	terrestrial biome	anthropogenic terrestrial biome	dense settlement biome	urban biome	Not applicable	USA:CO:Boulder	k__Metazoa	s__Homo_sapiens		40.015
550.L2S302.s.2.sequence	32.16	negative	male	M3	Moving pictures of the human microbiome	EMP sample	Host-associated	Animal	Animal surface	TRUE	FALSE	GAZ:United States of America		years	FALSE	32.16	40.015	539655	UBERON:sebum	1624.1	urban biome	-105.271	c__Mammalia	g__Homo	o__Primates	9606	FALSE	sample_596 sebum	1624.1	human-associated habitat	human-skin	f__Hominidae	p__Chordata	skin	UBERON:skin	UBERON:skin	TRUE	sebum	biome	terrestrial biome	anthropogenic terrestrial biome	dense settlement biome	urban biome	Not applicable	USA:CO:Boulder	k__Metazoa	s__Homo_sapiens		40.015
550.L2S303.s.2.sequence	32.17	negative	male	M3	Moving pictures of the human microbiome	EMP sample	Host-associated	Animal	Animal surface	TRUE	FALSE	GAZ:United States of America		years	FALSE	32.17	40.015	539655	UBERON:sebum	1624.1	urban biome	-105.271	c__Mammalia	g__Homo	o__Primates	9606	FALSE	sample_597 sebum	1624.1	human-associated habitat	human-skin	f__Hominidae	p__Chordata	skin	UBERON:skin	UBERON:skin	TRUE	sebum	biome	terrestrial biome	anthropogenic terrestrial biome	dense settlement biome	urban biome	Not applicable	USA:CO:Boulder	k__Metazoa	s__Homo_sapiens		40.015
550.L2S304.s.2.sequence	32.17	negative	male	M3	Moving pictures of the human microbiome	EMP sample	Host-associated	Animal	Animal surface	TRUE	FALSE	GAZ:United States of America		years	FALSE	32.17	40.015	539655	UBERON:sebum	1624.1	urban biome	-105.271	c__Mammalia	g__Homo	o__Primates	9606	FALSE	sample_598 sebum	1624.1	human-associated habitat	human-skin	f__Hominidae	p__Chordata	skin	UBERON:skin	UBERON:skin	TRUE	sebum	biome	terrestrial biome	anthropogenic terrestrial biome	dense settlement biome	urban biome	Not applicable	USA:CO:Boulder	k__Metazoa	s__Homo_sapiens		40.015
550.L2S305.s.2.sequence	32.17	negative	male	M3	Moving pictures of the human microbiome	EMP sample	Host-associated	Animal	Animal surface	TRUE	FALSE	GAZ:United States of America		years	FALSE	32.17	40.015	539655	UBERON:sebum	1624.1	urban biome	-105.271	c__Mammalia	g__Homo	o__Primates	9606	FALSE	sample_599 sebum	1624.1	human-associated habitat	human-skin	f__Hominidae	p__Chordata	skin	UBERON:skin	UBERON:skin	TRUE	sebum	biome	terrestrial biome	anthropogenic terrestrial biome	dense settlement biome	urban biome	Not applicable	USA:CO:Boulder	k__Metazoa	s__Homo_sapiens		40.015
550.L2S306.s.2.sequence	32.18	negative	male	M3	Moving pictures of the human microbiome	EMP sample	Host-associated	Animal	Animal surface	TRUE	FALSE	GAZ:United States of America		years	FALSE	32.18	40.015	539655	UBERON:sebum	1624.1	urban biome	-105.271	c__Mammalia	g__Homo	o__Primates	9606	FALSE	sample_600 sebum	1624.1	human-associated habitat	human-skin	f__Hominidae	p__Chordata	skin	UBERON:skin	UBERON:skin	TRUE	sebum	biome	terrestrial biome	anthropogenic terrestrial biome	dense settlement biome	urban biome	Not applicable	USA:CO:Boulder	k__Metazoa	s__Homo_sapiens		40.015
550.L2S307.s.2.sequence	32.18	negative	male	M3	Moving pictures of the human microbiome	EMP sample	Host-associated	Animal	Animal surface	TRUE	FALSE	GAZ:United States of America		years	FALSE	32.18	40.015	539655	UBERON:sebum	1624.1	urban biome	-105.271	c__Mammalia	g__Homo	o__Primates	9606	FALSE	sample_601 sebum	1624.1	human-associated habitat	human-skin	f__Hominidae	p__Chordata	skin	UBERON:skin	UBERON:skin	TRUE	sebum	biome	terrestrial biome	anthropogenic terrestrial biome	dense settlement biome	urban biome	Not applicable	USA:CO:Boulder	k__Metazoa	s__Homo_sapiens		40.015
550.L2S308.s.2.sequence	32.18	negative	male	M3	Moving pictures of the human microbiome	EMP sample	Host-associated	Animal	Animal surface	TRUE	FALSE	GAZ:United States of America		years	FALSE	32.18	40.015	539655	UBERON:sebum	1624.1	urban biome	-105.271	c__Mammalia	g__Homo	o__Primates	9606	FALSE	sample_602 sebum	1624.1	human-associated habitat	human-skin	f__Hominidae	p__Chordata	skin	UBERON:skin	UBERON:skin	TRUE	sebum	biome	terrestrial biome	anthropogenic terrestrial biome	dense settlement biome	urban biome	Not applicable	USA:CO:Boulder	k__Metazoa	s__Homo_sapiens		40.015
550.L2S309.s.2.sequence	32.18	negative	male	M3	Moving pictures of the human microbiome	EMP sample	Host-associated	Animal	Animal surface	TRUE	FALSE	GAZ:United States of America		years	FALSE	32.18	40.015	539655	UBERON:sebum	1624.1	urban biome	-105.271	c__Mammalia	g__Homo	o__Primates	9606	FALSE	sample_603 sebum	1624.1	human-associated habitat	human-skin	f__Hominidae	p__Chordata	skin	UBERON:skin	UBERON:skin	TRUE	sebum	biome	terrestrial biome	anthropogenic terrestrial biome	dense settlement biome	urban biome	Not applicable	USA:CO:Boulder	k__Metazoa	s__Homo_sapiens		40.015
550.L2S30.s.2.sequence	32.84	negative	male	M3	Moving pictures of the human microbiome	EMP sample	Host-associated	Animal	Animal distal gut	TRUE	FALSE	GAZ:United States of America		years	FALSE	32.84	40.015	408170	UBERON:feces	1624.1	urban biome	-105.271	c__Mammalia	g__Homo	o__Primates	9606	FALSE	sample_593 stool	1624.1	human-associated habitat	human-gut	f__Hominidae	p__Chordata	feces	UBERON:feces	UBERON:feces	TRUE	feces	biome	terrestrial biome	anthropogenic terrestrial biome	dense settlement biome	urban biome	Not applicable	USA:CO:Boulder	k__Metazoa	s__Homo_sapiens		40.015
550.L2S310.s.2.sequence	32.19	negative	male	M3	Moving pictures of the human microbiome	EMP sample	Host-associated	Animal	Animal surface	TRUE	FALSE	GAZ:United States of America		years	FALSE	32.19	40.015	539655	UBERON:sebum	1624.1	urban biome	-105.271	c__Mammalia	g__Homo	o__Primates	9606	FALSE	sample_605 sebum	1624.1	human-associated habitat	human-skin	f__Hominidae	p__Chordata	skin	UBERON:skin	UBERON:skin	TRUE	sebum	biome	terrestrial biome	anthropogenic terrestrial biome	dense settlement biome	urban biome	Not applicable	USA:CO:Boulder	k__Metazoa	s__Homo_sapiens		40.015
550.L2S311.s.2.sequence	32.19	negative	male	M3	Moving pictures of the human microbiome	EMP sample	Host-associated	Animal	Animal surface	TRUE	FALSE	GAZ:United States of America		years	FALSE	32.19	40.015	539655	UBERON:sebum	1624.1	urban biome	-105.271	c__Mammalia	g__Homo	o__Primates	9606	FALSE	sample_606 sebum	1624.1	human-associated habitat	human-skin	f__Hominidae	p__Chordata	skin	UBERON:skin	UBERON:skin	TRUE	sebum	biome	terrestrial biome	anthropogenic terrestrial biome	dense settlement biome	urban biome	Not applicable	USA:CO:Boulder	k__Metazoa	s__Homo_sapiens		40.015
550.L2S312.s.2.sequence	32.19	negative	male	M3	Moving pictures of the human microbiome	EMP sample	Host-associated	Animal	Animal surface	TRUE	FALSE	GAZ:United States of America		years	FALSE	32.19	40.015	539655	UBERON:sebum	1624.1	urban biome	-105.271	c__Mammalia	g__Homo	o__Primates	9606	FALSE	sample_607 sebum	1624.1	human-associated habitat	human-skin	f__Hominidae	p__Chordata	skin	UBERON:skin	UBERON:skin	TRUE	sebum	biome	terrestrial biome	anthropogenic terrestrial biome	dense settlement biome	urban biome	Not applicable	USA:CO:Boulder	k__Metazoa	s__Homo_sapiens		40.015
550.L2S313.s.2.sequence	32.2	negative	male	M3	Moving pictures of the human microbiome	EMP sample	Host-associated	Animal	Animal surface	TRUE	FALSE	GAZ:United States of America		years	FALSE	32.2	40.015	539655	UBERON:sebum	1624.1	urban biome	-105.271	c__Mammalia	g__Homo	o__Primates	9606	FALSE	sample_608 sebum	1624.1	human-associated habitat	human-skin	f__Hominidae	p__Chordata	skin	UBERON:skin	UBERON:skin	TRUE	sebum	biome	terrestrial biome	anthropogenic terrestrial biome	dense settlement biome	urban biome	Not applicable	USA:CO:Boulder	k__Metazoa	s__Homo_sapiens		40.015
550.L2S314.s.2.sequence	32.2	negative	male	M3	Moving pictures of the human microbiome	EMP sample	Host-associated	Animal	Animal surface	TRUE	FALSE	GAZ:United States of America		years	FALSE	32.2	40.015	539655	UBERON:sebum	1624.1	urban biome	-105.271	c__Mammalia	g__Homo	o__Primates	9606	FALSE	sample_609 sebum	1624.1	human-associated habitat	human-skin	f__Hominidae	p__Chordata	skin	UBERON:skin	UBERON:skin	TRUE	sebum	biome	terrestrial biome	anthropogenic terrestrial biome	dense settlement biome	urban biome	Not applicable	USA:CO:Boulder	k__Metazoa	s__Homo_sapiens		40.015
550.L2S315.s.2.sequence	32.2	negative	male	M3	Moving pictures of the human microbiome	EMP sample	Host-associated	Animal	Animal surface	TRUE	FALSE	GAZ:United States of America		years	FALSE	32.2	40.015	539655	UBERON:sebum	1624.1	urban biome	-105.271	c__Mammalia	g__Homo	o__Primates	9606	FALSE	sample_610 sebum	1624.1	human-associated habitat	human-skin	f__Hominidae	p__Chordata	skin	UBERON:skin	UBERON:skin	TRUE	sebum	biome	terrestrial biome	anthropogenic terrestrial biome	dense settlement biome	urban biome	Not applicable	USA:CO:Boulder	k__Metazoa	s__Homo_sapiens		40.015
550.L2S316.s.2.sequence	32.2	negative	male	M3	Moving pictures of the human microbiome	EMP sample	Host-associated	Animal	Animal surface	TRUE	FALSE	GAZ:United States of America		years	FALSE	32.2	40.015	539655	UBERON:sebum	1624.1	urban biome	-105.271	c__Mammalia	g__Homo	o__Primates	9606	FALSE	sample_611 sebum	1624.1	human-associated habitat	human-skin	f__Hominidae	p__Chordata	skin	UBERON:skin	UBERON:skin	TRUE	sebum	biome	terrestrial biome	anthropogenic terrestrial biome	dense settlement biome	urban biome	Not applicable	USA:CO:Boulder	k__Metazoa	s__Homo_sapiens		40.015
550.L2S317.s.2.sequence	32.21	negative	male	M3	Moving pictures of the human microbiome	EMP sample	Host-associated	Animal	Animal surface	TRUE	FALSE	GAZ:United States of America		years	FALSE	32.21	40.015	539655	UBERON:sebum	1624.1	urban biome	-105.271	c__Mammalia	g__Homo	o__Primates	9606	FALSE	sample_612 sebum	1624.1	human-associated habitat	human-skin	f__Hominidae	p__Chordata	skin	UBERON:skin	UBERON:skin	TRUE	sebum	biome	terrestrial biome	anthropogenic terrestrial biome	dense settlement biome	urban biome	Not applicable	USA:CO:Boulder	k__Metazoa	s__Homo_sapiens		40.015
550.L2S318.s.2.sequence	32.21	negative	male	M3	Moving pictures of the human microbiome	EMP sample	Host-associated	Animal	Animal surface	TRUE	FALSE	GAZ:United States of America		years	FALSE	32.21	40.015	539655	UBERON:sebum	1624.1	urban biome	-105.271	c__Mammalia	g__Homo	o__Primates	9606	FALSE	sample_613 sebum	1624.1	human-associated habitat	human-skin	f__Hominidae	p__Chordata	skin	UBERON:skin	UBERON:skin	TRUE	sebum	biome	terrestrial biome	anthropogenic terrestrial biome	dense settlement biome	urban biome	Not applicable	USA:CO:Boulder	k__Metazoa	s__Homo_sapiens		40.015
550.L2S319.s.2.sequence	32.21	negative	male	M3	Moving pictures of the human microbiome	EMP sample	Host-associated	Animal	Animal surface	TRUE	FALSE	GAZ:United States of America		years	FALSE	32.21	40.015	539655	UBERON:sebum	1624.1	urban biome	-105.271	c__Mammalia	g__Homo	o__Primates	9606	FALSE	sample_614 sebum	1624.1	human-associated habitat	human-skin	f__Hominidae	p__Chordata	skin	UBERON:skin	UBERON:skin	TRUE	sebum	biome	terrestrial biome	anthropogenic terrestrial biome	dense settlement biome	urban biome	Not applicable	USA:CO:Boulder	k__Metazoa	s__Homo_sapiens		40.015
550.L2S31.s.2.sequence	32.85	negative	male	M3	Moving pictures of the human microbiome	EMP sample	Host-associated	Animal	Animal distal gut	TRUE	FALSE	GAZ:United States of America		years	FALSE	32.85	40.015	408170	UBERON:feces	1624.1	urban biome	-105.271	c__Mammalia	g__Homo	o__Primates	9606	FALSE	sample_604 stool	1624.1	human-associated habitat	human-gut	f__Hominidae	p__Chordata	feces	UBERON:feces	UBERON:feces	TRUE	feces	biome	terrestrial biome	anthropogenic terrestrial biome	dense settlement biome	urban biome	Not applicable	USA:CO:Boulder	k__Metazoa	s__Homo_sapiens		40.015
550.L2S320.s.2.sequence	32.21	negative	male	M3	Moving pictures of the human microbiome	EMP sample	Host-associated	Animal	Animal surface	TRUE	FALSE	GAZ:United States of America		years	FALSE	32.21	40.015	539655	UBERON:sebum	1624.1	urban biome	-105.271	c__Mammalia	g__Homo	o__Primates	9606	FALSE	sample_616 sebum	1624.1	human-associated habitat	human-skin	f__Hominidae	p__Chordata	skin	UBERON:skin	UBERON:skin	TRUE	sebum	biome	terrestrial biome	anthropogenic terrestrial biome	dense settlement biome	urban biome	Not applicable	USA:CO:Boulder	k__Metazoa	s__Homo_sapiens		40.015
550.L2S321.s.2.sequence	32.22	negative	male	M3	Moving pictures of the human microbiome	EMP sample	Host-associated	Animal	Animal surface	TRUE	FALSE	GAZ:United States of America		years	FALSE	32.22	40.015	539655	UBERON:sebum	1624.1	urban biome	-105.271	c__Mammalia	g__Homo	o__Primates	9606	FALSE	sample_617 sebum	1624.1	human-associated habitat	human-skin	f__Hominidae	p__Chordata	skin	UBERON:skin	UBERON:skin	TRUE	sebum	biome	terrestrial biome	anthropogenic terrestrial biome	dense settlement biome	urban biome	Not applicable	USA:CO:Boulder	k__Metazoa	s__Homo_sapiens		40.015
550.L2S322.s.2.sequence	32.22	negative	male	M3	Moving pictures of the human microbiome	EMP sample	Host-associated	Animal	Animal surface	TRUE	FALSE	GAZ:United States of America		years	FALSE	32.22	40.015	539655	UBERON:sebum	1624.1	urban biome	-105.271	c__Mammalia	g__Homo	o__Primates	9606	FALSE	sample_618 sebum	1624.1	human-associated habitat	human-skin	f__Hominidae	p__Chordata	skin	UBERON:skin	UBERON:skin	TRUE	sebum	biome	terrestrial biome	anthropogenic terrestrial biome	dense settlement biome	urban biome	Not applicable	USA:CO:Boulder	k__Metazoa	s__Homo_sapiens		40.015
550.L2S323.s.2.sequence	32.22	negative	male	M3	Moving pictures of the human microbiome	EMP sample	Host-associated	Animal	Animal surface	TRUE	FALSE	GAZ:United States of America		years	FALSE	32.22	40.015	539655	UBERON:sebum	1624.1	urban biome	-105.271	c__Mammalia	g__Homo	o__Primates	9606	FALSE	sample_619 sebum	1624.1	human-associated habitat	human-skin	f__Hominidae	p__Chordata	skin	UBERON:skin	UBERON:skin	TRUE	sebum	biome	terrestrial biome	anthropogenic terrestrial biome	dense settlement biome	urban biome	Not applicable	USA:CO:Boulder	k__Metazoa	s__Homo_sapiens		40.015
550.L2S324.s.2.sequence	32.24	negative	male	M3	Moving pictures of the human microbiome	EMP sample	Host-associated	Animal	Animal surface	TRUE	FALSE	GAZ:United States of America		years	FALSE	32.24	40.015	539655	UBERON:sebum	1624.1	urban biome	-105.271	c__Mammalia	g__Homo	o__Primates	9606	FALSE	sample_620 sebum	1624.1	human-associated habitat	human-skin	f__Hominidae	p__Chordata	skin	UBERON:skin	UBERON:skin	TRUE	sebum	biome	terrestrial biome	anthropogenic terrestrial biome	dense settlement biome	urban biome	Not applicable	USA:CO:Boulder	k__Metazoa	s__Homo_sapiens		40.015
550.L2S325.s.2.sequence	32.25	negative	male	M3	Moving pictures of the human microbiome	EMP sample	Host-associated	Animal	Animal surface	TRUE	FALSE	GAZ:United States of America		years	FALSE	32.25	40.015	539655	UBERON:sebum	1624.1	urban biome	-105.271	c__Mammalia	g__Homo	o__Primates	9606	FALSE	sample_621 sebum	1624.1	human-associated habitat	human-skin	f__Hominidae	p__Chordata	skin	UBERON:skin	UBERON:skin	TRUE	sebum	biome	terrestrial biome	anthropogenic terrestrial biome	dense settlement biome	urban biome	Not applicable	USA:CO:Boulder	k__Metazoa	s__Homo_sapiens		40.015
550.L2S326.s.2.sequence	32.25	negative	male	M3	Moving pictures of the human microbiome	EMP sample	Host-associated	Animal	Animal surface	TRUE	FALSE	GAZ:United States of America		years	FALSE	32.25	40.015	539655	UBERON:sebum	1624.1	urban biome	-105.271	c__Mammalia	g__Homo	o__Primates	9606	FALSE	sample_622 sebum	1624.1	human-associated habitat	human-skin	f__Hominidae	p__Chordata	skin	UBERON:skin	UBERON:skin	TRUE	sebum	biome	terrestrial biome	anthropogenic terrestrial biome	dense settlement biome	urban biome	Not applicable	USA:CO:Boulder	k__Metazoa	s__Homo_sapiens		40.015
550.L2S327.s.2.sequence	32.25	negative	male	M3	Moving pictures of the human microbiome	EMP sample	Host-associated	Animal	Animal surface	TRUE	FALSE	GAZ:United States of America		years	FALSE	32.25	40.015	539655	UBERON:sebum	1624.1	urban biome	-105.271	c__Mammalia	g__Homo	o__Primates	9606	FALSE	sample_623 sebum	1624.1	human-associated habitat	human-skin	f__Hominidae	p__Chordata	skin	UBERON:skin	UBERON:skin	TRUE	sebum	biome	terrestrial biome	anthropogenic terrestrial biome	dense settlement biome	urban biome	Not applicable	USA:CO:Boulder	k__Metazoa	s__Homo_sapiens		40.015
550.L2S328.s.2.sequence	32.25	negative	male	M3	Moving pictures of the human microbiome	EMP sample	Host-associated	Animal	Animal surface	TRUE	FALSE	GAZ:United States of America		years	FALSE	32.25	40.015	539655	UBERON:sebum	1624.1	urban biome	-105.271	c__Mammalia	g__Homo	o__Primates	9606	FALSE	sample_624 sebum	1624.1	human-associated habitat	human-skin	f__Hominidae	p__Chordata	skin	UBERON:skin	UBERON:skin	TRUE	sebum	biome	terrestrial biome	anthropogenic terrestrial biome	dense settlement biome	urban biome	Not applicable	USA:CO:Boulder	k__Metazoa	s__Homo_sapiens		40.015
550.L2S329.s.2.sequence	32.26	negative	male	M3	Moving pictures of the human microbiome	EMP sample	Host-associated	Animal	Animal surface	TRUE	FALSE	GAZ:United States of America		years	FALSE	32.26	40.015	539655	UBERON:sebum	1624.1	urban biome	-105.271	c__Mammalia	g__Homo	o__Primates	9606	FALSE	sample_625 sebum	1624.1	human-associated habitat	human-skin	f__Hominidae	p__Chordata	skin	UBERON:skin	UBERON:skin	TRUE	sebum	biome	terrestrial biome	anthropogenic terrestrial biome	dense settlement biome	urban biome	Not applicable	USA:CO:Boulder	k__Metazoa	s__Homo_sapiens		40.015
550.L2S32.s.2.sequence	32.85	negative	male	M3	Moving pictures of the human microbiome	EMP sample	Host-associated	Animal	Animal distal gut	TRUE	FALSE	GAZ:United States of America		years	FALSE	32.85	40.015	408170	UBERON:feces	1624.1	urban biome	-105.271	c__Mammalia	g__Homo	o__Primates	9606	FALSE	sample_615 stool	1624.1	human-associated habitat	human-gut	f__Hominidae	p__Chordata	feces	UBERON:feces	UBERON:feces	TRUE	feces	biome	terrestrial biome	anthropogenic terrestrial biome	dense settlement biome	urban biome	Not applicable	USA:CO:Boulder	k__Metazoa	s__Homo_sapiens		40.015
550.L2S330.s.2.sequence	32.26	negative	male	M3	Moving pictures of the human microbiome	EMP sample	Host-associated	Animal	Animal surface	TRUE	FALSE	GAZ:United States of America		years	FALSE	32.26	40.015	539655	UBERON:sebum	1624.1	urban biome	-105.271	c__Mammalia	g__Homo	o__Primates	9606	FALSE	sample_627 sebum	1624.1	human-associated habitat	human-skin	f__Hominidae	p__Chordata	skin	UBERON:skin	UBERON:skin	TRUE	sebum	biome	terrestrial biome	anthropogenic terrestrial biome	dense settlement biome	urban biome	Not applicable	USA:CO:Boulder	k__Metazoa	s__Homo_sapiens		40.015
550.L2S331.s.2.sequence	32.26	negative	male	M3	Moving pictures of the human microbiome	EMP sample	Host-associated	Animal	Animal surface	TRUE	FALSE	GAZ:United States of America		years	FALSE	32.26	40.015	539655	UBERON:sebum	1624.1	urban biome	-105.271	c__Mammalia	g__Homo	o__Primates	9606	FALSE	sample_628 sebum	1624.1	human-associated habitat	human-skin	f__Hominidae	p__Chordata	skin	UBERON:skin	UBERON:skin	TRUE	sebum	biome	terrestrial biome	anthropogenic terrestrial biome	dense settlement biome	urban biome	Not applicable	USA:CO:Boulder	k__Metazoa	s__Homo_sapiens		40.015
550.L2S332.s.2.sequence	32.27	negative	male	M3	Moving pictures of the human microbiome	EMP sample	Host-associated	Animal	Animal surface	TRUE	FALSE	GAZ:United States of America		years	FALSE	32.27	40.015	539655	UBERON:sebum	1624.1	urban biome	-105.271	c__Mammalia	g__Homo	o__Primates	9606	TRUE	sample_629 sebum	1624.1	human-associated habitat	human-skin	f__Hominidae	p__Chordata	skin	UBERON:skin	UBERON:skin	TRUE	sebum	biome	terrestrial biome	anthropogenic terrestrial biome	dense settlement biome	urban biome	Not applicable	USA:CO:Boulder	k__Metazoa	s__Homo_sapiens		40.015
550.L2S333.s.2.sequence	32.27	negative	male	M3	Moving pictures of the human microbiome	EMP sample	Host-associated	Animal	Animal surface	TRUE	FALSE	GAZ:United States of America		years	FALSE	32.27	40.015	539655	UBERON:sebum	1624.1	urban biome	-105.271	c__Mammalia	g__Homo	o__Primates	9606	FALSE	sample_630 sebum	1624.1	human-associated habitat	human-skin	f__Hominidae	p__Chordata	skin	UBERON:skin	UBERON:skin	TRUE	sebum	biome	terrestrial biome	anthropogenic terrestrial biome	dense settlement biome	urban biome	Not applicable	USA:CO:Boulder	k__Metazoa	s__Homo_sapiens		40.015
550.L2S334.s.2.sequence	32.27	negative	male	M3	Moving pictures of the human microbiome	EMP sample	Host-associated	Animal	Animal surface	TRUE	FALSE	GAZ:United States of America		years	FALSE	32.27	40.015	539655	UBERON:sebum	1624.1	urban biome	-105.271	c__Mammalia	g__Homo	o__Primates	9606	FALSE	sample_631 sebum	1624.1	human-associated habitat	human-skin	f__Hominidae	p__Chordata	skin	UBERON:skin	UBERON:skin	TRUE	sebum	biome	terrestrial biome	anthropogenic terrestrial biome	dense settlement biome	urban biome	Not applicable	USA:CO:Boulder	k__Metazoa	s__Homo_sapiens		40.015
550.L2S335.s.2.sequence	32.28	negative	male	M3	Moving pictures of the human microbiome	EMP sample	Host-associated	Animal	Animal surface	TRUE	FALSE	GAZ:United States of America		years	FALSE	32.28	40.015	539655	UBERON:sebum	1624.1	urban biome	-105.271	c__Mammalia	g__Homo	o__Primates	9606	FALSE	sample_632 sebum	1624.1	human-associated habitat	human-skin	f__Hominidae	p__Chordata	skin	UBERON:skin	UBERON:skin	TRUE	sebum	biome	terrestrial biome	anthropogenic terrestrial biome	dense settlement biome	urban biome	Not applicable	USA:CO:Boulder	k__Metazoa	s__Homo_sapiens		40.015
550.L2S336.s.2.sequence	32.28	negative	male	M3	Moving pictures of the human microbiome	EMP sample	Host-associated	Animal	Animal surface	TRUE	FALSE	GAZ:United States of America		years	FALSE	32.28	40.015	539655	UBERON:sebum	1624.1	urban biome	-105.271	c__Mammalia	g__Homo	o__Primates	9606	FALSE	sample_633 sebum	1624.1	human-associated habitat	human-skin	f__Hominidae	p__Chordata	skin	UBERON:skin	UBERON:skin	TRUE	sebum	biome	terrestrial biome	anthropogenic terrestrial biome	dense settlement biome	urban biome	Not applicable	USA:CO:Boulder	k__Metazoa	s__Homo_sapiens		40.015
550.L2S337.s.2.sequence	32.28	negative	male	M3	Moving pictures of the human microbiome	EMP sample	Host-associated	Animal	Animal surface	TRUE	FALSE	GAZ:United States of America		years	FALSE	32.28	40.015	539655	UBERON:sebum	1624.1	urban biome	-105.271	c__Mammalia	g__Homo	o__Primates	9606	FALSE	sample_634 sebum	1624.1	human-associated habitat	human-skin	f__Hominidae	p__Chordata	skin	UBERON:skin	UBERON:skin	TRUE	sebum	biome	terrestrial biome	anthropogenic terrestrial biome	dense settlement biome	urban biome	Not applicable	USA:CO:Boulder	k__Metazoa	s__Homo_sapiens		40.015
550.L2S338.s.2.sequence	32.28	negative	male	M3	Moving pictures of the human microbiome	EMP sample	Host-associated	Animal	Animal surface	TRUE	FALSE	GAZ:United States of America		years	FALSE	32.28	40.015	539655	UBERON:sebum	1624.1	urban biome	-105.271	c__Mammalia	g__Homo	o__Primates	9606	FALSE	sample_635 sebum	1624.1	human-associated habitat	human-skin	f__Hominidae	p__Chordata	skin	UBERON:skin	UBERON:skin	TRUE	sebum	biome	terrestrial biome	anthropogenic terrestrial biome	dense settlement biome	urban biome	Not applicable	USA:CO:Boulder	k__Metazoa	s__Homo_sapiens		40.015
550.L2S339.s.2.sequence	32.29	negative	male	M3	Moving pictures of the human microbiome	EMP sample	Host-associated	Animal	Animal surface	TRUE	FALSE	GAZ:United States of America		years	FALSE	32.29	40.015	539655	UBERON:sebum	1624.1	urban biome	-105.271	c__Mammalia	g__Homo	o__Primates	9606	FALSE	sample_636 sebum	1624.1	human-associated habitat	human-skin	f__Hominidae	p__Chordata	skin	UBERON:skin	UBERON:skin	TRUE	sebum	biome	terrestrial biome	anthropogenic terrestrial biome	dense settlement biome	urban biome	Not applicable	USA:CO:Boulder	k__Metazoa	s__Homo_sapiens		40.015
550.L2S33.s.2.sequence	32.85	negative	male	M3	Moving pictures of the human microbiome	EMP sample	Host-associated	Animal	Animal distal gut	TRUE	FALSE	GAZ:United States of America		years	FALSE	32.85	40.015	408170	UBERON:feces	1624.1	urban biome	-105.271	c__Mammalia	g__Homo	o__Primates	9606	FALSE	sample_626 stool	1624.1	human-associated habitat	human-gut	f__Hominidae	p__Chordata	feces	UBERON:feces	UBERON:feces	TRUE	feces	biome	terrestrial biome	anthropogenic terrestrial biome	dense settlement biome	urban biome	Not applicable	USA:CO:Boulder	k__Metazoa	s__Homo_sapiens		40.015
550.L2S340.s.2.sequence	32.29	negative	male	M3	Moving pictures of the human microbiome	EMP sample	Host-associated	Animal	Animal surface	TRUE	FALSE	GAZ:United States of America		years	FALSE	32.29	40.015	539655	UBERON:sebum	1624.1	urban biome	-105.271	c__Mammalia	g__Homo	o__Primates	9606	FALSE	sample_638 sebum	1624.1	human-associated habitat	human-skin	f__Hominidae	p__Chordata	skin	UBERON:skin	UBERON:skin	TRUE	sebum	biome	terrestrial biome	anthropogenic terrestrial biome	dense settlement biome	urban biome	Not applicable	USA:CO:Boulder	k__Metazoa	s__Homo_sapiens		40.015
550.L2S341.s.2.sequence	32.29	negative	male	M3	Moving pictures of the human microbiome	EMP sample	Host-associated	Animal	Animal surface	TRUE	FALSE	GAZ:United States of America		years	FALSE	32.29	40.015	539655	UBERON:sebum	1624.1	urban biome	-105.271	c__Mammalia	g__Homo	o__Primates	9606	FALSE	sample_639 sebum	1624.1	human-associated habitat	human-skin	f__Hominidae	p__Chordata	skin	UBERON:skin	UBERON:skin	TRUE	sebum	biome	terrestrial biome	anthropogenic terrestrial biome	dense settlement biome	urban biome	Not applicable	USA:CO:Boulder	k__Metazoa	s__Homo_sapiens		40.015
550.L2S342.s.2.sequence	32.29	negative	male	M3	Moving pictures of the human microbiome	EMP sample	Host-associated	Animal	Animal surface	TRUE	FALSE	GAZ:United States of America		years	FALSE	32.29	40.015	539655	UBERON:sebum	1624.1	urban biome	-105.271	c__Mammalia	g__Homo	o__Primates	9606	FALSE	sample_640 sebum	1624.1	human-associated habitat	human-skin	f__Hominidae	p__Chordata	skin	UBERON:skin	UBERON:skin	TRUE	sebum	biome	terrestrial biome	anthropogenic terrestrial biome	dense settlement biome	urban biome	Not applicable	USA:CO:Boulder	k__Metazoa	s__Homo_sapiens		40.015
550.L2S343.s.2.sequence	32.3	negative	male	M3	Moving pictures of the human microbiome	EMP sample	Host-associated	Animal	Animal surface	TRUE	FALSE	GAZ:United States of America		years	FALSE	32.3	40.015	539655	UBERON:sebum	1624.1	urban biome	-105.271	c__Mammalia	g__Homo	o__Primates	9606	FALSE	sample_641 sebum	1624.1	human-associated habitat	human-skin	f__Hominidae	p__Chordata	skin	UBERON:skin	UBERON:skin	TRUE	sebum	biome	terrestrial biome	anthropogenic terrestrial biome	dense settlement biome	urban biome	Not applicable	USA:CO:Boulder	k__Metazoa	s__Homo_sapiens		40.015
550.L2S344.s.2.sequence	32.3	negative	male	M3	Moving pictures of the human microbiome	EMP sample	Host-associated	Animal	Animal surface	TRUE	FALSE	GAZ:United States of America		years	FALSE	32.3	40.015	539655	UBERON:sebum	1624.1	urban biome	-105.271	c__Mammalia	g__Homo	o__Primates	9606	FALSE	sample_642 sebum	1624.1	human-associated habitat	human-skin	f__Hominidae	p__Chordata	skin	UBERON:skin	UBERON:skin	TRUE	sebum	biome	terrestrial biome	anthropogenic terrestrial biome	dense settlement biome	urban biome	Not applicable	USA:CO:Boulder	k__Metazoa	s__Homo_sapiens		40.015
550.L2S345.s.2.sequence	32.3	negative	male	M3	Moving pictures of the human microbiome	EMP sample	Host-associated	Animal	Animal surface	TRUE	FALSE	GAZ:United States of America		years	FALSE	32.3	40.015	539655	UBERON:sebum	1624.1	urban biome	-105.271	c__Mammalia	g__Homo	o__Primates	9606	FALSE	sample_643 sebum	1624.1	human-associated habitat	human-skin	f__Hominidae	p__Chordata	skin	UBERON:skin	UBERON:skin	TRUE	sebum	biome	terrestrial biome	anthropogenic terrestrial biome	dense settlement biome	urban biome	Not applicable	USA:CO:Boulder	k__Metazoa	s__Homo_sapiens		40.015
550.L2S346.s.2.sequence	32.31	negative	male	M3	Moving pictures of the human microbiome	EMP sample	Host-associated	Animal	Animal surface	TRUE	FALSE	GAZ:United States of America		years	FALSE	32.31	40.015	539655	UBERON:sebum	1624.1	urban biome	-105.271	c__Mammalia	g__Homo	o__Primates	9606	FALSE	sample_644 sebum	1624.1	human-associated habitat	human-skin	f__Hominidae	p__Chordata	skin	UBERON:skin	UBERON:skin	TRUE	sebum	biome	terrestrial biome	anthropogenic terrestrial biome	dense settlement biome	urban biome	Not applicable	USA:CO:Boulder	k__Metazoa	s__Homo_sapiens		40.015
550.L2S347.s.2.sequence	32.31	negative	male	M3	Moving pictures of the human microbiome	EMP sample	Host-associated	Animal	Animal surface	TRUE	FALSE	GAZ:United States of America		years	FALSE	32.31	40.015	539655	UBERON:sebum	1624.1	urban biome	-105.271	c__Mammalia	g__Homo	o__Primates	9606	FALSE	sample_645 sebum	1624.1	human-associated habitat	human-skin	f__Hominidae	p__Chordata	skin	UBERON:skin	UBERON:skin	TRUE	sebum	biome	terrestrial biome	anthropogenic terrestrial biome	dense settlement biome	urban biome	Not applicable	USA:CO:Boulder	k__Metazoa	s__Homo_sapiens		40.015
550.L2S348.s.2.sequence	32.31	negative	male	M3	Moving pictures of the human microbiome	EMP sample	Host-associated	Animal	Animal surface	TRUE	FALSE	GAZ:United States of America		years	FALSE	32.31	40.015	539655	UBERON:sebum	1624.1	urban biome	-105.271	c__Mammalia	g__Homo	o__Primates	9606	FALSE	sample_646 sebum	1624.1	human-associated habitat	human-skin	f__Hominidae	p__Chordata	skin	UBERON:skin	UBERON:skin	TRUE	sebum	biome	terrestrial biome	anthropogenic terrestrial biome	dense settlement biome	urban biome	Not applicable	USA:CO:Boulder	k__Metazoa	s__Homo_sapiens		40.015
550.L2S349.s.2.sequence	32.32	negative	male	M3	Moving pictures of the human microbiome	EMP sample	Host-associated	Animal	Animal surface	TRUE	FALSE	GAZ:United States of America		years	FALSE	32.32	40.015	539655	UBERON:sebum	1624.1	urban biome	-105.271	c__Mammalia	g__Homo	o__Primates	9606	FALSE	sample_647 sebum	1624.1	human-associated habitat	human-skin	f__Hominidae	p__Chordata	skin	UBERON:skin	UBERON:skin	TRUE	sebum	biome	terrestrial biome	anthropogenic terrestrial biome	dense settlement biome	urban biome	Not applicable	USA:CO:Boulder	k__Metazoa	s__Homo_sapiens		40.015
550.L2S34.s.2.sequence	32.86	negative	male	M3	Moving pictures of the human microbiome	EMP sample	Host-associated	Animal	Animal distal gut	TRUE	FALSE	GAZ:United States of America		years	FALSE	32.86	40.015	408170	UBERON:feces	1624.1	urban biome	-105.271	c__Mammalia	g__Homo	o__Primates	9606	FALSE	sample_637 stool	1624.1	human-associated habitat	human-gut	f__Hominidae	p__Chordata	feces	UBERON:feces	UBERON:feces	TRUE	feces	biome	terrestrial biome	anthropogenic terrestrial biome	dense settlement biome	urban biome	Not applicable	USA:CO:Boulder	k__Metazoa	s__Homo_sapiens		40.015
550.L2S350.s.2.sequence	32.32	negative	male	M3	Moving pictures of the human microbiome	EMP sample	Host-associated	Animal	Animal surface	TRUE	FALSE	GAZ:United States of America		years	FALSE	32.32	40.015	539655	UBERON:sebum	1624.1	urban biome	-105.271	c__Mammalia	g__Homo	o__Primates	9606	FALSE	sample_649 sebum	1624.1	human-associated habitat	human-skin	f__Hominidae	p__Chordata	skin	UBERON:skin	UBERON:skin	TRUE	sebum	biome	terrestrial biome	anthropogenic terrestrial biome	dense settlement biome	urban biome	Not applicable	USA:CO:Boulder	k__Metazoa	s__Homo_sapiens		40.015
550.L2S351.s.2.sequence	32.32	negative	male	M3	Moving pictures of the human microbiome	EMP sample	Host-associated	Animal	Animal surface	TRUE	FALSE	GAZ:United States of America		years	FALSE	32.32	40.015	539655	UBERON:sebum	1624.1	urban biome	-105.271	c__Mammalia	g__Homo	o__Primates	9606	FALSE	sample_650 sebum	1624.1	human-associated habitat	human-skin	f__Hominidae	p__Chordata	skin	UBERON:skin	UBERON:skin	TRUE	sebum	biome	terrestrial biome	anthropogenic terrestrial biome	dense settlement biome	urban biome	Not applicable	USA:CO:Boulder	k__Metazoa	s__Homo_sapiens		40.015
550.L2S352.s.2.sequence	32.32	negative	male	M3	Moving pictures of the human microbiome	EMP sample	Host-associated	Animal	Animal surface	TRUE	FALSE	GAZ:United States of America		years	FALSE	32.32	40.015	539655	UBERON:sebum	1624.1	urban biome	-105.271	c__Mammalia	g__Homo	o__Primates	9606	FALSE	sample_651 sebum	1624.1	human-associated habitat	human-skin	f__Hominidae	p__Chordata	skin	UBERON:skin	UBERON:skin	TRUE	sebum	biome	terrestrial biome	anthropogenic terrestrial biome	dense settlement biome	urban biome	Not applicable	USA:CO:Boulder	k__Metazoa	s__Homo_sapiens		40.015
550.L2S353.s.2.sequence	32.33	negative	male	M3	Moving pictures of the human microbiome	EMP sample	Host-associated	Animal	Animal surface	TRUE	FALSE	GAZ:United States of America		years	FALSE	32.33	40.015	539655	UBERON:sebum	1624.1	urban biome	-105.271	c__Mammalia	g__Homo	o__Primates	9606	FALSE	sample_652 sebum	1624.1	human-associated habitat	human-skin	f__Hominidae	p__Chordata	skin	UBERON:skin	UBERON:skin	TRUE	sebum	biome	terrestrial biome	anthropogenic terrestrial biome	dense settlement biome	urban biome	Not applicable	USA:CO:Boulder	k__Metazoa	s__Homo_sapiens		40.015
550.L2S354.s.2.sequence	32.33	negative	male	M3	Moving pictures of the human microbiome	EMP sample	Host-associated	Animal	Animal surface	TRUE	FALSE	GAZ:United States of America		years	FALSE	32.33	40.015	539655	UBERON:sebum	1624.1	urban biome	-105.271	c__Mammalia	g__Homo	o__Primates	9606	FALSE	sample_653 sebum	1624.1	human-associated habitat	human-skin	f__Hominidae	p__Chordata	skin	UBERON:skin	UBERON:skin	TRUE	sebum	biome	terrestrial biome	anthropogenic terrestrial biome	dense settlement biome	urban biome	Not applicable	USA:CO:Boulder	k__Metazoa	s__Homo_sapiens		40.015
550.L2S355.s.2.sequence	32.33	negative	male	M3	Moving pictures of the human microbiome	EMP sample	Host-associated	Animal	Animal surface	TRUE	FALSE	GAZ:United States of America		years	FALSE	32.33	40.015	539655	UBERON:sebum	1624.1	urban biome	-105.271	c__Mammalia	g__Homo	o__Primates	9606	FALSE	sample_654 sebum	1624.1	human-associated habitat	human-skin	f__Hominidae	p__Chordata	skin	UBERON:skin	UBERON:skin	TRUE	sebum	biome	terrestrial biome	anthropogenic terrestrial biome	dense settlement biome	urban biome	Not applicable	USA:CO:Boulder	k__Metazoa	s__Homo_sapiens		40.015
550.L2S356.s.2.sequence	32.34	negative	male	M3	Moving pictures of the human microbiome	EMP sample	Host-associated	Animal	Animal surface	TRUE	FALSE	GAZ:United States of America		years	FALSE	32.34	40.015	539655	UBERON:sebum	1624.1	urban biome	-105.271	c__Mammalia	g__Homo	o__Primates	9606	FALSE	sample_655 sebum	1624.1	human-associated habitat	human-skin	f__Hominidae	p__Chordata	skin	UBERON:skin	UBERON:skin	TRUE	sebum	biome	terrestrial biome	anthropogenic terrestrial biome	dense settlement biome	urban biome	Not applicable	USA:CO:Boulder	k__Metazoa	s__Homo_sapiens		40.015
550.L2S357.s.2.sequence	32.34	negative	male	M3	Moving pictures of the human microbiome	EMP sample	Host-associated	Animal	Animal surface	TRUE	FALSE	GAZ:United States of America		years	FALSE	32.34	40.015	539655	UBERON:sebum	1624.1	urban biome	-105.271	c__Mammalia	g__Homo	o__Primates	9606	FALSE	sample_656 sebum	1624.1	human-associated habitat	human-skin	f__Hominidae	p__Chordata	skin	UBERON:skin	UBERON:skin	TRUE	sebum	biome	terrestrial biome	anthropogenic terrestrial biome	dense settlement biome	urban biome	Not applicable	USA:CO:Boulder	k__Metazoa	s__Homo_sapiens		40.015
550.L2S358.s.2.sequence	32.34	negative	male	M3	Moving pictures of the human microbiome	EMP sample	Host-associated	Animal	Animal surface	TRUE	FALSE	GAZ:United States of America		years	FALSE	32.34	40.015	539655	UBERON:sebum	1624.1	urban biome	-105.271	c__Mammalia	g__Homo	o__Primates	9606	FALSE	sample_657 sebum	1624.1	human-associated habitat	human-skin	f__Hominidae	p__Chordata	skin	UBERON:skin	UBERON:skin	TRUE	sebum	biome	terrestrial biome	anthropogenic terrestrial biome	dense settlement biome	urban biome	Not applicable	USA:CO:Boulder	k__Metazoa	s__Homo_sapiens		40.015
550.L2S359.s.2.sequence	32.34	negative	male	M3	Moving pictures of the human microbiome	EMP sample	Host-associated	Animal	Animal surface	TRUE	FALSE	GAZ:United States of America		years	FALSE	32.34	40.015	539655	UBERON:sebum	1624.1	urban biome	-105.271	c__Mammalia	g__Homo	o__Primates	9606	FALSE	sample_658 sebum	1624.1	human-associated habitat	human-skin	f__Hominidae	p__Chordata	skin	UBERON:skin	UBERON:skin	TRUE	sebum	biome	terrestrial biome	anthropogenic terrestrial biome	dense settlement biome	urban biome	Not applicable	USA:CO:Boulder	k__Metazoa	s__Homo_sapiens		40.015
550.L2S35.s.2.sequence	32.86	negative	male	M3	Moving pictures of the human microbiome	EMP sample	Host-associated	Animal	Animal distal gut	TRUE	FALSE	GAZ:United States of America		years	FALSE	32.86	40.015	408170	UBERON:feces	1624.1	urban biome	-105.271	c__Mammalia	g__Homo	o__Primates	9606	FALSE	sample_648 stool	1624.1	human-associated habitat	human-gut	f__Hominidae	p__Chordata	feces	UBERON:feces	UBERON:feces	TRUE	feces	biome	terrestrial biome	anthropogenic terrestrial biome	dense settlement biome	urban biome	Not applicable	USA:CO:Boulder	k__Metazoa	s__Homo_sapiens		40.015
550.L2S360.s.2.sequence	32.35	negative	male	M3	Moving pictures of the human microbiome	EMP sample	Host-associated	Animal	Animal surface	TRUE	FALSE	GAZ:United States of America		years	FALSE	32.35	40.015	539655	UBERON:sebum	1624.1	urban biome	-105.271	c__Mammalia	g__Homo	o__Primates	9606	FALSE	sample_660 sebum	1624.1	human-associated habitat	human-skin	f__Hominidae	p__Chordata	skin	UBERON:skin	UBERON:skin	TRUE	sebum	biome	terrestrial biome	anthropogenic terrestrial biome	dense settlement biome	urban biome	Not applicable	USA:CO:Boulder	k__Metazoa	s__Homo_sapiens		40.015
550.L2S361.s.2.sequence	32.35	negative	male	M3	Moving pictures of the human microbiome	EMP sample	Host-associated	Animal	Animal surface	TRUE	FALSE	GAZ:United States of America		years	FALSE	32.35	40.015	539655	UBERON:sebum	1624.1	urban biome	-105.271	c__Mammalia	g__Homo	o__Primates	9606	FALSE	sample_661 sebum	1624.1	human-associated habitat	human-skin	f__Hominidae	p__Chordata	skin	UBERON:skin	UBERON:skin	TRUE	sebum	biome	terrestrial biome	anthropogenic terrestrial biome	dense settlement biome	urban biome	Not applicable	USA:CO:Boulder	k__Metazoa	s__Homo_sapiens		40.015
550.L2S362.s.2.sequence	32.35	negative	male	M3	Moving pictures of the human microbiome	EMP sample	Host-associated	Animal	Animal surface	TRUE	FALSE	GAZ:United States of America		years	FALSE	32.35	40.015	539655	UBERON:sebum	1624.1	urban biome	-105.271	c__Mammalia	g__Homo	o__Primates	9606	FALSE	sample_662 sebum	1624.1	human-associated habitat	human-skin	f__Hominidae	p__Chordata	skin	UBERON:skin	UBERON:skin	TRUE	sebum	biome	terrestrial biome	anthropogenic terrestrial biome	dense settlement biome	urban biome	Not applicable	USA:CO:Boulder	k__Metazoa	s__Homo_sapiens		40.015
550.L2S363.s.2.sequence	32.35	negative	male	M3	Moving pictures of the human microbiome	EMP sample	Host-associated	Animal	Animal surface	TRUE	FALSE	GAZ:United States of America		years	FALSE	32.35	40.015	539655	UBERON:sebum	1624.1	urban biome	-105.271	c__Mammalia	g__Homo	o__Primates	9606	FALSE	sample_663 sebum	1624.1	human-associated habitat	human-skin	f__Hominidae	p__Chordata	skin	UBERON:skin	UBERON:skin	TRUE	sebum	biome	terrestrial biome	anthropogenic terrestrial biome	dense settlement biome	urban biome	Not applicable	USA:CO:Boulder	k__Metazoa	s__Homo_sapiens		40.015
550.L2S364.s.2.sequence	32.36	negative	male	M3	Moving pictures of the human microbiome	EMP sample	Host-associated	Animal	Animal surface	TRUE	FALSE	GAZ:United States of America		years	FALSE	32.36	40.015	539655	UBERON:sebum	1624.1	urban biome	-105.271	c__Mammalia	g__Homo	o__Primates	9606	FALSE	sample_664 sebum	1624.1	human-associated habitat	human-skin	f__Hominidae	p__Chordata	skin	UBERON:skin	UBERON:skin	TRUE	sebum	biome	terrestrial biome	anthropogenic terrestrial biome	dense settlement biome	urban biome	Not applicable	USA:CO:Boulder	k__Metazoa	s__Homo_sapiens		40.015
550.L2S365.s.2.sequence	32.36	negative	male	M3	Moving pictures of the human microbiome	EMP sample	Host-associated	Animal	Animal surface	TRUE	FALSE	GAZ:United States of America		years	FALSE	32.36	40.015	539655	UBERON:sebum	1624.1	urban biome	-105.271	c__Mammalia	g__Homo	o__Primates	9606	FALSE	sample_665 sebum	1624.1	human-associated habitat	human-skin	f__Hominidae	p__Chordata	skin	UBERON:skin	UBERON:skin	TRUE	sebum	biome	terrestrial biome	anthropogenic terrestrial biome	dense settlement biome	urban biome	Not applicable	USA:CO:Boulder	k__Metazoa	s__Homo_sapiens		40.015
550.L2S366.s.2.sequence	32.37	negative	male	M3	Moving pictures of the human microbiome	EMP sample	Host-associated	Animal	Animal surface	TRUE	FALSE	GAZ:United States of America		years	FALSE	32.37	40.015	539655	UBERON:sebum	1624.1	urban biome	-105.271	c__Mammalia	g__Homo	o__Primates	9606	FALSE	sample_666 sebum	1624.1	human-associated habitat	human-skin	f__Hominidae	p__Chordata	skin	UBERON:skin	UBERON:skin	TRUE	sebum	biome	terrestrial biome	anthropogenic terrestrial biome	dense settlement biome	urban biome	Not applicable	USA:CO:Boulder	k__Metazoa	s__Homo_sapiens		40.015
550.L2S367.s.2.sequence	32.37	negative	male	M3	Moving pictures of the human microbiome	EMP sample	Host-associated	Animal	Animal surface	TRUE	FALSE	GAZ:United States of America		years	FALSE	32.37	40.015	539655	UBERON:sebum	1624.1	urban biome	-105.271	c__Mammalia	g__Homo	o__Primates	9606	FALSE	sample_667 sebum	1624.1	human-associated habitat	human-skin	f__Hominidae	p__Chordata	skin	UBERON:skin	UBERON:skin	TRUE	sebum	biome	terrestrial biome	anthropogenic terrestrial biome	dense settlement biome	urban biome	Not applicable	USA:CO:Boulder	k__Metazoa	s__Homo_sapiens		40.015
550.L2S368.s.2.sequence	32.37	negative	male	M3	Moving pictures of the human microbiome	EMP sample	Host-associated	Animal	Animal surface	TRUE	FALSE	GAZ:United States of America		years	FALSE	32.37	40.015	539655	UBERON:sebum	1624.1	urban biome	-105.271	c__Mammalia	g__Homo	o__Primates	9606	FALSE	sample_668 sebum	1624.1	human-associated habitat	human-skin	f__Hominidae	p__Chordata	skin	UBERON:skin	UBERON:skin	TRUE	sebum	biome	terrestrial biome	anthropogenic terrestrial biome	dense settlement biome	urban biome	Not applicable	USA:CO:Boulder	k__Metazoa	s__Homo_sapiens		40.015
550.L2S369.s.2.sequence	32.37	negative	male	M3	Moving pictures of the human microbiome	EMP sample	Host-associated	Animal	Animal surface	TRUE	FALSE	GAZ:United States of America		years	FALSE	32.37	40.015	539655	UBERON:sebum	1624.1	urban biome	-105.271	c__Mammalia	g__Homo	o__Primates	9606	FALSE	sample_669 sebum	1624.1	human-associated habitat	human-skin	f__Hominidae	p__Chordata	skin	UBERON:skin	UBERON:skin	TRUE	sebum	biome	terrestrial biome	anthropogenic terrestrial biome	dense settlement biome	urban biome	Not applicable	USA:CO:Boulder	k__Metazoa	s__Homo_sapiens		40.015
550.L2S36.s.2.sequence	32.86	negative	male	M3	Moving pictures of the human microbiome	EMP sample	Host-associated	Animal	Animal distal gut	TRUE	FALSE	GAZ:United States of America		years	FALSE	32.86	40.015	408170	UBERON:feces	1624.1	urban biome	-105.271	c__Mammalia	g__Homo	o__Primates	9606	FALSE	sample_659 stool	1624.1	human-associated habitat	human-gut	f__Hominidae	p__Chordata	feces	UBERON:feces	UBERON:feces	TRUE	feces	biome	terrestrial biome	anthropogenic terrestrial biome	dense settlement biome	urban biome	Not applicable	USA:CO:Boulder	k__Metazoa	s__Homo_sapiens		40.015
550.L2S370.s.2.sequence	32.38	negative	male	M3	Moving pictures of the human microbiome	EMP sample	Host-associated	Animal	Animal surface	TRUE	FALSE	GAZ:United States of America		years	FALSE	32.38	40.015	539655	UBERON:sebum	1624.1	urban biome	-105.271	c__Mammalia	g__Homo	o__Primates	9606	FALSE	sample_670 sebum	1624.1	human-associated habitat	human-skin	f__Hominidae	p__Chordata	skin	UBERON:skin	UBERON:skin	TRUE	sebum	biome	terrestrial biome	anthropogenic terrestrial biome	dense settlement biome	urban biome	Not applicable	USA:CO:Boulder	k__Metazoa	s__Homo_sapiens		40.015
550.L2S371.s.2.sequence	32.38	negative	male	M3	Moving pictures of the human microbiome	EMP sample	Host-associated	Animal	Animal surface	TRUE	FALSE	GAZ:United States of America		years	FALSE	32.38	40.015	539655	UBERON:sebum	1624.1	urban biome	-105.271	c__Mammalia	g__Homo	o__Primates	9606	FALSE	sample_671 sebum	1624.1	human-associated habitat	human-skin	f__Hominidae	p__Chordata	skin	UBERON:skin	UBERON:skin	TRUE	sebum	biome	terrestrial biome	anthropogenic terrestrial biome	dense settlement biome	urban biome	Not applicable	USA:CO:Boulder	k__Metazoa	s__Homo_sapiens		40.015
550.L2S372.s.2.sequence	32.38	negative	male	M3	Moving pictures of the human microbiome	EMP sample	Host-associated	Animal	Animal surface	TRUE	FALSE	GAZ:United States of America		years	FALSE	32.38	40.015	539655	UBERON:sebum	1624.1	urban biome	-105.271	c__Mammalia	g__Homo	o__Primates	9606	FALSE	sample_672 sebum	1624.1	human-associated habitat	human-skin	f__Hominidae	p__Chordata	skin	UBERON:skin	UBERON:skin	TRUE	sebum	biome	terrestrial biome	anthropogenic terrestrial biome	dense settlement biome	urban biome	Not applicable	USA:CO:Boulder	k__Metazoa	s__Homo_sapiens		40.015
550.L2S373.s.2.sequence	32.38	negative	male	M3	Moving pictures of the human microbiome	EMP sample	Host-associated	Animal	Animal surface	TRUE	FALSE	GAZ:United States of America		years	FALSE	32.38	40.015	539655	UBERON:sebum	1624.1	urban biome	-105.271	c__Mammalia	g__Homo	o__Primates	9606	FALSE	sample_673 sebum	1624.1	human-associated habitat	human-skin	f__Hominidae	p__Chordata	skin	UBERON:skin	UBERON:skin	TRUE	sebum	biome	terrestrial biome	anthropogenic terrestrial biome	dense settlement biome	urban biome	Not applicable	USA:CO:Boulder	k__Metazoa	s__Homo_sapiens		40.015
550.L2S374.s.2.sequence	32.39	negative	male	M3	Moving pictures of the human microbiome	EMP sample	Host-associated	Animal	Animal surface	TRUE	FALSE	GAZ:United States of America		years	FALSE	32.39	40.015	539655	UBERON:sebum	1624.1	urban biome	-105.271	c__Mammalia	g__Homo	o__Primates	9606	FALSE	sample_674 sebum	1624.1	human-associated habitat	human-skin	f__Hominidae	p__Chordata	skin	UBERON:skin	UBERON:skin	TRUE	sebum	biome	terrestrial biome	anthropogenic terrestrial biome	dense settlement biome	urban biome	Not applicable	USA:CO:Boulder	k__Metazoa	s__Homo_sapiens		40.015
550.L2S376.s.2.sequence	32.4	negative	male	M3	Moving pictures of the human microbiome	EMP sample	Host-associated	Animal	Animal surface	TRUE	FALSE	GAZ:United States of America		years	FALSE	32.4	40.015	539655	UBERON:sebum	1624.1	urban biome	-105.271	c__Mammalia	g__Homo	o__Primates	9606	FALSE	sample_675 sebum	1624.1	human-associated habitat	human-skin	f__Hominidae	p__Chordata	skin	UBERON:skin	UBERON:skin	TRUE	sebum	biome	terrestrial biome	anthropogenic terrestrial biome	dense settlement biome	urban biome	Not applicable	USA:CO:Boulder	k__Metazoa	s__Homo_sapiens		40.015
550.L2S377.s.2.sequence	32.4	negative	male	M3	Moving pictures of the human microbiome	EMP sample	Host-associated	Animal	Animal surface	TRUE	FALSE	GAZ:United States of America		years	FALSE	32.4	40.015	539655	UBERON:sebum	1624.1	urban biome	-105.271	c__Mammalia	g__Homo	o__Primates	9606	FALSE	sample_676 sebum	1624.1	human-associated habitat	human-skin	f__Hominidae	p__Chordata	skin	UBERON:skin	UBERON:skin	TRUE	sebum	biome	terrestrial biome	anthropogenic terrestrial biome	dense settlement biome	urban biome	Not applicable	USA:CO:Boulder	k__Metazoa	s__Homo_sapiens		40.015
550.L2S378.s.2.sequence	32.4	negative	male	M3	Moving pictures of the human microbiome	EMP sample	Host-associated	Animal	Animal surface	TRUE	FALSE	GAZ:United States of America		years	FALSE	32.4	40.015	539655	UBERON:sebum	1624.1	urban biome	-105.271	c__Mammalia	g__Homo	o__Primates	9606	FALSE	sample_677 sebum	1624.1	human-associated habitat	human-skin	f__Hominidae	p__Chordata	skin	UBERON:skin	UBERON:skin	TRUE	sebum	biome	terrestrial biome	anthropogenic terrestrial biome	dense settlement biome	urban biome	Not applicable	USA:CO:Boulder	k__Metazoa	s__Homo_sapiens		40.015
550.L2S379.s.2.sequence	32.41	negative	male	M3	Moving pictures of the human microbiome	EMP sample	Host-associated	Animal	Animal surface	TRUE	FALSE	GAZ:United States of America		years	FALSE	32.41	40.015	539655	UBERON:sebum	1624.1	urban biome	-105.271	c__Mammalia	g__Homo	o__Primates	9606	FALSE	sample_678 sebum	1624.1	human-associated habitat	human-skin	f__Hominidae	p__Chordata	skin	UBERON:skin	UBERON:skin	TRUE	sebum	biome	terrestrial biome	anthropogenic terrestrial biome	dense settlement biome	urban biome	Not applicable	USA:CO:Boulder	k__Metazoa	s__Homo_sapiens		40.015
550.L2S380.s.2.sequence	32.41	negative	male	M3	Moving pictures of the human microbiome	EMP sample	Host-associated	Animal	Animal surface	TRUE	FALSE	GAZ:United States of America		years	FALSE	32.41	40.015	539655	UBERON:sebum	1624.1	urban biome	-105.271	c__Mammalia	g__Homo	o__Primates	9606	FALSE	sample_680 sebum	1624.1	human-associated habitat	human-skin	f__Hominidae	p__Chordata	skin	UBERON:skin	UBERON:skin	TRUE	sebum	biome	terrestrial biome	anthropogenic terrestrial biome	dense settlement biome	urban biome	Not applicable	USA:CO:Boulder	k__Metazoa	s__Homo_sapiens		40.015
550.L2S381.s.2.sequence	32.41	negative	male	M3	Moving pictures of the human microbiome	EMP sample	Host-associated	Animal	Animal surface	TRUE	FALSE	GAZ:United States of America		years	FALSE	32.41	40.015	539655	UBERON:sebum	1624.1	urban biome	-105.271	c__Mammalia	g__Homo	o__Primates	9606	FALSE	sample_681 sebum	1624.1	human-associated habitat	human-skin	f__Hominidae	p__Chordata	skin	UBERON:skin	UBERON:skin	TRUE	sebum	biome	terrestrial biome	anthropogenic terrestrial biome	dense settlement biome	urban biome	Not applicable	USA:CO:Boulder	k__Metazoa	s__Homo_sapiens		40.015
550.L2S382.s.2.sequence	32.41	negative	male	M3	Moving pictures of the human microbiome	EMP sample	Host-associated	Animal	Animal surface	TRUE	FALSE	GAZ:United States of America		years	FALSE	32.41	40.015	539655	UBERON:sebum	1624.1	urban biome	-105.271	c__Mammalia	g__Homo	o__Primates	9606	FALSE	sample_682 sebum	1624.1	human-associated habitat	human-skin	f__Hominidae	p__Chordata	skin	UBERON:skin	UBERON:skin	TRUE	sebum	biome	terrestrial biome	anthropogenic terrestrial biome	dense settlement biome	urban biome	Not applicable	USA:CO:Boulder	k__Metazoa	s__Homo_sapiens		40.015
550.L2S383.s.2.sequence	32.42	negative	male	M3	Moving pictures of the human microbiome	EMP sample	Host-associated	Animal	Animal surface	TRUE	FALSE	GAZ:United States of America		years	FALSE	32.42	40.015	539655	UBERON:sebum	1624.1	urban biome	-105.271	c__Mammalia	g__Homo	o__Primates	9606	FALSE	sample_683 sebum	1624.1	human-associated habitat	human-skin	f__Hominidae	p__Chordata	skin	UBERON:skin	UBERON:skin	TRUE	sebum	biome	terrestrial biome	anthropogenic terrestrial biome	dense settlement biome	urban biome	Not applicable	USA:CO:Boulder	k__Metazoa	s__Homo_sapiens		40.015
550.L2S38.s.2.sequence	32.87	negative	male	M3	Moving pictures of the human microbiome	EMP sample	Host-associated	Animal	Animal distal gut	TRUE	FALSE	GAZ:United States of America		years	FALSE	32.87	40.015	408170	UBERON:feces	1624.1	urban biome	-105.271	c__Mammalia	g__Homo	o__Primates	9606	FALSE	sample_679 stool	1624.1	human-associated habitat	human-gut	f__Hominidae	p__Chordata	feces	UBERON:feces	UBERON:feces	TRUE	feces	biome	terrestrial biome	anthropogenic terrestrial biome	dense settlement biome	urban biome	Not applicable	USA:CO:Boulder	k__Metazoa	s__Homo_sapiens		40.015
550.L2S39.s.2.sequence	32.87	negative	male	M3	Moving pictures of the human microbiome	EMP sample	Host-associated	Animal	Animal distal gut	TRUE	FALSE	GAZ:United States of America		years	FALSE	32.87	40.015	408170	UBERON:feces	1624.1	urban biome	-105.271	c__Mammalia	g__Homo	o__Primates	9606	FALSE	sample_684 stool	1624.1	human-associated habitat	human-gut	f__Hominidae	p__Chordata	feces	UBERON:feces	UBERON:feces	TRUE	feces	biome	terrestrial biome	anthropogenic terrestrial biome	dense settlement biome	urban biome	Not applicable	USA:CO:Boulder	k__Metazoa	s__Homo_sapiens		40.015
550.L2S3.s.2.sequence	32.76	negative	male	M3	Moving pictures of the human microbiome	EMP sample	Host-associated	Animal	Animal distal gut	TRUE	FALSE	GAZ:United States of America		years	FALSE	32.76	40.015	408170	UBERON:feces	1624.1	urban biome	-105.271	c__Mammalia	g__Homo	o__Primates	9606	FALSE	sample_592 stool	1624.1	human-associated habitat	human-gut	f__Hominidae	p__Chordata	feces	UBERON:feces	UBERON:feces	TRUE	feces	biome	terrestrial biome	anthropogenic terrestrial biome	dense settlement biome	urban biome	Not applicable	USA:CO:Boulder	k__Metazoa	s__Homo_sapiens		40.015
550.L2S40.s.2.sequence	32.87	negative	male	M3	Moving pictures of the human microbiome	EMP sample	Host-associated	Animal	Animal distal gut	TRUE	FALSE	GAZ:United States of America		years	FALSE	32.87	40.015	408170	UBERON:feces	1624.1	urban biome	-105.271	c__Mammalia	g__Homo	o__Primates	9606	FALSE	sample_686 stool	1624.1	human-associated habitat	human-gut	f__Hominidae	p__Chordata	feces	UBERON:feces	UBERON:feces	TRUE	feces	biome	terrestrial biome	anthropogenic terrestrial biome	dense settlement biome	urban biome	Not applicable	USA:CO:Boulder	k__Metazoa	s__Homo_sapiens		40.015
[truncated: 1,284 more rows]
[truncated: 25 more columns]
