# Supplementary material for: A rigorous and versatile statistical test for correlations between stationary time series
Source: PLoS Biol. 2024 Aug 15;22(8):e3002758. doi: 10.1371/journal.pbio.3002758 (PMC11398661; doi:10.1371/journal.pbio.3002758)
Supplement: S1 Code — (ZIP) [file pbio.3002758.s009.zip › aeyuan-tts_repo-551b5a612383/real_data/mphm/Qiita/data_notes.txt]

data notes:

The OTU table (44973_otu_table.biom) was downloaded from https://qiita.ucsd.edu/study/description/550. Specifically, I chose the already-complete 44973 workflow, which is a default workflow for 16S data including the steps:
  * split libraries (demultiplex and quality control)
  * trim to 90 bp
  * pick closed reference OTUs.

The actual file is at https://qiita.ucsd.edu/download/219436.

However, the .biom file isn't really data-science ready for someone who isn't familiar with the Qiime workflow. It needs to be converted to something more reasonable. The standard way to convert is using the package biom-format, but I found that this package gave a lot of errors. I found that the following solution worked:

  * create a conda environment with python 2 and numpy and some other stuff (scipy, sklearn, pandas, matplotlib; not sure if these are important, but I'm being safe).
  * pip install biom-format==2.1.6
  * pip install h5py==2.7.0

Then I could convert the .biom table using the command

biom convert -i 44973_otu_table.biom -o otu_table.tsv --to-tsv

Okay, so that's done now.

Next, we need the sample data (sample_information_from_prep_72.tsv), which contains the key info like time of sample collection and which subject was measured and which body site was measured. This file is also on the Qiita web page:

https://qiita.ucsd.edu/study/description/550

Click the button that says "Sample info (only this prep)", which sends you to:

https://qiita.ucsd.edu/download_sample_info_per_prep/72

However, the following link provides a file that also contains the necessary information (as confirmed using mphm_prepare_data_checker.py), and the link
seems like it might be more likely to be stable:

https://qiita.ucsd.edu/download/773810
