# Supplementary material for: A rigorous and versatile statistical test for correlations between stationary time series
Source: PLoS Biol. 2024 Aug 15;22(8):e3002758. doi: 10.1371/journal.pbio.3002758 (PMC11398661; doi:10.1371/journal.pbio.3002758)
Supplement: S1 Code — (ZIP) [file pbio.3002758.s009.zip › aeyuan-tts_repo-551b5a612383/real_data/climate/Laskar/laskar_results_10M_flanking.txt]

  -13000.000       0.019573      -0.017190       0.403748     507.228876
  -12999.000       0.018875      -0.018608       0.402511     507.959237
  -12998.000       0.018220      -0.017963       0.401359     506.619462
  -12997.000       0.017625      -0.015433       0.400299     503.233285
  -12996.000       0.016967      -0.011222       0.399343     498.001075
  -12995.000       0.016413      -0.006044       0.398497     491.772036
  -12994.000       0.015852      -0.000498       0.397771     485.335877
  -12993.000       0.015371       0.004883       0.397175     479.372768
  -12992.000       0.014897       0.009369       0.396720     474.665074
  -12991.000       0.014431       0.012413       0.396417     471.686134
  -12990.000       0.014142       0.013938       0.396275     470.385504
  -12989.000       0.013772       0.013510       0.396307     471.045843
  -12988.000       0.013506       0.011420       0.396513     473.299069
  -12987.000       0.013353       0.007937       0.396898     476.886595
  -12986.000       0.013198       0.003458       0.397462     481.499464
  -12985.000       0.013168      -0.001467       0.398197     486.727294
  -12984.000       0.013165      -0.006083       0.399096     491.964803
  -12983.000       0.013290      -0.010021       0.400147     496.894349
  -12982.000       0.013456      -0.012662       0.401328     500.869405
  -12981.000       0.013666      -0.013664       0.402624     503.407622
  -12980.000       0.013983      -0.012955       0.404011     504.266047
  -12979.000       0.014367      -0.010583       0.405462     503.338209
  -12978.000       0.014754      -0.006659       0.406950     500.682868
  -12977.000       0.015232      -0.001806       0.408445     496.990805
  -12976.000       0.015762       0.003553       0.409908     492.794723
  -12975.000       0.016319       0.008869       0.411308     488.760362
  -12974.000       0.016909       0.013361       0.412605     485.688073
  -12973.000       0.017510       0.016590       0.413761     483.931927
  -12972.000       0.018232       0.018231       0.414744     483.653513
  -12971.000       0.018830       0.017781       0.415518     485.132868
  -12970.000       0.019552       0.015427       0.416056     488.034024
  -12969.000       0.020276       0.011232       0.416342     492.219126
  -12968.000       0.020960       0.005506       0.416359     497.425131
  -12967.000       0.021693      -0.001160       0.416100     503.227405
  -12966.000       0.022430      -0.008055       0.415574     509.152485
  -12965.000       0.023148      -0.014672       0.414785     514.900570
  -12964.000       0.023885      -0.020087       0.413752     519.649579
  -12963.000       0.024571      -0.023757       0.412502     522.804088
  -12962.000       0.025332      -0.025293       0.411063     523.731203
  -12961.000       0.026013      -0.024267       0.409473     521.681446
  -12960.000       0.026681      -0.020725       0.407778     516.468843
  -12959.000       0.027415      -0.014958       0.406021     508.388592
  -12958.000       0.028046      -0.007337       0.404257     498.103615
  -12957.000       0.028689       0.001428       0.402542     486.813041
  -12956.000       0.029316       0.010339       0.400927     475.995961
  -12955.000       0.029941       0.018724       0.399469     466.581598
  -12954.000       0.030492       0.025479       0.398219     459.652926
  -12953.000       0.031057       0.029938       0.397216     455.557484
  -12952.000       0.031575       0.031541       0.396499     454.448189
  -12951.000       0.032114       0.030069       0.396093     456.130348
  -12950.000       0.032544       0.025446       0.396009     460.423709
  -12949.000       0.033004       0.018245       0.396250     466.778712
  -12948.000       0.033460       0.009023       0.396806     474.873308
  -12947.000       0.033771      -0.001330       0.397649     484.274544
  -12946.000       0.034160      -0.011665       0.398753     494.349834
  -12945.000       0.034449      -0.021086       0.400075     504.617086
  -12944.000       0.034708      -0.028603       0.401564     514.218248
  -12943.000       0.034935      -0.033420       0.403173     522.088199
  -12942.000       0.035101      -0.035099       0.404844     527.179026
  -12941.000       0.035291      -0.033527       0.406521     528.596051
  -12940.000       0.035336      -0.028743       0.408152     525.739560
  -12939.000       0.035410      -0.021318       0.409682     519.029684
  -12938.000       0.035465      -0.011978       0.411064     509.519393
  -12937.000       0.035370      -0.001497       0.412257     498.617096
  -12936.000       0.035307       0.009004       0.413223     488.049580
  -12935.000       0.035199       0.018612       0.413933     479.047161
  -12934.000       0.034966       0.026450       0.414370     472.457316
  -12933.000       0.034784       0.031837       0.414523     468.576215
  -12932.000       0.034427       0.034196       0.414392     467.523182
  -12931.000       0.034173       0.033597       0.413989     468.778435
  -12930.000       0.033749       0.029890       0.413330     472.179684
  -12929.000       0.033295       0.023642       0.412444     477.122318
  -12928.000       0.032893       0.015461       0.411366     483.185261
  -12927.000       0.032314       0.006112       0.410131     489.985604
  -12926.000       0.031761      -0.003489       0.408785     497.068291
  -12925.000       0.031166      -0.012379       0.407371     503.902493
  -12924.000       0.030479      -0.019866       0.405931     510.039741
  -12923.000       0.029796      -0.025237       0.404512     514.749039
  -12922.000       0.029023      -0.028035       0.403154     517.321557
  -12921.000       0.028255      -0.028233       0.401898     517.347589
  -12920.000       0.027421      -0.025850       0.400782     514.508716
  -12919.000       0.026500      -0.021295       0.399837     509.083119
  -12918.000       0.025650      -0.015165       0.399089     501.813942
  -12917.000       0.024661      -0.008125       0.398560     493.669734
  -12916.000       0.023667      -0.000890       0.398257     485.679450
  -12915.000       0.022652       0.005762       0.398184     478.820459
  -12914.000       0.021635       0.011322       0.398336     473.617047
  -12913.000       0.020504       0.015345       0.398696     470.400308
  -12912.000       0.019447       0.017594       0.399243     469.179908
  -12911.000       0.018322       0.018114       0.399950     469.752772
  -12910.000       0.017183       0.017033       0.400786     471.839977
  -12909.000       0.016039       0.014724       0.401720     475.031308
  -12908.000       0.014864       0.011533       0.402725     479.002234
  -12907.000       0.013741       0.008004       0.403765     483.269313
  -12906.000       0.012540       0.004462       0.404818     487.570624
  -12905.000       0.011420       0.001306       0.405861     491.548453
  -12904.000       0.010336      -0.001224       0.406869     494.961370
  -12903.000       0.009225      -0.003084       0.407828     497.739392
  -12902.000       0.008259      -0.004215       0.408724     499.775446
  -12901.000       0.007405      -0.004770       0.409539     501.174747
  -12900.000       0.006637      -0.004954       0.410268     502.118854
  -12899.000       0.006177      -0.004969       0.410898     502.780618
  -12898.000       0.005949      -0.005037       0.411423     503.382829
  -12897.000       0.006042      -0.005335       0.411840     504.101664
  -12896.000       0.006446      -0.005919       0.412146     504.994840
  -12895.000       0.007116      -0.006808       0.412341     506.091769
  -12894.000       0.007935      -0.007866       0.412431     507.274982
  -12893.000       0.008919      -0.008913       0.412417     508.362465
  -12892.000       0.009994      -0.009690       0.412307     509.105800
  -12891.000       0.011114      -0.009902       0.412107     509.184435
  -12890.000       0.012296      -0.009347       0.411823     508.362514
  -12889.000       0.013463      -0.007767       0.411457     506.337809
  -12888.000       0.014746      -0.005163       0.411013     503.095929
  -12887.000       0.015912      -0.001523       0.410491     498.656588
  -12886.000       0.017149       0.002939       0.409889     493.310290
  -12885.000       0.018418       0.007887       0.409207     487.515138
  -12884.000       0.019573       0.012898       0.408443     481.817874
  -12883.000       0.020803       0.017455       0.407598     476.764380
  -12882.000       0.022013       0.021057       0.406677     472.822781
  -12881.000       0.023145       0.023144       0.405689     470.417574
  -12880.000       0.024351       0.023463       0.404646     469.600401
  -12879.000       0.025439       0.021620       0.403565     470.567961
  -12878.000       0.026631       0.017696       0.402467     473.132592
  -12877.000       0.027680       0.011792       0.401376     477.192324
  -12876.000       0.028775       0.004336       0.400317     482.482973
  -12875.000       0.029875      -0.004165       0.399317     488.790427
  -12874.000       0.030879      -0.012863       0.398403     495.671318
  -12873.000       0.031902      -0.021114       0.397603     502.810125
  -12872.000       0.032932      -0.027957       0.396945     509.448118
  -12871.000       0.033891      -0.032732       0.396453     514.892946
  -12870.000       0.034858      -0.034840       0.396149     518.162849
  -12869.000       0.035792      -0.033925       0.396058     518.351726
  -12868.000       0.036739      -0.029900       0.396191     514.862188
  -12867.000       0.037637      -0.022964       0.396562     507.657468
  -12866.000       0.038481      -0.013671       0.397175     497.542997
  -12865.000       0.039415      -0.002670       0.398026     485.737185
  -12864.000       0.040215       0.009004       0.399102     474.001570
  -12863.000       0.041029       0.020345       0.400389     463.788908
  -12862.000       0.041869       0.030389       0.401857     456.126750
  -12861.000       0.042627       0.038067       0.403474     451.764867
  -12860.000       0.043386       0.042730       0.405203     450.771484
  -12859.000       0.044133       0.043839       0.406995     452.995543
  -12858.000       0.044866       0.041216       0.408805     458.077163
  -12857.000       0.045532       0.034947       0.410587     465.573860
  -12856.000       0.046231       0.025624       0.412288     474.882117
  -12855.000       0.046846       0.013803       0.413864     485.710971
  -12854.000       0.047512       0.000578       0.415272     497.542155
  -12853.000       0.048048      -0.013036       0.416469     510.093471
  -12852.000       0.048629      -0.025848       0.417425     522.851030
  -12851.000       0.049213      -0.036865       0.418111     535.270201
  -12850.000       0.049642      -0.044946       0.418503     546.213426
  -12849.000       0.050156      -0.049571       0.418590     554.446639
  -12848.000       0.050612      -0.050169       0.418368     558.248531
  -12847.000       0.050978      -0.046558       0.417832     556.100871
  -12846.000       0.051377      -0.039140       0.417001     547.558702
  -12845.000       0.051697      -0.028279       0.415890     533.081316
  -12844.000       0.052019      -0.014895       0.414526     514.672691
  -12843.000       0.052278      -0.000129       0.412948     495.035522
  -12842.000       0.052480       0.014854       0.411197     476.597494
  -12841.000       0.052775       0.028831       0.409317     461.130285
  -12840.000       0.052864       0.040369       0.407366     449.936572
  -12839.000       0.053046       0.048669       0.405392     443.006913
  -12838.000       0.053162       0.052801       0.403450     440.293634
  -12837.000       0.053202       0.052358       0.401598     441.303309
  -12836.000       0.053235       0.047378       0.399880     445.350558
  -12835.000       0.053223       0.038281       0.398340     451.830428
  -12834.000       0.053168       0.025710       0.397025     460.354011
  -12833.000       0.053064       0.010995       0.395960     470.343773
  -12832.000       0.052879      -0.004676       0.395174     481.588331
  -12831.000       0.052761      -0.019898       0.394684     493.715290
  -12830.000       0.052464      -0.033146       0.394492     506.102294
  -12829.000       0.052185      -0.043376       0.394596     517.915678
  -12828.000       0.051894      -0.049694       0.394985     527.808665
  -12827.000       0.051473      -0.051472       0.395630     533.971058
  -12826.000       0.051079      -0.048785       0.396505     534.989213
  -12825.000       0.050577      -0.041889       0.397574     529.972427
  -12824.000       0.050089      -0.031526       0.398794     519.490948
  -12823.000       0.049507      -0.018670       0.400124     505.282436
  -12822.000       0.048886      -0.004663       0.401524     489.971997
  -12821.000       0.048263       0.009454       0.402949     475.606230
  -12820.000       0.047562       0.022267       0.404363     464.100181
  -12819.000       0.046807       0.032800       0.405733     456.237393
  -12818.000       0.046054       0.040271       0.407025     452.185166
  -12817.000       0.045269       0.044183       0.408213     451.705029
  -12816.000       0.044343       0.044246       0.409277     454.401466
  -12815.000       0.043517       0.040877       0.410198     459.428357
  -12814.000       0.042577       0.034308       0.410967     466.400308
  -12813.000       0.041599       0.025334       0.411579     474.679755
  -12812.000       0.040628       0.014876       0.412030     483.741368
  -12811.000       0.039602       0.003778       0.412328     493.249228
  -12810.000       0.038571      -0.007035       0.412479     502.789761
  -12809.000       0.037500      -0.016590       0.412497     511.787542
  -12808.000       0.036394      -0.024379       0.412396     519.856269
  -12807.000       0.035353      -0.029875       0.412193     526.303716
  -12806.000       0.034189      -0.032739       0.411903     530.452434
  -12805.000       0.033088      -0.033078       0.411543     531.897508
  -12804.000       0.032033      -0.031089       0.411128     530.460883
  -12803.000       0.030860      -0.026952       0.410670     526.118709
  -12802.000       0.029841      -0.021412       0.410177     519.707622
  -12801.000       0.028776      -0.014856       0.409658     511.861398
  -12800.000       0.027768      -0.007791       0.409118     503.399289
  -12799.000       0.026802      -0.000902       0.408559     495.297638
  -12798.000       0.025880       0.005507       0.407985     487.997855
  -12797.000       0.025052       0.011139       0.407398     481.825049
  -12796.000       0.024257       0.015629       0.406801     477.087194
  -12795.000       0.023536       0.018963       0.406199     473.687229
  -12794.000       0.023012       0.021200       0.405597     471.443463
  -12793.000       0.022448       0.022122       0.404996     470.470709
  -12792.000       0.022098       0.022062       0.404407     470.373170
  -12791.000       0.021870       0.021012       0.403832     471.105774
  -12790.000       0.021730       0.019005       0.403278     472.617600
  -12789.000       0.021706       0.016170       0.402753     474.785029
  -12788.000       0.021898       0.012718       0.402260     477.429910
  -12787.000       0.022096       0.008397       0.401809     480.813124
  -12786.000       0.022483       0.003668       0.401411     484.575970
  -12785.000       0.022959      -0.001546       0.401074     488.858052
  -12784.000       0.023516      -0.007048       0.400812     493.578489
  -12783.000       0.024195      -0.012498       0.400641     498.521240
  -12782.000       0.024883      -0.017607       0.400570     503.513806
  -12781.000       0.025744      -0.022137       0.400612     508.362957
  -12780.000       0.026574      -0.025503       0.400780     512.494648
  -12779.000       0.027451      -0.027440       0.401073     515.505659
  -12778.000       0.028447      -0.027701       0.401494     516.932589
  -12777.000       0.029384      -0.025909       0.402040     516.123455
  -12776.000       0.030355      -0.022071       0.402697     512.859701
  -12775.000       0.031389      -0.016377       0.403450     507.267007
  -12774.000       0.032366      -0.008890       0.404283     499.526351
  -12773.000       0.033376      -0.000250       0.405166     490.608042
  -12772.000       0.034366       0.008971       0.406079     481.464214
  -12771.000       0.035359       0.018136       0.406993     473.020882
  -12770.000       0.036353       0.026442       0.407875     466.170316
  -12769.000       0.037253       0.033013       0.408702     461.630294
  -12768.000       0.038267       0.037475       0.409447     459.425103
  -12767.000       0.039138       0.039031       0.410080     459.870609
  -12766.000       0.040028       0.037574       0.410586     462.633623
  -12765.000       0.040897       0.033010       0.410942     467.481741
  -12764.000       0.041745       0.025605       0.411135     474.035016
  -12763.000       0.042504       0.015710       0.411158     482.070002
  -12762.000       0.043291       0.004268       0.411006     491.070847
  -12761.000       0.044033      -0.008028       0.410680     500.891547
  -12760.000       0.044723      -0.020129       0.410189     511.144096
  -12759.000       0.045389      -0.030902       0.409544     521.209658
  -12758.000       0.046038      -0.039546       0.408765     530.480523
  -12757.000       0.046655      -0.045185       0.407878     537.815021
  -12756.000       0.047220      -0.047195       0.406910     541.777949
  -12755.000       0.047762      -0.045337       0.405895     541.115688
  -12754.000       0.048336      -0.039712       0.404871     535.038781
  -12753.000       0.048766      -0.030488       0.403873     523.473289
  -12752.000       0.049259      -0.018607       0.402940     508.020114
  -12751.000       0.049724      -0.004873       0.402107     490.640545
  -12750.000       0.050068       0.009558       0.401404     473.709774
  -12749.000       0.050508       0.023416       0.400862     459.175902
  -12748.000       0.050786       0.035420       0.400501     448.390442
  -12747.000       0.051150       0.044708       0.400335     441.650099
  -12746.000       0.051387       0.050181       0.400372     439.198336
  -12745.000       0.051602       0.051462       0.400613     440.528947
  -12744.000       0.051882       0.048467       0.401048     445.046930
  -12743.000       0.051985       0.041222       0.401665     452.321457
  -12742.000       0.052128       0.030503       0.402437     461.651968
  -12741.000       0.052305       0.017231       0.403338     472.552675
  -12740.000       0.052325       0.002362       0.404335     484.800029
  -12739.000       0.052410      -0.012646       0.405391     497.860634
  -12738.000       0.052446      -0.026586       0.406469     511.365398
  -12737.000       0.052435      -0.038365       0.407534     524.738408
  -12736.000       0.052436      -0.046920       0.408545     536.823708
  -12735.000       0.052335      -0.051528       0.409473     546.160983
  -12734.000       0.052322      -0.051998       0.410289     551.215731
  -12733.000       0.052179      -0.048101       0.410963     550.304823
  -12732.000       0.052038      -0.040334       0.411477     543.032224
  -12731.000       0.051937      -0.029339       0.411818     530.136025
  -12730.000       0.051723      -0.016016       0.411971     513.542201
  -12729.000       0.051534      -0.001432       0.411938     495.732500
  -12728.000       0.051296       0.013035       0.411718     479.278131
  -12727.000       0.051073       0.026425       0.411320     465.591101
  -12726.000       0.050743       0.037466       0.410760     455.796055
  -12725.000       0.050446       0.045320       0.410056     450.012155
  -12724.000       0.050091       0.049398       0.409232     448.022885
  -12723.000       0.049721       0.049358       0.408317     449.346492
  -12722.000       0.049274       0.045217       0.407338     453.426342
  -12721.000       0.048856       0.037445       0.406324     459.617294
  -12720.000       0.048387       0.026685       0.405309     467.459196
  -12719.000       0.047844       0.013877       0.404318     476.543953
  -12718.000       0.047316       0.000196       0.403378     486.462117
  -12717.000       0.046774      -0.013196       0.402514     496.861605
  -12716.000       0.046115      -0.025211       0.401745     507.324164
  -12715.000       0.045520      -0.034753       0.401087     516.988411
  -12714.000       0.044841      -0.041121       0.400556     524.958778
  -12713.000       0.044168      -0.043862       0.400157     530.025568
  -12712.000       0.043433      -0.042782       0.399893     531.005313
  -12711.000       0.042667      -0.038148       0.399767     527.356831
  -12710.000       0.041960      -0.030503       0.399772     519.349405
  -12709.000       0.041062      -0.020555       0.399899     508.036057
  -12708.000       0.040262      -0.009309       0.400141     495.205794
  -12707.000       0.039415       0.002199       0.400482     482.674146
  -12706.000       0.038459       0.013018       0.400909     471.864092
  -12705.000       0.037559       0.022227       0.401409     463.710196
  -12704.000       0.036607       0.029116       0.401965     458.632107
  -12703.000       0.035595       0.033267       0.402565     456.584772
  -12702.000       0.034626       0.034517       0.403196     457.238471
  -12701.000       0.033534       0.032841       0.403848     460.283418
  -12700.000       0.032541       0.028762       0.404511     465.064795
  -12699.000       0.031440       0.022629       0.405181     471.260404
  -12698.000       0.030314       0.015190       0.405851     478.346235
  -12697.000       0.029296       0.007165       0.406521     485.893059
  -12696.000       0.028119      -0.000791       0.407186     493.557106
  -12695.000       0.027031      -0.008030       0.407845     500.895967
  -12694.000       0.025948      -0.014023       0.408495     507.476477
  -12693.000       0.024842      -0.018493       0.409130     512.965283
  -12692.000       0.023754      -0.021223       0.409745     516.966048
  -12691.000       0.022710      -0.022217       0.410330     519.240511
  -12690.000       0.021689      -0.021660       0.410877     519.800873
  -12689.000       0.020685      -0.019751       0.411376     518.692963
  -12688.000       0.019722      -0.016839       0.411813     516.251716
  -12687.000       0.018834      -0.013257       0.412179     512.857407
  -12686.000       0.018013      -0.009348       0.412460     508.939910
  -12685.000       0.017194      -0.005362       0.412647     504.832908
  -12684.000       0.016573      -0.001539       0.412727     500.832985
  -12683.000       0.015974       0.001968       0.412691     497.127949
  -12682.000       0.015483       0.005129       0.412527     493.741661
  -12681.000       0.015169       0.007833       0.412230     490.769517
  -12680.000       0.014952       0.010186       0.411791     488.088826
  -12679.000       0.014823       0.012094       0.411207     485.773188
  -12678.000       0.014924       0.013655       0.410480     483.699642
  -12677.000       0.015051       0.014730       0.409613     482.006409
  -12676.000       0.015360       0.015360       0.408613     480.628800
  -12675.000       0.015729       0.015356       0.407499     479.736729
  -12674.000       0.016230       0.014667       0.406287     479.368156
  -12673.000       0.016797       0.013141       0.405003     479.650050
  -12672.000       0.017412       0.010739       0.403676     480.621547
  -12671.000       0.018108       0.007389       0.402336     482.367919
  -12670.000       0.018879       0.003228       0.401020     484.816559
  -12669.000       0.019577      -0.001626       0.399765     487.957739
  -12668.000       0.020420      -0.006869       0.398605     491.617838
  -12667.000       0.021216      -0.012115       0.397578     495.585907
  -12666.000       0.022004      -0.016936       0.396718     499.567061
  -12665.000       0.022822      -0.020836       0.396050     503.120421
  -12664.000       0.023645      -0.023396       0.395602     505.785698
  -12663.000       0.024404      -0.024172       0.395394     506.980374
  -12662.000       0.025179      -0.023030       0.395435     506.316303
  -12661.000       0.025944      -0.019813       0.395730     503.467158
  -12660.000       0.026663      -0.014670       0.396279     498.498992
  -12659.000       0.027358      -0.008011       0.397068     491.939295
  -12658.000       0.028000      -0.000226       0.398081     484.420477
  -12657.000       0.028693       0.007935       0.399294     476.976998
  -12656.000       0.029220       0.015764       0.400673     470.521410
  -12655.000       0.029794       0.022570       0.402183     465.726460
  -12654.000       0.030348       0.027686       0.403785     463.078147
  -12653.000       0.030774       0.030511       0.405431     462.857643
  -12652.000       0.031257       0.030863       0.407083     464.875439
  -12651.000       0.031634       0.028520       0.408694     469.045120
  -12650.000       0.032030       0.023672       0.410222     475.014519
  -12649.000       0.032348       0.016723       0.411633     482.390369
  -12648.000       0.032623       0.008210       0.412893     490.826852
  -12647.000       0.032927      -0.001176       0.413969     499.941383
  -12646.000       0.033120      -0.010540       0.414842     509.241279
  -12645.000       0.033273      -0.019153       0.415492     518.283365
  -12644.000       0.033499      -0.026266       0.415907     526.408410
  -12643.000       0.033541      -0.031158       0.416083     532.803409
  -12642.000       0.033645      -0.033506       0.416019     536.673373
  -12641.000       0.033700      -0.033042       0.415720     537.222631
  -12640.000       0.033696      -0.029765       0.415204     533.969060
  -12639.000       0.033700      -0.023993       0.414486     527.046532
  -12638.000       0.033589      -0.016218       0.413588     517.163884
  -12637.000       0.033556      -0.007058       0.412544     505.457202
  -12636.000       0.033406       0.002643       0.411379     493.405175
  -12635.000       0.033209       0.012027       0.410125     482.317562
  -12634.000       0.033059       0.020356       0.408818     473.082093
  -12633.000       0.032823       0.026833       0.407486     466.377025
  -12632.000       0.032533       0.030886       0.406159     462.417464
  -12631.000       0.032308       0.032298       0.404870     461.012974
  -12630.000       0.031978       0.030815       0.403643     462.067230
  -12629.000       0.031672       0.026703       0.402502     465.130604
  -12628.000       0.031316       0.020367       0.401469     469.812135
  -12627.000       0.030982       0.012356       0.400560     475.768699
  -12626.000       0.030596       0.003411       0.399790     482.611214
  -12625.000       0.030205      -0.005534       0.399171     489.821193
  -12624.000       0.029786      -0.013863       0.398706     497.093053
  -12623.000       0.029410      -0.020700       0.398398     503.714844
  -12622.000       0.028927      -0.025520       0.398246     509.113601
  -12621.000       0.028490      -0.027960       0.398245     512.602724
  -12620.000       0.028067      -0.027913       0.398385     513.683568
  -12619.000       0.027537      -0.025313       0.398658     511.928188
  -12618.000       0.027083      -0.020696       0.399050     507.696480
  -12617.000       0.026560      -0.014387       0.399548     501.389604
  -12616.000       0.026065      -0.007014       0.400139     493.894465
  -12615.000       0.025513       0.000594       0.400810     486.371590
  -12614.000       0.024961       0.007878       0.401543     479.584735
  -12613.000       0.024457       0.014214       0.402329     474.218261
  -12612.000       0.023839       0.018921       0.403152     470.855775
  -12611.000       0.023284       0.021836       0.403999     469.441235
  -12610.000       0.022741       0.022703       0.404859     469.993108
  -12609.000       0.022121       0.021471       0.405718     472.381436
  -12608.000       0.021541       0.018454       0.406563     476.192087
  -12607.000       0.020975       0.014012       0.407382     481.089989
  -12606.000       0.020349       0.008451       0.408163     486.861628
  -12605.000       0.019779       0.002552       0.408891     492.906944
  -12604.000       0.019119      -0.003264       0.409555     498.960999
  -12603.000       0.018568      -0.008479       0.410142     504.595870
  -12602.000       0.017920      -0.012582       0.410643     509.336652
  -12601.000       0.017261      -0.015229       0.411048     512.739030
  -12600.000       0.016707      -0.016427       0.411348     514.655814
  -12599.000       0.016010      -0.015889       0.411536     514.635951
  -12598.000       0.015388      -0.013965       0.411609     512.922018
  -12597.000       0.014753      -0.010882       0.411562     509.714712
  -12596.000       0.014094      -0.006935       0.411391     505.378195
  -12595.000       0.013451      -0.002644       0.411099     500.553410
  -12594.000       0.012786       0.001505       0.410685     495.841155
  -12593.000       0.012141       0.005188       0.410153     491.619858
  -12592.000       0.011521       0.008014       0.409514     488.287559
  -12591.000       0.010804       0.009620       0.408778     486.158162
  -12590.000       0.010232       0.010138       0.407958     485.027487
  -12589.000       0.009595       0.009390       0.407077     485.029549
  -12588.000       0.008972       0.007598       0.406154     485.927875
  -12587.000       0.008408       0.005108       0.405213     487.416532
  -12586.000       0.007884       0.002241       0.404281     489.248839
  -12585.000       0.007390      -0.000761       0.403381     491.254294
  -12584.000       0.006930      -0.003209       0.402541     492.828706
  -12583.000       0.006576      -0.005104       0.401787     493.996629
  -12582.000       0.006290      -0.006064       0.401139     494.381901
  -12581.000       0.006030      -0.005962       0.400620     493.839548
  -12580.000       0.005913      -0.004941       0.400247     492.498109
  -12579.000       0.005891      -0.003146       0.400031     490.504552
  -12578.000       0.005917      -0.000726       0.399984     488.035708
  -12577.000       0.006092       0.001790       0.400109     485.653449
  -12576.000       0.006272       0.004115       0.400403     483.663310
  -12575.000       0.006622       0.005975       0.400859     482.326426
  -12574.000       0.006961       0.006953       0.401465     482.016081
  -12573.000       0.007314       0.006903       0.402202     482.816738
  -12572.000       0.007813       0.005943       0.403048     484.561949
  -12571.000       0.008217       0.003893       0.403977     487.390129
  -12570.000       0.008694       0.001178       0.404957     490.886366
  -12569.000       0.009162      -0.001921       0.405961     494.797982
  -12568.000       0.009636      -0.005102       0.406954     498.850929
  -12567.000       0.010141      -0.007938       0.407905     502.626810
  -12566.000       0.010531      -0.009926       0.408785     505.594874
  -12565.000       0.011056      -0.011056       0.409566     507.659777
  -12564.000       0.011461      -0.010884       0.410223     508.272502
  -12563.000       0.011855      -0.009489       0.410738     507.419601
  -12562.000       0.012269      -0.006985       0.411092     505.167591
  -12561.000       0.012633      -0.003592       0.411277     501.760205
  -12560.000       0.012969       0.000463       0.411287     497.498858
  -12559.000       0.013273       0.004526       0.411119     493.144825
  -12558.000       0.013562       0.008375       0.410780     488.984773
  -12557.000       0.013854       0.011531       0.410277     485.515124
  -12556.000       0.014034       0.013508       0.409621     483.172982
  -12555.000       0.014242       0.014231       0.408834     481.954525
  -12554.000       0.014459       0.013557       0.407935     481.921056
  -12553.000       0.014516       0.011395       0.406948     483.108691
  -12552.000       0.014660       0.008131       0.405905     485.166975
  -12551.000       0.014724       0.004025       0.404835     487.917955
  -12550.000       0.014748      -0.000599       0.403770     491.163110
  -12549.000       0.014746      -0.005081       0.402745     494.402741
  -12548.000       0.014711      -0.009062       0.401789     497.373041
  -12547.000       0.014633      -0.012156       0.400930     499.738997
  -12546.000       0.014528      -0.013961       0.400196     501.060159
  -12545.000       0.014326      -0.014318       0.399606     501.105682
  -12544.000       0.014204      -0.013360       0.399177     499.913309
  -12543.000       0.013934      -0.011001       0.398923     497.354998
  -12542.000       0.013666      -0.007676       0.398850     493.883929
  -12541.000       0.013411      -0.003783       0.398960     489.966728
  -12540.000       0.013074       0.000374       0.399253     485.993171
  -12539.000       0.012716       0.004276       0.399719     482.538260
  -12538.000       0.012333       0.007440       0.400348     480.081641
  -12537.000       0.011949       0.009821       0.401124     478.627217
  -12536.000       0.011489       0.010983       0.402028     478.517806
  -12535.000       0.011014       0.011013       0.403034     479.581466
  -12534.000       0.010538       0.009999       0.404121     481.674933
  -12533.000       0.010031       0.008129       0.405256     484.575424
  -12532.000       0.009442       0.005595       0.406416     488.097181
  -12531.000       0.008924       0.002903       0.407573     491.764247
  -12530.000       0.008336       0.000198       0.408697     495.446579
  -12529.000       0.007703      -0.002165       0.409764     498.797302
  -12528.000       0.007116      -0.003918       0.410753     501.526922
  -12527.000       0.006442      -0.005007       0.411638     503.538200
  -12526.000       0.005827      -0.005427       0.412406     504.776233
  -12525.000       0.005096      -0.005082       0.413038     505.102183
  -12524.000       0.004429      -0.004310       0.413521     504.828547
  -12523.000       0.003752      -0.003207       0.413846     504.044098
  -12522.000       0.002975      -0.001962       0.414006     502.942289
  -12521.000       0.002294      -0.000873       0.413995     501.829101
  -12520.000       0.001572      -0.000108       0.413811     500.878247
  -12519.000       0.000832       0.000333       0.413454     500.086796
  -12518.000       0.000213       0.000213       0.412926     499.689624
  -12517.000       0.000701      -0.000280       0.412235     499.501234
  -12516.000       0.001439      -0.001072       0.411391     499.458636
  -12515.000       0.002167      -0.002024       0.410403     499.437158
  -12514.000       0.002961      -0.002959       0.409289     499.282396
  -12513.000       0.003639      -0.003511       0.408071     498.651610
  -12512.000       0.004452      -0.003735       0.406767     497.611796
  -12511.000       0.005185      -0.003301       0.405406     495.852487
  -12510.000       0.005879      -0.002211       0.404013     493.397471
  -12509.000       0.006647      -0.000579       0.402615     490.392105
  -12508.000       0.007380       0.001584       0.401245     486.898603
  -12507.000       0.008051       0.004027       0.399931     483.226313
  -12506.000       0.008800       0.006422       0.398702     479.741873
  -12505.000       0.009477       0.008543       0.397590     476.712053
  -12504.000       0.010198       0.010092       0.396621     474.425388
  -12503.000       0.010852       0.010724       0.395824     473.193796
  -12502.000       0.011539       0.010369       0.395224     473.052362
  -12501.000       0.012232       0.008892       0.394842     474.103278
  -12500.000       0.012839       0.006354       0.394692     476.281754
  -12499.000       0.013512       0.002893       0.394788     479.492017
  -12498.000       0.014147      -0.001112       0.395135     483.444316
  -12497.000       0.014748      -0.005468       0.395728     488.035132
  -12496.000       0.015350      -0.009592       0.396559     492.780369
  -12495.000       0.015963      -0.013151       0.397614     497.384593
  -12494.000       0.016528      -0.015775       0.398868     501.455865
  -12493.000       0.017106      -0.017105       0.400299     504.508868
  -12492.000       0.017646      -0.016956       0.401874     506.207943
  -12491.000       0.018242      -0.015313       0.403557     506.361602
  -12490.000       0.018755      -0.012181       0.405313     504.854967
  -12489.000       0.019277      -0.007807       0.407103     501.910474
  -12488.000       0.019877      -0.002541       0.408883     497.937857
  -12487.000       0.020340       0.003231       0.410616     493.455717
  -12486.000       0.020886       0.009027       0.412259     489.045421
  -12485.000       0.021414       0.014289       0.413774     485.324513
  -12484.000       0.021912       0.018639       0.415127     482.639311
  -12483.000       0.022416       0.021611       0.416281     481.313394
  -12482.000       0.022910       0.022908       0.417211     481.454505
  -12481.000       0.023413       0.022381       0.417892     483.036445
  -12480.000       0.023895       0.019998       0.418306     485.916258
  -12479.000       0.024336       0.015836       0.418439     489.954106
  -12478.000       0.024853       0.010275       0.418290     494.808817
  -12477.000       0.025306       0.003596       0.417856     500.325840
  -12476.000       0.025704      -0.003589       0.417146     506.121545
  -12475.000       0.026235      -0.010772       0.416177     511.895202
  -12474.000       0.026606      -0.017295       0.414969     517.218752
  -12473.000       0.027048      -0.022652       0.413547     521.629436
  -12472.000       0.027462      -0.026284       0.411946     524.501298
  -12471.000       0.027851      -0.027851       0.410198     525.274952
  -12470.000       0.028247      -0.027140       0.408346     523.440070
  -12469.000       0.028597      -0.024106       0.406431     518.712543
  -12468.000       0.028954      -0.018940       0.404496     511.244551
  -12467.000       0.029338      -0.012028       0.402587     501.624366
  -12466.000       0.029590      -0.003871       0.400753     490.757485
  -12465.000       0.029959       0.004792       0.399033     479.806791
  -12464.000       0.030248       0.013264       0.397474     469.810914
  -12463.000       0.030498       0.020748       0.396115     461.660976
  -12462.000       0.030770       0.026575       0.394984     455.872708
  -12461.000       0.031024       0.030174       0.394113     452.711184
  -12460.000       0.031221       0.031158       0.393521     452.209778
  -12459.000       0.031410       0.029436       0.393215     454.114136
  -12458.000       0.031596       0.025097       0.393200     458.189133
  -12457.000       0.031745       0.018485       0.393472     464.096408
  -12456.000       0.031849       0.010249       0.394014     471.406850
  -12455.000       0.031924       0.001024       0.394811     479.823447
  -12454.000       0.032050      -0.008294       0.395837     488.848823
  -12453.000       0.032022      -0.016888       0.397060     498.016189
  -12452.000       0.032053      -0.024053       0.398453     506.737365
  -12451.000       0.032047      -0.029109       0.399978     514.227483
  -12450.000       0.031967      -0.031659       0.401595     519.726538
  -12449.000       0.031896      -0.031535       0.403271     522.512063
  -12448.000       0.031766      -0.028765       0.404965     522.117729
  -12447.000       0.031645      -0.023612       0.406638     518.532709
  -12446.000       0.031440      -0.016622       0.408256     512.344134
  -12445.000       0.031218      -0.008362       0.409787     504.433695
  -12444.000       0.031013       0.000446       0.411195     495.936686
  -12443.000       0.030716       0.008992       0.412458     488.026955
  -12442.000       0.030383       0.016670       0.413553     481.441412
  -12441.000       0.030120       0.022840       0.414459     476.729456
  -12440.000       0.029710       0.027029       0.415164     474.164906
  -12439.000       0.029341       0.029014       0.415656     473.632094
  -12438.000       0.028952       0.028714       0.415927     474.944566
  -12437.000       0.028506       0.026191       0.415978     477.850531
  -12436.000       0.028097       0.021800       0.415809     481.937649
  -12435.000       0.027576       0.015918       0.415424     486.896240
  -12434.000       0.027162       0.009067       0.414834     492.379225
  -12433.000       0.026656       0.001809       0.414053     498.068338
  -12432.000       0.026125      -0.005252       0.413094     503.589607
  -12431.000       0.025673      -0.011684       0.411980     508.667694
  -12430.000       0.025171      -0.016994       0.410735     512.902658
  -12429.000       0.024622      -0.020826       0.409381     515.894419
  -12428.000       0.024194      -0.023129       0.407952     517.448717
  -12427.000       0.023679      -0.023665       0.406478     517.184979
  -12426.000       0.023219      -0.022609       0.404990     515.124970
  -12425.000       0.022770      -0.020107       0.403523     511.350416
  -12424.000       0.022360      -0.016384       0.402112     506.128556
  -12423.000       0.021962      -0.011727       0.400786     499.855424
  -12422.000       0.021614      -0.006594       0.399579     493.166715
  -12421.000       0.021280      -0.001138       0.398516     486.367784
  -12420.000       0.021066       0.004162       0.397625     480.063788
  -12419.000       0.020790       0.009067       0.396927     474.570781
  -12418.000       0.020656       0.013327       0.396442     470.123033
  -12417.000       0.020586       0.016766       0.396182     466.861427
  -12416.000       0.020487       0.019106       0.396161     464.987162
  -12415.000       0.020542       0.020393       0.396379     464.351811
  -12414.000       0.020631       0.020465       0.396836     465.029843
  -12413.000       0.020743       0.019268       0.397524     466.997262
  -12412.000       0.020958       0.016982       0.398426     470.027258
  -12411.000       0.021221       0.013574       0.399518     474.126885
  -12410.000       0.021516       0.009174       0.400775     479.183479
  -12409.000       0.021886       0.004145       0.402159     484.902150
  -12408.000       0.022263      -0.001419       0.403633     491.255645
  -12407.000       0.022766      -0.007148       0.405158     497.965445
  -12406.000       0.023204      -0.012623       0.406690     504.714074
  -12405.000       0.023716      -0.017539       0.408189     511.212959
  -12404.000       0.024329      -0.021586       0.409616     517.114246
  -12403.000       0.024823      -0.024230       0.410928     521.768503
  -12402.000       0.025444      -0.025421       0.412094     524.890981
  -12401.000       0.026050      -0.024856       0.413081     525.909002
  -12400.000       0.026637      -0.022422       0.413859     524.462831
  -12399.000       0.027241      -0.018282       0.414407     520.573682
  -12398.000       0.027861      -0.012627       0.414706     514.464377
  -12397.000       0.028451      -0.005630       0.414744     506.488303
  -12396.000       0.029057       0.001989       0.414518     497.707930
  -12395.000       0.029602       0.009881       0.414031     488.772556
  -12394.000       0.030237       0.017402       0.413291     480.523948
  -12393.000       0.030752       0.023841       0.412317     473.745677
  -12392.000       0.031285       0.028717       0.411133     468.761741
  -12391.000       0.031855       0.031581       0.409769     465.764911
  -12390.000       0.032324       0.031975       0.408264     464.906981
  -12389.000       0.032816       0.029851       0.406658     465.975852
  -12388.000       0.033284       0.025297       0.404997     468.739079
  -12387.000       0.033732       0.018461       0.403332     473.076320
  -12386.000       0.034142       0.009945       0.401708     478.619627
  -12385.000       0.034517       0.000409       0.400176     485.096655
  -12384.000       0.034910      -0.009476       0.398785     492.280587
  -12383.000       0.035254      -0.018788       0.397577     499.711098
  -12382.000       0.035519      -0.026649       0.396589     506.795073
  -12381.000       0.035880      -0.032564       0.395858     513.019668
  -12380.000       0.036118      -0.035738       0.395404     517.318399
  -12379.000       0.036353      -0.035977       0.395246     518.947356
  -12378.000       0.036596      -0.033231       0.395394     517.288216
  -12377.000       0.036815      -0.027658       0.395842     512.145872
  -12376.000       0.036958      -0.019657       0.396581     503.942028
  -12375.000       0.037160      -0.010075       0.397593     493.946014
  -12374.000       0.037275       0.000493       0.398843     483.294831
  -12373.000       0.037430       0.011049       0.400299     473.466400
  -12372.000       0.037509       0.020697       0.401915     465.568133
  -12371.000       0.037595       0.028699       0.403643     460.198675
  -12370.000       0.037725       0.034476       0.405435     457.587137
  -12369.000       0.037706       0.037355       0.407239     457.912790
  -12368.000       0.037795       0.037399       0.409006     460.662568
  -12367.000       0.037842       0.034475       0.410689     465.614081
  -12366.000       0.037815       0.028804       0.412247     472.377183
  -12365.000       0.037851       0.020978       0.413636     480.415667
  -12364.000       0.037843       0.011567       0.414827     489.392771
  -12363.000       0.037822       0.001190       0.415789     499.035892
  -12362.000       0.037801      -0.009122       0.416498     508.769409
  -12361.000       0.037747      -0.018765       0.416938     518.328141
  -12360.000       0.037734      -0.026998       0.417100     527.154274
  -12359.000       0.037658      -0.033082       0.416976     534.441791
  -12358.000       0.037560      -0.036639       0.416573     539.454879
  -12357.000       0.037579      -0.037523       0.415900     541.474443
  -12356.000       0.037418      -0.035382       0.414970     539.561818
  -12355.000       0.037364      -0.030660       0.413810     533.805507
  -12354.000       0.037290      -0.023620       0.412445     524.478957
  -12353.000       0.037177      -0.014708       0.410906     512.428378
  -12352.000       0.037068      -0.004730       0.409235     499.137470
  -12351.000       0.036964       0.005506       0.407464     486.042902
  -12350.000       0.036842       0.015434       0.405637     474.105263
  -12349.000       0.036706       0.023969       0.403797     464.507778
  -12348.000       0.036545       0.030624       0.401982     457.526324
  -12347.000       0.036430       0.034864       0.400236     453.301361
  -12346.000       0.036243       0.036240       0.398600     451.839447
  -12345.000       0.036050       0.034715       0.397106     452.813137
  -12344.000       0.035901       0.030469       0.395791     455.846924
  -12343.000       0.035672       0.023749       0.394685     460.691446
  -12342.000       0.035452       0.015153       0.393810     466.965102
  -12341.000       0.035226       0.005536       0.393189     474.222587
  -12340.000       0.034983      -0.004533       0.392835     482.311947
  -12339.000       0.034706      -0.014031       0.392756     490.675430
  -12338.000       0.034424      -0.022213       0.392955     498.829695
  -12337.000       0.034122      -0.028487       0.393432     506.212866
  -12336.000       0.033840      -0.032361       0.394173     512.078164
  -12335.000       0.033436      -0.033434       0.395167     515.564911
  -12334.000       0.033158      -0.031939       0.396394     516.384801
  -12333.000       0.032772      -0.027835       0.397827     514.103987
  -12332.000       0.032365      -0.021648       0.399438     509.142077
  -12331.000       0.032008      -0.013950       0.401195     502.263056
  -12330.000       0.031595      -0.005401       0.403059     494.481943
  -12329.000       0.031159       0.003382       0.404996     486.773380
  -12328.000       0.030740       0.011528       0.406968     480.235841
  -12327.000       0.030300       0.018579       0.408932     475.340177
  -12326.000       0.029854       0.024030       0.410849     472.437877
  -12325.000       0.029383       0.027451       0.412684     471.684196
  -12324.000       0.028907       0.028780       0.414394     472.860952
  -12323.000       0.028490       0.028052       0.415945     475.687494
  -12322.000       0.027948       0.025265       0.417305     479.999230
  -12321.000       0.027504       0.020915       0.418440     485.266604
  -12320.000       0.027072       0.015296       0.419325     491.237480
  -12319.000       0.026539       0.008827       0.419941     497.624323
  -12318.000       0.026133       0.002049       0.420267     504.042117
  -12317.000       0.025676      -0.004541       0.420292     510.165096
  -12316.000       0.025245      -0.010689       0.420010     515.839126
  -12315.000       0.024829      -0.015824       0.419415     520.538492
  -12314.000       0.024438      -0.019802       0.418514     524.072965
  -12313.000       0.024071      -0.022435       0.417317     526.151194
  -12312.000       0.023742      -0.023572       0.415836     526.456770
  -12311.000       0.023381      -0.023175       0.414094     524.827434
  -12310.000       0.023193      -0.021498       0.412126     521.434823
  -12309.000       0.022899      -0.018407       0.409960     516.122713
  -12308.000       0.022711      -0.014311       0.407646     509.414314
  -12307.000       0.022629      -0.009424       0.405233     501.688178
  -12306.000       0.022493      -0.003908       0.402772     493.305593
  -12305.000       0.022444       0.001793       0.400328     484.927720
  -12304.000       0.022497       0.007364       0.397961     477.024437
  -12303.000       0.022508       0.012591       0.395731     469.918646
  -12302.000       0.022635       0.017019       0.393705     464.070289
  -12301.000       0.022746       0.020380       0.391936     459.709795
  -12300.000       0.022952       0.022510       0.390477     456.902400
  -12299.000       0.023161       0.023108       0.389378     455.824361
  -12298.000       0.023378       0.022102       0.388672     456.438749
  -12297.000       0.023708       0.019547       0.388382     458.632266
  -12296.000       0.023989       0.015484       0.388527     462.351671
  -12295.000       0.024301       0.010118       0.389105     467.454876
  -12294.000       0.024686       0.003910       0.390102     473.632316
  -12293.000       0.025043      -0.002877       0.391498     480.789065
  -12292.000       0.025393      -0.009649       0.393252     488.530716
  -12291.000       0.025816      -0.015883       0.395316     496.456865
  -12290.000       0.026178      -0.021129       0.397638     504.169846
  -12289.000       0.026587      -0.024928       0.400152     511.079369
  -12288.000       0.026945      -0.026857       0.402788     516.494706
  -12287.000       0.027352      -0.026825       0.405481     519.970796
  -12286.000       0.027726      -0.024672       0.408153     520.950235
  -12285.000       0.028054      -0.020547       0.410736     519.314495
  -12284.000       0.028441      -0.014719       0.413169     515.263566
  -12283.000       0.028774      -0.007620       0.415385     509.364442
  -12282.000       0.029070       0.000288       0.417331     502.349895
  -12281.000       0.029376       0.008299       0.418968     495.229030
  -12280.000       0.029682       0.015841       0.420251     488.749443
  -12279.000       0.029886       0.022313       0.421156     483.559952
  -12278.000       0.030139       0.027111       0.421669     480.084592
  -12277.000       0.030324       0.029872       0.421778     478.448242
  -12276.000       0.030499       0.030323       0.421485     478.610936
  -12275.000       0.030618       0.028359       0.420805     480.418286
  -12274.000       0.030710       0.024125       0.419752     483.589835
  -12273.000       0.030834       0.017923       0.418359     487.842869
  -12272.000       0.030796       0.010235       0.416664     492.889002
  -12271.000       0.030840       0.001652       0.414711     498.432131
  -12270.000       0.030821      -0.007049       0.412552     504.095450
  -12269.000       0.030720      -0.015228       0.410247     509.582835
  -12268.000       0.030647      -0.022123       0.407855     514.332495
  -12267.000       0.030532      -0.027136       0.405444     517.770082
  -12266.000       0.030360      -0.029849       0.403078     519.294507
  -12265.000       0.030210      -0.030036       0.400817     518.314666
  -12264.000       0.029953      -0.027593       0.398726     514.431428
  -12263.000       0.029794      -0.022892       0.396857     507.893077
  -12262.000       0.029484      -0.016216       0.395254     499.097179
  -12261.000       0.029198      -0.008275       0.393961     489.122193
  -12260.000       0.028942       0.000239       0.393007     479.063658
  -12259.000       0.028571       0.008549       0.392406     470.018725
  -12258.000       0.028212       0.015938       0.392169     462.789396
  -12257.000       0.027894       0.021738       0.392293     457.905098
  -12256.000       0.027472       0.025513       0.392759     455.554120
  -12255.000       0.027082       0.026980       0.393547     455.669976
  -12254.000       0.026657       0.026096       0.394623     458.036023
  -12253.000       0.026236       0.023041       0.395946     462.312808
  -12252.000       0.025800       0.018158       0.397473     468.133879
  -12251.000       0.025288       0.011954       0.399155     475.096091
  -12250.000       0.024878       0.005009       0.400940     482.794097
  -12249.000       0.024368      -0.002043       0.402781     490.810321
  -12248.000       0.023861      -0.008638       0.404627     498.728519
  -12247.000       0.023397      -0.014242       0.406430     506.061152
  -12246.000       0.022902      -0.018461       0.408151     512.352201
  -12245.000       0.022372      -0.021023       0.409747     517.139643
  -12244.000       0.021897      -0.021841       0.411188     520.059934
  -12243.000       0.021399      -0.020928       0.412445     520.905321
  -12242.000       0.020887      -0.018436       0.413497     519.645829
  -12241.000       0.020390      -0.014714       0.414327     516.599905
  -12240.000       0.019878      -0.010012       0.414928     512.091885
  -12239.000       0.019423      -0.004850       0.415291     506.799351
  -12238.000       0.018864       0.000422       0.415417     501.241524
  -12237.000       0.018410       0.005391       0.415310     495.940760
  -12236.000       0.017933       0.009694       0.414976     491.321061
  -12235.000       0.017413       0.013028       0.414427     487.668569
  -12234.000       0.016959       0.015261       0.413676     485.037162
  -12233.000       0.016490       0.016220       0.412741     483.515901
  -12232.000       0.016020       0.015944       0.411642     483.003294
  -12231.000       0.015548       0.014514       0.410402     483.361886
  -12230.000       0.015100       0.012102       0.409048     484.435862
  -12229.000       0.014660       0.008904       0.407608     486.073066
  -12228.000       0.014193       0.005277       0.406112     488.005485
  -12227.000       0.013728       0.001448       0.404590     490.101192
  -12226.000       0.013359      -0.002286       0.403075     492.152703
  -12225.000       0.012847      -0.005551       0.401598     493.882532
  -12224.000       0.012453      -0.008255       0.400193     495.220553
  -12223.000       0.012054      -0.010144       0.398890     495.938638
  -12222.000       0.011603      -0.011116       0.397722     495.926644
  -12221.000       0.011207      -0.011205       0.396718     495.192850
  -12220.000       0.010814      -0.010451       0.395905     493.767520
  -12219.000       0.010382      -0.008897       0.395310     491.704625
  -12218.000       0.010014      -0.006870       0.394951     489.348347
  -12217.000       0.009550      -0.004443       0.394847     486.810816
  -12216.000       0.009209      -0.001901       0.395007     484.408950
  -12215.000       0.008763       0.000554       0.395435     482.371503
  -12214.000       0.008336       0.002686       0.396129     480.938540
  -12213.000       0.007978       0.004492       0.397083     480.099239
  -12212.000       0.007533       0.005693       0.398278     480.102477
  -12211.000       0.007117       0.006407       0.399694     480.798999
  -12210.000       0.006756       0.006616       0.401302     482.162536
  -12209.000       0.006340       0.006331       0.403066     484.148439
  -12208.000       0.005951       0.005695       0.404948     486.579237
  -12207.000       0.005620       0.004869       0.406903     489.261738
  -12206.000       0.005253       0.003814       0.408880     492.195335
  -12205.000       0.004961       0.002768       0.410832     495.106434
  -12204.000       0.004646       0.001772       0.412706     497.910833
  -12203.000       0.004426       0.000814       0.414450     500.567039
  -12202.000       0.004226      -0.000041       0.416018     502.965437
  -12201.000       0.004027      -0.000731       0.417361     504.991520
  -12200.000       0.003970      -0.001434       0.418437     506.773122
  -12199.000       0.003920      -0.002019       0.419211     508.141961
  -12198.000       0.003878      -0.002556       0.419651     509.133892
  -12197.000       0.003998      -0.003128       0.419733     509.800013
  -12196.000       0.004097      -0.003637       0.419445     510.036547
  -12195.000       0.004193      -0.004026       0.418778     509.770631
  -12194.000       0.004463      -0.004450       0.417736     509.166242
  -12193.000       0.004616      -0.004569       0.416338     507.897982
  -12192.000       0.004877      -0.004535       0.414601     506.141071
  -12191.000       0.005116      -0.004208       0.412561     503.788086
  -12190.000       0.005379      -0.003539       0.410267     500.845163
  -12189.000       0.005635      -0.002494       0.407763     497.328791
  -12188.000       0.005888      -0.001225       0.405116     493.467686
  -12187.000       0.006128       0.000398       0.402397     489.215833
  -12186.000       0.006410       0.002115       0.399674     484.911911
  -12185.000       0.006576       0.003790       0.397029     480.781430
  -12184.000       0.006823       0.005339       0.394544     476.979294
  -12183.000       0.007039       0.006528       0.392294     473.793037
  -12182.000       0.007165       0.007138       0.390358     471.479690
  -12181.000       0.007347       0.007186       0.388803     470.052867
  -12180.000       0.007504       0.006548       0.387683     469.649876
  -12179.000       0.007580       0.005135       0.387046     470.383213
  -12178.000       0.007706       0.003316       0.386919     471.936365
  -12177.000       0.007772       0.000979       0.387308     474.438722
  -12176.000       0.007850      -0.001485       0.388210     477.558734
  -12175.000       0.007883      -0.003820       0.389601     481.064030
  -12174.000       0.007882      -0.005787       0.391434     484.703694
  -12173.000       0.007964      -0.007260       0.393663     488.305634
  -12172.000       0.007874      -0.007832       0.396220     491.392006
  -12171.000       0.007877      -0.007686       0.399025     494.019151
  -12170.000       0.007839      -0.006722       0.402006     495.982739
  -12169.000       0.007749      -0.004997       0.405076     497.236923
  -12168.000       0.007662      -0.002816       0.408144     498.001831
  -12167.000       0.007550      -0.000425       0.411139     498.478100
  -12166.000       0.007436       0.002069       0.413975     498.716118
  -12165.000       0.007278       0.004154       0.416580     499.186193
  -12164.000       0.007090       0.005732       0.418894     499.927829
  -12163.000       0.006960       0.006671       0.420861     500.999944
  -12162.000       0.006751       0.006742       0.422433     502.561864
  -12161.000       0.006543       0.006015       0.423586     504.490382
  -12160.000       0.006414       0.004673       0.424290     506.556910
  -12159.000       0.006217       0.002688       0.424537     508.784477
  -12158.000       0.006097       0.000475       0.424331     510.775973
  -12157.000       0.005983      -0.001739       0.423679     512.332864
  -12156.000       0.005917      -0.003715       0.422603     513.249337
  -12155.000       0.005948      -0.005210       0.421138     513.317709
  -12154.000       0.005885      -0.005846       0.419319     512.175504
  -12153.000       0.006031      -0.005810       0.417196     510.039187
  -12152.000       0.006151      -0.004843       0.414824     506.692731
  -12151.000       0.006293      -0.003096       0.412257     502.349376
  -12150.000       0.006535      -0.000863       0.409562     497.408096
  -12149.000       0.006789       0.001665       0.406805     492.167197
  -12148.000       0.007127       0.004231       0.404048     486.976569
  -12147.000       0.007424       0.006250       0.401359     482.489829
  -12146.000       0.007826       0.007677       0.398806     478.782852
  -12145.000       0.008259       0.008142       0.396438     476.205543
  -12144.000       0.008649       0.007457       0.394318     474.932308
  -12143.000       0.009128       0.005746       0.392491     474.841157
  -12142.000       0.009629       0.003125       0.390989     475.846759
  -12141.000       0.010106      -0.000251       0.389845     477.864493
  -12140.000       0.010670      -0.003853       0.389078     480.472366
  -12139.000       0.011156      -0.007276       0.388688     483.355684
  -12138.000       0.011777      -0.010225       0.388678     486.258392
  -12137.000       0.012289      -0.012081       0.389034     488.558958
  -12136.000       0.012825      -0.012688       0.389734     490.005745
  -12135.000       0.013434      -0.011942       0.390755     490.379526
  -12134.000       0.013936      -0.009701       0.392064     489.428016
  -12133.000       0.014468      -0.006215       0.393620     487.343992
  -12132.000       0.015014      -0.001919       0.395391     484.581947
  -12131.000       0.015523       0.002997       0.397331     481.387806
  -12130.000       0.016023       0.007808       0.399397     478.542265
  -12129.000       0.016514       0.012086       0.401548     476.477339
  -12128.000       0.016996       0.015402       0.403743     475.561017
  -12127.000       0.017495       0.017352       0.405935     476.055141
  -12126.000       0.017881       0.017595       0.408088     478.143892
  -12125.000       0.018379       0.016275       0.410165     481.549235
  -12124.000       0.018800       0.013272       0.412128     486.292690
  -12123.000       0.019162       0.008885       0.413945     492.075222
  -12122.000       0.019600       0.003586       0.415587     498.500538
  -12121.000       0.019966      -0.002259       0.417025     505.320522
  -12120.000       0.020329      -0.008138       0.418235     512.156205
  -12119.000       0.020655      -0.013365       0.419195     518.412003
  -12118.000       0.021002      -0.017640       0.419884     523.766935
  -12117.000       0.021319      -0.020491       0.420289     527.646655
  -12116.000       0.021576      -0.021575       0.420399     529.474325
  -12115.000       0.021864      -0.020887       0.420203     529.027538
  -12114.000       0.022144      -0.018425       0.419701     526.119248
  -12113.000       0.022334      -0.014281       0.418897     520.800742
  -12112.000       0.022572      -0.008913       0.417794     513.663372
  -12111.000       0.022796      -0.002707       0.416411     505.339220
  -12110.000       0.022941       0.003879       0.414766     496.567847
  -12109.000       0.023154       0.010226       0.412882     488.180731
  -12108.000       0.023272       0.015753       0.410797     480.869570
  -12107.000       0.023475       0.020182       0.408550     474.865640
  -12106.000       0.023567       0.022842       0.406184     470.693164
  -12105.000       0.023696       0.023678       0.403756     468.229259
  -12104.000       0.023870       0.022569       0.401322     467.441179
  -12103.000       0.023947       0.019477       0.398940     468.267860
  -12102.000       0.024044       0.014703       0.396678     470.459596
  -12101.000       0.024218       0.008710       0.394597     473.709911
  -12100.000       0.024256       0.001810       0.392756     477.938254
  -12099.000       0.024369      -0.005243       0.391221     482.702316
  -12098.000       0.024449      -0.011881       0.390036     487.694929
  -12097.000       0.024510      -0.017602       0.389245     492.584901
  -12096.000       0.024565      -0.021813       0.388886     496.814941
  -12095.000       0.024583      -0.024149       0.388973     499.882961
  -12094.000       0.024635      -0.024498       0.389514     501.452492
  -12093.000       0.024645      -0.022759       0.390503     501.148656
  -12092.000       0.024605      -0.019064       0.391913     498.924908
  -12091.000       0.024638      -0.013900       0.393706     495.227640
  -12090.000       0.024609      -0.007538       0.395835     490.416645
  -12089.000       0.024520      -0.000629       0.398232     485.308827
  -12088.000       0.024545       0.006239       0.400832     480.620848
  -12087.000       0.024437       0.012580       0.403560     476.910103
  -12086.000       0.024392       0.017866       0.406331     474.607402
  -12085.000       0.024307       0.021660       0.409071     473.986269
  -12084.000       0.024231       0.023782       0.411703     475.002112
  -12083.000       0.024162       0.024076       0.414145     477.563506
  -12082.000       0.024030       0.022516       0.416336     481.500720
  -12081.000       0.023961       0.019346       0.418214     486.459686
  -12080.000       0.023861       0.014792       0.419722     492.165029
  -12079.000       0.023712       0.009197       0.420821     498.326169
  -12078.000       0.023601       0.003045       0.421483     504.567956
  -12077.000       0.023486      -0.003224       0.421684     510.578040
  -12076.000       0.023289      -0.009223       0.421424     516.105940
  -12075.000       0.023152      -0.014402       0.420708     520.659365
  -12074.000       0.022968      -0.018516       0.419555     524.005406
  -12073.000       0.022776      -0.021273       0.418001     525.785702
  -12072.000       0.022554      -0.022438       0.416086     525.627083
  -12071.000       0.022337      -0.022040       0.413863     523.455220
  -12070.000       0.022140      -0.020105       0.411399     519.246791
  -12069.000       0.021844      -0.016784       0.408759     513.180838
  -12068.000       0.021627      -0.012359       0.406020     505.699017
  -12067.000       0.021387      -0.007194       0.403264     497.396157
  -12066.000       0.021108      -0.001616       0.400571     488.841845
  -12065.000       0.020855       0.003939       0.398023     480.682134
  -12064.000       0.020655       0.009055       0.395703     473.464062
  -12063.000       0.020369       0.013456       0.393680     467.516836
  -12062.000       0.020192       0.016830       0.392018     463.094759
  -12061.000       0.019981       0.018944       0.390774     460.363385
  -12060.000       0.019831       0.019797       0.389979     459.230077
  -12059.000       0.019685       0.019291       0.389660     459.698601
  -12058.000       0.019573       0.017553       0.389823     461.602130
  -12057.000       0.019542       0.014727       0.390451     464.779482
  -12056.000       0.019511       0.011018       0.391519     469.045637
  -12055.000       0.019497       0.006632       0.392985     474.241111
  -12054.000       0.019668       0.001895       0.394789     480.085081
  -12053.000       0.019719      -0.003006       0.396872     486.450718
  -12052.000       0.019931      -0.007762       0.399161     493.046012
  -12051.000       0.020197      -0.012157       0.401581     499.650525
  -12050.000       0.020461      -0.015914       0.404062     505.951959
  -12049.000       0.020823      -0.018905       0.406532     511.721282
  -12048.000       0.021222      -0.020836       0.408924     516.511129
  -12047.000       0.021682      -0.021645       0.411180     520.105770
  -12046.000       0.022177      -0.021162       0.413245     522.109854
  -12045.000       0.022706      -0.019357       0.415072     522.316344
  -12044.000       0.023327      -0.016231       0.416624     520.601569
  -12043.000       0.023958      -0.011880       0.417869     517.015557
  -12042.000       0.024577      -0.006470       0.418782     511.794861
  -12041.000       0.025355      -0.000275       0.419352     505.366002
  -12040.000       0.026054       0.006356       0.419572     498.309870
  -12039.000       0.026802       0.012984       0.419441     491.249587
  -12038.000       0.027636       0.019180       0.418974     484.736174
  -12037.000       0.028417       0.024376       0.418187     479.362575
  -12036.000       0.029255       0.028175       0.417107     475.403690
  -12035.000       0.030096       0.030096       0.415763     473.126811
  -12034.000       0.030966       0.029877       0.414192     472.568168
  -12033.000       0.031825       0.027313       0.412431     473.703056
  -12032.000       0.032698       0.022478       0.410524     476.353501
  -12031.000       0.033553       0.015505       0.408509     480.408536
  -12030.000       0.034479       0.006913       0.406432     485.567137
  -12029.000       0.035268      -0.002794       0.404337     491.695855
  -12028.000       0.036157      -0.012764       0.402263     498.391332
  -12027.000       0.037011      -0.022270       0.400252     505.378746
  -12026.000       0.037763      -0.030306       0.398349     511.970902
  -12025.000       0.038591      -0.036221       0.396586     517.469142
  -12024.000       0.039350      -0.039270       0.395002     520.808009
  -12023.000       0.040060      -0.039022       0.393631     520.922940
  -12022.000       0.040772      -0.035423       0.392498     517.066315
  -12021.000       0.041428      -0.028533       0.391629     508.961726
  -12020.000       0.042095      -0.018885       0.391044     497.322642
  -12019.000       0.042680      -0.007283       0.390755     483.646184
  -12018.000       0.043245       0.005326       0.390771     469.721780
  -12017.000       0.043863       0.017853       0.391097     457.258434
  -12016.000       0.044303       0.029012       0.391728     447.741285
  -12015.000       0.044829       0.037960       0.392657     441.663383
  -12014.000       0.045279       0.043670       0.393873     439.417704
  -12013.000       0.045679       0.045661       0.395352     440.779088
  -12012.000       0.046053       0.043692       0.397071     445.336692
  -12011.000       0.046392       0.037938       0.399002     452.571223
  -12010.000       0.046687       0.028761       0.401105     462.072548
  -12009.000       0.046946       0.017156       0.403343     473.195173
  -12008.000       0.047122       0.003965       0.405673     485.663895
  -12007.000       0.047358      -0.009633       0.408046     499.025630
  -12006.000       0.047433      -0.022401       0.410412     512.791188
  -12005.000       0.047525      -0.033364       0.412724     526.374576
  -12004.000       0.047618      -0.041611       0.414927     538.833712
  -12003.000       0.047585      -0.046397       0.416971     548.853216
  -12002.000       0.047590      -0.047506       0.418809     555.120608
  -12001.000       0.047522      -0.044802       0.420394     556.258868
  -12000.000       0.047456      -0.038580       0.421684     551.715969
  -11999.000       0.047329      -0.029349       0.422647     541.833345
  -11998.000       0.047172      -0.017980       0.423246     528.153019
  -11997.000       0.047040      -0.005228       0.423458     512.476178
  -11996.000       0.046836       0.007750       0.423270     497.055050
  -11995.000       0.046595       0.020014       0.422666     483.419162
  -11994.000       0.046394       0.030628       0.421647     472.557383
  -11993.000       0.046151       0.038803       0.420224     464.909172
  -11992.000       0.045807       0.043832       0.418409     460.538612
  -11991.000       0.045581       0.045574       0.416235     458.915682
  -11990.000       0.045223       0.043696       0.413744     459.842052
  -11989.000       0.044880       0.038513       0.410978     462.688297
  -11988.000       0.044527       0.030446       0.408004     467.037629
  -11987.000       0.044137       0.020108       0.404892     472.558995
  -11986.000       0.043745       0.008310       0.401712     478.959082
  -11985.000       0.043312      -0.003881       0.398551     485.878727
  -11984.000       0.042869      -0.015637       0.395497     493.130854
  -11983.000       0.042470      -0.025945       0.392629     500.207363
  -11982.000       0.041950      -0.033941       0.390042     506.494928
  -11981.000       0.041507      -0.039093       0.387811     511.216732
  -11980.000       0.041074      -0.041009       0.386009     513.483581
  -11979.000       0.040542      -0.039463       0.384704     512.410247
  -11978.000       0.040111      -0.034845       0.383939     507.857556
  -11977.000       0.039641      -0.027508       0.383744     500.054338
  -11976.000       0.039182      -0.018051       0.384138     489.912457
  -11975.000       0.038720      -0.007519       0.385108     479.064714
  -11974.000       0.038271       0.003388       0.386625     468.729681
  -11973.000       0.037851       0.013745       0.388647     460.143922
  -11972.000       0.037398       0.022658       0.391109     454.178301
  -11971.000       0.036938       0.029594       0.393930     451.074359
  -11970.000       0.036601       0.034179       0.397033     450.773741
  -11969.000       0.036108       0.035954       0.400318     453.285722
  -11968.000       0.035728       0.035158       0.403694     458.008819
  -11967.000       0.035340       0.031883       0.407072     464.610406
  -11966.000       0.034927       0.026411       0.410356     472.715586
  -11965.000       0.034527       0.019307       0.413466     481.820930
  -11964.000       0.034145       0.011181       0.416332     491.495254
  -11963.000       0.033765       0.002388       0.418880     501.565061
  -11962.000       0.033372      -0.006166       0.421056     511.399602
  -11961.000       0.032988      -0.014138       0.422818     520.795439
  -11960.000       0.032652      -0.021033       0.424124     529.307306
  -11959.000       0.032293      -0.026340       0.424952     536.348004
  -11958.000       0.031919      -0.029850       0.425292     541.484597
  -11957.000       0.031663      -0.031475       0.425137     544.277285
  -11956.000       0.031321      -0.030994       0.424501     544.187528
  -11955.000       0.031042      -0.028616       0.423408     541.171259
  -11954.000       0.030813      -0.024526       0.421884     535.337672
  -11953.000       0.030562      -0.018914       0.419980     527.009276
  -11952.000       0.030375      -0.012185       0.417750     516.905664
  -11951.000       0.030179      -0.004853       0.415253     505.955772
  -11950.000       0.030064       0.002830       0.412561     494.765848
  -11949.000       0.029942       0.010238       0.409752     484.280688
  -11948.000       0.029846       0.016929       0.406892     475.060977
  -11947.000       0.029818       0.022592       0.404067     467.416077
  -11946.000       0.029834       0.026814       0.401345     461.640095
  -11945.000       0.029789       0.029213       0.398790     457.915465
  -11944.000       0.029929       0.029873       0.396468     455.976589
  -11943.000       0.029997       0.028464       0.394430     455.974847
  -11942.000       0.030122       0.025177       0.392716     457.633184
  -11941.000       0.030324       0.020194       0.391365     460.784433
  -11940.000       0.030533       0.013757       0.390397     465.283817
  -11939.000       0.030769       0.006196       0.389826     470.987122
  -11938.000       0.031073      -0.001841       0.389656     477.534963
  -11937.000       0.031384      -0.010004       0.389877     484.827455
  -11936.000       0.031776      -0.017706       0.390468     492.508772
  -11935.000       0.032138      -0.024275       0.391405     500.058078
  -11934.000       0.032600      -0.029389       0.392648     507.085975
  -11933.000       0.033098      -0.032570       0.394152     512.903408
  -11932.000       0.033566      -0.033436       0.395872     516.722252
  -11931.000       0.034132      -0.031974       0.397753     518.069623
  -11930.000       0.034744      -0.028174       0.399741     516.523935
  -11929.000       0.035301      -0.022059       0.401787     511.902215
  -11928.000       0.035960      -0.014220       0.403840     504.909605
  -11927.000       0.036636      -0.005002       0.405852     496.205623
  -11926.000       0.037263       0.004981       0.407784     486.868541
  -11925.000       0.037993       0.014923       0.409596     478.073313
  -11924.000       0.038633       0.024114       0.411258     470.737639
  -11923.000       0.039386       0.031951       0.412742     465.365920
  -11922.000       0.040037       0.037563       0.414027     462.546366
  -11921.000       0.040709       0.040574       0.415092     462.203613
  -11920.000       0.041467       0.040705       0.415927     464.164589
  -11919.000       0.042063       0.037588       0.416516     468.372839
  -11918.000       0.042726       0.031546       0.416856     474.308239
  -11917.000       0.043411       0.022923       0.416943     481.632822
  -11916.000       0.043975       0.012105       0.416776     490.192754
  -11915.000       0.044580       0.000087       0.416358     499.502841
  -11914.000       0.045157      -0.012285       0.415699     509.326573
  -11913.000       0.045679      -0.024132       0.414810     519.396047
  -11912.000       0.046212      -0.034301       0.413705     528.969372
  -11911.000       0.046645      -0.041956       0.412406     537.273592
  -11910.000       0.047156      -0.046487       0.410938     543.192078
  -11909.000       0.047540      -0.047220       0.409326     545.159157
  -11908.000       0.047904      -0.044086       0.407605     542.045115
  -11907.000       0.048314      -0.037273       0.405808     533.366403
  -11906.000       0.048588      -0.027153       0.403970     519.555205
  -11905.000       0.048885      -0.014547       0.402135     502.328401
  -11904.000       0.049113      -0.000607       0.400345     484.141676
  -11903.000       0.049342       0.013664       0.398641     467.038173
  -11902.000       0.049467       0.026870       0.397072     452.937980
  -11901.000       0.049580       0.037807       0.395680     442.804664
  -11900.000       0.049652       0.045584       0.394505     436.872907
  -11899.000       0.049666       0.049356       0.393591     435.075956
  -11898.000       0.049592       0.048754       0.392965     436.960326
  -11897.000       0.049539       0.043911       0.392657     441.893096
  -11896.000       0.049398       0.035181       0.392684     449.364630
  -11895.000       0.049189       0.023384       0.393052     458.856237
  -11894.000       0.048960       0.009658       0.393760     469.896554
  -11893.000       0.048721      -0.004742       0.394802     482.097538
  -11892.000       0.048349      -0.018595       0.396152     495.118668
  -11891.000       0.048032      -0.030524       0.397784     508.182919
  -11890.000       0.047620      -0.039635       0.399659     520.543199
  -11889.000       0.047208      -0.045183       0.401730     530.926394
  -11888.000       0.046729      -0.046729       0.403945     537.845087
  -11887.000       0.046205      -0.044313       0.406246     540.101315
  -11886.000       0.045740      -0.038338       0.408567     537.185114
  -11885.000       0.045081      -0.029302       0.410850     529.349294
  -11884.000       0.044512      -0.018210       0.413026     518.150273
  -11883.000       0.043897      -0.006022       0.415033     505.461330
  -11882.000       0.043171       0.006270       0.416815     493.132849
  -11881.000       0.042503       0.017604       0.418319     482.661026
  -11880.000       0.041771       0.027113       0.419496     474.908723
  -11879.000       0.040999       0.034208       0.420312     470.096423
  -11878.000       0.040240       0.038362       0.420737     468.170513
  -11877.000       0.039382       0.039365       0.420749     468.813482
  -11876.000       0.038598       0.037416       0.420346     471.414092
  -11875.000       0.037726       0.032662       0.419523     475.599317
  -11874.000       0.036813       0.025638       0.418296     480.865195
  -11873.000       0.036022       0.017099       0.416691     486.697000
  -11872.000       0.035060       0.007572       0.414736     492.921966
  -11871.000       0.034195      -0.001994       0.412477     499.030678
  -11870.000       0.033330      -0.010924       0.409972     504.732306
  -11869.000       0.032432      -0.018614       0.407279     509.670296
  -11868.000       0.031558      -0.024498       0.404471     513.341253
  -11867.000       0.030683      -0.028164       0.401627     515.195757
  -11866.000       0.029845      -0.029600       0.398824     515.000824
  -11865.000       0.028977      -0.028665       0.396149     512.335419
  -11864.000       0.028131      -0.025651       0.393685     507.369899
  -11863.000       0.027324      -0.020905       0.391504     500.484974
  -11862.000       0.026519      -0.014890       0.389684     492.356296
  -11861.000       0.025682      -0.008119       0.388280     483.789195
  -11860.000       0.024962      -0.001221       0.387337     475.674829
  -11859.000       0.024185       0.005333       0.386891     468.660481
  -11858.000       0.023444       0.011108       0.386954     463.206921
  -11857.000       0.022753       0.015649       0.387520     459.672959
  -11856.000       0.022078       0.018869       0.388576     458.015159
  -11855.000       0.021402       0.020555       0.390089     458.262271
  -11854.000       0.020806       0.020799       0.392007     460.162135
  -11853.000       0.020197       0.019650       0.394279     463.569851
  -11852.000       0.019690       0.017392       0.396837     468.135308
  -11851.000       0.019129       0.014157       0.399605     473.691631
  -11850.000       0.018711       0.010320       0.402512     479.882717
  -11849.000       0.018297       0.006073       0.405473     486.520305
  -11848.000       0.017892       0.001729       0.408408     493.306311
  -11847.000       0.017593      -0.002537       0.411245     500.054619
  -11846.000       0.017343      -0.006438       0.413906     506.449892
  -11845.000       0.017067      -0.009903       0.416327     512.372504
  -11844.000       0.016924      -0.012721       0.418456     517.517636
  -11843.000       0.016795      -0.014836       0.420242     521.744398
  -11842.000       0.016696      -0.016160       0.421650     524.857029
  -11841.000       0.016666      -0.016660       0.422659     526.716470
  -11840.000       0.016656      -0.016309       0.423251     527.210062
  -11839.000       0.016736      -0.015147       0.423423     526.325381
  -11838.000       0.016773      -0.013181       0.423182     524.041434
  -11837.000       0.016920      -0.010519       0.422541     520.496904
  -11836.000       0.017094      -0.007202       0.421519     515.792551
  -11835.000       0.017241      -0.003471       0.420149     510.290373
  -11834.000       0.017472       0.000657       0.418461     504.108068
  -11833.000       0.017747       0.004830       0.416498     497.741380
  -11832.000       0.017976       0.008936       0.414304     491.414953
  -11831.000       0.018276       0.012664       0.411926     485.503811
  -11830.000       0.018624       0.015803       0.409418     480.254104
  -11829.000       0.018915       0.018054       0.406838     475.966825
  -11828.000       0.019306       0.019283       0.404238     472.709888
  -11827.000       0.019637       0.019209       0.401681     470.709410
  -11826.000       0.020063       0.017846       0.399224     469.907363
  -11825.000       0.020431       0.015107       0.396918     470.352021
  -11824.000       0.020836       0.011141       0.394817     471.938412
  -11823.000       0.021295       0.006098       0.392967     474.604696
  -11822.000       0.021701       0.000377       0.391403     478.119845
  -11821.000       0.022119      -0.005693       0.390157     482.334674
  -11820.000       0.022643      -0.011605       0.389253     486.926560
  -11819.000       0.023037      -0.016853       0.388699     491.549393
  -11818.000       0.023519      -0.020988       0.388506     495.763577
  -11817.000       0.024001      -0.023587       0.388670     499.068271
  -11816.000       0.024445      -0.024324       0.389181     500.941003
  -11815.000       0.024912      -0.023084       0.390025     501.006022
  -11814.000       0.025325      -0.019874       0.391182     499.058356
  -11813.000       0.025780      -0.014848       0.392621     495.164886
  -11812.000       0.026177      -0.008436       0.394315     489.838142
  -11811.000       0.026527      -0.001100       0.396225     483.736285
  -11810.000       0.026943       0.006549       0.398312     477.681344
  -11809.000       0.027269       0.013866       0.400528     472.478952
  -11808.000       0.027547       0.020149       0.402832     468.824390
  -11807.000       0.027909       0.024969       0.405171     466.976548
  -11806.000       0.028135       0.027703       0.407499     467.311895
  -11805.000       0.028398       0.028216       0.409772     469.662527
  -11804.000       0.028610       0.026358       0.411943     473.909516
  -11803.000       0.028821       0.022264       0.413970     479.777642
  -11802.000       0.028981       0.016207       0.415817     486.971023
  -11801.000       0.029124       0.008805       0.417445     495.015010
  -11800.000       0.029245       0.000497       0.418824     503.688755
  -11799.000       0.029363      -0.007855       0.419928     512.424618
  -11798.000       0.029391      -0.015626       0.420728     520.828917
  -11797.000       0.029429      -0.022102       0.421207     528.261372
  -11796.000       0.029477      -0.026768       0.421353     534.088573
  -11795.000       0.029373      -0.029087       0.421152     537.469021
  -11794.000       0.029337      -0.029009       0.420607     537.883982
  -11793.000       0.029223      -0.026421       0.419725     534.862415
  -11792.000       0.029053      -0.021525       0.418513     528.434089
  -11791.000       0.028865      -0.014882       0.416997     519.336192
  -11790.000       0.028609      -0.006976       0.415204     508.461905
  -11789.000       0.028374       0.001494       0.413165     497.002532
  -11788.000       0.028000       0.009591       0.410925     486.325188
  -11787.000       0.027656       0.016771       0.408533     477.103859
  -11786.000       0.027288       0.022247       0.406037     470.044641
  -11785.000       0.026816       0.025520       0.403501     465.408442
  -11784.000       0.026350       0.026350       0.400983     463.114021
  -11783.000       0.025896       0.024730       0.398544     462.933643
  -11782.000       0.025324       0.020690       0.396252     464.740907
  -11781.000       0.024808       0.014921       0.394168     467.951989
  -11780.000       0.024188       0.007874       0.392350     472.351292
  -11779.000       0.023632       0.000354       0.390858     477.483383
  -11778.000       0.022978      -0.006840       0.389733     482.892545
  -11777.000       0.022285      -0.012942       0.389015     488.040749
  -11776.000       0.021671      -0.017499       0.388731     492.505729
  -11775.000       0.020911      -0.019909       0.388890     495.578202
  -11774.000       0.020171      -0.020169       0.389488     496.983692
  -11773.000       0.019452      -0.018391       0.390512     496.589723
  -11772.000       0.018645      -0.014761       0.391924     494.436841
  -11771.000       0.017859      -0.009935       0.393681     491.174743
  -11770.000       0.017048      -0.004475       0.395733     487.460811
  -11769.000       0.016223       0.000994       0.398010     484.012862
  -11768.000       0.015436       0.005888       0.400449     481.449449
  -11767.000       0.014524       0.009577       0.402981     480.347579
  -11766.000       0.013770       0.011969       0.405530     480.641937
  -11765.000       0.012936       0.012728       0.408032     482.518306
  -11764.000       0.012107       0.011948       0.410423     485.734904
  -11763.000       0.011358       0.009925       0.412633     489.904092
  -11762.000       0.010618       0.006949       0.414612     494.710230
  -11761.000       0.009913       0.003367       0.416311     499.821435
  -11760.000       0.009243      -0.000117       0.417682     504.566095
  -11759.000       0.008661      -0.003305       0.418697     508.751489
  -11758.000       0.008145      -0.005732       0.419333     511.894783
  -11757.000       0.007636      -0.007041       0.419575     513.570747
  -11756.000       0.007290      -0.007289       0.419426     513.774800
  -11755.000       0.007032      -0.006403       0.418893     512.383452
  -11754.000       0.006838      -0.004473       0.417997     509.495634
  -11753.000       0.006823      -0.001942       0.416770     505.631890
  -11752.000       0.006873       0.000928       0.415249     501.153368
  -11751.000       0.007088       0.003768       0.413477     496.533388
  -11750.000       0.007377       0.006080       0.411509     492.349390
  -11749.000       0.007695       0.007545       0.409397     488.949678
  -11748.000       0.008198       0.008058       0.407201     486.427693
  -11747.000       0.008651       0.007279       0.404982     485.117192
  -11746.000       0.009168       0.005417       0.402801     484.821670
  -11745.000       0.009748       0.002650       0.400716     485.422441
  -11744.000       0.010292      -0.000826       0.398789     486.822550
  -11743.000       0.010909      -0.004522       0.397071     488.663762
  -11742.000       0.011413      -0.007903       0.395611     490.541623
  -11741.000       0.012043      -0.010743       0.394449     492.288641
  -11740.000       0.012575      -0.012458       0.393613     493.343180
  -11739.000       0.013076      -0.012837       0.393123     493.432429
  -11738.000       0.013630      -0.011851       0.392989     492.446473
  -11737.000       0.014117      -0.009444       0.393204     490.259222
  -11736.000       0.014574      -0.005800       0.393753     487.039740
  -11735.000       0.015049      -0.001427       0.394614     483.342458
  -11734.000       0.015467       0.003388       0.395748     479.514099
  -11733.000       0.015927       0.008143       0.397118     476.103803
  -11732.000       0.016281       0.012186       0.398677     473.748916
  -11731.000       0.016692       0.015261       0.400376     472.610227
  -11730.000       0.017110       0.017012       0.402166     472.909119
  -11729.000       0.017405       0.017078       0.403999     474.825531
  -11728.000       0.017800       0.015634       0.405826     478.065086
  -11727.000       0.018134       0.012684       0.407605     482.537423
  -11726.000       0.018432       0.008416       0.409291     488.042753
  -11725.000       0.018733       0.003341       0.410849     494.147121
  -11724.000       0.019014      -0.002153       0.412244     500.565761
  -11723.000       0.019248      -0.007666       0.413447     507.006068
  -11722.000       0.019489      -0.012541       0.414432     512.878377
  -11721.000       0.019647      -0.016424       0.415183     517.823646
  -11720.000       0.019880      -0.019051       0.415684     521.458652
  -11719.000       0.019990      -0.019990       0.415931     523.181484
  -11718.000       0.020104      -0.019274       0.415923     522.830498
  -11717.000       0.020267      -0.016991       0.415663     520.363987
  -11716.000       0.020312      -0.013158       0.415161     515.766189
  -11715.000       0.020381      -0.008211       0.414432     509.590578
  -11714.000       0.020444      -0.002636       0.413492     502.532579
  -11713.000       0.020469       0.003320       0.412361     495.043629
  -11712.000       0.020457       0.008936       0.411061     488.034987
  -11711.000       0.020449       0.013774       0.409614     481.992569
  -11710.000       0.020426       0.017543       0.408050     477.180249
  -11709.000       0.020373       0.019742       0.406396     473.961212
  -11708.000       0.020278       0.020259       0.404686     472.311221
  -11707.000       0.020220       0.019105       0.402953     472.093525
  -11706.000       0.020122       0.016304       0.401236     473.231266
  -11705.000       0.019938       0.012090       0.399572     475.522844
  -11704.000       0.019853       0.007006       0.398001     478.566472
  -11703.000       0.019629       0.001310       0.396562     482.273962
  -11702.000       0.019445      -0.004389       0.395293     486.241085
  -11701.000       0.019194      -0.009520       0.394225     490.070367
  -11700.000       0.018943      -0.013763       0.393392     493.515802
  -11699.000       0.018661      -0.016706       0.392815     496.161619
  -11698.000       0.018311      -0.018044       0.392516     497.599761
  -11697.000       0.017978      -0.017839       0.392509     497.763397
  -11696.000       0.017630      -0.016117       0.392800     496.558082
  -11695.000       0.017157      -0.013004       0.393390     494.057946
  -11694.000       0.016774      -0.009031       0.394274     490.825593
  -11693.000       0.016303      -0.004465       0.395435     487.198142
  -11692.000       0.015795       0.000223       0.396855     483.733400
  -11691.000       0.015303       0.004565       0.398508     480.942830
  -11690.000       0.014753       0.008169       0.400358     479.202392
  -11689.000       0.014219       0.010937       0.402365     478.542020
  -11688.000       0.013605       0.012446       0.404487     479.274338
  -11687.000       0.013008       0.012889       0.406671     481.103658
  -11686.000       0.012411       0.012286       0.408866     483.917637
  -11685.000       0.011719       0.010740       0.411020     487.552128
  -11684.000       0.011041       0.008599       0.413076     491.625949
  -11683.000       0.010421       0.006155       0.414983     495.836423
  -11682.000       0.009634       0.003558       0.416694     500.022406
  -11681.000       0.008963       0.001194       0.418161     503.778141
  -11680.000       0.008258      -0.000791       0.419348     506.928717
  -11679.000       0.007534      -0.002367       0.420227     509.403544
  -11678.000       0.006860      -0.003408       0.420765     511.025797
  -11677.000       0.006245      -0.003981       0.420951     511.826953
  -11676.000       0.005678      -0.004279       0.420774     511.981309
  -11675.000       0.005271      -0.004338       0.420227     511.507174
  -11674.000       0.004993      -0.004355       0.419317     510.617790
  -11673.000       0.004961      -0.004514       0.418059     509.517575
  -11672.000       0.005155      -0.004848       0.416466     508.260356
  -11671.000       0.005517      -0.005343       0.414576     506.873624
  -11670.000       0.006156      -0.006120       0.412425     505.529623
  -11669.000       0.006830      -0.006821       0.410059     503.910314
  -11668.000       0.007669      -0.007446       0.407535     502.080245
  -11667.000       0.008609      -0.007705       0.404919     499.808051
  -11666.000       0.009553      -0.007359       0.402272     496.897695
  -11665.000       0.010545      -0.006216       0.399671     493.218024
  -11664.000       0.011666      -0.004262       0.397183     488.810160
  -11663.000       0.012676      -0.001339       0.394875     483.602452
  -11662.000       0.013800       0.002313       0.392817     477.945256
  -11661.000       0.014923       0.006437       0.391062     472.211410
  -11660.000       0.016031       0.010714       0.389658     466.826735
  -11659.000       0.017168       0.014641       0.388648     462.338575
  -11658.000       0.018288       0.017661       0.388056     459.252937
  -11657.000       0.019446       0.019434       0.387895     457.812358
  -11656.000       0.020569       0.019474       0.388172     458.315231
  -11655.000       0.021664       0.017583       0.388873     460.801933
  -11654.000       0.022825       0.013821       0.389974     465.121771
  -11653.000       0.023906       0.008274       0.391444     471.188886
  -11652.000       0.024937       0.001409       0.393232     478.676789
  -11651.000       0.026059      -0.006181       0.395288     487.208432
  -11650.000       0.027042      -0.013821       0.397553     496.385022
  -11649.000       0.028047      -0.020758       0.399957     505.614027
  -11648.000       0.029031      -0.026220       0.402440     514.129134
  -11647.000       0.029984      -0.029659       0.404938     521.157812
  -11646.000       0.030905      -0.030573       0.407384     525.706191
  -11645.000       0.031803      -0.028773       0.409723     527.023292
  -11644.000       0.032656      -0.024258       0.411907     524.656722
  -11643.000       0.033559      -0.017399       0.413886     518.847193
  -11642.000       0.034290      -0.008573       0.415626     510.219907
  -11641.000       0.035121       0.001322       0.417096     500.216225
  -11640.000       0.035883       0.011598       0.418271     490.070850
  -11639.000       0.036545       0.021223       0.419137     481.192385
  -11638.000       0.037260       0.029406       0.419686     474.362343
  -11637.000       0.037888       0.035294       0.419912     470.164561
  -11636.000       0.038491       0.038367       0.419820     468.651246
  -11635.000       0.039025       0.038186       0.419420     469.710736
  -11634.000       0.039546       0.034752       0.418725     472.965876
  -11633.000       0.040038       0.028203       0.417759     478.080259
  -11632.000       0.040416       0.019115       0.416550     484.589586
  -11631.000       0.040805       0.008136       0.415126     492.201455
  -11630.000       0.041176      -0.003715       0.413524     500.492207
  -11629.000       0.041415      -0.015459       0.411783     509.147350
  -11628.000       0.041683      -0.026066       0.409939     517.642522
  -11627.000       0.041909      -0.034515       0.408036     525.197456
  -11626.000       0.042046      -0.040067       0.406111     530.883703
  -11625.000       0.042208      -0.042204       0.404203     533.495387
  -11624.000       0.042254      -0.040611       0.402347     531.871287
  -11623.000       0.042374      -0.035524       0.400581     525.595555
  -11622.000       0.042341      -0.027255       0.398934     514.815042
  -11621.000       0.042321      -0.016631       0.397440     500.909497
  -11620.000       0.042316      -0.004494       0.396127     485.608460
  -11619.000       0.042195       0.007920       0.395021     471.050251
  -11618.000       0.042079       0.019671       0.394142     458.609890
  -11617.000       0.041969       0.029550       0.393508     449.441071
  -11616.000       0.041780       0.036816       0.393128     443.861399
  -11615.000       0.041569       0.040764       0.393010     441.893996
  -11614.000       0.041352       0.041158       0.393152     443.159443
  -11613.000       0.041078       0.037961       0.393549     447.262319
  -11612.000       0.040802       0.031584       0.394188     453.625401
  -11611.000       0.040442       0.022612       0.395056     461.803987
  -11610.000       0.040131       0.011892       0.396130     471.335406
  -11609.000       0.039763       0.000413       0.397389     481.789851
  -11608.000       0.039330      -0.010858       0.398806     492.762568
  -11607.000       0.038954      -0.020931       0.400350     503.665904
  -11606.000       0.038549      -0.029094       0.401989     513.937953
  -11605.000       0.038032      -0.034577       0.403691     522.607422
  -11604.000       0.037650      -0.037249       0.405416     528.938664
  -11603.000       0.037132      -0.036780       0.407128     531.938009
  -11602.000       0.036671      -0.033491       0.408788     531.268612
  -11601.000       0.036163      -0.027680       0.410357     526.916677
  -11600.000       0.035658      -0.019934       0.411799     519.575079
  -11599.000       0.035169      -0.010885       0.413079     510.284796
  -11598.000       0.034602      -0.001397       0.414163     500.467954
  -11597.000       0.034084       0.007943       0.415028     491.098399
  -11596.000       0.033565       0.016328       0.415650     483.186918
  -11595.000       0.032970       0.023205       0.416012     477.232836
  -11594.000       0.032423       0.028155       0.416106     473.395681
  -11593.000       0.031880       0.030892       0.415927     471.643739
  -11592.000       0.031269       0.031262       0.415477     471.834338
  -11591.000       0.030712       0.029436       0.414769     473.558193
  -11590.000       0.030116       0.025569       0.413817     476.572673
  -11589.000       0.029549       0.020020       0.412640     480.554088
  -11588.000       0.028942       0.013331       0.411269     485.131554
  -11587.000       0.028349       0.005979       0.409733     490.063150
  -11586.000       0.027825      -0.001555       0.408072     495.124746
  -11585.000       0.027187      -0.008551       0.406331     499.880404
  -11584.000       0.026653      -0.014758       0.404552     504.199252
  -11583.000       0.026120      -0.019638       0.402787     507.621478
  -11582.000       0.025563      -0.022962       0.401092     509.876757
  -11581.000       0.025021      -0.024569       0.399513     510.661727
  -11580.000       0.024566      -0.024507       0.398103     509.860864
  -11579.000       0.024031      -0.022701       0.396908     507.309750
  -11578.000       0.023593      -0.019567       0.395962     503.364876
  -11577.000       0.023137      -0.015263       0.395297     498.251262
  -11576.000       0.022744      -0.010135       0.394934     492.440208
  -11575.000       0.022361      -0.004607       0.394877     486.503072
  -11574.000       0.021990       0.000958       0.395130     480.930132
  -11573.000       0.021738       0.006341       0.395680     475.996294
  -11572.000       0.021455       0.011080       0.396504     472.177539
  -11571.000       0.021225       0.015065       0.397579     469.520964
  -11570.000       0.021143       0.018148       0.398867     468.065958
  -11569.000       0.021000       0.020084       0.400328     467.950791
  -11568.000       0.020980       0.020946       0.401919     468.973107
  -11567.000       0.021044       0.020698       0.403592     471.059858
  -11566.000       0.021122       0.019300       0.405294     474.153912
  -11565.000       0.021314       0.016861       0.406978     478.084704
  -11564.000       0.021535       0.013526       0.408593     482.669051
  -11563.000       0.021879       0.009294       0.410091     487.888311
  -11562.000       0.022247       0.004419       0.411432     493.524134
  -11561.000       0.022681      -0.000870       0.412576     499.397966
  -11560.000       0.023218      -0.006453       0.413490     505.445731
  -11559.000       0.023805      -0.011948       0.414154     511.379959
  -11558.000       0.024375      -0.016984       0.414549     516.892769
  -11557.000       0.025126      -0.021414       0.414670     521.833342
  -11556.000       0.025825      -0.024677       0.414518     525.615243
  -11555.000       0.026579      -0.026552       0.414101     527.869149
  -11554.000       0.027412      -0.026804       0.413436     528.159585
  -11553.000       0.028249      -0.025183       0.412548     526.025629
  -11552.000       0.029093      -0.021600       0.411462     521.218346
  -11551.000       0.029995      -0.016286       0.410211     513.990266
  -11550.000       0.030894      -0.009279       0.408834     504.564205
  -11549.000       0.031812      -0.001092       0.407365     493.833089
  -11548.000       0.032735       0.007703       0.405846     482.804825
  -11547.000       0.033638       0.016518       0.404316     472.411883
  -11546.000       0.034633       0.024627       0.402812     463.515283
  -11545.000       0.035480       0.031142       0.401378     456.937589
  -11544.000       0.036430       0.035564       0.400047     452.838650
  -11543.000       0.037369       0.037288       0.398854     451.418482
  -11542.000       0.038190       0.035855       0.397830     452.686762
  -11541.000       0.039119       0.031407       0.396998     456.231825
  -11540.000       0.039950       0.023995       0.396376     461.898314
  -11539.000       0.040780       0.014089       0.395979     469.395759
  -11538.000       0.041590       0.002616       0.395809     478.273443
  -11537.000       0.042356      -0.009612       0.395863     488.315692
  -11536.000       0.043139      -0.021527       0.396137     499.109760
  -11535.000       0.043842      -0.031904       0.396615     509.947344
  -11534.000       0.044493      -0.039827       0.397283     520.002815
  -11533.000       0.045243      -0.044604       0.398122     528.129794
  -11532.000       0.045776      -0.045413       0.399110     532.613011
  -11531.000       0.046391      -0.042354       0.400223     532.408199
  -11530.000       0.046955      -0.035506       0.401441     526.794260
  -11529.000       0.047443      -0.025299       0.402734     516.123808
  -11528.000       0.047911      -0.012732       0.404078     502.162652
  -11527.000       0.048335       0.001106       0.405446     487.146208
  -11526.000       0.048716       0.015223       0.406810     473.019068
  -11525.000       0.049030       0.028055       0.408143     461.800115
  -11524.000       0.049282       0.038658       0.409423     454.218921
  -11523.000       0.049552       0.046077       0.410621     450.556410
  -11522.000       0.049687       0.049507       0.411719     450.767021
  -11521.000       0.049809       0.048751       0.412699     454.255734
  -11520.000       0.049913       0.043862       0.413542     460.426058
  -11519.000       0.049913       0.035194       0.414233     468.731195
  -11518.000       0.049899       0.023518       0.414760     478.612844
  -11517.000       0.049812       0.009980       0.415109     489.523983
  -11516.000       0.049728      -0.004443       0.415271     501.235522
  -11515.000       0.049526      -0.018367       0.415242     513.267483
  -11514.000       0.049313      -0.030586       0.415012     525.020144
  -11513.000       0.049056      -0.040183       0.414579     535.776302
  -11512.000       0.048770      -0.046279       0.413944     544.228066
  -11511.000       0.048367      -0.048344       0.413110     548.864441
  -11510.000       0.048003      -0.046399       0.412087     548.448764
  -11509.000       0.047590      -0.040566       0.410888     542.182406
  -11508.000       0.047039      -0.031356       0.409529     530.386841
  -11507.000       0.046584      -0.019797       0.408035     514.841964
  -11506.000       0.045999      -0.006750       0.406434     497.583048
  -11505.000       0.045402       0.006574       0.404756     480.932777
  -11504.000       0.044786       0.018964       0.403033     466.692557
  -11503.000       0.044103       0.029399       0.401309     455.860028
  -11502.000       0.043453       0.037119       0.399616     448.700940
  -11501.000       0.042691       0.041319       0.397997     445.307981
  -11500.000       0.041946       0.041912       0.396494     445.130222
  -11499.000       0.041232       0.038953       0.395143     447.655419
  -11498.000       0.040371       0.032646       0.393982     452.510348
  -11497.000       0.039578       0.023892       0.393054     459.005481
  -11496.000       0.038799       0.013467       0.392385     466.773467
  -11495.000       0.037879       0.002270       0.392003     475.493524
  -11494.000       0.037077      -0.008535       0.391933     484.589714
  -11493.000       0.036147      -0.018075       0.392182     493.629013
  -11492.000       0.035298      -0.025706       0.392753     502.071501
  -11491.000       0.034364      -0.030697       0.393643     509.035865
  -11490.000       0.033429      -0.032899       0.394827     513.888972
  -11489.000       0.032553      -0.032359       0.396278     516.120206
  -11488.000       0.031588      -0.029181       0.397965     515.362244
  -11487.000       0.030640      -0.023894       0.399837     511.945204
  -11486.000       0.029767      -0.017184       0.401849     506.644478
  -11485.000       0.028790      -0.009498       0.403953     500.164074
  -11484.000       0.027880      -0.001685       0.406092     493.661456
  -11483.000       0.026964       0.005636       0.408215     487.958434
  -11482.000       0.026076       0.012097       0.410272     483.455961
  -11481.000       0.025162       0.017166       0.412209     480.600172
  -11480.000       0.024280       0.020590       0.413983     479.441287
  -11479.000       0.023456       0.022458       0.415550     479.703990
  -11478.000       0.022596       0.022582       0.416868     481.363004
  -11477.000       0.021778       0.021248       0.417910     484.024613
  -11476.000       0.021019       0.018694       0.418649     487.387771
  -11475.000       0.020281       0.015176       0.419064     491.193448
  -11474.000       0.019516       0.010968       0.419151     495.223809
  -11473.000       0.018905       0.006534       0.418911     499.101398
  -11472.000       0.018237       0.001995       0.418350     502.783598
  -11471.000       0.017646      -0.002307       0.417489     506.014967
  -11470.000       0.017116      -0.006130       0.416354     508.614417
  -11469.000       0.016610      -0.009402       0.414971     510.544944
  -11468.000       0.016179      -0.012010       0.413385     511.714652
  -11467.000       0.015771      -0.013783       0.411632     511.952800
  -11466.000       0.015452      -0.014865       0.409756     511.408384
  -11465.000       0.015196      -0.015178       0.407807     510.008364
  -11464.000       0.014950      -0.014715       0.405829     507.754148
  -11463.000       0.014828      -0.013627       0.403870     504.829816
  -11462.000       0.014780      -0.011914       0.401982     501.278481
  -11461.000       0.014695      -0.009581       0.400202     497.151225
  -11460.000       0.014819      -0.006843       0.398576     492.731453
  -11459.000       0.014911      -0.003670       0.397144     488.058529
  -11458.000       0.015082      -0.000208       0.395934     483.341694
  -11457.000       0.015333       0.003397       0.394973     478.788083
  -11456.000       0.015644       0.006942       0.394281     474.645848
  -11455.000       0.015972       0.010393       0.393864     470.976775
  -11454.000       0.016372       0.013308       0.393722     468.190359
  -11453.000       0.016819       0.015675       0.393851     466.275757
  -11452.000       0.017296       0.017177       0.394228     465.462258
  -11451.000       0.017798       0.017636       0.394834     465.828810
  -11450.000       0.018331       0.016931       0.395641     467.402304
  -11449.000       0.018946       0.015026       0.396615     470.131834
  -11448.000       0.019473       0.011860       0.397727     474.022485
  -11447.000       0.020103       0.007624       0.398944     478.892923
  -11446.000       0.020766       0.002555       0.400232     484.558338
  -11445.000       0.021340      -0.003126       0.401566     490.904549
  -11444.000       0.022016      -0.008901       0.402915     497.534735
  -11443.000       0.022681      -0.014402       0.404253     504.188184
  -11442.000       0.023300      -0.019118       0.405554     510.408196
  -11441.000       0.024004      -0.022679       0.406798     515.749834
  -11440.000       0.024592      -0.024548       0.407961     519.508546
  -11439.000       0.025316      -0.024707       0.409026     521.408564
  -11438.000       0.025895      -0.022756       0.409977     520.751820
  -11437.000       0.026526      -0.018924       0.410802     517.599343
  -11436.000       0.027197      -0.013326       0.411493     512.046271
  -11435.000       0.027752      -0.006346       0.412047     504.673027
  -11434.000       0.028346       0.001513       0.412459     496.297274
  -11433.000       0.028979       0.009563       0.412732     487.944710
  -11432.000       0.029501       0.017222       0.412868     480.426612
  -11431.000       0.030069       0.023733       0.412871     474.506488
  -11430.000       0.030601       0.028475       0.412742     470.638649
  -11429.000       0.031118       0.031005       0.412488     468.972410
  -11428.000       0.031614       0.030955       0.412110     469.512611
  -11427.000       0.032034       0.028205       0.411616     472.094994
  -11426.000       0.032529       0.022967       0.411011     476.378943
  -11425.000       0.032907       0.015531       0.410301     482.115957
  -11424.000       0.033267       0.006538       0.409498     488.924880
  -11423.000       0.033650      -0.003279       0.408613     496.464546
  -11422.000       0.033956      -0.013013       0.407659     504.295727
  -11421.000       0.034234      -0.021851       0.406653     511.962384
  -11420.000       0.034493      -0.028814       0.405615     518.615608
  -11419.000       0.034745      -0.033383       0.404563     523.565880
  -11418.000       0.034897      -0.034890       0.403518     525.654830
  -11417.000       0.035085      -0.033295       0.402504     524.218329
  -11416.000       0.035184      -0.028526       0.401541     518.739810
  -11415.000       0.035305      -0.021136       0.400652     509.723305
  -11414.000       0.035313      -0.011661       0.399862     498.119162
  -11413.000       0.035345      -0.001083       0.399187     485.590171
  -11412.000       0.035350       0.009643       0.398650     473.709668
  -11411.000       0.035234       0.019435       0.398267     463.877168
  -11410.000       0.035162       0.027384       0.398053     456.875626
  -11409.000       0.035032       0.032658       0.398019     453.135702
  -11408.000       0.034835       0.034776       0.398174     452.622607
  -11407.000       0.034626       0.033555       0.398516     455.007062
  -11406.000       0.034355       0.029112       0.399042     459.913246
  -11405.000       0.034097       0.021953       0.399742     466.819989
  -11404.000       0.033733       0.012816       0.400597     475.239980
  -11403.000       0.033346       0.002637       0.401585     484.681829
  -11402.000       0.033033      -0.007606       0.402681     494.645539
  -11401.000       0.032501      -0.016792       0.403847     504.450273
  -11400.000       0.032100      -0.024200       0.405055     513.441605
  -11399.000       0.031606      -0.029028       0.406267     520.643319
  -11398.000       0.031071      -0.030933       0.407448     525.194946
  -11397.000       0.030552      -0.029841       0.408565     526.377049
  -11396.000       0.029973      -0.025922       0.409586     523.884718
  -11395.000       0.029406      -0.019648       0.410477     518.062002
  -11394.000       0.028809      -0.011786       0.411216     509.935788
  -11393.000       0.028132      -0.003065       0.411775     500.696491
  -11392.000       0.027556       0.005537       0.412135     491.753786
  -11391.000       0.026862       0.013260       0.412284     484.108399
  -11390.000       0.026163       0.019300       0.412211     478.506667
  -11389.000       0.025529       0.023232       0.411913     475.121696
  -11388.000       0.024783       0.024632       0.411400     474.073240
  -11387.000       0.024096       0.023583       0.410681     474.985348
  -11386.000       0.023352       0.020223       0.409778     477.577751
  -11385.000       0.022654       0.015039       0.408719     481.402007
  -11384.000       0.021921       0.008588       0.407534     486.073067
  -11383.000       0.021144       0.001708       0.406263     491.046727
  -11382.000       0.020465      -0.005009       0.404945     495.986230
  -11381.000       0.019718      -0.010731       0.403622     500.279891
  -11380.000       0.018975      -0.014952       0.402335     503.464198
  -11379.000       0.018276      -0.017295       0.401128     505.069009
  -11378.000       0.017589      -0.017589       0.400036     504.751853
  -11377.000       0.016898      -0.015871       0.399098     502.408017
  -11376.000       0.016244      -0.012535       0.398342     498.374874
  -11375.000       0.015608      -0.007954       0.397795     493.116177
  -11374.000       0.015044      -0.002760       0.397476     487.427250
  -11373.000       0.014420       0.002363       0.397395     482.152811
  -11372.000       0.013889       0.006871       0.397555     477.896362
  -11371.000       0.013428       0.010303       0.397954     475.089484
  -11370.000       0.012865       0.012136       0.398577     474.138267
  -11369.000       0.012489       0.012486       0.399402     474.785843
  -11368.000       0.012049       0.011179       0.400406     477.094206
  -11367.000       0.011705       0.008559       0.401553     480.678146
  -11366.000       0.011385       0.005013       0.402805     485.170465
  -11365.000       0.011093       0.001008       0.404126     490.171938
  -11364.000       0.010912      -0.003022       0.405472     495.303927
  -11363.000       0.010717      -0.006439       0.406805     499.970105
  -11362.000       0.010567      -0.008974       0.408087     503.856412
  -11361.000       0.010526      -0.010325       0.409280     506.555461
  -11360.000       0.010457      -0.010303       0.410359     507.761481
  -11359.000       0.010462      -0.009004       0.411296     507.453885
  -11358.000       0.010484      -0.006611       0.412068     505.764105
  -11357.000       0.010569      -0.003367       0.412662     502.953165
  -11356.000       0.010670       0.000329       0.413068     499.488292
  -11355.000       0.010718       0.003918       0.413276     496.010898
  -11354.000       0.010932       0.007241       0.413289     492.713762
  -11353.000       0.011024       0.009647       0.413107     490.261530
  -11352.000       0.011169       0.011018       0.412738     488.713081
  -11351.000       0.011342       0.011173       0.412198     488.187982
  -11350.000       0.011501       0.010062       0.411502     488.683936
  -11349.000       0.011654       0.007735       0.410670     490.133415
  -11348.000       0.011803       0.004604       0.409728     492.174072
  -11347.000       0.011973       0.000813       0.408700     494.735783
  -11346.000       0.012141      -0.003148       0.407611     497.439297
  -11345.000       0.012259      -0.006788       0.406489     499.897899
  -11344.000       0.012402      -0.009831       0.405357     501.879864
  -11343.000       0.012584      -0.011896       0.404233     503.002030
  -11342.000       0.012662      -0.012661       0.403143     502.905506
  -11341.000       0.012797      -0.012160       0.402101     501.541408
  -11340.000       0.012923      -0.010385       0.401123     498.862236
  -11339.000       0.012995      -0.007414       0.400226     494.953418
  -11338.000       0.013086      -0.003728       0.399421     490.363562
  -11337.000       0.013130       0.000400       0.398721     485.459314
  -11336.000       0.013212       0.004594       0.398136     480.704048
  -11335.000       0.013193       0.008212       0.397676     476.785572
  -11334.000       0.013209       0.011070       0.397344     473.860773
  -11333.000       0.013218       0.012784       0.397150     472.243529
  -11332.000       0.013179       0.013153       0.397092     472.036539
  -11331.000       0.013101       0.012128       0.397172     473.208362
  -11330.000       0.013077       0.009985       0.397389     475.455210
  -11329.000       0.012987       0.006680       0.397739     478.826714
  -11328.000       0.012879       0.002817       0.398217     482.808210
  -11327.000       0.012773      -0.001278       0.398821     487.164610
  -11326.000       0.012657      -0.005234       0.399543     491.609241
  -11325.000       0.012535      -0.008538       0.400377     495.677549
  -11324.000       0.012323      -0.010827       0.401315     498.993036
  -11323.000       0.012227      -0.012047       0.402351     501.415224
  -11322.000       0.012026      -0.011883       0.403469     502.532426
  -11321.000       0.011809      -0.010459       0.404660     502.370728
  -11320.000       0.011643      -0.008052       0.405904     501.159319
  -11319.000       0.011410      -0.004769       0.407182     499.007400
  -11318.000       0.011173      -0.001106       0.408471     496.459464
  -11317.000       0.010952       0.002503       0.409747     494.000550
  -11316.000       0.010658       0.005741       0.410979     491.963754
  -11315.000       0.010472       0.008243       0.412143     490.683843
  -11314.000       0.010130       0.009616       0.413208     490.496266
  -11313.000       0.009912       0.009910       0.414145     491.247608
  -11312.000       0.009696       0.009021       0.414932     492.974178
  -11311.000       0.009398       0.006989       0.415545     495.584391
  -11310.000       0.009243       0.004265       0.415961     498.627734
  -11309.000       0.009029       0.001056       0.416169     501.930622
  -11308.000       0.008908      -0.002283       0.416153     505.177609
  -11307.000       0.008773      -0.005171       0.415904     507.823510
  -11306.000       0.008705      -0.007369       0.415417     509.624572
  -11305.000       0.008750      -0.008614       0.414692     510.274229
  -11304.000       0.008747      -0.008559       0.413732     509.364742
  -11303.000       0.008868      -0.007335       0.412552     506.988943
  -11302.000       0.009078      -0.005070       0.411169     503.282277
  -11301.000       0.009297      -0.001854       0.409603     498.400201
  -11300.000       0.009610       0.001736       0.407895     493.045466
  -11299.000       0.009966       0.005288       0.406078     487.740814
  -11298.000       0.010418       0.008425       0.404197     482.933695
  -11297.000       0.010906       0.010550       0.402304     479.227498
  -11296.000       0.011395       0.011317       0.400446     476.911946
  -11295.000       0.012045       0.010677       0.398671     475.971350
  -11294.000       0.012685       0.008387       0.397034     476.605607
  -11293.000       0.013322       0.004718       0.395575     478.579253
  -11292.000       0.014116       0.000122       0.394338     481.563613
  -11291.000       0.014835      -0.005042       0.393360     485.375367
  -11290.000       0.015675      -0.010045       0.392668     489.467192
  -11289.000       0.016462      -0.014205       0.392285     493.288676
  -11288.000       0.017318      -0.017015       0.392228     496.316670
  -11287.000       0.018208      -0.017993       0.392494     497.933612
  -11286.000       0.019018      -0.016784       0.393081     497.563852
  -11285.000       0.019922      -0.013529       0.393975     495.172013
  -11284.000       0.020807      -0.008411       0.395147     490.885254
  -11283.000       0.021645      -0.001809       0.396565     485.195667
  -11282.000       0.022529       0.005387       0.398187     479.213849
  -11281.000       0.023383       0.012548       0.399963     473.742046
  -11280.000       0.024267       0.018886       0.401845     469.608138
  -11279.000       0.025110       0.023513       0.403780     467.539970
  -11278.000       0.025940       0.025920       0.405712     467.746009
  -11277.000       0.026877       0.025836       0.407596     470.166502
  -11276.000       0.027625       0.022894       0.409382     474.850617
  -11275.000       0.028513       0.017538       0.411027     481.247015
  -11274.000       0.029335       0.010083       0.412499     489.095916
  -11273.000       0.030108       0.001178       0.413767     498.003145
  -11272.000       0.030916      -0.008276       0.414802     507.445436
  -11271.000       0.031665      -0.017294       0.415595     516.835859
  -11270.000       0.032424      -0.025146       0.416130     525.661179
  -11269.000       0.033150      -0.030816       0.416403     532.845021
  -11268.000       0.033796      -0.033710       0.416418     537.405665
  -11267.000       0.034531      -0.033586       0.416182     538.452416
  -11266.000       0.035121      -0.030120       0.415706     535.029226
  -11265.000       0.035692      -0.023686       0.415015     527.243863
  -11264.000       0.036317      -0.014838       0.414130     515.908403
  -11263.000       0.036787      -0.004232       0.413079     502.371647
  -11262.000       0.037298       0.007058       0.411899     488.542022
  -11261.000       0.037728       0.017926       0.410618     476.117139
  -11260.000       0.038158       0.027411       0.409274     466.183469
  -11259.000       0.038538       0.034491       0.407902     459.479752
  -11258.000       0.038848       0.038367       0.406531     456.207141
  -11257.000       0.039197       0.038756       0.405194     456.052733
  -11256.000       0.039451       0.035413       0.403918     458.746324
  -11255.000       0.039677       0.028673       0.402723     463.759455
  -11254.000       0.039871       0.019146       0.401631     470.616970
  -11253.000       0.040059       0.007768       0.400659     478.840281
  -11252.000       0.040125      -0.004529       0.399818     488.140302
  -11251.000       0.040220      -0.016317       0.399120     497.803481
  -11250.000       0.040268      -0.026670       0.398571     507.385104
  -11249.000       0.040248      -0.034523       0.398173     515.953473
  -11248.000       0.040198      -0.039084       0.397925     522.295024
  -11247.000       0.040119      -0.040025       0.397824     525.310586
  -11246.000       0.040025      -0.037256       0.397864     524.021751
  -11245.000       0.039809      -0.031050       0.398035     518.112452
  -11244.000       0.039636      -0.022062       0.398329     508.307171
  -11243.000       0.039422      -0.011236       0.398735     496.158549
  -11242.000       0.039115       0.000521       0.399241     483.388040
  -11241.000       0.038818       0.011999       0.399840     471.846849
  -11240.000       0.038503       0.022166       0.400520     462.765990
  -11239.000       0.038106       0.030185       0.401272     456.785617
  -11238.000       0.037754       0.035348       0.402085     454.090262
  -11237.000       0.037270       0.037199       0.402947     454.588410
  -11236.000       0.036883       0.035864       0.403846     457.698150
  -11235.000       0.036361       0.031355       0.404769     463.123456
  -11234.000       0.035830       0.024306       0.405703     470.250711
  -11233.000       0.035362       0.015443       0.406628     478.581728
  -11232.000       0.034754       0.005509       0.407534     487.765693
  -11231.000       0.034156      -0.004515       0.408401     497.274399
  -11230.000       0.033614      -0.013741       0.409211     506.577941
  -11229.000       0.032926      -0.021512       0.409950     515.224398
  -11228.000       0.032296      -0.027156       0.410602     522.417587
  -11227.000       0.031607      -0.030328       0.411150     527.493325
  -11226.000       0.030905      -0.030905       0.411581     529.837738
  -11225.000       0.030209      -0.028988       0.411881     529.095577
  -11224.000       0.029392      -0.024782       0.412038     525.205438
  -11223.000       0.028709      -0.018930       0.412044     518.865388
  -11222.000       0.027897      -0.011846       0.411891     510.734241
  -11221.000       0.027088      -0.004276       0.411574     501.941312
  -11220.000       0.026325       0.003170       0.411095     493.404858
  -11219.000       0.025506       0.009887       0.410456     485.907923
  -11218.000       0.024683       0.015460       0.409665     479.859333
  -11217.000       0.023868       0.019405       0.408738     475.606533
  -11216.000       0.023057       0.021688       0.407694     473.015245
  -11215.000       0.022212       0.022154       0.406557     472.059627
  -11214.000       0.021390       0.020986       0.405361     472.442501
  -11213.000       0.020567       0.018379       0.404135     473.952776
  -11212.000       0.019772       0.014717       0.402919     476.260804
  -11211.000       0.018919       0.010320       0.401750     479.163219
  -11210.000       0.018154       0.005637       0.400665     482.359094
  -11209.000       0.017387       0.001041       0.399701     485.620621
  -11208.000       0.016603      -0.003185       0.398891     488.775521
  -11207.000       0.015882      -0.006783       0.398260     491.624241
  -11206.000       0.015215      -0.009567       0.397835     493.999149
  -11205.000       0.014533      -0.011581       0.397634     495.935957
  -11204.000       0.013940      -0.012701       0.397666     497.255087
  -11203.000       0.013416      -0.013147       0.397939     498.149318
  -11202.000       0.012933      -0.012931       0.398451     498.592349
  -11201.000       0.012572      -0.012256       0.399192     498.752237
  -11200.000       0.012273      -0.011170       0.400146     498.660803
  -11199.000       0.012157      -0.009817       0.401287     498.438933
  -11198.000       0.012069      -0.008213       0.402580     498.071035
  -11197.000       0.012179      -0.006388       0.403989     497.558745
  -11196.000       0.012433      -0.004315       0.405465     496.832200
  -11195.000       0.012733      -0.001995       0.406962     495.855260
  -11194.000       0.013221       0.000622       0.408431     494.540297
  -11193.000       0.013838       0.003512       0.409822     492.881926
  -11192.000       0.014474       0.006568       0.411089     490.980506
  -11191.000       0.015277       0.009791       0.412196     488.821768
  -11190.000       0.016139       0.012836       0.413103     486.743433
  -11189.000       0.017063       0.015635       0.413785     484.811072
  -11188.000       0.018035       0.017763       0.414221     483.394118
  -11187.000       0.019116       0.019070       0.414395     482.576633
  -11186.000       0.020163       0.019118       0.414304     482.706376
  -11185.000       0.021314       0.017883       0.413950     483.699372
  -11184.000       0.022423       0.015058       0.413335     485.775678
  -11183.000       0.023648       0.010767       0.412482     488.792883
  -11182.000       0.024801       0.005095       0.411409     492.724011
  -11181.000       0.025981      -0.001632       0.410141     497.397184
  -11180.000       0.027263      -0.008985       0.408717     502.616357
  -11179.000       0.028420      -0.016323       0.407174     508.048730
  -11178.000       0.029645      -0.023062       0.405554     513.320637
  -11177.000       0.030890      -0.028459       0.403908     517.795795
  -11176.000       0.032076      -0.031868       0.402284     520.746338
  -11175.000       0.033291      -0.032798       0.400731     521.325472
  -11174.000       0.034472      -0.030896       0.399300     518.750861
  -11173.000       0.035670      -0.026058       0.398032     512.582261
  -11172.000       0.036854      -0.018546       0.396964     503.055780
  -11171.000       0.037955      -0.008787       0.396129     490.995013
  -11170.000       0.039165       0.002405       0.395545     477.870256
  -11169.000       0.040265       0.014126       0.395224     465.260397
  -11168.000       0.041333       0.025167       0.395173     454.724452
  -11167.000       0.042497       0.034629       0.395384     447.054355
  -11166.000       0.043491       0.041276       0.395847     443.029248
  -11165.000       0.044563       0.044552       0.396548     442.500256
  -11164.000       0.045537       0.043821       0.397460     445.381479
  -11163.000       0.046527       0.039092       0.398560     451.167121
  -11162.000       0.047447       0.030524       0.399821     459.478537
  -11161.000       0.048317       0.018931       0.401202     469.719096
  -11160.000       0.049179       0.005147       0.402673     481.591567
  -11159.000       0.050003      -0.009537       0.404194     494.658850
  -11158.000       0.050712      -0.023779       0.405726     508.506449
  -11157.000       0.051447      -0.036333       0.407235     522.553052
  -11156.000       0.052129      -0.045965       0.408686     535.772324
  -11155.000       0.052701      -0.051696       0.410046     546.624080
  -11154.000       0.053265      -0.053003       0.411290     553.216565
  -11153.000       0.053798      -0.049687       0.412399     553.701539
  -11152.000       0.054231      -0.041826       0.413355     546.899201
  -11151.000       0.054654      -0.030320       0.414148     533.642619
  -11150.000       0.055007      -0.015885       0.414770     515.741479
  -11149.000       0.055331       0.000096       0.415213     496.359686
  -11148.000       0.055593       0.016188       0.415478     478.411853
  -11147.000       0.055753       0.031019       0.415561     463.895521
  -11146.000       0.055991       0.043285       0.415463     453.789235
  -11145.000       0.055998       0.051743       0.415188     448.510882
  -11144.000       0.056064       0.055795       0.414740     447.470233
  -11143.000       0.056064       0.054996       0.414124     450.100101
  -11142.000       0.055952       0.049330       0.413347     455.728640
  -11141.000       0.055826       0.039464       0.412423     463.483762
  -11140.000       0.055620       0.026204       0.411361     472.855141
  -11139.000       0.055381       0.010673       0.410179     483.456714
  -11138.000       0.055061      -0.005539       0.408891     494.805338
  -11137.000       0.054656      -0.021160       0.407513     506.693366
  -11136.000       0.054291      -0.034727       0.406064     518.474424
  -11135.000       0.053793      -0.045007       0.404565     529.211262
  -11134.000       0.053243      -0.051141       0.403038     537.448083
  -11133.000       0.052728      -0.052722       0.401507     541.479012
  -11132.000       0.052064      -0.049508       0.400000     539.576736
  -11131.000       0.051436      -0.042069       0.398542     531.264260
  -11130.000       0.050723      -0.031054       0.397165     517.257723
  -11129.000       0.049981      -0.017590       0.395906     499.785026
  -11128.000       0.049237      -0.002910       0.394795     481.535067
  -11127.000       0.048344       0.011463       0.393869     465.193863
  -11126.000       0.047565       0.024420       0.393159     452.168234
  -11125.000       0.046631       0.034696       0.392690     443.445369
  -11124.000       0.045669       0.041450       0.392486     439.076394
  -11123.000       0.044737       0.044334       0.392566     438.601577
  -11122.000       0.043728       0.043145       0.392934     441.555940
  -11121.000       0.042646       0.038187       0.393593     447.295791
  -11120.000       0.041621       0.030254       0.394541     455.071383
  -11119.000       0.040503       0.020072       0.395757     464.466644
  -11118.000       0.039398       0.008750       0.397226     474.928316
  -11117.000       0.038232      -0.002575       0.398923     485.933392
  -11116.000       0.037066      -0.012990       0.400810     497.023182
  -11115.000       0.035910      -0.021675       0.402854     507.604689
  -11114.000       0.034674      -0.027867       0.405010     516.815980
  -11113.000       0.033469      -0.031425       0.407222     524.070712
  -11112.000       0.032294      -0.032215       0.409440     528.627263
  -11111.000       0.031039      -0.030346       0.411608     530.054025
  -11110.000       0.029833      -0.026352       0.413665     528.515399
  -11109.000       0.028662      -0.020747       0.415558     524.494632
  -11108.000       0.027402      -0.013991       0.417236     518.622860
  -11107.000       0.026233      -0.006978       0.418649     512.117337
  -11106.000       0.025014      -0.000133       0.419766     505.654701
  -11105.000       0.023849       0.006095       0.420554     499.812645
  -11104.000       0.022648       0.011126       0.420995     495.202714
  -11103.000       0.021493       0.014938       0.421080     491.741155
  -11102.000       0.020396       0.017356       0.420804     489.470071
  -11101.000       0.019282       0.018370       0.420170     488.278147
  -11100.000       0.018192       0.018150       0.419196     487.910884
  -11099.000       0.017272       0.017040       0.417896     487.983260
  -11098.000       0.016267       0.015014       0.416297     488.541705
  -11097.000       0.015406       0.012584       0.414436     489.134671
  -11096.000       0.014650       0.009907       0.412349     489.678065
  -11095.000       0.013923       0.007068       0.410088     490.168822
  -11094.000       0.013369       0.004338       0.407711     490.433894
  -11093.000       0.012894       0.001792       0.405274     490.473226
  -11092.000       0.012607      -0.000720       0.402849     490.502870
  -11091.000       0.012406      -0.003008       0.400505     490.420197
  -11090.000       0.012396      -0.005170       0.398303     490.374675
  -11089.000       0.012535      -0.007366       0.396310     490.591157
  -11088.000       0.012799      -0.009355       0.394584     490.896327
  -11087.000       0.013178      -0.011259       0.393166     491.459154
  -11086.000       0.013737      -0.012971       0.392094     492.211720
  -11085.000       0.014343      -0.014243       0.391392     492.934490
  -11084.000       0.015030      -0.014941       0.391063     493.477333
  -11083.000       0.015855      -0.014936       0.391108     493.674077
  -11082.000       0.016687      -0.013936       0.391513     493.167939
  -11081.000       0.017564      -0.011830       0.392253     491.767875
  -11080.000       0.018541      -0.008759       0.393299     489.562716
  -11079.000       0.019498      -0.004480       0.394616     486.284272
  -11078.000       0.020482       0.000566       0.396156     482.415838
  -11077.000       0.021524       0.006141       0.397879     478.265444
  -11076.000       0.022540       0.011912       0.399735     474.241477
  -11075.000       0.023607       0.017349       0.401670     470.891244
  -11074.000       0.024594       0.021852       0.403635     468.760560
  -11073.000       0.025699       0.025169       0.405577     467.954079
  -11072.000       0.026711       0.026645       0.407443     468.888878
  -11071.000       0.027718       0.026087       0.409192     471.517607
  -11070.000       0.028790       0.023409       0.410783     475.718204
  -11069.000       0.029807       0.018558       0.412183     481.411123
  -11068.000       0.030797       0.011791       0.413372     488.364915
  -11067.000       0.031839       0.003619       0.414332     496.241456
  -11066.000       0.032803      -0.005440       0.415056     504.823279
  -11065.000       0.033825      -0.014706       0.415543     513.781801
  -11064.000       0.034746      -0.023202       0.415798     522.498894
  -11063.000       0.035734      -0.030347       0.415829     530.505671
  -11062.000       0.036666      -0.035342       0.415649     536.915188
  -11061.000       0.037542      -0.037538       0.415268     540.572592
  -11060.000       0.038463      -0.036718       0.414699     540.642640
  -11059.000       0.039340      -0.032709       0.413960     536.301022
  -11058.000       0.040145      -0.025623       0.413068     527.402737
  -11057.000       0.040958      -0.016050       0.412042     514.854571
  -11056.000       0.041766      -0.004704       0.410906     500.139230
  -11055.000       0.042451       0.007623       0.409683     484.959239
  -11054.000       0.043174       0.019642       0.408399     471.274478
  -11053.000       0.043814       0.030392       0.407081     460.243180
  -11052.000       0.044452       0.038840       0.405758     452.590655
  -11051.000       0.045015       0.044004       0.404454     448.634361
  -11050.000       0.045512       0.045345       0.403197     448.170901
  -11049.000       0.046089       0.042721       0.402007     450.696374
  -11048.000       0.046489       0.036014       0.400905     455.931830
  -11047.000       0.046902       0.025903       0.399910     463.244191
  -11046.000       0.047323       0.013285       0.399040     472.173333
  -11045.000       0.047621      -0.000928       0.398310     482.532195
  -11044.000       0.047909      -0.015168       0.397735     493.727237
  -11043.000       0.048182      -0.028180       0.397329     505.308635
  -11042.000       0.048344      -0.038780       0.397101     516.580146
  -11041.000       0.048509      -0.045788       0.397063     526.105888
  -11040.000       0.048573      -0.048551       0.397222     532.369093
  -11039.000       0.048663      -0.046842       0.397580     533.739990
  -11038.000       0.048651      -0.040685       0.398138     529.080763
  -11037.000       0.048546      -0.030713       0.398885     518.660818
  -11036.000       0.048519      -0.017986       0.399807     504.246676
  -11035.000       0.048302      -0.003583       0.400888     488.205253
  -11034.000       0.048095       0.011011       0.402104     473.210367
  -11033.000       0.047820       0.024393       0.403427     461.211620
  -11032.000       0.047498       0.035374       0.404826     453.206384
  -11031.000       0.047125       0.042911       0.406268     449.526688
  -11030.000       0.046659       0.046306       0.407717     449.952627
  -11029.000       0.046191       0.045440       0.409143     453.825317
  -11028.000       0.045694       0.040430       0.410507     460.511888
  -11027.000       0.045035       0.031805       0.411776     469.357427
  -11026.000       0.044475       0.020591       0.412913     479.636305
  -11025.000       0.043769       0.007776       0.413882     490.925935
  -11024.000       0.043045      -0.005308       0.414650     502.634731
  -11023.000       0.042304      -0.017499       0.415187     514.249718
  -11022.000       0.041507      -0.027595       0.415466     524.936498
  -11021.000       0.040678      -0.034920       0.415471     533.922002
  -11020.000       0.039791      -0.038673       0.415191     539.759899
  -11019.000       0.038895      -0.038811       0.414622     541.533793
  -11018.000       0.037963      -0.035386       0.413773     538.458969
  -11017.000       0.036938      -0.028860       0.412662     530.636859
  -11016.000       0.035917      -0.019989       0.411312     519.130944
  -11015.000       0.034912      -0.009773       0.409760     505.704027
  -11014.000       0.033755       0.000846       0.408042     492.116624
  -11013.000       0.032675       0.010759       0.406201     480.001061
  -11012.000       0.031548       0.018993       0.404289     470.448174
  -11011.000       0.030386       0.024921       0.402356     463.835188
  -11010.000       0.029217       0.027959       0.400455     460.295538
  -11009.000       0.028004       0.027997       0.398648     459.544665
  -11008.000       0.026854       0.025277       0.396988     461.104337
  -11007.000       0.025609       0.020157       0.395530     464.577044
  -11006.000       0.024390       0.013380       0.394330     469.442870
  -11005.000       0.023187       0.005821       0.393433     475.173832
  -11004.000       0.021966      -0.001655       0.392878     481.277713
  -11003.000       0.020729      -0.008272       0.392694     487.259177
  -11002.000       0.019550      -0.013196       0.392893     492.373883
  -11001.000       0.018367      -0.016235       0.393474     496.328626
  -11000.000       0.017161      -0.016977       0.394427     498.470068
  -10999.000       0.016023      -0.015713       0.395717     498.825060
  -10998.000       0.014882      -0.012685       0.397310     497.487159
  -10997.000       0.013800      -0.008514       0.399156     495.042965
  -10996.000       0.012678      -0.003759       0.401196     492.113539
  -10995.000       0.011719       0.000834       0.403370     489.516220
  -10994.000       0.010766       0.004733       0.405621     487.803075
  -10993.000       0.009898       0.007479       0.407882     487.360329
  -10992.000       0.009182       0.008754       0.410099     488.379536
  -10991.000       0.008597       0.008534       0.412213     490.760404
  -10990.000       0.008180       0.006902       0.414169     494.316383
  -10989.000       0.007921       0.004218       0.415919     498.649888
  -10988.000       0.007891       0.000823       0.417419     503.430185
  -10987.000       0.008068      -0.002648       0.418626     508.050478
  -10986.000       0.008358      -0.005853       0.419513     512.189488
  -10985.000       0.008805      -0.008177       0.420053     515.191390
  -10984.000       0.009398      -0.009397       0.420227     516.752100
  -10983.000       0.010022      -0.009183       0.420036     516.446412
  -10982.000       0.010721      -0.007625       0.419485     514.291156
  -10981.000       0.011439      -0.004736       0.418586     510.301689
  -10980.000       0.012254      -0.000902       0.417374     504.974905
  -10979.000       0.012996       0.003488       0.415878     498.866177
  -10978.000       0.013803       0.007946       0.414139     492.622080
  -10977.000       0.014633       0.011867       0.412208     486.959109
  -10976.000       0.015428       0.014766       0.410128     482.371303
  -10975.000       0.016250       0.016239       0.407953     479.184663
  -10974.000       0.017015       0.015948       0.405732     477.609933
  -10973.000       0.017860       0.013873       0.403512     477.580062
  -10972.000       0.018618       0.010031       0.401342     479.047102
  -10971.000       0.019350       0.004822       0.399272     481.717201
  -10970.000       0.020129      -0.001367       0.397346     485.382430
  -10969.000       0.020852      -0.007809       0.395612     489.591400
  -10968.000       0.021514      -0.013896       0.394111     493.975676
  -10967.000       0.022210      -0.018874       0.392878     497.903851
  -10966.000       0.022874      -0.022225       0.391938     500.847449
  -10965.000       0.023438      -0.023368       0.391319     502.037423
  -10964.000       0.024069      -0.022275       0.391027     501.149741
  -10963.000       0.024588      -0.018728       0.391064     497.753752
  -10962.000       0.025135      -0.013195       0.391424     492.254625
  -10961.000       0.025621      -0.006085       0.392086     485.216478
  -10960.000       0.026077       0.001895       0.393026     477.631005
  -10959.000       0.026579       0.009971       0.394219     470.530639
  -10958.000       0.026943       0.017283       0.395631     464.899759
  -10957.000       0.027374       0.023137       0.397232     461.316478
  -10956.000       0.027784       0.026875       0.398990     460.167716
  -10955.000       0.028106       0.028064       0.400867     461.554865
  -10954.000       0.028436       0.026616       0.402834     465.232547
  -10953.000       0.028749       0.022607       0.404856     470.953521
  -10952.000       0.029011       0.016335       0.406898     478.394420
  -10951.000       0.029243       0.008514       0.408925     487.029926
  -10950.000       0.029397      -0.000248       0.410901     496.542047
  -10949.000       0.029648      -0.009091       0.412786     506.391698
  -10948.000       0.029702      -0.017105       0.414541     515.975622
  -10947.000       0.029820      -0.023634       0.416135     524.664285
  -10946.000       0.029900      -0.028035       0.417532     531.635736
  -10945.000       0.029883      -0.029840       0.418708     535.996528
  -10944.000       0.029886      -0.028972       0.419639     537.119610
  -10943.000       0.029800      -0.025454       0.420306     534.578428
  -10942.000       0.029714      -0.019600       0.420697     528.560264
  -10941.000       0.029596      -0.012022       0.420806     519.901372
  -10940.000       0.029383      -0.003400       0.420628     509.766399
  -10939.000       0.029260       0.005463       0.420162     499.446155
  -10938.000       0.029005       0.013747       0.419412     490.118830
  -10937.000       0.028717       0.020573       0.418374     482.696371
  -10936.000       0.028533       0.025505       0.417062     477.401872
  -10935.000       0.028160       0.027814       0.415487     474.636812
  -10934.000       0.027849       0.027522       0.413667     474.004374
  -10933.000       0.027469       0.024568       0.411632     475.320369
  -10932.000       0.027081       0.019317       0.409420     478.167530
  -10931.000       0.026658       0.012254       0.407069     482.190461
  -10930.000       0.026158       0.004245       0.404636     486.868719
  -10929.000       0.025685      -0.004049       0.402180     491.906680
  -10928.000       0.025155      -0.011610       0.399759     496.667384
  -10927.000       0.024558      -0.017690       0.397440     500.598122
  -10926.000       0.023955      -0.021697       0.395283     503.082542
  -10925.000       0.023356      -0.023220       0.393340     503.477428
  -10924.000       0.022676      -0.022080       0.391666     501.345751
  -10923.000       0.022013      -0.018586       0.390307     496.788383
  -10922.000       0.021344      -0.013152       0.389299     490.262166
  -10921.000       0.020673      -0.006391       0.388679     482.608459
  -10920.000       0.019984       0.000650       0.388466     475.177696
  -10919.000       0.019321       0.007269       0.388675     468.855696
  -10918.000       0.018722       0.012694       0.389312     464.431363
  -10917.000       0.018026       0.016100       0.390370     462.564521
  -10916.000       0.017493       0.017406       0.391826     463.086615
  -10915.000       0.016922       0.016326       0.393652     466.056550
  -10914.000       0.016409       0.013156       0.395797     471.068461
  -10913.000       0.015951       0.008374       0.398199     477.658235
  -10912.000       0.015552       0.002748       0.400793     485.201762
  -10911.000       0.015267      -0.003189       0.403504     493.300844
  -10910.000       0.015007      -0.008388       0.406251     501.028114
  -10909.000       0.014853      -0.012351       0.408963     507.838490
  -10908.000       0.014849      -0.014547       0.411561     512.995887
  -10907.000       0.014903      -0.014643       0.413983     515.880720
  -10906.000       0.015064      -0.012632       0.416171     516.192578
  -10905.000       0.015384      -0.008859       0.418075     514.132334
  -10904.000       0.015797      -0.003632       0.419656     510.038742
  -10903.000       0.016326       0.002361       0.420886     504.792134
  -10902.000       0.016898       0.008269       0.421734     499.459158
  -10901.000       0.017665       0.013581       0.422185     494.649081
  -10900.000       0.018409       0.017377       0.422235     491.265294
  -10899.000       0.019224       0.019221       0.421877     489.551289
  -10898.000       0.020103       0.018786       0.421123     489.609218
  -10897.000       0.021028       0.016027       0.419994     491.295831
  -10896.000       0.021964       0.010961       0.418512     494.530879
  -10895.000       0.022900       0.004307       0.416722     498.747783
  -10894.000       0.023895      -0.003456       0.414675     503.736191
  -10893.000       0.024894      -0.011479       0.412427     509.027187
  -10892.000       0.025860      -0.018684       0.410049     513.884547
  -10891.000       0.026837      -0.024362       0.407608     517.743685
  -10890.000       0.027885      -0.027731       0.405168     519.679898
  -10889.000       0.028817      -0.028105       0.402804     518.665326
  -10888.000       0.029814      -0.025428       0.400578     514.218073
  -10887.000       0.030801      -0.019770       0.398541     506.204395
  -10886.000       0.031744      -0.011457       0.396750     495.142217
  -10885.000       0.032716      -0.001506       0.395241     482.628938
  -10884.000       0.033617       0.009180       0.394047     470.208999
  -10883.000       0.034561       0.019542       0.393194     459.353024
  -10882.000       0.035416       0.028205       0.392700     451.446032
  -10881.000       0.036265       0.034324       0.392567     446.931396
  -10880.000       0.037108       0.037106       0.392799     445.987129
  -10879.000       0.037873       0.036093       0.393377     448.447480
  -10878.000       0.038602       0.031279       0.394273     453.901533
  -10877.000       0.039329       0.023232       0.395454     461.709415
  -10876.000       0.040009       0.012443       0.396877     471.596528
  -10875.000       0.040606       0.000183       0.398489     482.894317
  -10874.000       0.041234      -0.012395       0.400238     495.132916
  -10873.000       0.041774      -0.024112       0.402066     507.777115
  -10872.000       0.042324      -0.033733       0.403919     519.899325
  -10871.000       0.042747      -0.040269       0.405748     530.333990
  -10870.000       0.043238      -0.043208       0.407509     537.748636
  -10869.000       0.043664      -0.042129       0.409163     540.606337
  -10868.000       0.043989      -0.037079       0.410678     537.894051
  -10867.000       0.044359      -0.028653       0.412022     529.811544
  -10866.000       0.044676      -0.017483       0.413175     517.395421
  -10865.000       0.044907      -0.004593       0.414119     502.712540
  -10864.000       0.045180       0.008727       0.414841     488.151791
  -10863.000       0.045328       0.021409       0.415332     475.464452
  -10862.000       0.045524       0.032313       0.415586     465.836921
  -10861.000       0.045594       0.040322       0.415602     459.952721
  -10860.000       0.045674       0.044847       0.415383     457.642042
  -10859.000       0.045763       0.045504       0.414939     458.555356
  -10858.000       0.045670       0.042049       0.414286     462.306137
  -10857.000       0.045695       0.035032       0.413442     468.124467
  -10856.000       0.045600       0.024946       0.412430     475.598790
  -10855.000       0.045452       0.012664       0.411275     484.310628
  -10854.000       0.045313      -0.000626       0.410003     493.793363
  -10853.000       0.045097      -0.013725       0.408644     503.656881
  -10852.000       0.044875      -0.025611       0.407223     513.505147
  -10851.000       0.044591      -0.035037       0.405771     522.410727
  -10850.000       0.044241      -0.041259       0.404308     529.385644
  -10849.000       0.043991      -0.043882       0.402861     533.278044
  -10848.000       0.043561      -0.042434       0.401456     532.617899
  -10847.000       0.043163      -0.037311       0.400122     527.010735
  -10846.000       0.042788      -0.029012       0.398887     516.776160
  -10845.000       0.042280      -0.018216       0.397786     503.114038
  -10844.000       0.041819      -0.006069       0.396847     488.143291
  -10843.000       0.041272       0.006251       0.396099     473.949752
  -10842.000       0.040723       0.017814       0.395571     461.909751
  -10841.000       0.040094       0.027392       0.395283     453.222771
  -10840.000       0.039449       0.034208       0.395251     448.189501
  -10839.000       0.038793       0.037853       0.395483     446.642897
  -10838.000       0.038047       0.037936       0.395976     448.355542
  -10837.000       0.037292       0.034702       0.396723     452.747324
  -10836.000       0.036509       0.028594       0.397707     459.264348
  -10835.000       0.035696       0.020266       0.398914     467.425501
  -10834.000       0.034769       0.010520       0.400318     476.795815
  -10833.000       0.033920       0.000498       0.401896     486.722372
  -10832.000       0.032972      -0.009095       0.403618     496.902002
  -10831.000       0.032001      -0.017323       0.405449     506.651427
  -10830.000       0.030995      -0.023511       0.407355     515.276174
  -10829.000       0.029986      -0.027389       0.409296     522.213398
  -10828.000       0.028945      -0.028696       0.411223     526.727730
  -10827.000       0.027854      -0.027527       0.413091     528.416348
  -10826.000       0.026751      -0.024223       0.414845     527.291809
  -10825.000       0.025667      -0.019302       0.416427     523.769759
  -10824.000       0.024445      -0.013206       0.417794     518.415177
  -10823.000       0.023321      -0.006772       0.418896     512.332359
  -10822.000       0.022105      -0.000438       0.419692     506.174079
  -10821.000       0.020852       0.005204       0.420156     500.675588
  -10820.000       0.019635       0.009764       0.420266     496.218775
  -10819.000       0.018329       0.012908       0.420008     493.057685
  -10818.000       0.017072       0.014760       0.419388     490.942767
  -10817.000       0.015726       0.015128       0.418411     489.950311
  -10816.000       0.014423       0.014415       0.417097     489.621217
  -10815.000       0.013166       0.012888       0.415471     489.690197
  -10814.000       0.011823       0.010768       0.413560     489.970332
  -10813.000       0.010609       0.008574       0.411399     490.026279
  -10812.000       0.009529       0.006532       0.409034     489.715066
  -10811.000       0.008459       0.004823       0.406508     488.926422
  -10810.000       0.007726       0.003603       0.403880     487.578664
  -10809.000       0.007245       0.002836       0.401217     485.773900
  -10808.000       0.007114       0.002320       0.398584     483.765562
  -10807.000       0.007398       0.001887       0.396062     481.784980
  -10806.000       0.008109       0.001300       0.393734     480.128645
  -10805.000       0.008983       0.000173       0.391676     479.222280
  -10804.000       0.010186      -0.001549       0.389966     479.174206
  -10803.000       0.011498      -0.004005       0.388670     480.188618
  -10802.000       0.012901      -0.007106       0.387829     482.252524
  -10801.000       0.014425      -0.010622       0.387479     485.236517
  -10800.000       0.015954      -0.014077       0.387631     488.771262
  -10799.000       0.017602      -0.017183       0.388274     492.615524
  -10798.000       0.019195      -0.019170       0.389388     495.963939
  -10797.000       0.020865      -0.019749       0.390936     498.383980
  -10796.000       0.022571      -0.018458       0.392862     499.173127
  -10795.000       0.024213      -0.015137       0.395118     497.931471
  -10794.000       0.025896      -0.009820       0.397640     494.558952
  -10793.000       0.027634      -0.002834       0.400363     489.429876
  -10792.000       0.029220       0.005361       0.403217     483.233494
  -10791.000       0.030908       0.014075       0.406132     476.909724
  -10790.000       0.032521       0.022386       0.409031     471.571602
  -10789.000       0.034117       0.029553       0.411844     467.925941
  -10788.000       0.035677       0.034697       0.414495     466.577305
  -10787.000       0.037189       0.037141       0.416918     467.740513
  -10786.000       0.038737       0.036512       0.419057     471.322079
  -10785.000       0.040191       0.032547       0.420855     477.117264
  -10784.000       0.041608       0.025368       0.422269     484.784750
  -10783.000       0.043066       0.015493       0.423281     493.866717
  -10782.000       0.044438       0.003532       0.423871     504.100509
  -10781.000       0.045743      -0.009493       0.424039     515.110890
  -10780.000       0.047104      -0.022474       0.423796     526.517254
  -10779.000       0.048353      -0.034276       0.423157     537.885140
  -10778.000       0.049596      -0.043704       0.422147     548.271267
  -10777.000       0.050806      -0.049767       0.420800     556.326995
  -10776.000       0.051962      -0.051751       0.419149     560.329095
  -10775.000       0.053057      -0.049223       0.417235     558.337443
  -10774.000       0.054134      -0.042232       0.415104     549.243649
  -10773.000       0.055109      -0.031134       0.412797     533.229008
  -10772.000       0.056116      -0.016861       0.410366     512.382504
  -10771.000       0.056917      -0.000449       0.407869     489.627205
  -10770.000       0.057782       0.016472       0.405359     468.284958
  -10769.000       0.058573       0.032514       0.402898     450.541584
  -10768.000       0.059200       0.045953       0.400545     437.881956
  -10767.000       0.059891       0.055595       0.398350     430.420716
  -10766.000       0.060448       0.060258       0.396364     428.008746
  -10765.000       0.060985       0.059453       0.394631     429.898542
  -10764.000       0.061413       0.053063       0.393180     435.335321
  -10763.000       0.061801       0.041630       0.392037     443.560637
  -10762.000       0.062208       0.026120       0.391217     454.002755
  -10761.000       0.062437       0.008064       0.390718     466.191469
  -10760.000       0.062698      -0.010961       0.390543     479.917383
  -10759.000       0.062923      -0.029069       0.390686     494.833838
  -10758.000       0.063010      -0.044521       0.391135     510.397096
  -10757.000       0.063149      -0.055944       0.391877     525.468745
  -10756.000       0.063183      -0.062158       0.392893     537.996506
  -10755.000       0.063146      -0.062673       0.394154     545.444730
  -10754.000       0.063112      -0.057536       0.395635     545.356897
  -10753.000       0.062919      -0.047180       0.397303     536.600159
  -10752.000       0.062825      -0.032731       0.399120     520.574415
  -10751.000       0.062505      -0.015477       0.401050     500.413218
  -10750.000       0.062220       0.002898       0.403050     480.047041
  -10749.000       0.061933       0.020843       0.405079     462.478952
  -10748.000       0.061488       0.036602       0.407100     449.785569
  -10747.000       0.061072       0.049049       0.409079     442.348681
  -10746.000       0.060608       0.057009       0.410982     440.122316
  -10745.000       0.060107       0.060021       0.412779     442.368441
  -10744.000       0.059536       0.057864       0.414445     448.273269
  -10743.000       0.058937       0.050938       0.415947     456.897740
  -10742.000       0.058328       0.039903       0.417259     467.521176
  -10741.000       0.057669       0.025854       0.418359     479.475141
  -10740.000       0.056947       0.010061       0.419220     492.305417
  -10739.000       0.056245      -0.006171       0.419821     505.696009
  -10738.000       0.055474      -0.021408       0.420141     519.227199
  -10737.000       0.054654      -0.034487       0.420165     532.392268
  -10736.000       0.053833      -0.044328       0.419883     544.169909
  -10735.000       0.052999      -0.050349       0.419299     553.381029
  -10734.000       0.052014      -0.051988       0.418413     558.222769
  -10733.000       0.051147      -0.049530       0.417246     557.525699
  -10732.000       0.050134      -0.043046       0.415817     550.405585
  -10731.000       0.049147      -0.033401       0.414149     537.667746
  -10730.000       0.048100      -0.021417       0.412279     521.012793
  -10729.000       0.047021      -0.008205       0.410247     502.894933
  -10728.000       0.045985       0.005138       0.408088     485.539148
  -10727.000       0.044795       0.017391       0.405854     470.800485
  -10726.000       0.043681       0.027706       0.403590     459.428340
  -10725.000       0.042557       0.035231       0.401346     451.806702
  -10724.000       0.041332       0.039412       0.399180     447.840485
  -10723.000       0.040170       0.040165       0.397150     446.986731
  -10722.000       0.038962       0.037530       0.395313     448.814706
  -10721.000       0.037740       0.031906       0.393732     452.820507
  -10720.000       0.036532       0.024061       0.392458     458.415100
  -10719.000       0.035263       0.014714       0.391536     465.262424
  -10718.000       0.034067       0.004787       0.391010     472.938679
  -10717.000       0.032771      -0.004744       0.390899     480.973642
  -10716.000       0.031495      -0.013128       0.391213     488.926329
  -10715.000       0.030299      -0.019839       0.391946     496.350426
  -10714.000       0.028920      -0.024231       0.393072     502.497726
  -10713.000       0.027683      -0.026452       0.394549     507.119013
  -10712.000       0.026381      -0.026371       0.396335     509.715978
  -10711.000       0.025080      -0.024343       0.398367     510.316387
  -10710.000       0.023772      -0.020757       0.400586     509.131847
  -10709.000       0.022508      -0.016246       0.402928     506.793052
  -10708.000       0.021255      -0.011086       0.405328     503.645160
  -10707.000       0.020012      -0.006016       0.407723     500.547428
  -10706.000       0.018810      -0.001279       0.410054     497.797461
  -10705.000       0.017702       0.002883       0.412257     495.625895
  -10704.000       0.016634       0.006196       0.414277     494.264687
  -10703.000       0.015648       0.008702       0.416060     493.578529
  -10702.000       0.014844       0.010526       0.417551     493.342088
  -10701.000       0.014132       0.011682       0.418709     493.470280
  -10700.000       0.013581       0.012400       0.419499     493.675541
  -10699.000       0.013336       0.012906       0.419894     493.685256
  -10698.000       0.013179       0.013126       0.419885     493.576035
  -10697.000       0.013308       0.013272       0.419474     493.131739
  -10696.000       0.013681       0.013283       0.418674     492.431616
  -10695.000       0.014207       0.012994       0.417516     491.661973
  -10694.000       0.014951       0.012276       0.416042     490.977444
  -10693.000       0.015823       0.011021       0.414298     490.500732
  -10692.000       0.016875       0.008897       0.412346     490.583037
  -10691.000       0.017987       0.005883       0.410244     491.280192
  -10690.000       0.019200       0.001994       0.408051     492.639113
  -10689.000       0.020499      -0.002873       0.405835     494.859206
  -10688.000       0.021824      -0.008311       0.403654     497.710169
  -10687.000       0.023166      -0.013957       0.401564     501.022890
  -10686.000       0.024615      -0.019463       0.399626     504.633165
  -10685.000       0.025994      -0.024034       0.397888     507.890988
  -10684.000       0.027396      -0.027212       0.396395     510.322294
  -10683.000       0.028833      -0.028455       0.395195     511.210664
  -10682.000       0.030250      -0.027323       0.394319     509.823401
  -10681.000       0.031612      -0.023556       0.393796     505.605303
  -10680.000       0.033011      -0.017402       0.393639     498.697400
  -10679.000       0.034375      -0.008975       0.393848     489.367681
  -10678.000       0.035716       0.000975       0.394410     478.817772
  -10677.000       0.037043       0.011621       0.395300     468.375027
  -10676.000       0.038314       0.022042       0.396478     459.296204
  -10675.000       0.039667       0.031251       0.397897     452.560788
  -10674.000       0.040837       0.038086       0.399501     449.006521
  -10673.000       0.042097       0.041977       0.401232     448.594565
  -10672.000       0.043312       0.042270       0.403034     451.346189
  -10671.000       0.044395       0.038659       0.404856     456.987480
  -10670.000       0.045591       0.031495       0.406650     464.909111
  -10669.000       0.046642       0.021102       0.408376     474.807736
  -10668.000       0.047670       0.008286       0.409999     486.274233
  -10667.000       0.048672      -0.005736       0.411486     498.823465
  -10666.000       0.049587      -0.019825       0.412811     512.161960
  -10665.000       0.050519      -0.032740       0.413951     525.787179
  -10664.000       0.051310      -0.043115       0.414886     538.745023
  -10663.000       0.052044      -0.050021       0.415602     549.769606
  -10662.000       0.052859      -0.052854       0.416086     557.170150
  -10661.000       0.053414      -0.050908       0.416328     558.642185
  -10660.000       0.054046      -0.044554       0.416331     553.143911
  -10659.000       0.054596      -0.034135       0.416098     540.540755
  -10658.000       0.055075      -0.020401       0.415643     522.408755
  -10657.000       0.055497      -0.004675       0.414986     501.859500
  -10656.000       0.055856       0.011665       0.414142     481.974369
  -10655.000       0.056179       0.027378       0.413135     464.929190
  -10654.000       0.056418       0.040674       0.411989     452.499575
  -10653.000       0.056602       0.050530       0.410727     444.901083
  -10652.000       0.056774       0.055970       0.409373     441.933761
  -10651.000       0.056815       0.056331       0.407950     443.091943
  -10650.000       0.056859       0.051656       0.406479     447.506749
  -10649.000       0.056852       0.042312       0.404979     454.452995
  -10648.000       0.056759       0.029098       0.403476     463.347604
  -10647.000       0.056625       0.013201       0.401993     473.740171
  -10646.000       0.056412      -0.003718       0.400560     485.159877
  -10645.000       0.056223      -0.020327       0.399203     497.446933
  -10644.000       0.055876      -0.034871       0.397951     509.967593
  -10643.000       0.055522      -0.046032       0.396831     521.745503
  -10642.000       0.055127      -0.052863       0.395871     531.370801
  -10641.000       0.054690      -0.054681       0.395097     536.754522
  -10640.000       0.054137      -0.051327       0.394531     535.980887
  -10639.000       0.053609      -0.043338       0.394190     528.333598
  -10638.000       0.053055      -0.031457       0.394089     514.545658
  -10637.000       0.052351      -0.016861       0.394235     496.998709
  -10636.000       0.051741      -0.001152       0.394638     478.966062
  -10635.000       0.050997       0.014310       0.395298     463.014936
  -10634.000       0.050259       0.028000       0.396215     450.988873
  -10633.000       0.049497       0.038647       0.397382     443.686293
  -10632.000       0.048646       0.045351       0.398784     441.111216
  -10631.000       0.047857       0.047756       0.400400     442.666807
  -10630.000       0.046922       0.045602       0.402205     447.851684
  -10629.000       0.046023       0.039456       0.404163     455.768859
  -10628.000       0.045139       0.030079       0.406228     465.705545
  -10627.000       0.044098       0.018287       0.408360     477.234121
  -10626.000       0.043126       0.005542       0.410498     489.570858
  -10625.000       0.042136      -0.007093       0.412590     502.314536
  -10624.000       0.041026      -0.018502       0.414585     514.911259
  -10623.000       0.040000      -0.027659       0.416430     526.480271
  -10622.000       0.038835      -0.033870       0.418077     536.108331
  -10621.000       0.037782      -0.036911       0.419486     542.856373
  -10620.000       0.036600      -0.036484       0.420617     545.576011
  -10619.000       0.035436      -0.032982       0.421437     543.933397
  -10618.000       0.034336      -0.026930       0.421923     538.177691
  -10617.000       0.033124      -0.018900       0.422049     529.083949
  -10616.000       0.031957      -0.009798       0.421803     518.145679
  -10615.000       0.030799      -0.000564       0.421179     506.945228
  -10614.000       0.029600       0.008157       0.420170     496.524068
  -10613.000       0.028435       0.015474       0.418793     487.915350
  -10612.000       0.027217       0.020818       0.417070     481.548581
  -10611.000       0.026076       0.024010       0.415030     477.309957
  -10610.000       0.024866       0.024742       0.412722     475.221657
  -10609.000       0.023630       0.023169       0.410203     474.911590
  -10608.000       0.022506       0.019721       0.407532     475.918895
  -10607.000       0.021241       0.014707       0.404784     478.013239
  -10606.000       0.020041       0.008847       0.402036     480.713434
  -10605.000       0.018832       0.002783       0.399357     483.643652
  -10604.000       0.017624      -0.002856       0.396829     486.433617
  -10603.000       0.016381      -0.007589       0.394519     488.772997
  -10602.000       0.015184      -0.010853       0.392487     490.156066
  -10601.000       0.013981      -0.012594       0.390797     490.504776
  -10600.000       0.012788      -0.012695       0.389494     489.625291
  -10599.000       0.011579      -0.011327       0.388611     487.622448
  -10598.000       0.010416      -0.008873       0.388182     484.880395
  -10597.000       0.009307      -0.005802       0.388219     481.896489
  -10596.000       0.008127      -0.002496       0.388715     479.101718
  -10595.000       0.007070       0.000437       0.389663     477.124924
  -10594.000       0.006050       0.002663       0.391034     476.273971
  -10593.000       0.005079       0.003972       0.392778     476.688920
  -10592.000       0.004243       0.004161       0.394850     478.489122
  -10591.000       0.003581       0.003363       0.397175     481.463468
  -10590.000       0.003308       0.001818       0.399682     485.321269
  -10589.000       0.003274      -0.000222       0.402294     489.777100
  -10588.000       0.003720      -0.002325       0.404933     494.370553
  -10587.000       0.004376      -0.004081       0.407526     498.645856
  -10586.000       0.005210      -0.005188       0.410010     502.226981
  -10585.000       0.006176      -0.005388       0.412322     504.751468
  -10584.000       0.007064      -0.004460       0.414416     505.891396
  -10583.000       0.008184      -0.002605       0.416256     505.783643
  -10582.000       0.009169       0.000189       0.417811     504.385857
  -10581.000       0.010183       0.003517       0.419058     502.141352
  -10580.000       0.011239       0.007032       0.419989     499.455530
  -10579.000       0.012233       0.010264       0.420588     496.848673
  -10578.000       0.013244       0.012808       0.420855     494.724843
  -10577.000       0.014201       0.014183       0.420794     493.508511
  -10576.000       0.015145       0.014158       0.420413     493.343796
  -10575.000       0.016117       0.012592       0.419729     494.282217
  -10574.000       0.016948       0.009420       0.418769     496.348547
  -10573.000       0.017869       0.004949       0.417560     499.279013
  -10572.000       0.018718      -0.000544       0.416140     502.928449
  -10571.000       0.019517      -0.006472       0.414557     506.922146
  -10570.000       0.020354      -0.012311       0.412851     510.930126
  -10569.000       0.021113      -0.017253       0.411073     514.303554
  -10568.000       0.021904      -0.020935       0.409267     516.703554
  -10567.000       0.022599      -0.022598       0.407470     517.213217
  -10566.000       0.023343      -0.022138       0.405720     515.513750
  -10565.000       0.024046      -0.019309       0.404047     511.143695
  -10564.000       0.024669      -0.014345       0.402475     504.278124
  -10563.000       0.025302      -0.007588       0.401027     495.429966
  -10562.000       0.025974       0.000251       0.399719     485.657448
  -10561.000       0.026498       0.008470       0.398567     476.035452
  -10560.000       0.027053       0.016191       0.397584     467.645144
  -10559.000       0.027573       0.022526       0.396785     461.354555
  -10558.000       0.028043       0.026821       0.396178     457.580375
  -10557.000       0.028475       0.028469       0.395775     456.536922
  -10556.000       0.028834       0.027224       0.395576     458.107780
  -10555.000       0.029226       0.023161       0.395582     461.999289
  -10554.000       0.029507       0.016606       0.395786     467.858103
  -10553.000       0.029761       0.008212       0.396182     475.256522
  -10552.000       0.030015      -0.001197       0.396755     483.754664
  -10551.000       0.030197      -0.010597       0.397490     492.790999
  -10550.000       0.030341      -0.019075       0.398371     501.803258
  -10549.000       0.030491      -0.025608       0.399378     509.853610
  -10548.000       0.030603      -0.029636       0.400492     516.168116
  -10547.000       0.030629      -0.030559       0.401699     519.605007
  -10546.000       0.030726      -0.028461       0.402979     519.639472
  -10545.000       0.030702      -0.023335       0.404315     515.857227
  -10544.000       0.030721      -0.015917       0.405687     509.002672
  -10543.000       0.030625      -0.006824       0.407071     500.067825
  -10542.000       0.030565       0.002879       0.408441     490.676217
  -10541.000       0.030496       0.012254       0.409772     482.182365
  -10540.000       0.030292       0.020276       0.411034     475.751462
  -10539.000       0.030153       0.026192       0.412195     471.897251
  -10538.000       0.029978       0.029382       0.413227     470.845843
  -10537.000       0.029732       0.029509       0.414101     472.484573
  -10536.000       0.029503       0.026684       0.414793     476.341750
  -10535.000       0.029221       0.021132       0.415285     482.064093
  -10534.000       0.028986       0.013527       0.415563     489.075972
  -10533.000       0.028658       0.004665       0.415616     496.889863
  -10532.000       0.028343      -0.004518       0.415441     504.969082
  -10531.000       0.028125      -0.013131       0.415035     512.764282
  -10530.000       0.027721      -0.020113       0.414405     519.446847
  -10529.000       0.027487      -0.024963       0.413559     524.355458
  -10528.000       0.027157      -0.027010       0.412511     526.490843
  -10527.000       0.026851      -0.026158       0.411280     525.281002
  -10526.000       0.026579      -0.022534       0.409895     520.501191
  -10525.000       0.026254      -0.016508       0.408382     512.501567
  -10524.000       0.026014      -0.008767       0.406786     502.310141
  -10523.000       0.025732      -0.000206       0.405149     491.351010
  -10522.000       0.025427       0.008264       0.403518     480.993054
  -10521.000       0.025246       0.015660       0.401947     472.409031
  -10520.000       0.024981       0.021188       0.400483     466.319718
  -10519.000       0.024751       0.024178       0.399173     463.065858
  -10518.000       0.024605       0.024405       0.398064     462.526840
  -10517.000       0.024408       0.021709       0.397191     464.593484
  -10516.000       0.024297       0.016556       0.396582     468.740278
  -10515.000       0.024153       0.009478       0.396261     474.594628
  -10514.000       0.024116       0.001346       0.396237     481.614256
  -10513.000       0.024084      -0.006946       0.396514     489.298473
  -10512.000       0.024006      -0.014302       0.397087     496.882292
  -10511.000       0.024095      -0.020070       0.397936     503.762828
  -10510.000       0.024115      -0.023413       0.399040     508.947281
  -10509.000       0.024181      -0.024055       0.400366     511.733524
  -10508.000       0.024280      -0.021927       0.401871     511.588512
  -10507.000       0.024389      -0.017296       0.403511     508.496440
  -10506.000       0.024562      -0.010620       0.405234     502.914573
  -10505.000       0.024672      -0.002793       0.406984     496.015824
  -10504.000       0.024853       0.005460       0.408707     488.851030
  -10503.000       0.025089       0.013204       0.410351     482.589241
  -10502.000       0.025222       0.019507       0.411858     478.173340
  -10501.000       0.025453       0.023835       0.413188     475.898536
  -10500.000       0.025714       0.025701       0.414300     475.918683
  -10499.000       0.025872       0.024761       0.415160     478.223176
  -10498.000       0.026176       0.021352       0.415750     482.254597
  -10497.000       0.026364       0.015585       0.416052     487.831790
  -10496.000       0.026660       0.008124       0.416059     494.433266
  -10495.000       0.026906      -0.000257       0.415778     501.593270
  -10494.000       0.027156      -0.008752       0.415217     508.852393
  -10493.000       0.027481      -0.016567       0.414392     515.702730
  -10492.000       0.027724      -0.022760       0.413329     521.347820
  -10491.000       0.027990      -0.026824       0.412057     525.139546
  -10490.000       0.028290      -0.028282       0.410607     526.236547
  -10489.000       0.028527      -0.026886       0.409024     524.001890
  -10488.000       0.028775      -0.022794       0.407350     518.294100
  -10487.000       0.029001      -0.016397       0.405632     509.554717
  -10486.000       0.029253      -0.008210       0.403924     498.660252
  -10485.000       0.029450       0.000927       0.402272     487.011559
  -10484.000       0.029604       0.010005       0.400728     476.104293
  -10483.000       0.029856       0.018361       0.399336     466.803434
  -10482.000       0.029974       0.024840       0.398133     460.195424
  -10481.000       0.030126       0.028969       0.397153     456.412424
  -10480.000       0.030260       0.030239       0.396419     455.537629
  -10479.000       0.030397       0.028530       0.395942     457.320031
  -10478.000       0.030468       0.023895       0.395731     461.505757
  -10477.000       0.030570       0.016992       0.395783     467.492784
  -10476.000       0.030644       0.008290       0.396089     475.040064
  -10475.000       0.030699      -0.001228       0.396639     483.595430
  -10474.000       0.030734      -0.010575       0.397411     492.613633
  -10473.000       0.030731      -0.018921       0.398381     501.575709
  -10472.000       0.030776      -0.025452       0.399524     509.729948
  -10471.000       0.030684      -0.029429       0.400807     516.125468
  -10470.000       0.030652      -0.030646       0.402199     520.025547
  -10469.000       0.030606      -0.028976       0.403666     520.748179
  -10468.000       0.030428      -0.024491       0.405169     517.937842
  -10467.000       0.030322      -0.017891       0.406672     512.230979
  -10466.000       0.030135      -0.009688       0.408145     504.404290
  -10465.000       0.029924      -0.000646       0.409552     495.664892
  -10464.000       0.029672       0.008183       0.410866     487.491579
  -10463.000       0.029379       0.016174       0.412067     480.687785
  -10462.000       0.029113       0.022534       0.413134     475.973253
  -10461.000       0.028765       0.026669       0.414052     473.685933
  -10460.000       0.028340       0.028245       0.414813     473.805611
  -10459.000       0.028042       0.027379       0.415407     475.897967
  -10458.000       0.027545       0.023881       0.415831     479.954878
  -10457.000       0.027118       0.018472       0.416083     485.248038
  -10456.000       0.026644       0.011560       0.416159     491.499245
  -10455.000       0.026121       0.003802       0.416056     498.301829
  -10454.000       0.025605      -0.003958       0.415778     505.111682
  -10453.000       0.024997      -0.010975       0.415323     511.415149
  -10452.000       0.024446      -0.016802       0.414695     516.832103
  -10451.000       0.023775      -0.020723       0.413903     520.584639
  -10450.000       0.023074      -0.022565       0.412954     522.254903
  -10449.000       0.022421      -0.022327       0.411862     521.568376
  -10448.000       0.021622      -0.019960       0.410644     518.280275
  -10447.000       0.020826      -0.015955       0.409321     512.855178
  -10446.000       0.020020      -0.010784       0.407915     505.912079
  -10445.000       0.019113      -0.005002       0.406453     498.255692
  -10444.000       0.018245       0.000804       0.404957     490.698256
  -10443.000       0.017224       0.005876       0.403451     484.152448
  -10442.000       0.016297       0.009971       0.401963     478.850958
  -10441.000       0.015267       0.012600       0.400518     475.209937
  -10440.000       0.014186       0.013585       0.399138     473.267761
  -10439.000       0.013135       0.013131       0.397857     472.742978
  -10438.000       0.012048       0.011366       0.396700     473.462938
  -10437.000       0.010884       0.008601       0.395696     475.160020
  -10436.000       0.009752       0.005462       0.394879     477.321247
  -10435.000       0.008582       0.002306       0.394277     479.693478
  -10434.000       0.007369      -0.000470       0.393912     481.967930
  -10433.000       0.006157      -0.002342       0.393811     483.682102
  -10432.000       0.004905      -0.003301       0.393982     484.809477
  -10431.000       0.003693      -0.003322       0.394430     485.296696
  -10430.000       0.002402      -0.002402       0.395153     485.114137
  -10429.000       0.001273      -0.000998       0.396137     484.688849
  -10428.000       0.000936       0.000557       0.397361     484.337745
  -10427.000       0.001973       0.001964       0.398803     484.342930
  -10426.000       0.003253       0.002722       0.400426     485.156518
  -10425.000       0.004572       0.002551       0.402194     487.001652
  -10424.000       0.005977       0.001510       0.404073     489.779511
  -10423.000       0.007389      -0.000620       0.406018     493.662609
  -10422.000       0.008754      -0.003481       0.407987     498.304381
  -10421.000       0.010199      -0.006717       0.409938     503.370736
  -10420.000       0.011579      -0.009965       0.411825     508.525233
  -10419.000       0.013036      -0.012699       0.413602     513.207846
  -10418.000       0.014395      -0.014349       0.415231     516.766428
  -10417.000       0.015804      -0.014655       0.416667     518.762412
  -10416.000       0.017234      -0.013312       0.417874     518.696377
  -10415.000       0.018551      -0.010160       0.418825     516.249823
  -10414.000       0.019956      -0.005491       0.419491     511.702258
  -10413.000       0.021311       0.000454       0.419854     505.427323
  -10412.000       0.022639       0.007234       0.419912     498.119208
  -10411.000       0.023974       0.013993       0.419654     490.886378
  -10410.000       0.025267       0.020160       0.419094     484.443993
  -10409.000       0.026603       0.025036       0.418245     479.450693
  -10408.000       0.027855       0.027826       0.417123     476.475408
  -10407.000       0.029097       0.028153       0.415760     475.588536
  -10406.000       0.030424       0.025822       0.414185     476.692138
  -10405.000       0.031536       0.020617       0.412434     479.801244
  -10404.000       0.032791       0.013085       0.410550     484.431768
  -10403.000       0.033927       0.003689       0.408575     490.388059
  -10402.000       0.035028      -0.006781       0.406555     497.355430
  -10401.000       0.036118      -0.017282       0.404542     504.869840
  -10400.000       0.037123      -0.026682       0.402586     512.295452
  -10399.000       0.038155      -0.034161       0.400735     518.992233
  -10398.000       0.039095      -0.038618       0.399039     523.626321
  -10397.000       0.039968      -0.039516       0.397540     524.996413
  -10396.000       0.040916      -0.036703       0.396273     522.118989
  -10395.000       0.041702      -0.030061       0.395269     514.302082
  -10394.000       0.042480      -0.020266       0.394547     502.321101
  -10393.000       0.043281      -0.008159       0.394116     487.751713
  -10392.000       0.043946       0.005200       0.393981     472.679761
  -10391.000       0.044647       0.018466       0.394133     459.210982
  -10390.000       0.045249       0.030266       0.394558     448.926133
  -10389.000       0.045859       0.039540       0.395239     442.492514
  -10388.000       0.046409       0.045242       0.396149     440.191168
  -10387.000       0.046888       0.046742       0.397259     441.764051
  -10386.000       0.047396       0.043948       0.398539     446.638814
  -10385.000       0.047802       0.036979       0.399949     454.288437
  -10384.000       0.048175       0.026500       0.401451     464.100421
  -10383.000       0.048503       0.013493       0.403007     475.543988
  -10382.000       0.048834      -0.000832       0.404576     488.160711
  -10381.000       0.049011      -0.015282       0.406121     501.653576
  -10380.000       0.049236      -0.028337       0.407606     515.263628
  -10379.000       0.049403      -0.039016       0.409000     528.390125
  -10378.000       0.049485      -0.046249       0.410275     539.724646
  -10377.000       0.049555      -0.049436       0.411412     547.675483
  -10376.000       0.049577      -0.048322       0.412394     550.644469
  -10375.000       0.049598      -0.043032       0.413209     547.477320
  -10374.000       0.049509      -0.034033       0.413850     538.108600
  -10373.000       0.049439      -0.022109       0.414313     523.842124
  -10372.000       0.049356      -0.008428       0.414597     507.118332
  -10371.000       0.049173       0.005976       0.414704     490.292537
  -10370.000       0.049009       0.019711       0.414638     475.617949
  -10369.000       0.048813       0.031642       0.414406     464.362619
  -10368.000       0.048539       0.040804       0.414017     457.058112
  -10367.000       0.048313       0.046419       0.413481     453.649743
  -10366.000       0.047947       0.047945       0.412812     453.860986
  -10365.000       0.047687       0.045518       0.412027     456.916812
  -10364.000       0.047257       0.039153       0.411143     462.416358
  -10363.000       0.046845       0.029631       0.410180     469.649080
  -10362.000       0.046481       0.017786       0.409160     478.162856
  -10361.000       0.045947       0.004611       0.408103     487.633484
  -10360.000       0.045445      -0.008674       0.407029     497.616754
  -10359.000       0.044965      -0.020904       0.405960     507.632695
  -10358.000       0.044349      -0.031105       0.404916     517.141260
  -10357.000       0.043792      -0.038402       0.403914     525.142226
  -10356.000       0.043141      -0.042205       0.402973     530.523915
  -10355.000       0.042514      -0.042362       0.402107     532.229917
  -10354.000       0.041862      -0.038905       0.401334     529.442466
  -10353.000       0.041100      -0.032210       0.400667     522.100987
  -10352.000       0.040461      -0.023082       0.400121     511.238141
  -10351.000       0.039674      -0.012260       0.399709     498.264799
  -10350.000       0.038906      -0.000843       0.399444     485.113356
  -10349.000       0.038157       0.010193       0.399333     473.330513
  -10348.000       0.037345       0.019892       0.399382     464.052186
  -10347.000       0.036512       0.027531       0.399592     457.792675
  -10346.000       0.035677       0.032453       0.399960     454.740973
  -10345.000       0.034833       0.034501       0.400475     454.594660
  -10344.000       0.033918       0.033534       0.401129     457.077791
  -10343.000       0.033016       0.029928       0.401900     461.601464
  -10342.000       0.032079       0.024050       0.402772     467.791582
  -10341.000       0.031152       0.016649       0.403723     475.079009
  -10340.000       0.030133       0.008360       0.404731     483.110608
  -10339.000       0.029160      -0.000012       0.405773     491.399673
  -10338.000       0.028170      -0.007763       0.406826     499.499330
  -10337.000       0.027111      -0.014339       0.407864     506.974095
  -10336.000       0.026078      -0.019286       0.408864     513.303179
  -10335.000       0.025048      -0.022357       0.409799     518.032076
  -10334.000       0.023970      -0.023521       0.410642     520.865090
  -10333.000       0.022905      -0.022849       0.411372     521.562870
  -10332.000       0.021853      -0.020647       0.411962     520.285531
  -10331.000       0.020794      -0.017221       0.412393     517.281935
  -10330.000       0.019741      -0.013057       0.412648     513.114846
  -10329.000       0.018687      -0.008505       0.412718     508.259881
  -10328.000       0.017759      -0.003995       0.412594     503.276448
  -10327.000       0.016721       0.000158       0.412281     498.581090
  -10326.000       0.015850       0.003774       0.411782     494.377843
  -10325.000       0.015043       0.006698       0.411112     490.827919
  -10324.000       0.014244       0.008904       0.410288     487.942480
  -10323.000       0.013619       0.010485       0.409333     485.598058
  -10322.000       0.013121       0.011519       0.408271     483.710461
  -10321.000       0.012718       0.012110       0.407133     482.189691
  -10320.000       0.012551       0.012448       0.405948     480.859368
  -10319.000       0.012495       0.012482       0.404748     479.794318
  -10318.000       0.012692       0.012351       0.403568     478.896985
  -10317.000       0.012993       0.011892       0.402439     478.336686
  -10316.000       0.013527       0.011124       0.401393     478.121517
  -10315.000       0.014166       0.009740       0.400465     478.554255
  -10314.000       0.014955       0.007812       0.399683     479.578315
  -10313.000       0.015806       0.005046       0.399074     481.484239
  -10312.000       0.016844       0.001551       0.398661     484.203151
  -10311.000       0.017848      -0.002661       0.398461     487.790827
  -10310.000       0.018935      -0.007357       0.398483     492.108937
  -10309.000       0.020159      -0.012278       0.398732     497.004167
  -10308.000       0.021290      -0.016902       0.399197     502.084876
  -10307.000       0.022522      -0.020862       0.399870     507.002035
  -10306.000       0.023774      -0.023609       0.400727     511.144870
  -10305.000       0.025001      -0.024691       0.401742     513.880885
  -10304.000       0.026263      -0.023824       0.402887     514.627300
  -10303.000       0.027489      -0.020823       0.404128     512.911112
  -10302.000       0.028754      -0.015682       0.405431     508.561479
  -10301.000       0.029987      -0.008726       0.406763     501.964767
  -10300.000       0.031152      -0.000374       0.408091     493.816164
  -10299.000       0.032422       0.008722       0.409381     485.129633
  -10298.000       0.033560       0.017786       0.410602     477.036933
  -10297.000       0.034680       0.025915       0.411723     470.533893
  -10296.000       0.035874       0.032462       0.412717     466.118740
  -10295.000       0.036900       0.036472       0.413559     464.384934
  -10294.000       0.037999       0.037646       0.414223     465.142764
  -10293.000       0.038982       0.035528       0.414693     468.371569
  -10292.000       0.039997       0.030243       0.414960     473.656551
  -10291.000       0.040925       0.021958       0.415012     480.742237
  -10290.000       0.041802       0.011438       0.414853     489.123192
  -10289.000       0.042674      -0.000650       0.414486     498.595757
  -10288.000       0.043508      -0.013159       0.413922     508.707317
  -10287.000       0.044227      -0.024976       0.413178     519.025221
  -10286.000       0.044972      -0.035057       0.412272     528.903946
  -10285.000       0.045666      -0.042366       0.411221     537.293565
  -10284.000       0.046259      -0.046087       0.410051     542.785062
  -10283.000       0.046848      -0.045826       0.408787     543.883909
  -10282.000       0.047397      -0.041470       0.407453     539.403515
  -10281.000       0.047846      -0.033155       0.406077     528.917310
  -10280.000       0.048287      -0.021826       0.404688     513.801527
  -10279.000       0.048652      -0.008173       0.403311     495.855727
  -10278.000       0.048994       0.006411       0.401981     477.855936
  -10277.000       0.049255       0.020602       0.400724     462.026913
  -10276.000       0.049428       0.033072       0.399569     449.853424
  -10275.000       0.049682       0.042699       0.398542     441.911789
  -10274.000       0.049691       0.048339       0.397668     438.486665
  -10273.000       0.049774       0.049657       0.396964     438.928217
  -10272.000       0.049788       0.046407       0.396447     442.760352
  -10271.000       0.049705       0.038805       0.396127     449.415465
  -10270.000       0.049613       0.027739       0.396011     458.150129
  -10269.000       0.049437       0.014165       0.396102     468.561845
  -10268.000       0.049262      -0.000679       0.396398     480.264491
  -10267.000       0.049011      -0.015214       0.396894     492.704726
  -10266.000       0.048686      -0.028236       0.397581     505.450996
  -10265.000       0.048410      -0.038533       0.398453     517.601376
  -10264.000       0.048007      -0.045125       0.399492     527.885995
  -10263.000       0.047579      -0.047527       0.400685     534.784438
  -10262.000       0.047180      -0.045687       0.402012     536.921879
  -10261.000       0.046643      -0.039696       0.403447     533.323074
  -10260.000       0.046145      -0.030413       0.404964     524.561088
  -10259.000       0.045563      -0.018668       0.406535     512.052744
  -10258.000       0.044978      -0.005626       0.408122     498.048364
  -10257.000       0.044370       0.007573       0.409696     484.677930
  -10256.000       0.043629       0.019572       0.411221     473.837106
  -10255.000       0.043016       0.029628       0.412663     466.127357
  -10254.000       0.042239       0.036710       0.413995     462.142069
  -10253.000       0.041457       0.040408       0.415189     461.583759
  -10252.000       0.040696       0.040605       0.416216     463.958067
  -10251.000       0.039879       0.037356       0.417060     468.773070
  -10250.000       0.039007       0.031072       0.417700     475.455111
  -10249.000       0.038176       0.022570       0.418117     483.314092
  -10248.000       0.037275       0.012516       0.418300     492.011525
  -10247.000       0.036399       0.001900       0.418238     501.026903
  -10246.000       0.035460      -0.008280       0.417923     509.839644
  -10245.000       0.034530      -0.017297       0.417356     518.019482
  -10244.000       0.033610      -0.024443       0.416541     524.939335
  -10243.000       0.032609      -0.029090       0.415486     529.771343
  -10242.000       0.031644      -0.031140       0.414212     531.996297
  -10241.000       0.030698      -0.030517       0.412742     531.060549
  -10240.000       0.029661      -0.027318       0.411103     526.750613
  -10239.000       0.028672      -0.022151       0.409335     519.629460
  -10238.000       0.027691      -0.015495       0.407475     510.431020
  -10237.000       0.026631      -0.007918       0.405560     500.122421
  -10236.000       0.025632      -0.000347       0.403638     490.061505
  -10235.000       0.024561       0.006706       0.401751     481.008349
  -10234.000       0.023565       0.012695       0.399941     473.559523
  -10233.000       0.022472       0.016998       0.398254     468.250606
  -10232.000       0.021422       0.019552       0.396731     464.955410
  -10231.000       0.020404       0.020229       0.395407     463.612220
  -10230.000       0.019323       0.019076       0.394326     464.064181
  -10229.000       0.018249       0.016422       0.393511     465.953739
  -10228.000       0.017251       0.012781       0.392990     468.843492
  -10227.000       0.016162       0.008340       0.392781     472.652568
  -10226.000       0.015123       0.003862       0.392889     476.782736
  -10225.000       0.014090      -0.000320       0.393313     481.005144
  -10224.000       0.013045      -0.003931       0.394044     485.097103
  -10223.000       0.012029      -0.006605       0.395057     488.685303
  -10222.000       0.010951      -0.008222       0.396325     491.586247
  -10221.000       0.010002      -0.008982       0.397813     493.895531
  -10220.000       0.008958      -0.008780       0.399476     495.422492
  -10219.000       0.007956      -0.007950       0.401269     496.417215
  -10218.000       0.007061      -0.006804       0.403149     497.145062
  -10217.000       0.006106      -0.005446       0.405066     497.668423
  -10216.000       0.005271      -0.004199       0.406977     498.285510
  -10215.000       0.004563      -0.003271       0.408841     499.175775
  -10214.000       0.003994      -0.002639       0.410616     500.280451
  -10213.000       0.003661      -0.002345       0.412267     501.608980
  -10212.000       0.003695      -0.002394       0.413761     503.136293
  -10211.000       0.003982      -0.002504       0.415065     504.542985
  -10210.000       0.004503      -0.002525       0.416156     505.649726
  -10209.000       0.005260      -0.002439       0.417015     506.413341
  -10208.000       0.006040      -0.001772       0.417620     506.318147
  -10207.000       0.006905      -0.000676       0.417968     505.510494
  -10206.000       0.007842       0.000955       0.418054     503.878820
  -10205.000       0.008753       0.003132       0.417883     501.438221
  -10204.000       0.009722       0.005639       0.417467     498.451589
  -10203.000       0.010631       0.008148       0.416823     495.306077
  -10202.000       0.011627       0.010591       0.415971     492.112398
  -10201.000       0.012551       0.012400       0.414939     489.456644
  -10200.000       0.013465       0.013365       0.413750     487.526244
  -10199.000       0.014430       0.013272       0.412432     486.488562
  -10198.000       0.015341       0.011863       0.411016     486.544813
  -10197.000       0.016215       0.009096       0.409529     487.706206
  -10196.000       0.017145       0.005197       0.407998     489.779712
  -10195.000       0.017984       0.000304       0.406456     492.722772
  -10194.000       0.018852      -0.005203       0.404931     496.302376
  -10193.000       0.019637      -0.010626       0.403453     500.020996
  -10192.000       0.020476      -0.015647       0.402055     503.683375
  -10191.000       0.021228      -0.019553       0.400767     506.658722
  -10190.000       0.021950      -0.021834       0.399612     508.340351
  -10189.000       0.022682      -0.022222       0.398618     508.301730
  -10188.000       0.023386      -0.020488       0.397805     506.080616
  -10187.000       0.024008      -0.016575       0.397186     501.481345
  -10186.000       0.024646      -0.010889       0.396772     494.945388
  -10185.000       0.025276      -0.003843       0.396567     487.092380
  -10184.000       0.025788       0.004005       0.396568     478.784476
  -10183.000       0.026348       0.011725       0.396774     471.202488
  -10182.000       0.026816       0.018647       0.397174     465.112383
  -10181.000       0.027297       0.024053       0.397758     461.105533
  -10180.000       0.027707       0.027233       0.398514     459.604997
  -10179.000       0.028060       0.027848       0.399423     460.604902
  -10178.000       0.028488       0.025869       0.400468     463.847803
  -10177.000       0.028735       0.021205       0.401630     469.245733
  -10176.000       0.029023       0.014459       0.402884     476.255445
  -10175.000       0.029309       0.006248       0.404203     484.477178
  -10174.000       0.029460      -0.002799       0.405563     493.620852
  -10173.000       0.029615      -0.011591       0.406930     502.975148
  -10172.000       0.029755      -0.019358       0.408273     512.000608
  -10171.000       0.029787      -0.025357       0.409562     519.994716
  -10170.000       0.029837      -0.028933       0.410767     525.986952
  -10169.000       0.029773      -0.029716       0.411857     529.137124
  -10168.000       0.029760      -0.027756       0.412811     528.932196
  -10167.000       0.029651      -0.023099       0.413604     525.063336
  -10166.000       0.029463      -0.016273       0.414218     518.062277
  -10165.000       0.029367      -0.008021       0.414640     509.028488
  -10164.000       0.029109       0.000951       0.414859     499.174722
  -10163.000       0.028880       0.009709       0.414866     489.854093
  -10162.000       0.028602       0.017350       0.414662     482.155173
  -10161.000       0.028303       0.023246       0.414240     476.594537
  -10160.000       0.027975       0.026771       0.413608     473.491699
  -10159.000       0.027580       0.027576       0.412775     472.813529
  -10158.000       0.027209       0.025730       0.411757     474.201288
  -10157.000       0.026816       0.021391       0.410572     477.345450
  -10156.000       0.026292       0.015014       0.409252     481.853504
  -10155.000       0.025898       0.007392       0.407829     487.188269
  -10154.000       0.025368      -0.000769       0.406341     492.997142
  -10153.000       0.024849      -0.008576       0.404833     498.747547
  -10152.000       0.024330      -0.015231       0.403345     503.876197
  -10151.000       0.023780      -0.020006       0.401925     507.698242
  -10150.000       0.023249      -0.022586       0.400614     509.738117
  -10149.000       0.022648      -0.022563       0.399451     509.276822
  -10148.000       0.022101      -0.020182       0.398473     506.331850
  -10147.000       0.021557      -0.015709       0.397712     501.080960
  -10146.000       0.020936      -0.009693       0.397191     494.213180
  -10145.000       0.020383      -0.002883       0.396932     486.756690
  -10144.000       0.019865       0.003884       0.396945     479.810937
  -10143.000       0.019268       0.009932       0.397233     474.181661
  -10142.000       0.018775       0.014531       0.397792     470.531124
  -10141.000       0.018257       0.017206       0.398612     469.153542
  -10140.000       0.017798       0.017797       0.399668     469.978694
  -10139.000       0.017338       0.016243       0.400933     472.872349
  -10138.000       0.016879       0.012826       0.402368     477.477405
  -10137.000       0.016552       0.008085       0.403930     483.293844
  -10136.000       0.016139       0.002538       0.405573     489.926946
  -10135.000       0.015826      -0.003105       0.407246     496.809718
  -10134.000       0.015554      -0.008146       0.408897     503.338140
  -10133.000       0.015311      -0.012065       0.410480     508.978509
  -10132.000       0.015132      -0.014442       0.411947     513.169992
  -10131.000       0.014958      -0.014941       0.413256     515.340816
  -10130.000       0.014940      -0.013713       0.414374     515.440724
  -10129.000       0.014868      -0.010742       0.415266     513.299886
  -10128.000       0.014874      -0.006542       0.415911     509.453806
  -10127.000       0.014967      -0.001511       0.416293     504.419097
  -10126.000       0.015086       0.003704       0.416399     499.017675
  -10125.000       0.015196       0.008577       0.416228     493.907259
  -10124.000       0.015424       0.012484       0.415783     489.731578
  -10123.000       0.015639       0.015017       0.415070     486.837541
  -10122.000       0.015904       0.015874       0.414110     485.392979
  -10121.000       0.016171       0.014907       0.412925     485.409249
  -10120.000       0.016476       0.012219       0.411543     486.719395
  -10119.000       0.016830       0.008044       0.410001     489.111388
  -10118.000       0.017119       0.002845       0.408340     492.260136
  -10117.000       0.017488      -0.002907       0.406605     495.879676
  -10116.000       0.017873      -0.008476       0.404847     499.459210
  -10115.000       0.018211      -0.013396       0.403112     502.691796
  -10114.000       0.018583      -0.016977       0.401446     504.924248
  -10113.000       0.018990      -0.018906       0.399899     505.779712
  -10112.000       0.019333      -0.018805       0.398508     504.733053
  -10111.000       0.019731      -0.016768       0.397306     501.714680
  -10110.000       0.020067      -0.012809       0.396328     496.699521
  -10109.000       0.020494      -0.007409       0.395590     490.258616
  -10108.000       0.020819      -0.001051       0.395109     483.084345
  -10107.000       0.021175       0.005638       0.394899     476.025303
  -10106.000       0.021565       0.011930       0.394959     469.944117
  -10105.000       0.021882       0.017179       0.395284     465.484795
  -10104.000       0.022210       0.020855       0.395868     463.026341
  -10103.000       0.022530       0.022511       0.396692     462.760539
  -10102.000       0.022843       0.021989       0.397732     464.626254
  -10101.000       0.023110       0.019270       0.398963     468.454486
  -10100.000       0.023365       0.014659       0.400351     473.902558
  -10099.000       0.023638       0.008499       0.401862     480.698921
  -10098.000       0.023871       0.001472       0.403463     488.369407
  -10097.000       0.024036      -0.005829       0.405114     496.547924
  -10096.000       0.024288      -0.012660       0.406781     504.681139
  -10095.000       0.024455      -0.018422       0.408432     512.268246
  -10094.000       0.024567      -0.022479       0.410035     518.572215
  -10093.000       0.024778      -0.024613       0.411563     523.100700
  -10092.000       0.024841      -0.024413       0.412991     525.100218
  -10091.000       0.024969      -0.022085       0.414293     524.436445
  -10090.000       0.025016      -0.017727       0.415448     521.034003
  -10089.000       0.025070      -0.011805       0.416439     515.425724
  -10088.000       0.025131      -0.004797       0.417246     508.321994
  -10087.000       0.025078       0.002580       0.417855     500.778438
  -10086.000       0.025072       0.009747       0.418253     493.607182
  -10085.000       0.025057       0.016016       0.418428     487.601346
  -10084.000       0.024909       0.020821       0.418372     483.268882
  -10083.000       0.024824       0.023799       0.418084     480.741935
  -10082.000       0.024681       0.024680       0.417560     480.056723
  -10081.000       0.024457       0.023353       0.416806     481.098624
  -10080.000       0.024252       0.020086       0.415833     483.477260
  -10079.000       0.023960       0.015096       0.414648     486.977555
  -10078.000       0.023715       0.008871       0.413271     491.239518
  -10077.000       0.023338       0.002082       0.411722     495.828881
  -10076.000       0.023000      -0.004757       0.410021     500.451590
  -10075.000       0.022645      -0.010968       0.408198     504.637372
  -10074.000       0.022197      -0.015974       0.406281     507.912652
  -10073.000       0.021740      -0.019407       0.404301     509.858027
  -10072.000       0.021303      -0.020992       0.402294     510.047594
  -10071.000       0.020751      -0.020573       0.400306     508.183912
  -10070.000       0.020222      -0.018374       0.398378     504.355352
  -10069.000       0.019616      -0.014629       0.396557     498.816472
  -10068.000       0.019044      -0.009759       0.394898     492.131945
  -10067.000       0.018357      -0.004326       0.393444     485.069612
  -10066.000       0.017659       0.001061       0.392244     478.435402
  -10065.000       0.016981       0.006041       0.391343     472.695835
  -10064.000       0.016173       0.009909       0.390771     468.567290
  -10063.000       0.015369       0.012587       0.390554     466.051133
  -10062.000       0.014544       0.013819       0.390710     465.291659
  -10061.000       0.013658       0.013654       0.391237     466.148099
  -10060.000       0.012718       0.012255       0.392134     468.412476
  -10059.000       0.011805       0.010045       0.393384     471.672722
  -10058.000       0.010811       0.007218       0.394958     475.763033
  -10057.000       0.009838       0.004325       0.396827     480.193671
  -10056.000       0.008811       0.001670       0.398952     484.687543
  -10055.000       0.007801      -0.000511       0.401278     488.986261
  -10054.000       0.006834      -0.002053       0.403757     492.879804
  -10053.000       0.005764      -0.002830       0.406330     496.166857
  -10052.000       0.004901      -0.003108       0.408928     499.007728
  -10051.000       0.004073      -0.002920       0.411489     501.361868
  -10050.000       0.003414      -0.002492       0.413951     503.380618
  -10049.000       0.003208      -0.002215       0.416240     505.381236
  -10048.000       0.003406      -0.002172       0.418302     507.396269
  -10047.000       0.003961      -0.002503       0.420083     509.512630
  -10046.000       0.004892      -0.003450       0.421533     511.926177
  -10045.000       0.005886      -0.004716       0.422619     514.309056
  -10044.000       0.007001      -0.006335       0.423312     516.679863
  -10043.000       0.008209      -0.008011       0.423594     518.724307
  -10042.000       0.009451      -0.009449       0.423466     520.144445
  -10041.000       0.010653      -0.010248       0.422928     520.506907
  -10040.000       0.011977      -0.010317       0.421993     519.687188
  -10039.000       0.013230      -0.009188       0.420689     517.177318
  -10038.000       0.014527      -0.006883       0.419044     512.997606
  -10037.000       0.015784      -0.003429       0.417096     507.243258
  -10036.000       0.017076       0.001076       0.414894     500.154671
  -10035.000       0.018357       0.006271       0.412490     492.303474
  -10034.000       0.019580       0.011600       0.409943     484.464859
  -10033.000       0.020841       0.016644       0.407319     477.193102
  -10032.000       0.022104       0.020736       0.404685     471.181157
  -10031.000       0.023244       0.023204       0.402113     466.999271
  -10030.000       0.024494       0.023805       0.399676     464.701096
  -10029.000       0.025654       0.022042       0.397438     464.575654
  -10028.000       0.026788       0.017919       0.395462     466.498007
  -10027.000       0.027942       0.011664       0.393805     470.277196
  -10026.000       0.029025       0.003741       0.392501     475.657526
  -10025.000       0.030175      -0.005330       0.391584     482.456334
  -10024.000       0.031185      -0.014406       0.391070     490.035147
  -10023.000       0.032250      -0.022795       0.390958     498.015786
  -10022.000       0.033316      -0.029544       0.391240     505.620060
  -10021.000       0.034254      -0.033717       0.391897     511.730553
  -10020.000       0.035226      -0.034942       0.392890     515.428737
  -10019.000       0.036196      -0.032923       0.394190     515.724650
  -10018.000       0.037034      -0.027558       0.395747     511.947988
  -10017.000       0.037914      -0.019460       0.397510     504.583167
  -10016.000       0.038721      -0.009216       0.399429     494.577713
  -10015.000       0.039491       0.002360       0.401447     483.395395
  -10014.000       0.040237       0.014026       0.403505     472.913791
  -10013.000       0.040881       0.024807       0.405553     464.404549
  -10012.000       0.041593       0.033781       0.407538     458.635143
  -10011.000       0.042159       0.039891       0.409410     456.199306
  -10010.000       0.042721       0.042693       0.411133     456.902149
  -10009.000       0.043280       0.041873       0.412670     460.439010
  -10008.000       0.043747       0.037368       0.413994     466.430619
  -10007.000       0.044194       0.029541       0.415088     474.359692
  -10006.000       0.044615       0.019168       0.415939     483.638386
  -10005.000       0.045015       0.006850       0.416537     494.075416
  -10004.000       0.045332      -0.006145       0.416887     505.126258
  -10003.000       0.045668      -0.018787       0.416990     516.434478
  -10002.000       0.045942      -0.030061       0.416854     527.544961
  -10001.000       0.046216      -0.038920       0.416493     537.570956
  -10000.000       0.046378      -0.044552       0.415923     545.370029
   -9999.000       0.046602      -0.046601       0.415159     549.695747
   -9998.000       0.046752      -0.044734       0.414226     549.139589
   -9997.000       0.046830      -0.039086       0.413141     542.950700
   -9996.000       0.046938      -0.030223       0.411931     531.540650
   -9995.000       0.047001      -0.018770       0.410621     516.154422
   -9994.000       0.046980      -0.005672       0.409238     498.892579
   -9993.000       0.047002       0.007822       0.407809     482.136674
   -9992.000       0.046929       0.020716       0.406362     467.535835
   -9991.000       0.046899       0.031894       0.404925     456.232428
   -9990.000       0.046759       0.040273       0.403525     448.852486
   -9989.000       0.046654       0.045286       0.402189     445.204946
   -9988.000       0.046557       0.046499       0.400944     444.988904
   -9987.000       0.046324       0.043676       0.399810     447.808244
   -9986.000       0.046195       0.037273       0.398812     452.976880
   -9985.000       0.045990       0.027769       0.397972     460.065560
   -9984.000       0.045740       0.015946       0.397307     468.699616
   -9983.000       0.045510       0.002957       0.396835     478.406049
   -9982.000       0.045228      -0.010099       0.396575     488.852902
   -9981.000       0.044933      -0.022224       0.396536     499.693528
   -9980.000       0.044618      -0.032221       0.396727     510.132436
   -9979.000       0.044231      -0.039349       0.397151     519.354778
   -9978.000       0.043937      -0.043194       0.397803     526.358054
   -9977.000       0.043486      -0.043251       0.398679     529.746523
   -9976.000       0.043066      -0.039806       0.399761     528.892808
   -9975.000       0.042698      -0.033249       0.401027     523.679283
   -9974.000       0.042170      -0.024046       0.402452     514.628677
   -9973.000       0.041713      -0.013194       0.404004     503.358013
   -9972.000       0.041213      -0.001644       0.405647     491.599360
   -9971.000       0.040680       0.009817       0.407345     480.729855
   -9970.000       0.040123       0.020094       0.409056     472.100967
   -9969.000       0.039566       0.028459       0.410739     466.279233
   -9968.000       0.038991       0.034450       0.412351     463.348553
   -9967.000       0.038394       0.037535       0.413846     463.291033
   -9966.000       0.037765       0.037686       0.415181     465.697514
   -9965.000       0.037179       0.035065       0.416318     470.055945
   -9964.000       0.036555       0.029913       0.417212     475.971097
   -9963.000       0.035864       0.022727       0.417832     482.984400
   -9962.000       0.035282       0.014277       0.418149     490.542187
   -9961.000       0.034587       0.005056       0.418142     498.440786
   -9960.000       0.033922      -0.004131       0.417800     506.213158
   -9959.000       0.033253      -0.012562       0.417123     513.417900
   -9958.000       0.032575      -0.019824       0.416116     519.772343
   -9957.000       0.031876      -0.025345       0.414799     524.688547
   -9956.000       0.031181      -0.028847       0.413200     527.683098
   -9955.000       0.030479      -0.030236       0.411352     528.392496
   -9954.000       0.029811      -0.029539       0.409302     526.557829
   -9953.000       0.029048      -0.026816       0.407098     522.067889
   -9952.000       0.028415      -0.022551       0.404796     515.437709
   -9951.000       0.027728      -0.016976       0.402461     507.074259
   -9950.000       0.027054      -0.010589       0.400155     497.778396
   -9949.000       0.026448      -0.003856       0.397942     488.324839
   -9948.000       0.025886       0.002737       0.395898     479.458360
   -9947.000       0.025318       0.008951       0.394083     471.556509
   -9946.000       0.024852       0.014230       0.392562     465.201438
   -9945.000       0.024438       0.018511       0.391396     460.422888
   -9944.000       0.024099       0.021574       0.390631     457.340949
   -9943.000       0.023814       0.023251       0.390303     455.997945
   -9942.000       0.023641       0.023632       0.390440     456.226712
   -9941.000       0.023580       0.022710       0.391042     457.949094
   -9940.000       0.023537       0.020522       0.392100     461.064896
   -9939.000       0.023670       0.017236       0.393585     465.404106
   -9938.000       0.023892       0.012998       0.395450     470.817267
   -9937.000       0.024166       0.007932       0.397638     477.207489
   -9936.000       0.024565       0.002274       0.400084     484.395134
   -9935.000       0.025096      -0.003678       0.402708     492.141880
   -9934.000       0.025616      -0.009773       0.405436     500.369915
   -9933.000       0.026294      -0.015566       0.408195     508.677765
   -9932.000       0.027003      -0.020769       0.410903     516.787704
   -9931.000       0.027764      -0.025051       0.413495     524.303014
   -9930.000       0.028605      -0.028043       0.415908     530.673119
   -9929.000       0.029422      -0.029386       0.418075     535.258081
   -9928.000       0.030393      -0.029004       0.419950     537.647052
   -9927.000       0.031262      -0.026548       0.421487     537.098415
   -9926.000       0.032220      -0.022173       0.422643     533.540026
   -9925.000       0.033246      -0.015946       0.423396     526.994085
   -9924.000       0.034185      -0.008145       0.423724     517.962911
   -9923.000       0.035182       0.000790       0.423618     507.299872
   -9922.000       0.036241       0.010215       0.423085     496.149875
   -9921.000       0.037185       0.019561       0.422140     485.496112
   -9920.000       0.038234       0.028025       0.420803     476.274123
   -9919.000       0.039211       0.034829       0.419119     469.192470
   -9918.000       0.040221       0.039398       0.417128     464.489031
   -9917.000       0.041217       0.041105       0.414880     462.317106
   -9916.000       0.042155       0.039586       0.412439     462.570834
   -9915.000       0.043185       0.034829       0.409861     464.945425
   -9914.000       0.044095       0.026907       0.407210     469.238739
   -9913.000       0.044999       0.016332       0.404554     475.151405
   -9912.000       0.045936       0.003926       0.401952     482.363069
   -9911.000       0.046771      -0.009436       0.399468     490.734354
   -9910.000       0.047564      -0.022518       0.397162     499.871001
   -9909.000       0.048379      -0.034164       0.395085     509.270598
   -9908.000       0.049086      -0.043232       0.393284     518.107451
   -9907.000       0.049783      -0.048803       0.391808     525.101580
   -9906.000       0.050401      -0.050171       0.390679     528.557426
   -9905.000       0.051018      -0.047144       0.389923     527.031893
   -9904.000       0.051543      -0.039788       0.389555     519.598808
   -9903.000       0.052031      -0.028743       0.389571     506.830419
   -9902.000       0.052458      -0.014883       0.389963     490.495086
   -9901.000       0.052905       0.000477       0.390715     473.294806
   -9900.000       0.053186       0.016059       0.391796     457.649509
   -9899.000       0.053519       0.030317       0.393172     445.478173
   -9898.000       0.053810       0.042090       0.394805     437.621136
   -9897.000       0.053963       0.050171       0.396650     434.433395
   -9896.000       0.054185       0.053995       0.398663     435.430909
   -9895.000       0.054292       0.053111       0.400802     440.184641
   -9894.000       0.054392       0.047688       0.403019     447.943706
   -9893.000       0.054413       0.038235       0.405272     458.028193
   -9892.000       0.054398       0.025578       0.407519     469.890234
   -9891.000       0.054406       0.010827       0.409717     483.055151
   -9890.000       0.054252      -0.004674       0.411828     497.123624
   -9889.000       0.054144      -0.019743       0.413817     511.793136
   -9888.000       0.054010      -0.033023       0.415646     526.461311
   -9887.000       0.053749      -0.043497       0.417284     540.389318
   -9886.000       0.053521      -0.050377       0.418707     552.296193
   -9885.000       0.053246      -0.053142       0.419887     560.552022
   -9884.000       0.052906      -0.051623       0.420807     563.512298
   -9883.000       0.052584      -0.046109       0.421453     560.120207
   -9882.000       0.052134      -0.036982       0.421810     550.257223
   -9881.000       0.051804      -0.025165       0.421870     535.419443
   -9880.000       0.051300      -0.011551       0.421633     517.791740
   -9879.000       0.050838       0.002677       0.421093     499.952846
   -9878.000       0.050410       0.016494       0.420256     483.839159
   -9877.000       0.049851       0.028673       0.419133     470.981214
   -9876.000       0.049349       0.038461       0.417731     461.737589
   -9875.000       0.048826       0.045005       0.416071     456.261538
   -9874.000       0.048262       0.047932       0.414180     454.169855
   -9873.000       0.047691       0.047055       0.412083     454.939936
   -9872.000       0.047078       0.042524       0.409823     458.014125
   -9871.000       0.046490       0.034785       0.407442     462.861532
   -9870.000       0.045855       0.024485       0.404984     469.053185
   -9869.000       0.045161       0.012559       0.402505     476.187995
   -9868.000       0.044547      -0.000092       0.400063     484.011400
   -9867.000       0.043843      -0.012341       0.397711     492.136730
   -9866.000       0.043125      -0.023279       0.395512     500.189746
   -9865.000       0.042441      -0.032008       0.393525     507.514144
   -9864.000       0.041751      -0.037945       0.391804     513.393318
   -9863.000       0.040971      -0.040547       0.390404     516.785072
   -9862.000       0.040315      -0.039916       0.389370     517.061105
   -9861.000       0.039556      -0.035989       0.388740     513.600151
   -9860.000       0.038859      -0.029374       0.388543     506.775794
   -9859.000       0.038139      -0.020649       0.388795     497.393536
   -9858.000       0.037421      -0.010616       0.389494     486.781445
   -9857.000       0.036763      -0.000129       0.390634     476.361348
   -9856.000       0.036018       0.009873       0.392188     467.457732
   -9855.000       0.035349       0.018730       0.394113     460.767703
   -9854.000       0.034700       0.025757       0.396360     456.786963
   -9853.000       0.033975       0.030483       0.398871     455.636455
   -9852.000       0.033325       0.032764       0.401568     457.032715
   -9851.000       0.032681       0.032557       0.404385     460.689951
   -9850.000       0.031975       0.029947       0.407242     466.292688
   -9849.000       0.031343       0.025453       0.410059     473.227916
   -9848.000       0.030670       0.019372       0.412767     481.228408
   -9847.000       0.030028       0.012259       0.415295     489.862312
   -9846.000       0.029369       0.004750       0.417577     498.674360
   -9845.000       0.028694      -0.002692       0.419560     507.364329
   -9844.000       0.028121      -0.009657       0.421194     515.610934
   -9843.000       0.027415      -0.015517       0.422436     522.853370
   -9842.000       0.026835      -0.020227       0.423262     528.926985
   -9841.000       0.026251      -0.023422       0.423642     533.308575
   -9840.000       0.025655      -0.025035       0.423567     535.719219
   -9839.000       0.025100      -0.025090       0.423041     535.965166
   -9838.000       0.024634      -0.023745       0.422068     534.045045
   -9837.000       0.024126      -0.020972       0.420673     529.892210
   -9836.000       0.023715      -0.017208       0.418897     524.020839
   -9835.000       0.023328      -0.012605       0.416779     516.738763
   -9834.000       0.023019      -0.007377       0.414383     508.482279
   -9833.000       0.022732      -0.001946       0.411777     499.925923
   -9832.000       0.022509       0.003486       0.409030     491.462632
   -9831.000       0.022384       0.008706       0.406227     483.453920
   -9830.000       0.022283       0.013318       0.403449     476.393401
   -9829.000       0.022222       0.017206       0.400771     470.415835
   -9828.000       0.022328       0.020186       0.398277     465.673755
   -9827.000       0.022375       0.021955       0.396038     462.425908
   -9826.000       0.022539       0.022507       0.394113     460.589886
   -9825.000       0.022787       0.021751       0.392561     460.200930
   -9824.000       0.023032       0.019585       0.391424     461.308279
   -9823.000       0.023370       0.016116       0.390725     463.796595
   -9822.000       0.023714       0.011545       0.390486     467.522601
   -9821.000       0.024157       0.005939       0.390704     472.488125
   -9820.000       0.024591      -0.000278       0.391364     478.426715
   -9819.000       0.025047      -0.006709       0.392442     485.103882
   -9818.000       0.025595      -0.013065       0.393895     492.351743
   -9817.000       0.026132      -0.018758       0.395665     499.686702
   -9816.000       0.026640      -0.023316       0.397700     506.623158
   -9815.000       0.027292      -0.026529       0.399927     512.772004
   -9814.000       0.027854      -0.027840       0.402272     517.304047
   -9813.000       0.028456      -0.027177       0.404668     519.770106
   -9812.000       0.029105      -0.024489       0.407039     519.756953
   -9811.000       0.029717      -0.019806       0.409318     517.057224
   -9810.000       0.030362      -0.013373       0.411449     511.892493
   -9809.000       0.030981      -0.005722       0.413377     505.003310
   -9808.000       0.031632       0.002776       0.415056     497.059302
   -9807.000       0.032255       0.011436       0.416456     489.096655
   -9806.000       0.032858       0.019499       0.417547     482.073451
   -9805.000       0.033445       0.026436       0.418317     476.527818
   -9804.000       0.034077       0.031596       0.418756     472.910347
   -9803.000       0.034563       0.034368       0.418862     471.525103
   -9802.000       0.035113       0.034602       0.418645     472.132407
   -9801.000       0.035645       0.032094       0.418119     474.638036
   -9800.000       0.036038       0.026833       0.417297     478.854751
   -9799.000       0.036512       0.019359       0.416211     484.297189
   -9798.000       0.036869       0.010071       0.414889     490.791269
   -9797.000       0.037222      -0.000353       0.413366     498.066155
   -9796.000       0.037516      -0.010865       0.411682     505.623431
   -9795.000       0.037754      -0.020744       0.409882     513.193934
   -9794.000       0.038012      -0.029087       0.408005     520.151556
   -9793.000       0.038161      -0.035008       0.406101     525.599283
   -9792.000       0.038268      -0.038006       0.404211     528.624634
   -9791.000       0.038449      -0.037855       0.402379     528.358702
   -9790.000       0.038425      -0.034235       0.400644     523.866506
   -9789.000       0.038489      -0.027708       0.399042     515.449892
   -9788.000       0.038476      -0.018721       0.397605     503.792856
   -9787.000       0.038413      -0.007977       0.396365     490.253232
   -9786.000       0.038310       0.003394       0.395345     476.743025
   -9785.000       0.038167       0.014365       0.394565     464.806719
   -9784.000       0.038007       0.024103       0.394044     455.389097
   -9783.000       0.037773       0.031471       0.393791     449.336112
   -9782.000       0.037480       0.035954       0.393811     446.654885
   -9781.000       0.037222       0.037219       0.394106     447.112879
   -9780.000       0.036838       0.035060       0.394672     450.474901
   -9779.000       0.036442       0.029853       0.395495     456.168065
   -9778.000       0.036050       0.022161       0.396566     463.705261
   -9777.000       0.035556       0.012668       0.397860     472.695012
   -9776.000       0.035081       0.002317       0.399356     482.652709
   -9775.000       0.034525      -0.007824       0.401025     493.019971
   -9774.000       0.034005      -0.017036       0.402837     503.397031
   -9773.000       0.033406      -0.024434       0.404756     513.047004
   -9772.000       0.032773      -0.029383       0.406745     521.113303
   -9771.000       0.032176      -0.031739       0.408764     526.996710
   -9770.000       0.031520      -0.031271       0.410772     529.866896
   -9769.000       0.030817      -0.028188       0.412728     529.435122
   -9768.000       0.030151      -0.022969       0.414591     525.959470
   -9767.000       0.029465      -0.016118       0.416315     520.031466
   -9766.000       0.028686      -0.008228       0.417865     512.568664
   -9765.000       0.027999      -0.000207       0.419198     504.871579
   -9764.000       0.027222       0.007447       0.420277     497.700850
   -9763.000       0.026467       0.014084       0.421073     491.796377
   -9762.000       0.025679       0.019155       0.421556     487.611119
   -9761.000       0.024874       0.022416       0.421701     485.171828
   -9760.000       0.024117       0.023784       0.421495     484.319573
   -9759.000       0.023243       0.023099       0.420928     484.991911
   -9758.000       0.022447       0.020744       0.419995     486.695452
   -9757.000       0.021652       0.016979       0.418709     489.148485
   -9756.000       0.020776       0.012085       0.417078     492.139715
   -9755.000       0.019963       0.006713       0.415129     495.175181
   -9754.000       0.019177       0.001251       0.412898     498.035225
   -9753.000       0.018314      -0.003939       0.410420     500.512532
   -9752.000       0.017553      -0.008325       0.407749     502.187884
   -9751.000       0.016727      -0.011680       0.404948     502.906095
   -9750.000       0.015994      -0.013912       0.402076     502.565874
   -9749.000       0.015208      -0.014778       0.399212     500.921503
   -9748.000       0.014449      -0.014437       0.396435     498.132711
   -9747.000       0.013764      -0.013064       0.393823     494.398415
   -9746.000       0.013029      -0.010769       0.391457     489.903381
   -9745.000       0.012299      -0.007869       0.389420     485.072568
   -9744.000       0.011693      -0.004794       0.387773     480.437209
   -9743.000       0.010969      -0.001576       0.386582     476.126317
   -9742.000       0.010337       0.001296       0.385895     472.682794
   -9741.000       0.009716       0.003700       0.385737     470.242526
   -9740.000       0.009097       0.005565       0.386127     468.870887
   -9739.000       0.008494       0.006758       0.387065     468.668378
   -9738.000       0.007896       0.007254       0.388521     469.604902
   -9737.000       0.007367       0.007287       0.390466     471.425578
   -9736.000       0.006800       0.006774       0.392847     474.153367
   -9735.000       0.006272       0.005957       0.395591     477.505689
   -9734.000       0.005805       0.004966       0.398628     481.308174
   -9733.000       0.005358       0.003917       0.401873     485.383821
   -9732.000       0.004897       0.002839       0.405230     489.626455
   -9731.000       0.004588       0.001947       0.408613     493.753033
   -9730.000       0.004262       0.001126       0.411932     497.788487
   -9729.000       0.003997       0.000436       0.415094     501.581233
   -9728.000       0.003881      -0.000108       0.418024     505.033928
   -9727.000       0.003778      -0.000622       0.420647     508.182890
   -9726.000       0.003765      -0.001144       0.422898     510.989820
   -9725.000       0.003890      -0.001624       0.424728     513.344882
   -9724.000       0.004027      -0.002246       0.426094     515.386131
   -9723.000       0.004242      -0.002900       0.426964     516.957367
   -9722.000       0.004540      -0.003614       0.427330     518.074278
   -9721.000       0.004832      -0.004335       0.427183     518.675098
   -9720.000       0.005215      -0.005053       0.426530     518.752693
   -9719.000       0.005541      -0.005534       0.425397     518.096520
   -9718.000       0.005978      -0.005878       0.423812     516.841931
   -9717.000       0.006366      -0.005834       0.421816     514.768371
   -9716.000       0.006760      -0.005387       0.419464     511.924387
   -9715.000       0.007190      -0.004486       0.416811     508.314454
   -9714.000       0.007634      -0.003152       0.413926     504.043029
   -9713.000       0.007973      -0.001302       0.410882     499.117629
   -9712.000       0.008432       0.000777       0.407753     493.926286
   -9711.000       0.008810       0.003106       0.404622     488.556896
   -9710.000       0.009159       0.005434       0.401573     483.362608
   -9709.000       0.009538       0.007494       0.398677     478.670275
   -9708.000       0.009883       0.009160       0.396015     474.666919
   -9707.000       0.010196       0.010146       0.393656     471.650339
   -9706.000       0.010512       0.010340       0.391654     469.718845
   -9705.000       0.010787       0.009593       0.390057     469.016188
   -9704.000       0.011116       0.008019       0.388902     469.430131
   -9703.000       0.011320       0.005534       0.388201     471.043428
   -9702.000       0.011600       0.002494       0.387963     473.561082
   -9701.000       0.011865      -0.000955       0.388177     476.884375
   -9700.000       0.012034      -0.004438       0.388817     480.703544
   -9699.000       0.012279      -0.007686       0.389855     484.776174
   -9698.000       0.012441      -0.010261       0.391247     488.666932
   -9697.000       0.012625      -0.012067       0.392942     492.208646
   -9696.000       0.012735      -0.012735       0.394887     494.925526
   -9695.000       0.012849      -0.012314       0.397026     496.730919
   -9694.000       0.012964      -0.010770       0.399294     497.465536
   -9693.000       0.012978      -0.008250       0.401640     497.188720
   -9692.000       0.012993      -0.004984       0.404002     496.091540
   -9691.000       0.013043      -0.001293       0.406329     494.497745
   -9690.000       0.012938       0.002499       0.408570     492.759500
   -9689.000       0.012870       0.006029       0.410684     491.246010
   -9688.000       0.012791       0.008980       0.412629     490.250767
   -9687.000       0.012597       0.011073       0.414376     490.013206
   -9686.000       0.012445       0.012186       0.415898     490.565484
   -9685.000       0.012193       0.012148       0.417173     492.003411
   -9684.000       0.011974       0.011110       0.418186     494.119778
   -9683.000       0.011676       0.009103       0.418928     496.849632
   -9682.000       0.011330       0.006435       0.419392     499.894463
   -9681.000       0.011037       0.003303       0.419577     503.092763
   -9680.000       0.010639       0.000125       0.419488     506.084184
   -9679.000       0.010223      -0.002902       0.419129     508.708637
   -9678.000       0.009832      -0.005395       0.418511     510.610169
   -9677.000       0.009387      -0.007242       0.417647     511.679866
   -9676.000       0.008875      -0.008209       0.416552     511.662793
   -9675.000       0.008428      -0.008388       0.415246     510.630260
   -9674.000       0.007871      -0.007703       0.413753     508.510165
   -9673.000       0.007354      -0.006432       0.412097     505.597006
   -9672.000       0.006746      -0.004696       0.410312     502.065890
   -9671.000       0.006161      -0.002765       0.408428     498.248648
   -9670.000       0.005555      -0.000913       0.406483     494.481240
   -9669.000       0.004859       0.000668       0.404515     491.005866
   -9668.000       0.004197       0.001804       0.402569     488.029594
   -9667.000       0.003538       0.002403       0.400682     485.664090
   -9666.000       0.002767       0.002446       0.398902     483.954695
   -9665.000       0.002088       0.002052       0.397270     482.803981
   -9664.000       0.001346       0.001324       0.395827     482.150541
   -9663.000       0.000642       0.000483       0.394614     481.818024
   -9662.000       0.000260      -0.000250       0.393666     481.631186
   -9661.000       0.000937      -0.000694       0.393014     481.445992
   -9660.000       0.001644      -0.000746       0.392685     481.186290
   -9659.000       0.002452      -0.000226       0.392694     480.685727
   -9658.000       0.003170       0.000698       0.393051     480.117096
   -9657.000       0.003910       0.002031       0.393756     479.478880
   -9656.000       0.004692       0.003547       0.394796     478.986587
   -9655.000       0.005427       0.004995       0.396147     478.870707
   -9654.000       0.006146       0.006123       0.397782     479.351336
   -9653.000       0.006907       0.006750       0.399659     480.549721
   -9652.000       0.007619       0.006597       0.401727     482.678086
   -9651.000       0.008368       0.005645       0.403937     485.690012
   -9650.000       0.009056       0.003868       0.406225     489.552570
   -9649.000       0.009775       0.001367       0.408533     494.128498
   -9648.000       0.010520      -0.001680       0.410799     499.224153
   -9647.000       0.011135      -0.004899       0.412956     504.469913
   -9646.000       0.011872      -0.008090       0.414947     509.636917
   -9645.000       0.012525      -0.010824       0.416716     514.272986
   -9644.000       0.013128      -0.012767       0.418205     517.949603
   -9643.000       0.013776      -0.013756       0.419375     520.381504
   -9642.000       0.014359      -0.013528       0.420187     521.163208
   -9641.000       0.014931      -0.012013       0.420610     520.099789
   -9640.000       0.015464      -0.009369       0.420628     517.291878
   -9639.000       0.015980      -0.005661       0.420236     512.832262
   -9638.000       0.016499      -0.001200       0.419431     507.138065
   -9637.000       0.016950       0.003599       0.418233     500.800027
   -9636.000       0.017365       0.008358       0.416664     494.343106
   -9635.000       0.017872       0.012695       0.414759     488.236788
   -9634.000       0.018190       0.016040       0.412566     483.103665
   -9633.000       0.018603       0.018224       0.410143     479.040388
   -9632.000       0.018974       0.018904       0.407549     476.307176
   -9631.000       0.019289       0.017920       0.404864     474.989416
   -9630.000       0.019614       0.015380       0.402161     474.940102
   -9629.000       0.019920       0.011441       0.399520     476.054336
   -9628.000       0.020205       0.006278       0.397028     478.282380
   -9627.000       0.020477       0.000530       0.394763     481.219170
   -9626.000       0.020689      -0.005475       0.392797     484.763008
   -9625.000       0.020973      -0.011158       0.391203     488.561424
   -9624.000       0.021151      -0.015944       0.390031     492.202920
   -9623.000       0.021333      -0.019445       0.389325     495.319019
   -9622.000       0.021553      -0.021365       0.389115     497.525257
   -9621.000       0.021692      -0.021418       0.389405     498.362584
   -9620.000       0.021845      -0.019648       0.390191     497.683423
   -9619.000       0.021985      -0.016262       0.391449     495.555527
   -9618.000       0.022132      -0.011411       0.393133     492.091565
   -9617.000       0.022237      -0.005610       0.395191     487.874203
   -9616.000       0.022347       0.000631       0.397561     483.530177
   -9615.000       0.022463       0.006919       0.400161     479.526481
   -9614.000       0.022591       0.012652       0.402918     476.486176
   -9613.000       0.022626       0.017351       0.405751     474.820792
   -9612.000       0.022792       0.020819       0.408578     474.543750
   -9611.000       0.022876       0.022644       0.411320     475.877196
   -9610.000       0.022937       0.022738       0.413910     478.692188
   -9609.000       0.023086       0.021221       0.416275     482.696804
   -9608.000       0.023155       0.018068       0.418361     487.802199
   -9607.000       0.023261       0.013571       0.420119     493.684658
   -9606.000       0.023341       0.008123       0.421506     499.996515
   -9605.000       0.023444       0.002036       0.422497     506.521594
   -9604.000       0.023545      -0.004293       0.423072     512.991012
   -9603.000       0.023601      -0.010237       0.423220     518.912982
   -9602.000       0.023695      -0.015582       0.422950     524.136861
   -9601.000       0.023822      -0.019852       0.422270     528.184179
   -9600.000       0.023842      -0.022653       0.421202     530.585479
   -9599.000       0.023945      -0.023916       0.419779     531.102592
   -9598.000       0.024052      -0.023470       0.418037     529.408090
   -9597.000       0.024060      -0.021220       0.416019     525.279118
   -9596.000       0.024174      -0.017493       0.413778     519.061698
   -9595.000       0.024201      -0.012408       0.411364     511.007498
   -9594.000       0.024276      -0.006295       0.408836     501.697904
   -9593.000       0.024303       0.000256       0.406257     492.051329
   -9592.000       0.024339       0.006872       0.403683     482.682265
   -9591.000       0.024405       0.013072       0.401177     474.233302
   -9590.000       0.024417       0.018221       0.398798     467.368676
   -9589.000       0.024407       0.021995       0.396599     462.305441
   -9588.000       0.024512       0.024164       0.394629     459.097610
   -9587.000       0.024457       0.024301       0.392936     457.988157
   -9586.000       0.024477       0.022596       0.391548     458.642600
   -9585.000       0.024502       0.019134       0.390498     460.925492
   -9584.000       0.024465       0.014067       0.389804     464.718292
   -9583.000       0.024434       0.007950       0.389473     469.626256
   -9582.000       0.024409       0.001287       0.389508     475.356774
   -9581.000       0.024348      -0.005576       0.389905     481.765579
   -9580.000       0.024296      -0.011825       0.390642     488.238821
   -9579.000       0.024183      -0.017131       0.391704     494.522970
   -9578.000       0.024134      -0.021110       0.393061     500.168479
   -9577.000       0.024023      -0.023391       0.394678     504.647709
   -9576.000       0.023874      -0.023851       0.396520     507.575744
   -9575.000       0.023822      -0.022632       0.398548     508.839986
   -9574.000       0.023661      -0.019683       0.400717     508.188183
   -9573.000       0.023548      -0.015376       0.402987     505.920452
   -9572.000       0.023437      -0.010106       0.405314     502.478485
   -9571.000       0.023330      -0.004151       0.407651     498.246015
   -9570.000       0.023215       0.002016       0.409956     493.842103
   -9569.000       0.023124       0.007848       0.412187     489.918171
   -9568.000       0.023054       0.013194       0.414300     486.637464
   -9567.000       0.022997       0.017552       0.416254     484.454884
   -9566.000       0.022931       0.020688       0.418017     483.492581
   -9565.000       0.022927       0.022519       0.419548     483.677741
   -9564.000       0.022958       0.022908       0.420818     484.995802
   -9563.000       0.022926       0.021762       0.421802     487.405292
   -9562.000       0.023044       0.019364       0.422475     490.540657
   -9561.000       0.023112       0.015679       0.422818     494.391041
   -9560.000       0.023216       0.010972       0.422822     498.721761
   -9559.000       0.023369       0.005574       0.422475     503.272797
   -9558.000       0.023550      -0.000239       0.421778     507.883017
   -9557.000       0.023733      -0.006249       0.420737     512.461096
   -9556.000       0.023950      -0.011830       0.419362     516.508851
   -9555.000       0.024199      -0.016896       0.417675     520.017929
   -9554.000       0.024482      -0.020988       0.415706     522.560062
   -9553.000       0.024734      -0.023744       0.413482     523.715828
   -9552.000       0.025046      -0.025038       0.411052     523.252950
   -9551.000       0.025421      -0.024699       0.408465     520.866407
   -9550.000       0.025693      -0.022518       0.405770     516.220853
   -9549.000       0.026094      -0.018733       0.403033     509.565222
   -9548.000       0.026480      -0.013456       0.400320     501.127720
   -9547.000       0.026835      -0.006895       0.397694     491.357257
   -9546.000       0.027257       0.000360       0.395229     481.184269
   -9545.000       0.027661       0.007876       0.392994     471.341037
   -9544.000       0.028063       0.015108       0.391050     462.565134
   -9543.000       0.028498       0.021375       0.389463     455.568810
   -9542.000       0.028857       0.026093       0.388282     450.809282
   -9541.000       0.029358       0.029001       0.387545     448.308823
   -9540.000       0.029694       0.029451       0.387285     448.409849
   -9539.000       0.030104       0.027566       0.387514     450.775247
   -9538.000       0.030550       0.023366       0.388222     455.245572
   -9537.000       0.030886       0.017039       0.389400     461.646561
   -9536.000       0.031247       0.009149       0.391008     469.596334
   -9535.000       0.031636       0.000410       0.393001     478.681442
   -9534.000       0.031926      -0.008666       0.395322     488.708791
   -9533.000       0.032249      -0.017100       0.397902     498.995540
   -9532.000       0.032519      -0.024269       0.400666     509.037706
   -9531.000       0.032784      -0.029608       0.403543     518.161520
   -9530.000       0.033032      -0.032600       0.406446     525.459451
   -9529.000       0.033184      -0.032949       0.409301     530.075676
   -9528.000       0.033429      -0.030794       0.412035     531.571130
   -9527.000       0.033551      -0.026108       0.414573     529.478607
   -9526.000       0.033652      -0.019373       0.416854     524.197547
   -9525.000       0.033791      -0.011146       0.418828     516.529534
   -9524.000       0.033839      -0.002012       0.420441     507.494864
   -9523.000       0.033871       0.007319       0.421660     498.257919
   -9522.000       0.033888       0.015991       0.422462     489.980609
   -9521.000       0.033889       0.023540       0.422828     483.167068
   -9520.000       0.033820       0.029219       0.422754     478.404770
   -9519.000       0.033765       0.032678       0.422252     475.714932
   -9518.000       0.033648       0.033640       0.421333     475.039814
   -9517.000       0.033565       0.032105       0.420029     476.074097
   -9516.000       0.033359       0.028065       0.418380     478.661640
   -9515.000       0.033219       0.022012       0.416430     482.331598
   -9514.000       0.033041       0.014317       0.414238     486.890233
   -9513.000       0.032787       0.005597       0.411865     492.048479
   -9512.000       0.032581      -0.003436       0.409374     497.486715
   -9511.000       0.032345      -0.012058       0.406839     502.876826
   -9510.000       0.032068      -0.019730       0.404328     507.959369
   -9509.000       0.031804      -0.025672       0.401905     512.047700
   -9508.000       0.031524      -0.029590       0.399643     514.765286
   -9507.000       0.031257      -0.031178       0.397598     515.536414
   -9506.000       0.030943      -0.030280       0.395825     513.860999
   -9505.000       0.030655      -0.027090       0.394369     509.706718
   -9504.000       0.030422      -0.021880       0.393266     503.285054
   -9503.000       0.030071      -0.015070       0.392536     495.173659
   -9502.000       0.029837      -0.007243       0.392195     486.263903
   -9501.000       0.029585       0.000922       0.392238     477.560275
   -9500.000       0.029303       0.008917       0.392651     469.785438
   -9499.000       0.029062       0.016033       0.393413     463.692898
   -9498.000       0.028848       0.021808       0.394490     459.621631
   -9497.000       0.028597       0.025886       0.395837     457.711853
   -9496.000       0.028425       0.028021       0.397412     457.912846
   -9495.000       0.028178       0.028036       0.399162     460.149328
   -9494.000       0.028062       0.026161       0.401033     464.015388
   -9493.000       0.027860       0.022395       0.402973     469.391389
   -9492.000       0.027703       0.017171       0.404930     475.863389
   -9491.000       0.027648       0.010837       0.406852     483.161766
   -9490.000       0.027491       0.003822       0.408694     491.014406
   -9489.000       0.027419      -0.003403       0.410411     499.106954
   -9488.000       0.027402      -0.010297       0.411967     507.053352
   -9487.000       0.027340      -0.016510       0.413329     514.597745
   -9486.000       0.027329      -0.021579       0.414470     521.250801
   -9485.000       0.027352      -0.025179       0.415372     526.556677
   -9484.000       0.027363      -0.027103       0.416020     530.106295
   -9483.000       0.027424      -0.027217       0.416407     531.460582
   -9482.000       0.027442      -0.025439       0.416530     530.291957
   -9481.000       0.027550      -0.021978       0.416393     526.671278
   -9480.000       0.027633      -0.016937       0.416002     520.698485
   -9479.000       0.027665      -0.010691       0.415373     512.940554
   -9478.000       0.027839      -0.003651       0.414520     504.087687
   -9477.000       0.027900       0.003724       0.413464     494.932651
   -9476.000       0.027994       0.010940       0.412230     486.200489
   -9475.000       0.028116       0.017416       0.410846     478.587429
   -9474.000       0.028228       0.022755       0.409338     472.460214
   -9473.000       0.028283       0.026451       0.407742     468.173740
   -9472.000       0.028410       0.028288       0.406089     465.700777
   -9471.000       0.028463       0.027996       0.404415     465.108771
   -9470.000       0.028558       0.025653       0.402756     466.149087
   -9469.000       0.028588       0.021319       0.401148     468.701716
   -9468.000       0.028641       0.015341       0.399628     472.496297
   -9467.000       0.028706       0.008155       0.398234     477.289844
   -9466.000       0.028683       0.000300       0.397001     482.832573
   -9465.000       0.028704      -0.007622       0.395959     488.823741
   -9464.000       0.028750      -0.014959       0.395141     494.879994
   -9463.000       0.028681      -0.021151       0.394570     500.615231
   -9462.000       0.028706      -0.025685       0.394266     505.456540
   -9461.000       0.028689      -0.028214       0.394242     508.899564
   -9460.000       0.028651      -0.028509       0.394508     510.400419
   -9459.000       0.028634      -0.026601       0.395061     509.662357
   -9458.000       0.028576      -0.022612       0.395897     506.609994
   -9457.000       0.028587      -0.016867       0.397001     501.548107
   -9456.000       0.028485      -0.009901       0.398351     495.181576
   -9455.000       0.028463      -0.002165       0.399921     488.207835
   -9454.000       0.028442       0.005671       0.401677     481.555275
   -9453.000       0.028358       0.012997       0.403576     475.973073
   -9452.000       0.028307       0.019331       0.405576     471.919132
   -9451.000       0.028306       0.024172       0.407626     469.726302
   -9450.000       0.028216       0.027173       0.409678     469.526762
   -9449.000       0.028192       0.028192       0.411679     471.164899
   -9448.000       0.028138       0.027142       0.413580     474.501666
   -9447.000       0.028105       0.024129       0.415330     479.273379
   -9446.000       0.028061       0.019425       0.416887     485.146766
   -9445.000       0.027982       0.013354       0.418206     491.837550
   -9444.000       0.028000       0.006333       0.419250     499.047262
   -9443.000       0.027912      -0.001069       0.419991     506.409739
   -9442.000       0.027880      -0.008391       0.420400     513.626296
   -9441.000       0.027886      -0.015127       0.420460     520.326693
   -9440.000       0.027831      -0.020736       0.420163     526.031797
   -9439.000       0.027804      -0.024906       0.419503     530.329430
   -9438.000       0.027814      -0.027290       0.418488     532.657308
   -9437.000       0.027783      -0.027700       0.417137     532.598688
   -9436.000       0.027775      -0.026117       0.415469     529.851806
   -9435.000       0.027763      -0.022626       0.413521     524.392822
   -9434.000       0.027749      -0.017430       0.411338     516.485204
   -9433.000       0.027776      -0.010916       0.408963     506.764247
   -9432.000       0.027690      -0.003565       0.406457     496.095561
   -9431.000       0.027752       0.004122       0.403885     485.335858
   -9430.000       0.027708       0.011525       0.401307     475.396738
   -9429.000       0.027652       0.018022       0.398797     466.996004
   -9428.000       0.027665       0.023166       0.396423     460.501849
   -9427.000       0.027616       0.026435       0.394252     456.249848
   -9426.000       0.027527       0.027526       0.392349     454.293296
   -9425.000       0.027505       0.026434       0.390774     454.430420
   -9424.000       0.027390       0.023066       0.389569     456.626576
   -9423.000       0.027316       0.017806       0.388779     460.534912
   -9422.000       0.027174       0.011083       0.388427     465.886204
   -9421.000       0.027056       0.003454       0.388523     472.383467
   -9420.000       0.026923      -0.004434       0.389070     479.692722
   -9419.000       0.026724      -0.011774       0.390052     487.292869
   -9418.000       0.026544      -0.018095       0.391437     494.823552
   -9417.000       0.026375      -0.022745       0.393192     501.599781
   -9416.000       0.026096      -0.025363       0.395263     507.044015
   -9415.000       0.025861      -0.025827       0.397589     510.634061
   -9414.000       0.025613      -0.024147       0.400110     512.028533
   -9413.000       0.025267      -0.020412       0.402756     511.036503
   -9412.000       0.024974      -0.015211       0.405452     508.168107
   -9411.000       0.024590      -0.008888       0.408133     503.856573
   -9410.000       0.024251      -0.002010       0.410730     498.847665
   -9409.000       0.023808       0.004697       0.413179     494.070556
   -9408.000       0.023375       0.010818       0.415428     490.009116
   -9407.000       0.022964       0.015869       0.417426     487.112806
   -9406.000       0.022434       0.019368       0.419130     485.740325
   -9405.000       0.021936       0.021264       0.420511     485.749128
   -9404.000       0.021446       0.021438       0.421539     487.061189
   -9403.000       0.020876       0.019900       0.422198     489.540771
   -9402.000       0.020308       0.016951       0.422485     492.820820
   -9401.000       0.019757       0.012952       0.422394     496.561216
   -9400.000       0.019156       0.008098       0.421936     500.643556
   -9399.000       0.018562       0.003040       0.421128     504.562234
   -9398.000       0.017912      -0.001926       0.419991     508.140136
   -9397.000       0.017341      -0.006446       0.418555     511.119918
   -9396.000       0.016682      -0.010123       0.416859     513.180659
   -9395.000       0.016016      -0.012745       0.414939     514.098255
   -9394.000       0.015440      -0.014339       0.412843     513.878540
   -9393.000       0.014756      -0.014659       0.410619     512.246265
   -9392.000       0.014134      -0.013968       0.408314     509.451180
   -9391.000       0.013527      -0.012385       0.405982     505.639923
   -9390.000       0.012918      -0.010072       0.403677     501.045051
   -9389.000       0.012318      -0.007305       0.401444     496.030020
   -9388.000       0.011759      -0.004405       0.399335     491.015937
   -9387.000       0.011210      -0.001467       0.397397     486.177745
   -9386.000       0.010736       0.001255       0.395669     481.820921
   -9385.000       0.010200       0.003539       0.394187     478.204047
   -9384.000       0.009822       0.005499       0.392985     475.218812
   -9383.000       0.009439       0.006945       0.392080     473.050171
   -9382.000       0.009074       0.007883       0.391491     471.682589
   -9381.000       0.008848       0.008470       0.391228     470.952835
   -9380.000       0.008670       0.008648       0.391286     470.903343
   -9379.000       0.008482       0.008389       0.391661     471.544983
   -9378.000       0.008503       0.007946       0.392340     472.623369
   -9377.000       0.008478       0.007074       0.393297     474.345722
   -9376.000       0.008562       0.005912       0.394507     476.563948
   -9375.000       0.008703       0.004487       0.395941     479.229048
   -9374.000       0.008892       0.002745       0.397556     482.362942
   -9373.000       0.009111       0.000676       0.399320     485.958165
   -9372.000       0.009377      -0.001454       0.401189     489.743863
   -9371.000       0.009652      -0.003780       0.403123     493.826765
   -9370.000       0.009993      -0.006043       0.405080     497.935881
   -9369.000       0.010268      -0.008042       0.407022     501.854548
   -9368.000       0.010603      -0.009696       0.408906     505.447299
   -9367.000       0.010980      -0.010846       0.410699     508.504398
   -9366.000       0.011217      -0.011156       0.412364     510.611233
   -9365.000       0.011589      -0.010809       0.413867     511.867139
   -9364.000       0.011888      -0.009567       0.415178     511.955333
   -9363.000       0.012139      -0.007485       0.416274     510.881187
   -9362.000       0.012437      -0.004766       0.417128     508.838440
   -9361.000       0.012665      -0.001554       0.417726     506.001916
   -9360.000       0.012905       0.002021       0.418056     502.546030
   -9359.000       0.013092       0.005463       0.418111     499.039759
   -9358.000       0.013260       0.008636       0.417889     495.649068
   -9357.000       0.013454       0.011257       0.417398     492.666844
   -9356.000       0.013556       0.012954       0.416643     490.436378
   -9355.000       0.013635       0.013634       0.415643     489.001366
   -9354.000       0.013804       0.013311       0.414417     488.296151
   -9353.000       0.013784       0.011707       0.412989     488.557836
   -9352.000       0.013855       0.009217       0.411392     489.412037
   -9351.000       0.013886       0.005930       0.409660     490.816554
   -9350.000       0.013872       0.002052       0.407831     492.654671
   -9349.000       0.013837      -0.001976       0.405951     494.611189
   -9348.000       0.013793      -0.005764       0.404066     496.411580
   -9347.000       0.013741      -0.009171       0.402220     497.997212
   -9346.000       0.013641      -0.011637       0.400467     498.863990
   -9345.000       0.013513      -0.013086       0.398849     498.934717
   -9344.000       0.013419      -0.013406       0.397414     498.068440
   -9343.000       0.013257      -0.012487       0.396202     496.129425
   -9342.000       0.013060      -0.010457       0.395248     493.238234
   -9341.000       0.012918      -0.007613       0.394579     489.722660
   -9340.000       0.012695      -0.004113       0.394219     485.806362
   -9339.000       0.012478      -0.000316       0.394173     481.914660
   -9338.000       0.012241       0.003260       0.394445     478.615110
   -9337.000       0.012019       0.006539       0.395027     475.992322
   -9336.000       0.011752       0.009036       0.395900     474.492126
   -9335.000       0.011474       0.010587       0.397035     474.199757
   -9334.000       0.011197       0.011150       0.398400     475.079468
   -9333.000       0.010954       0.010716       0.399952     477.052785
   -9332.000       0.010580       0.009227       0.401646     480.113903
   -9331.000       0.010346       0.007128       0.403433     483.801210
   -9330.000       0.010029       0.004429       0.405258     488.079667
   -9329.000       0.009692       0.001495       0.407074     492.597364
   -9328.000       0.009416      -0.001363       0.408829     497.038196
   -9327.000       0.009072      -0.003903       0.410469     501.140043
   -9326.000       0.008788      -0.006012       0.411954     504.743775
   -9325.000       0.008427      -0.007315       0.413244     507.413333
   -9324.000       0.008110      -0.007925       0.414299     509.178927
   -9323.000       0.007827      -0.007790       0.415096     509.923840
   -9322.000       0.007442      -0.006847       0.415614     509.528395
   -9321.000       0.007144      -0.005379       0.415839     508.262005
   -9320.000       0.006866      -0.003529       0.415770     506.281058
   -9319.000       0.006511      -0.001370       0.415410     503.688911
   -9318.000       0.006234       0.000683       0.414770     500.948102
   -9317.000       0.005967       0.002538       0.413872     498.192431
   -9316.000       0.005680       0.004021       0.412740     495.622221
   -9315.000       0.005460       0.004930       0.411404     493.457806
   -9314.000       0.005185       0.005165       0.409906     491.818392
   -9313.000       0.005060       0.004868       0.408285     490.576739
   -9312.000       0.004859       0.003870       0.406585     489.928503
   -9311.000       0.004732       0.002438       0.404860     489.658487
   -9310.000       0.004704       0.000728       0.403154     489.666185
   -9309.000       0.004658      -0.001096       0.401520     489.859070
   -9308.000       0.004723      -0.002827       0.400008     490.093211
   -9307.000       0.004781      -0.004081       0.398659     490.043072
   -9306.000       0.004989      -0.004935       0.397513     489.812956
   -9305.000       0.005187      -0.005035       0.396605     489.075605
   -9304.000       0.005401      -0.004397       0.395956     487.846999
   -9303.000       0.005756      -0.003130       0.395586     486.243440
   -9302.000       0.006101      -0.001249       0.395501     484.291450
   -9301.000       0.006425       0.001024       0.395699     482.225425
   -9300.000       0.006894       0.003363       0.396173     480.376093
   -9299.000       0.007301       0.005543       0.396906     478.970279
   -9298.000       0.007794       0.007291       0.397870     478.240501
   -9297.000       0.008261       0.008258       0.399038     478.479622
   -9296.000       0.008776       0.008359       0.400374     479.704768
   -9295.000       0.009354       0.007477       0.401838     481.959787
   -9294.000       0.009843       0.005585       0.403393     485.218941
   -9293.000       0.010441       0.002857       0.404995     489.293234
   -9292.000       0.011026      -0.000425       0.406603     493.913562
   -9291.000       0.011581      -0.004075       0.408179     498.924495
   -9290.000       0.012165      -0.007574       0.409684     503.840238
   -9289.000       0.012771      -0.010614       0.411082     508.342813
   -9288.000       0.013342      -0.012845       0.412345     512.044532
   -9287.000       0.013935      -0.013928       0.413442     514.481730
   -9286.000       0.014491      -0.013669       0.414351     515.334067
   -9285.000       0.015127      -0.012078       0.415057     514.489671
   -9284.000       0.015666      -0.009117       0.415546     511.842906
   -9283.000       0.016226      -0.005050       0.415809     507.689907
   -9282.000       0.016843      -0.000243       0.415848     502.515579
   -9281.000       0.017339       0.004931       0.415661     496.850466
   -9280.000       0.017903       0.009987       0.415255     491.307075
   -9279.000       0.018410       0.014314       0.414640     486.558231
   -9278.000       0.018935       0.017609       0.413827     482.869978
   -9277.000       0.019419       0.019367       0.412832     480.626546
   -9276.000       0.019859       0.019357       0.411674     479.896222
   -9275.000       0.020374       0.017570       0.410373     480.571950
   -9274.000       0.020778       0.013998       0.408953     482.589689
   -9273.000       0.021178       0.008944       0.407444     485.701408
   -9272.000       0.021604       0.002878       0.405873     489.589654
   -9271.000       0.021977      -0.003716       0.404273     493.993624
   -9270.000       0.022265      -0.010174       0.402678     498.499930
   -9269.000       0.022637      -0.015864       0.401120     502.627846
   -9268.000       0.022889      -0.020214       0.399631     505.886908
   -9267.000       0.023160      -0.022772       0.398247     507.708880
   -9266.000       0.023369      -0.023199       0.396995     507.545159
   -9265.000       0.023569      -0.021456       0.395904     505.138158
   -9264.000       0.023756      -0.017658       0.395002     500.475733
   -9263.000       0.023852      -0.012131       0.394309     493.937196
   -9262.000       0.023951      -0.005402       0.393845     486.266517
   -9261.000       0.024061       0.001838       0.393629     478.440207
   -9260.000       0.024016       0.008976       0.393668     471.300348
   -9259.000       0.024043       0.015218       0.393971     465.692648
   -9258.000       0.024011       0.020062       0.394537     462.038432
   -9257.000       0.023891       0.022975       0.395358     460.650539
   -9256.000       0.023803       0.023797       0.396422     461.426817
   -9255.000       0.023616       0.022405       0.397711     464.287961
   -9254.000       0.023476       0.019062       0.399195     468.872397
   -9253.000       0.023200       0.014087       0.400846     474.870602
   -9252.000       0.022946       0.007999       0.402629     481.893990
   -9251.000       0.022693       0.001404       0.404504     489.517944
   -9250.000       0.022326      -0.005089       0.406428     497.319428
   -9249.000       0.021961      -0.010931       0.408361     504.852770
   -9248.000       0.021631      -0.015626       0.410257     511.605527
   -9247.000       0.021167      -0.018823       0.412075     517.120257
   -9246.000       0.020759      -0.020378       0.413773     520.997931
   -9245.000       0.020286      -0.020207       0.415310     522.908481
   -9244.000       0.019823      -0.018485       0.416651     522.826917
   -9243.000       0.019329      -0.015434       0.417764     520.867304
   -9242.000       0.018779      -0.011407       0.418616     517.400016
   -9241.000       0.018323      -0.006765       0.419186     512.882576
   -9240.000       0.017737      -0.001956       0.419458     507.910714
   -9239.000       0.017200       0.002663       0.419413     502.937931
   -9238.000       0.016694       0.006810       0.419054     498.310663
   -9237.000       0.016127       0.010126       0.418384     494.401721
   -9236.000       0.015591       0.012585       0.417409     491.190499
   -9235.000       0.015082       0.013995       0.416155     488.815154
   -9234.000       0.014567       0.014447       0.414649     487.154954
   -9233.000       0.014069       0.013970       0.412920     486.143044
   -9232.000       0.013610       0.012746       0.411014     485.615737
   -9231.000       0.013165       0.010870       0.408975     485.517239
   -9230.000       0.012806       0.008585       0.406849     485.664405
   -9229.000       0.012397       0.006017       0.404689     486.010112
   -9228.000       0.012165       0.003314       0.402550     486.481003
   -9227.000       0.011922       0.000603       0.400479     487.031454
   -9226.000       0.011729      -0.002004       0.398534     487.623564
   -9225.000       0.011680      -0.004478       0.396763     488.282574
   -9224.000       0.011678      -0.006733       0.395211     488.981216
   -9223.000       0.011687      -0.008683       0.393924     489.687503
   -9222.000       0.011901      -0.010371       0.392933     490.455525
   -9221.000       0.012075      -0.011583       0.392262     491.107645
   -9220.000       0.012362      -0.012343       0.391932     491.664687
   -9219.000       0.012713      -0.012521       0.391943     491.974377
   -9218.000       0.013123      -0.012034       0.392289     491.921421
   -9217.000       0.013578      -0.010775       0.392956     491.356688
   -9216.000       0.014079      -0.008815       0.393914     490.300079
   -9215.000       0.014619      -0.006056       0.395128     488.614062
   -9214.000       0.015243      -0.002662       0.396562     486.448372
   -9213.000       0.015790       0.001218       0.398166     483.958457
   -9212.000       0.016463       0.005384       0.399894     481.347269
   -9211.000       0.017132       0.009570       0.401701     478.903028
   -9210.000       0.017749       0.013354       0.403536     477.029577
   -9209.000       0.018461       0.016575       0.405353     475.831617
   -9208.000       0.019156       0.018794       0.407113     475.652672
   -9207.000       0.019817       0.019764       0.408773     476.617674
   -9206.000       0.020524       0.019375       0.410299     478.691370
   -9205.000       0.021232       0.017489       0.411663     481.903656
   -9204.000       0.021914       0.014085       0.412837     486.196183
   -9203.000       0.022630       0.009469       0.413804     491.273447
   -9202.000       0.023282       0.003756       0.414551     497.087386
   -9201.000       0.024043      -0.002610       0.415070     503.328021
   -9200.000       0.024685      -0.009138       0.415357     509.700811
   -9199.000       0.025358      -0.015358       0.415420     515.880148
   -9198.000       0.026125      -0.020834       0.415264     521.509875
   -9197.000       0.026729      -0.024881       0.414905     525.916417
   -9196.000       0.027441      -0.027304       0.414360     528.713291
   -9195.000       0.028144      -0.027721       0.413651     529.261336
   -9194.000       0.028795      -0.025911       0.412800     527.059019
   -9193.000       0.029478      -0.022021       0.411834     522.066973
   -9192.000       0.030153      -0.016199       0.410777     514.455876
   -9191.000       0.030815      -0.008698       0.409654     504.719535
   -9190.000       0.031497      -0.000261       0.408491     494.038683
   -9189.000       0.032108       0.008662       0.407310     483.279108
   -9188.000       0.032829       0.017289       0.406136     473.500266
   -9187.000       0.033453       0.024857       0.404991     465.560479
   -9186.000       0.034083       0.030692       0.403894     459.939474
   -9185.000       0.034788       0.034312       0.402866     456.781476
   -9184.000       0.035391       0.035139       0.401923     456.253045
   -9183.000       0.036051       0.033113       0.401081     458.057233
   -9182.000       0.036670       0.028254       0.400352     461.949144
   -9181.000       0.037315       0.020795       0.399747     467.683279
   -9180.000       0.037914       0.011315       0.399272     474.904627
   -9179.000       0.038501       0.000619       0.398931     483.240460
   -9178.000       0.039113      -0.010570       0.398728     492.474052
   -9177.000       0.039687      -0.021181       0.398664     502.087037
   -9176.000       0.040200      -0.030249       0.398736     511.455528
   -9175.000       0.040793      -0.037102       0.398943     519.884770
   -9174.000       0.041287      -0.040889       0.399282     526.140264
   -9173.000       0.041786      -0.041306       0.399744     529.145372
   -9172.000       0.042262      -0.038211       0.400325     527.906104
   -9171.000       0.042746      -0.031813       0.401011     522.088799
   -9170.000       0.043137      -0.022456       0.401790     512.036011
   -9169.000       0.043568      -0.011159       0.402647     499.420166
   -9168.000       0.043938       0.001407       0.403562     485.761524
   -9167.000       0.044314       0.014041       0.404515     473.041052
   -9166.000       0.044619       0.025634       0.405487     462.711932
   -9165.000       0.044910       0.035223       0.406452     455.561871
   -9164.000       0.045249       0.042034       0.407389     451.839318
   -9163.000       0.045409       0.045224       0.408275     451.679525
   -9162.000       0.045668       0.044768       0.409087     454.450426
   -9161.000       0.045859       0.040522       0.409805     459.807484
   -9160.000       0.045954       0.032782       0.410410     467.267720
   -9159.000       0.046099       0.022356       0.410883     476.195565
   -9158.000       0.046140       0.010009       0.411210     486.270725
   -9157.000       0.046181      -0.003271       0.411379     497.153606
   -9156.000       0.046171      -0.016182       0.411381     508.304174
   -9155.000       0.046080      -0.027756       0.411213     519.317396
   -9154.000       0.046049      -0.037048       0.410873     529.430685
   -9153.000       0.045874      -0.043132       0.410368     537.478056
   -9152.000       0.045658      -0.045579       0.409707     542.206403
   -9151.000       0.045523      -0.044334       0.408904     542.519675
   -9150.000       0.045154      -0.039208       0.407980     537.361815
   -9149.000       0.044871      -0.031008       0.406960     527.320520
   -9148.000       0.044497      -0.020305       0.405872     513.462671
   -9147.000       0.044079      -0.008029       0.404750     497.717139
   -9146.000       0.043625       0.004677       0.403629     482.257275
   -9145.000       0.043095       0.016638       0.402542     468.876089
   -9144.000       0.042606       0.027081       0.401528     458.398134
   -9143.000       0.041981       0.034827       0.400623     451.642559
   -9142.000       0.041355       0.039489       0.399852     448.380349
   -9141.000       0.040723       0.040721       0.399248     448.342384
   -9140.000       0.040016       0.038474       0.398831     451.119772
   -9139.000       0.039266       0.033092       0.398618     456.175503
   -9138.000       0.038534       0.025254       0.398620     462.932864
   -9137.000       0.037738       0.015637       0.398842     471.029349
   -9136.000       0.036922       0.005146       0.399279     480.030646
   -9135.000       0.036072      -0.005128       0.399923     489.374089
   -9134.000       0.035245      -0.014585       0.400757     498.787776
   -9133.000       0.034343      -0.022326       0.401753     507.569528
   -9132.000       0.033460      -0.027881       0.402884     515.098581
   -9131.000       0.032549      -0.031011       0.404113     520.790175
   -9130.000       0.031691      -0.031670       0.405400     524.084990
   -9129.000       0.030713      -0.029864       0.406707     524.549899
   -9128.000       0.029864      -0.026170       0.407991     522.482877
   -9127.000       0.028980      -0.020855       0.409211     518.106139
   -9126.000       0.028064      -0.014470       0.410333     512.133367
   -9125.000       0.027246      -0.007638       0.411324     505.448745
   -9124.000       0.026413      -0.000816       0.412152     498.742034
   -9123.000       0.025625       0.005651       0.412797     492.498711
   -9122.000       0.024876       0.011207       0.413238     487.322852
   -9121.000       0.024178       0.015788       0.413464     483.217275
   -9120.000       0.023575       0.019227       0.413470     480.247250
   -9119.000       0.022977       0.021327       0.413251     478.480997
   -9118.000       0.022487       0.022246       0.412816     477.662092
   -9117.000       0.022150       0.022066       0.412178     477.633623
   -9116.000       0.021760       0.020679       0.411350     478.449567
   -9115.000       0.021591       0.018458       0.410359     479.751607
   -9114.000       0.021499       0.015369       0.409233     481.593468
   -9113.000       0.021438       0.011538       0.408002     483.901829
   -9112.000       0.021567       0.007144       0.406703     486.581474
   -9111.000       0.021732       0.002373       0.405372     489.553141
   -9110.000       0.022016      -0.002789       0.404047     492.920843
   -9109.000       0.022366      -0.007908       0.402764     496.401957
   -9108.000       0.022817      -0.012872       0.401557     499.981084
   -9107.000       0.023325      -0.017442       0.400454     503.519170
   -9106.000       0.023913      -0.021190       0.399487     506.626756
   -9105.000       0.024497      -0.023840       0.398671     509.011232
   -9104.000       0.025254      -0.025248       0.398023     510.412261
   -9103.000       0.025914      -0.024918       0.397554     510.172059
   -9102.000       0.026665      -0.022903       0.397268     508.160435
   -9101.000       0.027496      -0.019160       0.397164     504.208140
   -9100.000       0.028246      -0.013680       0.397242     498.291367
   -9099.000       0.029058      -0.006838       0.397489     490.931290
   -9098.000       0.029922       0.000898       0.397896     482.849466
   -9097.000       0.030704       0.009174       0.398451     474.677456
   -9096.000       0.031566       0.017176       0.399136     467.412036
   -9095.000       0.032362       0.024288       0.399932     461.711861
   -9094.000       0.033206       0.029958       0.400823     457.972025
   -9093.000       0.034011       0.033522       0.401782     456.554144
   -9092.000       0.034759       0.034563       0.402791     457.501249
   -9091.000       0.035606       0.033001       0.403830     460.575098
   -9090.000       0.036332       0.028649       0.404876     465.699580
   -9089.000       0.037057       0.021810       0.405914     472.526770
   -9088.000       0.037829       0.013013       0.406928     480.682496
   -9087.000       0.038519       0.002737       0.407904     490.000846
   -9086.000       0.039184      -0.008110       0.408831     500.057756
   -9085.000       0.039889      -0.018687       0.409701     510.478861
   -9084.000       0.040504      -0.028136       0.410500     520.793367
   -9083.000       0.041155      -0.035671       0.411223     530.284327
   -9082.000       0.041718      -0.040496       0.411860     537.880728
   -9081.000       0.042332      -0.042301       0.412403     542.612986
   -9080.000       0.042887      -0.040716       0.412842     543.254459
   -9079.000       0.043395      -0.035827       0.413171     539.156888
   -9078.000       0.043933      -0.027939       0.413381     530.387302
   -9077.000       0.044448      -0.017661       0.413466     517.931842
   -9076.000       0.044895      -0.005647       0.413419     503.274226
   -9075.000       0.045355       0.007011       0.413237     488.473591
   -9074.000       0.045840       0.019393       0.412915     475.081146
   -9073.000       0.046206       0.030496       0.412454     464.320882
   -9072.000       0.046626       0.039284       0.411852     456.873992
   -9071.000       0.046995       0.045099       0.411113     452.835986
   -9070.000       0.047351       0.047351       0.410243     452.051749
   -9069.000       0.047664       0.045772       0.409249     454.128340
   -9068.000       0.047947       0.040420       0.408145     458.598498
   -9067.000       0.048285       0.031722       0.406946     464.935482
   -9066.000       0.048468       0.020250       0.405669     472.803334
   -9065.000       0.048726       0.006957       0.404337     481.812261
   -9064.000       0.048951      -0.007003       0.402980     491.619543
   -9063.000       0.049095      -0.020613       0.401622     502.021727
   -9062.000       0.049248      -0.032566       0.400296     512.371614
   -9061.000       0.049380      -0.041869       0.399040     521.904117
   -9060.000       0.049446      -0.047706       0.397884     529.480412
   -9059.000       0.049533      -0.049517       0.396862     533.542811
   -9058.000       0.049506      -0.047022       0.396011     532.643768
   -9057.000       0.049596      -0.040589       0.395354     526.219435
   -9056.000       0.049524      -0.030540       0.394916     514.419343
   -9055.000       0.049475      -0.017895       0.394718     499.051320
   -9054.000       0.049471      -0.003716       0.394770     482.394501
   -9053.000       0.049321       0.010754       0.395074     466.824298
   -9052.000       0.049214       0.024242       0.395632     454.105196
   -9051.000       0.049069       0.035496       0.396429     445.330669
   -9050.000       0.048863       0.043642       0.397448     440.751641
   -9049.000       0.048668       0.047943       0.398670     440.215789
   -9048.000       0.048376       0.048026       0.400061     443.306188
   -9047.000       0.048119       0.044067       0.401584     449.312723
   -9046.000       0.047795       0.036364       0.403206     457.715469
   -9045.000       0.047369       0.025721       0.404876     467.883476
   -9044.000       0.047037       0.013119       0.406553     479.314250
   -9043.000       0.046544      -0.000343       0.408194     491.615509
   -9042.000       0.046048      -0.013481       0.409749     504.308725
   -9041.000       0.045522      -0.025162       0.411182     516.817148
   -9040.000       0.044969      -0.034487       0.412456     528.412756
   -9039.000       0.044313      -0.040682       0.413537     538.023553
   -9038.000       0.043682      -0.043359       0.414403     544.406756
   -9037.000       0.042990      -0.042394       0.415038     546.482765
   -9036.000       0.042248      -0.037968       0.415424     543.534993
   -9035.000       0.041481      -0.030631       0.415564     535.832495
   -9034.000       0.040650      -0.021007       0.415458     524.351404
   -9033.000       0.039847      -0.010109       0.415110     510.932347
   -9032.000       0.038914       0.001187       0.414540     497.325028
   -9031.000       0.038006       0.011866       0.413767     485.113349
   -9030.000       0.037081       0.021052       0.412814     475.315492
   -9029.000       0.036048       0.028055       0.411715     468.422778
   -9028.000       0.035047       0.032384       0.410502     464.459821
   -9027.000       0.033999       0.033805       0.409209     463.210030
   -9026.000       0.032914       0.032368       0.407875     464.293888
   -9025.000       0.031796       0.028401       0.406535     467.198119
   -9024.000       0.030657       0.022377       0.405224     471.522545
   -9023.000       0.029513       0.014983       0.403977     476.805590
   -9022.000       0.028307       0.006984       0.402821     482.617976
   -9021.000       0.027061      -0.000922       0.401781     488.592972
   -9020.000       0.025922      -0.008032       0.400878     494.269563
   -9019.000       0.024587      -0.013796       0.400126     499.241092
   -9018.000       0.023392      -0.017916       0.399534     503.110961
   -9017.000       0.022155      -0.020189       0.399108     505.534953
   -9016.000       0.020896      -0.020654       0.398845     506.336030
   -9015.000       0.019693      -0.019563       0.398740     505.587029
   -9014.000       0.018468      -0.017197       0.398784     503.483702
   -9013.000       0.017319      -0.013984       0.398961     500.466326
   -9012.000       0.016181      -0.010337       0.399256     497.003375
   -9011.000       0.015050      -0.006630       0.399651     493.540319
   -9010.000       0.014109      -0.003156       0.400124     490.408535
   -9009.000       0.013118      -0.000117       0.400658     487.829335
   -9008.000       0.012302       0.002366       0.401231     485.896522
   -9007.000       0.011650       0.004408       0.401827     484.462860
   -9006.000       0.011095       0.005924       0.402429     483.584267
   -9005.000       0.010730       0.007212       0.403024     482.936229
   -9004.000       0.010631       0.008290       0.403603     482.478394
   -9003.000       0.010660       0.009307       0.404160     482.072711
   -9002.000       0.010900       0.010264       0.404690     481.707213
   -9001.000       0.011374       0.011212       0.405194     481.337445
   -9000.000       0.011923       0.011920       0.405672     481.192315
   -8999.000       0.012663       0.012349       0.406125     481.298945
   -8998.000       0.013451       0.012220       0.406556     481.906556
   -8997.000       0.014353       0.011347       0.406964     483.167925
   -8996.000       0.015297       0.009581       0.407350     485.190659
   -8995.000       0.016239       0.006865       0.407712     488.014821
   -8994.000       0.017284       0.003158       0.408047     491.682044
   -8993.000       0.018292      -0.001340       0.408349     496.053500
   -8992.000       0.019257      -0.006325       0.408615     500.928276
   -8991.000       0.020349      -0.011519       0.408837     506.122873
   -8990.000       0.021314      -0.016331       0.409011     511.175302
   -8989.000       0.022288      -0.020311       0.409131     515.645089
   -8988.000       0.023309      -0.023055       0.409189     519.052267
   -8987.000       0.024219      -0.024013       0.409179     520.651007
   -8986.000       0.025179      -0.023057       0.409097     520.061187
   -8985.000       0.026047      -0.020018       0.408934     516.873192
   -8984.000       0.026948      -0.015039       0.408688     511.160534
   -8983.000       0.027775      -0.008340       0.408357     503.263697
   -8982.000       0.028570      -0.000593       0.407940     494.186876
   -8981.000       0.029332       0.007783       0.407442     484.696781
   -8980.000       0.030091       0.015888       0.406871     475.982429
   -8979.000       0.030728       0.023023       0.406236     468.839820
   -8978.000       0.031393       0.028481       0.405554     463.804534
   -8977.000       0.032033       0.031707       0.404843     461.137625
   -8976.000       0.032536       0.032168       0.404122     460.989332
   -8975.000       0.033095       0.029904       0.403417     463.005725
   -8974.000       0.033570       0.024884       0.402750     467.047976
   -8973.000       0.033999       0.017432       0.402147     472.829386
   -8972.000       0.034395       0.008348       0.401631     479.848307
   -8971.000       0.034731      -0.001793       0.401223     487.934048
   -8970.000       0.035091      -0.011972       0.400941     496.578481
   -8969.000       0.035344      -0.021244       0.400801     505.280342
   -8968.000       0.035560      -0.028758       0.400810     513.362488
   -8967.000       0.035871      -0.033913       0.400974     520.049384
   -8966.000       0.035958      -0.035937       0.401291     524.132418
   -8965.000       0.036154      -0.034913       0.401752     524.976114
   -8964.000       0.036262      -0.030747       0.402347     521.927500
   -8963.000       0.036334      -0.023797       0.403058     515.124808
   -8962.000       0.036381      -0.014773       0.403860     505.538104
   -8961.000       0.036371      -0.004479       0.404732     494.559156
   -8960.000       0.036372       0.006284       0.405641     483.574154
   -8959.000       0.036293       0.016361       0.406555     474.146646
   -8958.000       0.036170       0.024993       0.407442     467.047449
   -8957.000       0.036105       0.031440       0.408267     462.703738
   -8956.000       0.035898       0.035036       0.408999     461.327176
   -8955.000       0.035699       0.035600       0.409610     462.583056
   -8954.000       0.035520       0.033148       0.410073     466.075518
   -8953.000       0.035229       0.027799       0.410369     471.484275
   -8952.000       0.034978       0.020180       0.410484     478.243449
   -8951.000       0.034627       0.010959       0.410411     485.951829
   -8950.000       0.034330       0.000943       0.410148     494.203632
   -8949.000       0.033972      -0.009017       0.409702     502.605397
   -8948.000       0.033534      -0.017873       0.409082     510.486418
   -8947.000       0.033194      -0.025143       0.408309     517.462376
   -8946.000       0.032741      -0.029964       0.407406     522.570132
   -8945.000       0.032279      -0.032057       0.406398     525.111743
   -8944.000       0.031827      -0.031307       0.405321     524.479362
   -8943.000       0.031354      -0.027814       0.404209     520.390753
   -8942.000       0.030807      -0.021858       0.403098     513.036057
   -8941.000       0.030308      -0.014253       0.402031     503.521703
   -8940.000       0.029745      -0.005517       0.401044     492.834836
   -8939.000       0.029185       0.003426       0.400170     482.394791
   -8938.000       0.028575       0.011673       0.399444     473.407905
   -8937.000       0.027960       0.018570       0.398890     466.540402
   -8936.000       0.027368       0.023512       0.398529     462.192652
   -8935.000       0.026655       0.025946       0.398373     460.591432
   -8934.000       0.026004       0.025924       0.398426     461.372966
   -8933.000       0.025332       0.023472       0.398685     464.293336
   -8932.000       0.024581       0.018827       0.399144     469.062093
   -8931.000       0.023857       0.012723       0.399783     475.064221
   -8930.000       0.023131       0.005742       0.400581     481.929639
   -8929.000       0.022353      -0.001465       0.401514     489.259034
   -8928.000       0.021614      -0.007983       0.402549     496.348736
   -8927.000       0.020790      -0.013314       0.403653     502.769003
   -8926.000       0.020069      -0.017034       0.404796     507.988091
   -8925.000       0.019229      -0.018686       0.405939     511.332556
   -8924.000       0.018421      -0.018356       0.407053     512.602167
   -8923.000       0.017653      -0.016209       0.408108     511.745462
   -8922.000       0.016822      -0.012469       0.409076     508.901409
   -8921.000       0.016004      -0.007709       0.409934     504.710470
   -8920.000       0.015232      -0.002613       0.410666     500.018658
   -8919.000       0.014441       0.002487       0.411254     495.285519
   -8918.000       0.013674       0.006746       0.411694     491.449081
   -8917.000       0.012912       0.009845       0.411979     488.797256
   -8916.000       0.012230       0.011515       0.412110     487.501565
   -8915.000       0.011579       0.011575       0.412095     487.636094
   -8914.000       0.010896       0.010022       0.411941     489.121583
   -8913.000       0.010442       0.007367       0.411659     491.442957
   -8912.000       0.009969       0.003712       0.411266     494.550133
   -8911.000       0.009623      -0.000251       0.410772     497.859638
   -8910.000       0.009443      -0.004005       0.410194     500.951753
   -8909.000       0.009334      -0.007066       0.409547     503.407259
   -8908.000       0.009443      -0.009040       0.408844     504.813315
   -8907.000       0.009580      -0.009506       0.408098     504.690765
   -8906.000       0.009906      -0.008529       0.407324     503.024237
   -8905.000       0.010358      -0.006156       0.406532     499.828277
   -8904.000       0.010817      -0.002547       0.405735     495.303786
   -8903.000       0.011423       0.001654       0.404946     490.207554
   -8902.000       0.012056       0.005987       0.404169     485.109901
   -8901.000       0.012793       0.009975       0.403415     480.553029
   -8900.000       0.013492       0.012814       0.402689     477.307631
   -8899.000       0.014269       0.014259       0.401994     475.513561
   -8898.000       0.015098       0.013971       0.401333     475.360064
   -8897.000       0.015881       0.011799       0.400708     476.874852
   -8896.000       0.016680       0.007907       0.400121     479.862224
   -8895.000       0.017538       0.002809       0.399577     483.898256
   -8894.000       0.018330      -0.003255       0.399082     488.895430
   -8893.000       0.019151      -0.009316       0.398645     494.124171
   -8892.000       0.019946      -0.014812       0.398277     499.187526
   -8891.000       0.020742      -0.019061       0.397990     503.459871
   -8890.000       0.021541      -0.021471       0.397801     506.237193
   -8889.000       0.022220      -0.021566       0.397722     506.803168
   -8888.000       0.023002      -0.019435       0.397767     504.982278
   -8887.000       0.023670      -0.014972       0.397949     500.525558
   -8886.000       0.024290      -0.008650       0.398273     493.984581
   -8885.000       0.024946      -0.001195       0.398748     486.363401
   -8884.000       0.025519       0.006851       0.399376     478.529942
   -8883.000       0.026036       0.014462       0.400153     471.750698
   -8882.000       0.026579       0.020876       0.401075     466.789452
   -8881.000       0.027005       0.025355       0.402134     464.210883
   -8880.000       0.027488       0.027468       0.403312     464.099925
   -8879.000       0.027812       0.026761       0.404594     466.570119
   -8878.000       0.028201       0.023479       0.405957     471.146476
   -8877.000       0.028534       0.017768       0.407371     477.602326
   -8876.000       0.028745       0.010206       0.408804     485.493655
   -8875.000       0.029022       0.001559       0.410224     494.331509
   -8874.000       0.029184      -0.007268       0.411589     503.577265
   -8873.000       0.029335      -0.015581       0.412863     512.807285
   -8872.000       0.029402      -0.022356       0.414009     521.133127
   -8871.000       0.029436      -0.027068       0.414986     527.855846
   -8870.000       0.029477      -0.029336       0.415768     532.215891
   -8869.000       0.029367      -0.028764       0.416323     533.255948
   -8868.000       0.029272      -0.025615       0.416629     530.815321
   -8867.000       0.029185      -0.020173       0.416673     525.014041
   -8866.000       0.028923      -0.012889       0.416447     516.478339
   -8865.000       0.028723      -0.004591       0.415946     506.485555
   -8864.000       0.028466       0.003969       0.415182     496.274229
   -8863.000       0.028106       0.012034       0.414163     486.928243
   -8862.000       0.027794       0.018828       0.412906     479.280455
   -8861.000       0.027347       0.023647       0.411442     473.896179
   -8860.000       0.026961       0.026297       0.409800     470.668797
   -8859.000       0.026448       0.026362       0.408016     469.703390
   -8858.000       0.025920       0.024038       0.406139     470.600794
   -8857.000       0.025423       0.019609       0.404214     473.035903
   -8856.000       0.024801       0.013533       0.402294     476.663417
   -8855.000       0.024185       0.006421       0.400436     481.136651
   -8854.000       0.023561      -0.000843       0.398694     485.911042
   -8853.000       0.022898      -0.007744       0.397117     490.747287
   -8852.000       0.022150      -0.013476       0.395757     495.049731
   -8851.000       0.021449      -0.017569       0.394648     498.341064
   -8850.000       0.020672      -0.019753       0.393821     500.249823
   -8849.000       0.019893      -0.019892       0.393301     500.421949
   -8848.000       0.019043      -0.018090       0.393092     498.778675
   -8847.000       0.018218      -0.014727       0.393198     495.625030
   -8846.000       0.017358      -0.010269       0.393612     491.464923
   -8845.000       0.016436      -0.005199       0.394313     486.887367
   -8844.000       0.015528      -0.000207       0.395275     482.695891
   -8843.000       0.014632       0.004257       0.396470     479.381390
   -8842.000       0.013620       0.007805       0.397854     477.303166
   -8841.000       0.012701       0.010061       0.399388     476.713819
   -8840.000       0.011701       0.011020       0.401022     477.513151
   -8839.000       0.010729       0.010724       0.402705     479.535778
   -8838.000       0.009710       0.009329       0.404392     482.559460
   -8837.000       0.008693       0.007197       0.406032     486.197852
   -8836.000       0.007732       0.004695       0.407580     490.083304
   -8835.000       0.006626       0.002147       0.409000     493.909602
   -8834.000       0.005648      -0.000045       0.410260     497.272982
   -8833.000       0.004641      -0.001624       0.411331     499.895242
   -8832.000       0.003607      -0.002472       0.412200     501.623851
   -8831.000       0.002679      -0.002505       0.412858     502.332077
   -8830.000       0.001862      -0.001805       0.413297     502.078219
   -8829.000       0.001507      -0.000580       0.413529     501.076170
   -8828.000       0.001805       0.000913       0.413557     499.599651
   -8827.000       0.002624       0.002437       0.413395     497.918937
   -8826.000       0.003547       0.003537       0.413063     496.511241
   -8825.000       0.004604       0.004110       0.412578     495.488392
   -8824.000       0.005690       0.003842       0.411962     495.156895
   -8823.000       0.006693       0.002684       0.411240     495.567384
   -8822.000       0.007862       0.000689       0.410432     496.678078
   -8821.000       0.008934      -0.002020       0.409564     498.412121
   -8820.000       0.010018      -0.005150       0.408660     500.547239
   -8819.000       0.011142      -0.008350       0.407743     502.806818
   -8818.000       0.012252      -0.011180       0.406836     504.813793
   -8817.000       0.013353      -0.013271       0.405959     506.218812
   -8816.000       0.014450      -0.014199       0.405127     506.536876
   -8815.000       0.015572      -0.013733       0.404356     505.460607
   -8814.000       0.016699      -0.011703       0.403656     502.725837
   -8813.000       0.017791      -0.008165       0.403029     498.356648
   -8812.000       0.018893      -0.003285       0.402481     492.580972
   -8811.000       0.020074       0.002518       0.402006     485.964545
   -8810.000       0.021125       0.008738       0.401604     479.210639
   -8809.000       0.022266       0.014804       0.401270     473.003316
   -8808.000       0.023384       0.019990       0.401000     468.084464
   -8807.000       0.024477       0.023760       0.400792     464.874919
   -8806.000       0.025569       0.025529       0.400646     463.699546
   -8805.000       0.026671       0.025009       0.400561     464.589470
   -8804.000       0.027751       0.021966       0.400541     467.550459
   -8803.000       0.028843       0.016654       0.400586     472.250093
   -8802.000       0.029862       0.009244       0.400698     478.590042
   -8801.000       0.030979       0.000481       0.400881     486.108157
   -8800.000       0.031971      -0.008977       0.401136     494.550062
   -8799.000       0.032977      -0.018196       0.401462     503.398034
   -8798.000       0.034016      -0.026285       0.401859     512.048800
   -8797.000       0.034956      -0.032365       0.402324     519.676034
   -8796.000       0.035913      -0.035777       0.402857     525.269604
   -8795.000       0.036841      -0.036027       0.403453     527.692351
   -8794.000       0.037760      -0.032924       0.404105     526.066807
   -8793.000       0.038638      -0.026635       0.404805     520.089825
   -8792.000       0.039465      -0.017576       0.405542     510.261588
   -8791.000       0.040325      -0.006529       0.406300     497.954475
   -8790.000       0.041146       0.005586       0.407064     484.916129
   -8789.000       0.041842       0.017607       0.407813     473.003868
   -8788.000       0.042655       0.028501       0.408525     463.433832
   -8787.000       0.043326       0.037153       0.409176     457.134163
   -8786.000       0.043984       0.042689       0.409742     454.336023
   -8785.000       0.044650       0.044586       0.410198     454.843916
   -8784.000       0.045212       0.042463       0.410525     458.368579
   -8783.000       0.045810       0.036514       0.410703     464.312059
   -8782.000       0.046281       0.027136       0.410717     472.196525
   -8781.000       0.046773       0.015159       0.410560     481.514479
   -8780.000       0.047220       0.001515       0.410224     491.948044
   -8779.000       0.047549      -0.012408       0.409711     502.991883
   -8778.000       0.047915      -0.025532       0.409030     514.308534
   -8777.000       0.048218      -0.036511       0.408193     525.089620
   -8776.000       0.048400      -0.044331       0.407217     534.293591
   -8775.000       0.048612      -0.048293       0.406129     540.452187
   -8774.000       0.048747      -0.047924       0.404956     541.898551
   -8773.000       0.048803      -0.043181       0.403733     537.388099
   -8772.000       0.048838      -0.034561       0.402501     526.865552
   -8771.000       0.048762      -0.022763       0.401299     511.506560
   -8770.000       0.048749      -0.008854       0.400173     493.622202
   -8769.000       0.048535       0.005729       0.399168     476.081105
   -8768.000       0.048349       0.019777       0.398323     460.884417
   -8767.000       0.048124       0.031890       0.397681     449.540149
   -8766.000       0.047787       0.040908       0.397274     442.663838
   -8765.000       0.047420       0.046069       0.397125     440.129296
   -8764.000       0.047041       0.046951       0.397252     441.477732
   -8763.000       0.046548       0.043452       0.397657     446.215575
   -8762.000       0.046037       0.036142       0.398331     453.521088
   -8761.000       0.045457       0.025752       0.399262     462.853996
   -8760.000       0.044851       0.013276       0.400419     473.726782
   -8759.000       0.044151       0.000075       0.401770     485.550016
   -8758.000       0.043416      -0.012678       0.403277     497.870171
   -8757.000       0.042675      -0.023883       0.404891     510.089212
   -8756.000       0.041830      -0.032471       0.406563     521.265144
   -8755.000       0.040945      -0.037923       0.408244     530.466930
   -8754.000       0.040070      -0.039888       0.409877     536.489985
   -8753.000       0.039124      -0.038367       0.411410     538.439327
   -8752.000       0.038106      -0.033682       0.412796     535.905394
   -8751.000       0.037122      -0.026546       0.413983     529.439428
   -8750.000       0.036031      -0.017570       0.414931     519.979769
   -8749.000       0.034995      -0.007768       0.415607     509.190619
   -8748.000       0.033818       0.002015       0.415983     498.523739
   -8747.000       0.032714       0.010961       0.416046     489.120469
   -8746.000       0.031575       0.018451       0.415793     481.647441
   -8745.000       0.030318       0.023798       0.415222     476.585483
   -8744.000       0.029179       0.026991       0.414354     473.609832
   -8743.000       0.027948       0.027769       0.413213     472.691724
   -8742.000       0.026686       0.026333       0.411827     473.417767
   -8741.000       0.025493       0.023117       0.410239     475.299145
   -8740.000       0.024240       0.018453       0.408494     478.072569
   -8739.000       0.023007       0.012886       0.406636     481.361212
   -8738.000       0.021792       0.007079       0.404720     484.741933
   -8737.000       0.020567       0.001406       0.402799     488.040171
   -8736.000       0.019437      -0.003683       0.400925     490.965352
   -8735.000       0.018235      -0.007806       0.399154     493.251469
   -8734.000       0.017150      -0.010897       0.397535     494.832902
   -8733.000       0.016158      -0.012955       0.396118     495.698007
   -8732.000       0.015118      -0.013855       0.394946     495.702533
   -8731.000       0.014279      -0.014029       0.394051     495.234429
   -8730.000       0.013519      -0.013515       0.393460     494.327105
   -8729.000       0.012860      -0.012530       0.393192     493.209842
   -8728.000       0.012361      -0.011304       0.393242     492.107091
   -8727.000       0.012088      -0.009981       0.393605     491.167803
   -8726.000       0.011881      -0.008419       0.394261     490.240503
   -8725.000       0.011980      -0.006888       0.395175     489.566690
   -8724.000       0.012174      -0.005098       0.396314     488.823151
   -8723.000       0.012570      -0.003018       0.397635     487.940919
   -8722.000       0.013112      -0.000658       0.399090     486.889224
   -8721.000       0.013741       0.002097       0.400641     485.529911
   -8720.000       0.014552       0.005238       0.402246     483.852812
   -8719.000       0.015373       0.008548       0.403865     482.080928
   -8718.000       0.016246       0.011852       0.405466     480.387806
   -8717.000       0.017301       0.015071       0.407020     478.845152
   -8716.000       0.018208       0.017541       0.408494     478.075073
   -8715.000       0.019272       0.019267       0.409868     478.001625
   -8714.000       0.020334       0.019801       0.411117     478.959008
   -8713.000       0.021365       0.018879       0.412221     481.084805
   -8712.000       0.022413       0.016428       0.413164     484.348795
   -8711.000       0.023519       0.012549       0.413936     488.602851
   -8710.000       0.024541       0.007099       0.414526     493.986737
   -8709.000       0.025615       0.000706       0.414936     500.020317
   -8708.000       0.026666      -0.006390       0.415166     506.639242
   -8707.000       0.027727      -0.013664       0.415224     513.550476
   -8706.000       0.028775      -0.020391       0.415120     520.237720
   -8705.000       0.029782      -0.026022       0.414865     526.244373
   -8704.000       0.030867      -0.030044       0.414470     530.949283
   -8703.000       0.031876      -0.031843       0.413947     533.456599
   -8702.000       0.032867      -0.031146       0.413306     533.064750
   -8701.000       0.033903      -0.027921       0.412552     529.333829
   -8700.000       0.034889      -0.022101       0.411693     522.001255
   -8699.000       0.035837      -0.014078       0.410733     511.618882
   -8698.000       0.036821      -0.004526       0.409676     499.364324
   -8697.000       0.037750       0.006100       0.408526     486.290391
   -8696.000       0.038666       0.016692       0.407294     474.058104
   -8695.000       0.039568       0.026441       0.405988     463.682866
   -8694.000       0.040441       0.034435       0.404624     455.943138
   -8693.000       0.041346       0.039914       0.403221     451.158966
   -8692.000       0.042104       0.042091       0.401799     449.520739
   -8691.000       0.042999       0.040886       0.400383     450.558162
   -8690.000       0.043770       0.035966       0.399005     454.185775
   -8689.000       0.044517       0.027724       0.397689     459.904620
   -8688.000       0.045291       0.016741       0.396468     467.361741
   -8687.000       0.046011       0.003909       0.395372     476.223726
   -8686.000       0.046720      -0.009814       0.394427     486.283021
   -8685.000       0.047371      -0.022984       0.393663     496.985013
   -8684.000       0.048019      -0.034571       0.393112     507.913672
   -8683.000       0.048680      -0.043435       0.392795     518.135468
   -8682.000       0.049213      -0.048494       0.392739     526.116991
   -8681.000       0.049795      -0.049392       0.392962     530.417893
   -8680.000       0.050357      -0.045840       0.393472     529.437780
   -8679.000       0.050791      -0.038010       0.394276     522.405041
   -8678.000       0.051303      -0.026638       0.395371     510.101961
   -8677.000       0.051720      -0.012731       0.396735     494.516573
   -8676.000       0.052109       0.002656       0.398349     478.050391
   -8675.000       0.052462       0.017890       0.400173     463.448838
   -8674.000       0.052784       0.031712       0.402162     452.285559
   -8673.000       0.053058       0.042914       0.404267     445.406223
   -8672.000       0.053292       0.050346       0.406436     443.057237
   -8671.000       0.053444       0.053404       0.408607     444.861915
   -8670.000       0.053679       0.051934       0.410730     450.085625
   -8669.000       0.053732       0.045828       0.412748     458.245119
   -8668.000       0.053797       0.035804       0.414604     468.494327
   -8667.000       0.053868       0.022783       0.416254     480.218836
   -8666.000       0.053831       0.007722       0.417649     493.105524
   -8665.000       0.053765      -0.007901       0.418746     506.630459
   -8664.000       0.053664      -0.022724       0.419517     520.373761
   -8663.000       0.053516      -0.035689       0.419931     533.939990
   -8662.000       0.053296      -0.045416       0.419965     546.067403
   -8661.000       0.053035      -0.051256       0.419621     555.472050
   -8660.000       0.052725      -0.052697       0.418895     560.321381
   -8659.000       0.052365      -0.049641       0.417804     558.940011
   -8658.000       0.051898      -0.042311       0.416380     550.497559
   -8657.000       0.051466      -0.031572       0.414656     535.918230
   -8656.000       0.050935      -0.018165       0.412677     517.051253
   -8655.000       0.050311      -0.003452       0.410506     496.954017
   -8654.000       0.049741       0.011249       0.408199     478.248145
   -8653.000       0.049026       0.024653       0.405823     462.816872
   -8652.000       0.048325       0.035562       0.403449     451.599703
   -8651.000       0.047521       0.042931       0.401140     444.889598
   -8650.000       0.046727       0.046263       0.398965     442.263715
   -8649.000       0.045889       0.045280       0.396990     443.233142
   -8648.000       0.044940       0.040144       0.395265     447.162704
   -8647.000       0.044018       0.031546       0.393848     453.381026
   -8646.000       0.043067       0.020418       0.392781     461.338785
   -8645.000       0.041987       0.007835       0.392087     470.632886
   -8644.000       0.040968      -0.004802       0.391789     480.668204
   -8643.000       0.039858      -0.016352       0.391892     490.974494
   -8642.000       0.038712      -0.025777       0.392379     500.841743
   -8641.000       0.037558      -0.032247       0.393230     509.303170
   -8640.000       0.036310      -0.035304       0.394406     515.336200
   -8639.000       0.035133      -0.035050       0.395853     518.252707
   -8638.000       0.033798      -0.031536       0.397518     517.389594
   -8637.000       0.032521      -0.025526       0.399335     513.230915
   -8636.000       0.031231      -0.017740       0.401240     506.613999
   -8635.000       0.029834      -0.009023       0.403177     498.797783
   -8634.000       0.028482      -0.000320       0.405082     491.144135
   -8633.000       0.027143       0.007530       0.406903     484.725813
   -8632.000       0.025701       0.013984       0.408597     480.098700
   -8631.000       0.024335       0.018526       0.410121     477.566596
   -8630.000       0.022898       0.020923       0.411443     477.109779
   -8629.000       0.021530       0.021350       0.412537     478.313951
   -8628.000       0.020084       0.019846       0.413381     480.969437
   -8627.000       0.018655       0.016921       0.413960     484.523482
   -8626.000       0.017273       0.013029       0.414271     488.573999
   -8625.000       0.015841       0.008708       0.414311     492.683969
   -8624.000       0.014417       0.004365       0.414093     496.561760
   -8623.000       0.013051       0.000601       0.413635     499.711314
   -8622.000       0.011674      -0.002496       0.412961     502.085311
   -8621.000       0.010282      -0.004608       0.412106     503.388976
   -8620.000       0.009028      -0.005762       0.411105     503.632584
   -8619.000       0.007733      -0.006121       0.409998     502.988560
   -8618.000       0.006577      -0.005845       0.408827     501.625221
   -8617.000       0.005542      -0.005218       0.407625     499.859928
   -8616.000       0.004708      -0.004543       0.406428     498.037106
   -8615.000       0.004229      -0.004093       0.405265     496.462321
   -8614.000       0.004137      -0.003953       0.404157     495.244913
   -8613.000       0.004518      -0.004330       0.403125     494.613653
   -8612.000       0.005214      -0.005080       0.402185     494.442883
   -8611.000       0.006082      -0.006048       0.401350     494.597613
   -8610.000       0.007104      -0.007081       0.400628     494.944876
   -8609.000       0.008148      -0.007798       0.400031     495.115764
   -8608.000       0.009203      -0.007971       0.399563     494.872411
   -8607.000       0.010329      -0.007337       0.399233     493.933253
   -8606.000       0.011388      -0.005778       0.399041     492.151613
   -8605.000       0.012430      -0.003188       0.398988     489.412286
   -8604.000       0.013525       0.000194       0.399069     485.980319
   -8603.000       0.014562       0.004250       0.399278     482.030445
   -8602.000       0.015527       0.008506       0.399604     478.108267
   -8601.000       0.016600       0.012619       0.400037     474.581950
   -8600.000       0.017519       0.016011       0.400563     472.026442
   -8599.000       0.018506       0.018352       0.401168     470.669849
   -8598.000       0.019412       0.019165       0.401841     470.847391
   -8597.000       0.020309       0.018280       0.402571     472.584409
   -8596.000       0.021225       0.015628       0.403351     475.834896
   -8595.000       0.022031       0.011268       0.404176     480.509103
   -8594.000       0.022872       0.005551       0.405038     486.333740
   -8593.000       0.023715      -0.001128       0.405934     493.079493
   -8592.000       0.024398      -0.008146       0.406852     500.368446
   -8591.000       0.025219      -0.014887       0.407781     507.759794
   -8590.000       0.025910      -0.020676       0.408705     514.725380
   -8589.000       0.026577      -0.024929       0.409605     520.606429
   -8588.000       0.027247      -0.027195       0.410456     524.698667
   -8587.000       0.027865      -0.027141       0.411233     526.282918
   -8586.000       0.028490      -0.024670       0.411908     524.882728
   -8585.000       0.029012      -0.019940       0.412455     520.409060
   -8584.000       0.029585      -0.013242       0.412854     513.202051
   -8583.000       0.030113      -0.005130       0.413084     504.122012
   -8582.000       0.030574       0.003672       0.413129     494.340602
   -8581.000       0.031031       0.012512       0.412979     484.874955
   -8580.000       0.031510       0.020466       0.412624     476.821834
   -8579.000       0.031899       0.026890       0.412062     470.764894
   -8578.000       0.032296       0.031093       0.411295     467.074725
   -8577.000       0.032672       0.032665       0.410323     465.762060
   -8576.000       0.033022       0.031364       0.409162     466.706486
   -8575.000       0.033341       0.027256       0.407824     469.567544
   -8574.000       0.033626       0.020618       0.406329     474.034401
   -8573.000       0.033941       0.011955       0.404709     479.780371
   -8572.000       0.034133       0.002091       0.403002     486.398972
   -8571.000       0.034365      -0.008182       0.401249     493.577610
   -8570.000       0.034583      -0.017848       0.399505     500.812770
   -8569.000       0.034726      -0.025988       0.397823     507.510537
   -8568.000       0.034848      -0.031836       0.396257     512.912872
   -8567.000       0.034979      -0.034748       0.394869     516.019463
   -8566.000       0.035066      -0.034403       0.393710     515.988051
   -8565.000       0.035117      -0.030775       0.392828     512.207818
   -8564.000       0.035152      -0.024185       0.392265     504.802620
   -8563.000       0.035162      -0.015227       0.392047     494.598085
   -8562.000       0.035201      -0.004792       0.392194     483.079256
   -8561.000       0.035079       0.006110       0.392714     471.913918
   -8560.000       0.035095       0.016407       0.393598     462.512990
   -8559.000       0.035009       0.025109       0.394833     455.894099
   -8558.000       0.034865       0.031257       0.396393     452.643962
   -8557.000       0.034799       0.034419       0.398235     452.650331
   -8556.000       0.034640       0.034173       0.400316     455.824530
   -8555.000       0.034451       0.030619       0.402582     461.688085
   -8554.000       0.034304       0.024246       0.404968     469.640968
   -8553.000       0.034050       0.015548       0.407411     479.310315
   -8552.000       0.033870       0.005540       0.409844     490.042902
   -8551.000       0.033550      -0.004850       0.412191     501.360201
   -8550.000       0.033290      -0.014595       0.414386     512.615315
   -8549.000       0.033023      -0.022835       0.416366     523.137333
   -8548.000       0.032629      -0.028652       0.418070     531.881647
   -8547.000       0.032330      -0.031758       0.419455     538.059842
   -8546.000       0.031948      -0.031720       0.420481     540.544886
   -8545.000       0.031571      -0.028668       0.421119     538.860724
   -8544.000       0.031156      -0.022951       0.421358     533.049961
   -8543.000       0.030742      -0.015183       0.421191     523.928524
   -8542.000       0.030358      -0.006035       0.420620     512.690619
   -8541.000       0.029896       0.003384       0.419668     501.142852
   -8540.000       0.029444       0.012300       0.418352     490.481888
   -8539.000       0.029071       0.019823       0.416702     481.715571
   -8538.000       0.028564       0.025074       0.414760     475.563949
   -8537.000       0.028158       0.027722       0.412572     471.958263
   -8536.000       0.027730       0.027426       0.410190     470.857060
   -8535.000       0.027271       0.024226       0.407679     471.966572
   -8534.000       0.026881       0.018583       0.405102     474.790107
   -8533.000       0.026405       0.011071       0.402531     478.956172
   -8532.000       0.026052       0.002508       0.400038     484.026672
   -8531.000       0.025610      -0.006128       0.397689     489.499353
   -8530.000       0.025179      -0.013793       0.395551     494.715755
   -8529.000       0.024858      -0.019826       0.393685     499.166414
   -8528.000       0.024449      -0.023330       0.392129     501.876722
   -8527.000       0.024111      -0.024088       0.390925     502.296092
   -8526.000       0.023792      -0.022001       0.390095     499.957529
   -8525.000       0.023524      -0.017364       0.389648     494.960809
   -8524.000       0.023237      -0.010684       0.389585     487.883280
   -8523.000       0.023029      -0.002973       0.389899     480.037835
   -8522.000       0.022849       0.005076       0.390564     472.418272
   -8521.000       0.022712       0.012344       0.391557     466.312500
   -8520.000       0.022554       0.018008       0.392843     462.465693
   -8519.000       0.022493       0.021513       0.394378     461.152769
   -8518.000       0.022444       0.022414       0.396122     462.482193
   -8517.000       0.022372       0.020611       0.398024     466.263073
   -8516.000       0.022363       0.016439       0.400029     472.020795
   -8515.000       0.022359       0.010406       0.402089     479.298485
   -8514.000       0.022401       0.003062       0.404152     487.724595
   -8513.000       0.022406      -0.004471       0.406166     496.482296
   -8512.000       0.022477      -0.011585       0.408092     505.166569
   -8511.000       0.022588      -0.017412       0.409893     513.000558
   -8510.000       0.022651      -0.021234       0.411534     519.134466
   -8509.000       0.022738      -0.022734       0.412993     522.920071
   -8508.000       0.022911      -0.021810       0.414257     523.857040
   -8507.000       0.022983      -0.018360       0.415310     521.538659
   -8506.000       0.023148      -0.013004       0.416149     516.547956
   -8505.000       0.023269      -0.006197       0.416769     509.543549
   -8504.000       0.023436       0.001403       0.417168     501.536428
   -8503.000       0.023578       0.008839       0.417344     493.838988
   -8502.000       0.023702       0.015394       0.417301     487.320266
   -8501.000       0.023876       0.020478       0.417040     482.512598
   -8500.000       0.023969       0.023388       0.416567     479.895723
   -8499.000       0.024068       0.023945       0.415891     479.364303
   -8498.000       0.024169       0.022091       0.415022     480.715418
   -8497.000       0.024240       0.017950       0.413978     483.721474
   -8496.000       0.024244       0.011931       0.412780     488.017718
   -8495.000       0.024295       0.004835       0.411450     493.030817
   -8494.000       0.024289      -0.002898       0.410014     498.594952
   -8493.000       0.024268      -0.010246       0.408499     504.012669
   -8492.000       0.024225      -0.016562       0.406925     508.815008
   -8491.000       0.024168      -0.021205       0.405321     512.377194
   -8490.000       0.024147      -0.023738       0.403712     514.083232
   -8489.000       0.023978      -0.023763       0.402118     513.255085
   -8488.000       0.023917      -0.021540       0.400568     509.881180
   -8487.000       0.023807      -0.017139       0.399089     503.947133
   -8486.000       0.023632      -0.011033       0.397705     496.048039
   -8485.000       0.023495      -0.003989       0.396451     487.266831
   -8484.000       0.023298       0.003380       0.395360     478.541332
   -8483.000       0.023120       0.010360       0.394463     470.794259
   -8482.000       0.022869       0.016050       0.393791     464.957739
   -8481.000       0.022613       0.020097       0.393370     461.242058
   -8480.000       0.022380       0.022091       0.393214     459.816002
   -8479.000       0.022025       0.021761       0.393339     460.715941
   -8478.000       0.021690       0.019351       0.393747     463.557476
   -8477.000       0.021390       0.015171       0.394429     468.012134
   -8476.000       0.020918       0.009527       0.395374     473.864499
   -8475.000       0.020567       0.003281       0.396557     480.462085
   -8474.000       0.020096      -0.003039       0.397947     487.473080
   -8473.000       0.019666      -0.008830       0.399515     494.437004
   -8472.000       0.019175      -0.013451       0.401222     500.757904
   -8471.000       0.018652      -0.016515       0.403028     505.936473
   -8470.000       0.018198      -0.017935       0.404893     509.672493
   -8469.000       0.017625      -0.017455       0.406772     511.463416
   -8468.000       0.017047      -0.015348       0.408618     511.379053
   -8467.000       0.016549      -0.012011       0.410388     509.731149
   -8466.000       0.015925      -0.007639       0.412032     506.722360
   -8465.000       0.015345      -0.002912       0.413504     503.130538
   -8464.000       0.014731       0.001718       0.414767     499.504254
   -8463.000       0.014096       0.005853       0.415775     496.277263
   -8462.000       0.013473       0.009104       0.416498     493.817310
   -8461.000       0.012742       0.011047       0.416914     492.475108
   -8460.000       0.012122       0.011873       0.417006     491.956701
   -8459.000       0.011376       0.011302       0.416770     492.456557
   -8458.000       0.010647       0.009653       0.416217     493.624499
   -8457.000       0.009943       0.007174       0.415358     495.223468
   -8456.000       0.009203       0.004216       0.414221     496.967965
   -8455.000       0.008464       0.001041       0.412840     498.679178
   -8454.000       0.007734      -0.001710       0.411250     499.809013
   -8453.000       0.007050      -0.003944       0.409499     500.321908
   -8452.000       0.006381      -0.005335       0.407634     499.935067
   -8451.000       0.005729      -0.005638       0.405700     498.412418
   -8450.000       0.005232      -0.005042       0.403754     495.972360
   -8449.000       0.004848      -0.003580       0.401849     492.689833
   -8448.000       0.004567      -0.001445       0.400039     488.824921
   -8447.000       0.004567       0.000883       0.398382     484.942490
   -8446.000       0.004741       0.003074       0.396932     481.440168
   -8445.000       0.005143       0.004810       0.395733     478.670342
   -8444.000       0.005692       0.005664       0.394832     477.055719
   -8443.000       0.006332       0.005425       0.394258     476.781358
   -8442.000       0.007183       0.004186       0.394030     477.737235
   -8441.000       0.007999       0.001774       0.394159     480.089336
   -8440.000       0.008927      -0.001353       0.394634     483.428989
   -8439.000       0.009926      -0.004878       0.395434     487.500915
   -8438.000       0.010931      -0.008344       0.396531     491.909463
   -8437.000       0.012043      -0.011290       0.397880     496.200032
   -8436.000       0.013060      -0.013057       0.399432     499.648131
   -8435.000       0.014267      -0.013581       0.401138     502.042214
   -8434.000       0.015384      -0.012348       0.402939     502.670799
   -8433.000       0.016494      -0.009464       0.404780     501.482242
   -8432.000       0.017720      -0.005109       0.406611     498.592276
   -8431.000       0.018882       0.000436       0.408377     494.339915
   -8430.000       0.020035       0.006623       0.410033     489.420560
   -8429.000       0.021250       0.012789       0.411537     484.634209
   -8428.000       0.022398       0.018281       0.412844     480.690742
   -8427.000       0.023623       0.022515       0.413926     478.080835
   -8426.000       0.024753       0.024753       0.414751     477.319573
   -8425.000       0.025937       0.024768       0.415298     478.357425
   -8424.000       0.027139       0.022285       0.415552     481.212026
   -8423.000       0.028243       0.017357       0.415511     485.681942
   -8422.000       0.029427       0.010292       0.415174     491.489982
   -8421.000       0.030568       0.001720       0.414556     498.250832
   -8420.000       0.031677      -0.007789       0.413679     505.764195
   -8419.000       0.032779      -0.017148       0.412570     513.407326
   -8418.000       0.033893      -0.025515       0.411265     520.673003
   -8417.000       0.034951      -0.032026       0.409805     526.831119
   -8416.000       0.036010      -0.035793       0.408228     530.678121
   -8415.000       0.037034      -0.036331       0.406580     531.178794
   -8414.000       0.038099      -0.033419       0.404899     527.414275
   -8413.000       0.039052      -0.027056       0.403228     518.962016
   -8412.000       0.040022      -0.017708       0.401611     506.465781
   -8411.000       0.041002      -0.006242       0.400080     491.531540
   -8410.000       0.041870       0.006439       0.398674     476.030242
   -8409.000       0.042754       0.019071       0.397427     461.969070
   -8408.000       0.043572       0.030281       0.396370     450.934093
   -8407.000       0.044398       0.039112       0.395529     443.546421
   -8406.000       0.045126       0.044357       0.394929     440.263988
   -8405.000       0.045822       0.045481       0.394581     440.779438
   -8404.000       0.046538       0.042263       0.394494     444.660051
   -8403.000       0.047141       0.034843       0.394665     451.386954
   -8402.000       0.047717       0.023847       0.395086     460.436725
   -8401.000       0.048286       0.010378       0.395742     471.252317
   -8400.000       0.048800      -0.004435       0.396615     483.535801
   -8399.000       0.049209      -0.019036       0.397675     496.755156
   -8398.000       0.049688      -0.032075       0.398897     510.315027
   -8397.000       0.050009      -0.042277       0.400253     523.328453
   -8396.000       0.050350      -0.048660       0.401712     534.317089
   -8395.000       0.050626      -0.050579       0.403245     541.471622
   -8394.000       0.050845      -0.047858       0.404827     543.041338
   -8393.000       0.051053      -0.040777       0.406420     538.081333
   -8392.000       0.051144      -0.029945       0.407998     526.965452
   -8391.000       0.051224      -0.016447       0.409528     511.691388
   -8390.000       0.051311      -0.001499       0.410979     494.925375
   -8389.000       0.051186       0.013557       0.412323     479.311160
   -8388.000       0.051156       0.027317       0.413534     466.749516
   -8387.000       0.051024       0.038626       0.414585     458.215810
   -8386.000       0.050805       0.046447       0.415455     453.991940
   -8385.000       0.050599       0.050213       0.416126     453.685861
   -8384.000       0.050288       0.049572       0.416586     456.796981
   -8383.000       0.050023       0.044748       0.416826     462.557383
   -8382.000       0.049601       0.036152       0.416841     470.342419
   -8381.000       0.049204       0.024637       0.416628     479.549565
   -8380.000       0.048789       0.011233       0.416185     489.716500
   -8379.000       0.048258      -0.002826       0.415517     500.432668
   -8378.000       0.047751      -0.016388       0.414627     511.320571
   -8377.000       0.047230      -0.028213       0.413526     521.751786
   -8376.000       0.046594      -0.037407       0.412228     531.021296
   -8375.000       0.046011      -0.043255       0.410745     537.971103
   -8374.000       0.045334      -0.045257       0.409101     541.254580
   -8373.000       0.044683      -0.043470       0.407329     539.934314
   -8372.000       0.043935      -0.038043       0.405458     533.377616
   -8371.000       0.043161      -0.029640       0.403533     522.216072
   -8370.000       0.042441      -0.019014       0.401599     507.810144
   -8369.000       0.041554      -0.007215       0.399697     492.212353
   -8368.000       0.040723       0.004765       0.397877     477.265151
   -8367.000       0.039864       0.015840       0.396184     464.523689
   -8366.000       0.038953       0.025085       0.394657     454.878506
   -8365.000       0.038022       0.031836       0.393336     448.604823
   -8364.000       0.037091       0.035546       0.392256     445.680917
   -8363.000       0.036143       0.036142       0.391444     445.722355
   -8362.000       0.035165       0.033672       0.390925     448.322756
   -8361.000       0.034193       0.028589       0.390721     452.958991
   -8360.000       0.033197       0.021425       0.390843     459.228158
   -8359.000       0.032243       0.012997       0.391303     466.637086
   -8358.000       0.031184       0.004048       0.392099     474.833898
   -8357.000       0.030261      -0.004585       0.393218     483.332746
   -8356.000       0.029266      -0.012274       0.394641     491.759673
   -8355.000       0.028241      -0.018423       0.396335     499.576325
   -8354.000       0.027314      -0.022746       0.398257     506.322666
   -8353.000       0.026358      -0.025057       0.400359     511.552230
   -8352.000       0.025364      -0.025335       0.402585     514.887055
   -8351.000       0.024473      -0.023916       0.404872     516.343851
   -8350.000       0.023514      -0.020923       0.407166     515.874943
   -8349.000       0.022647      -0.016896       0.409405     513.963837
   -8348.000       0.021731      -0.012150       0.411538     510.974650
   -8347.000       0.020890      -0.007132       0.413521     507.463544
   -8346.000       0.020114      -0.002125       0.415309     503.797300
   -8345.000       0.019302       0.002447       0.416863     500.475089
   -8344.000       0.018618       0.006544       0.418158     497.523789
   -8343.000       0.017997       0.009905       0.419164     495.179847
   -8342.000       0.017376       0.012525       0.419859     493.397353
   -8341.000       0.016912       0.014407       0.420230     492.099698
   -8340.000       0.016527       0.015578       0.420265     491.209199
   -8339.000       0.016185       0.016047       0.419956     490.676089
   -8338.000       0.016006       0.015962       0.419312     490.326274
   -8337.000       0.015915       0.015312       0.418338     490.161307
   -8336.000       0.015941       0.014097       0.417058     490.191906
   -8335.000       0.016074       0.012431       0.415503     490.323168
   -8334.000       0.016333       0.010204       0.413711     490.697231
   -8333.000       0.016702       0.007432       0.411727     491.340655
   -8332.000       0.017184       0.004204       0.409608     492.236073
   -8331.000       0.017709       0.000449       0.407408     493.525791
   -8330.000       0.018456      -0.003693       0.405186     495.164194
   -8329.000       0.019132      -0.008052       0.403004     497.122850
   -8328.000       0.019958      -0.012411       0.400910     499.282284
   -8327.000       0.020911      -0.016574       0.398955     501.561511
   -8326.000       0.021766      -0.019988       0.397187     503.507432
   -8325.000       0.022803      -0.022536       0.395638     504.978058
   -8324.000       0.023838      -0.023711       0.394346     505.408149
   -8323.000       0.024889      -0.023229       0.393337     504.382455
   -8322.000       0.025991      -0.020958       0.392629     501.598370
   -8321.000       0.027101      -0.016833       0.392238     496.896262
   -8320.000       0.028245      -0.010880       0.392171     490.321923
   -8319.000       0.029399      -0.003584       0.392423     482.549831
   -8318.000       0.030515       0.004711       0.392985     474.200001
   -8317.000       0.031749       0.013366       0.393838     466.171217
   -8316.000       0.032874       0.021548       0.394946     459.461819
   -8315.000       0.034046       0.028587       0.396275     454.663475
   -8314.000       0.035259       0.033772       0.397780     452.220880
   -8313.000       0.036405       0.036403       0.399412     452.418816
   -8312.000       0.037585       0.036149       0.401124     455.146825
   -8311.000       0.038756       0.032849       0.402869     460.176291
   -8310.000       0.039936       0.026476       0.404597     467.322941
   -8309.000       0.041060       0.017496       0.406271     476.162801
   -8308.000       0.042205       0.006557       0.407853     486.343493
   -8307.000       0.043334      -0.005628       0.409311     497.638608
   -8306.000       0.044435      -0.017925       0.410619     509.574330
   -8305.000       0.045465      -0.029319       0.411758     521.713832
   -8304.000       0.046555      -0.038843       0.412705     533.356562
   -8303.000       0.047565      -0.045470       0.413450     543.333912
   -8302.000       0.048523      -0.048521       0.413981     550.195925
   -8301.000       0.049479      -0.047617       0.414293     552.339543
   -8300.000       0.050416      -0.042631       0.414387     548.480322
   -8299.000       0.051234      -0.033744       0.414266     538.188464
   -8298.000       0.052099      -0.021786       0.413937     522.777223
   -8297.000       0.052849      -0.007440       0.413413     504.170698
   -8296.000       0.053630       0.007971       0.412713     485.228464
   -8295.000       0.054292       0.023136       0.411858     468.351354
   -8294.000       0.054953       0.036718       0.410874     455.110334
   -8293.000       0.055624       0.047555       0.409788     446.194638
   -8292.000       0.056109       0.054333       0.408626     441.933696
   -8291.000       0.056700       0.056649       0.407418     441.644997
   -8290.000       0.057163       0.053942       0.406193     444.929525
   -8289.000       0.057548       0.046375       0.404977     451.079920
   -8288.000       0.057954       0.034618       0.403799     459.400392
   -8287.000       0.058239       0.019616       0.402682     469.452521
   -8286.000       0.058535       0.002596       0.401650     480.949178
   -8285.000       0.058717      -0.014729       0.400723     493.505103
   -8284.000       0.058829      -0.030877       0.399925     506.848610
   -8283.000       0.059001      -0.044428       0.399272     520.347490
   -8282.000       0.058963      -0.053868       0.398781     532.597889
   -8281.000       0.058924      -0.058510       0.398460     541.803706
   -8280.000       0.058907      -0.057943       0.398317     545.696863
   -8279.000       0.058674      -0.051993       0.398351     542.153118
   -8278.000       0.058524      -0.041532       0.398560     531.111447
   -8277.000       0.058229      -0.027398       0.398936     514.023059
   -8276.000       0.057928      -0.010905       0.399467     493.977455
   -8275.000       0.057545       0.006313       0.400138     474.515052
   -8274.000       0.057102       0.022632       0.400930     458.313046
   -8273.000       0.056665       0.036819       0.401824     446.601718
   -8272.000       0.056099       0.047320       0.402801     440.146463
   -8271.000       0.055536       0.053534       0.403837     438.425721
   -8270.000       0.054930       0.054911       0.404910     440.871312
   -8269.000       0.054269       0.051484       0.405993     446.675977
   -8268.000       0.053524       0.043657       0.407060     455.079469
   -8267.000       0.052798       0.032421       0.408081     465.243781
   -8266.000       0.052009       0.018700       0.409031     476.756562
   -8265.000       0.051150       0.003851       0.409883     489.107513
   -8264.000       0.050262      -0.010695       0.410615     501.787940
   -8263.000       0.049363      -0.023922       0.411204     514.472563
   -8262.000       0.048387      -0.034555       0.411633     526.264699
   -8261.000       0.047387      -0.041881       0.411891     536.180992
   -8260.000       0.046334      -0.045428       0.411967     542.960882
   -8259.000       0.045321      -0.045139       0.411860     545.419290
   -8258.000       0.044145      -0.041031       0.411570     542.588336
   -8257.000       0.043086      -0.033928       0.411100     534.892919
   -8256.000       0.041933      -0.024343       0.410461     523.137595
   -8255.000       0.040750      -0.013310       0.409664     509.201577
   -8254.000       0.039615      -0.001855       0.408724     495.027432
   -8253.000       0.038396       0.009040       0.407663     482.238500
   -8252.000       0.037237       0.018646       0.406503     471.722480
   -8251.000       0.035989       0.026011       0.405272     464.260027
   -8250.000       0.034775       0.030862       0.404001     459.695231
   -8249.000       0.033609       0.032973       0.402723     457.816186
   -8248.000       0.032313       0.032190       0.401475     458.411197
   -8247.000       0.031114       0.029022       0.400295     460.825044
   -8246.000       0.029947       0.023857       0.399219     464.686045
   -8245.000       0.028662       0.017162       0.398282     469.696994
   -8244.000       0.027514       0.009828       0.397515     475.279719
   -8243.000       0.026309       0.002383       0.396942     481.196319
   -8242.000       0.025123      -0.004576       0.396585     487.096976
   -8241.000       0.023992      -0.010496       0.396455     492.571615
   -8240.000       0.022794      -0.014991       0.396555     497.251543
   -8239.000       0.021742      -0.018096       0.396886     501.042577
   -8238.000       0.020602      -0.019492       0.397438     503.483591
   -8237.000       0.019557      -0.019502       0.398196     504.711644
   -8236.000       0.018580      -0.018295       0.399147     504.778014
   -8235.000       0.017610      -0.016092       0.400268     503.835264
   -8234.000       0.016690      -0.013192       0.401533     502.173441
   -8233.000       0.015940      -0.010072       0.402917     500.301290
   -8232.000       0.015159      -0.006658       0.404386     498.161173
   -8231.000       0.014498      -0.003417       0.405904     496.246453
   -8230.000       0.013993      -0.000397       0.407438     494.596677
   -8229.000       0.013516       0.002428       0.408945     493.162357
   -8228.000       0.013198       0.004905       0.410384     492.057193
   -8227.000       0.012994       0.007056       0.411717     491.219451
   -8226.000       0.012898       0.009013       0.412908     490.478615
   -8225.000       0.012961       0.010662       0.413922     489.903475
   -8224.000       0.013074       0.011992       0.414736     489.484920
   -8223.000       0.013385       0.013093       0.415328     489.099171
   -8222.000       0.013742       0.013742       0.415685     488.942202
   -8221.000       0.014166       0.013882       0.415802     489.044134
   -8220.000       0.014766       0.013494       0.415675     489.400513
   -8219.000       0.015338       0.012339       0.415308     490.213221
   -8218.000       0.015990       0.010371       0.414713     491.515027
   -8217.000       0.016741       0.007665       0.413900     493.230002
   -8216.000       0.017490       0.004087       0.412884     495.508593
   -8215.000       0.018250      -0.000153       0.411687     498.210352
   -8214.000       0.019107      -0.004812       0.410329     501.182529
   -8213.000       0.019915      -0.009711       0.408837     504.370761
   -8212.000       0.020782      -0.014438       0.407245     507.481423
   -8211.000       0.021623      -0.018504       0.405583     510.111388
   -8210.000       0.022506      -0.021653       0.403889     512.029098
   -8209.000       0.023371      -0.023371       0.402206     512.649802
   -8208.000       0.024226      -0.023382       0.400571     511.555470
   -8207.000       0.025097      -0.021505       0.399029     508.416171
   -8206.000       0.025997      -0.017749       0.397621     503.151046
   -8205.000       0.026800      -0.012093       0.396379     495.777925
   -8204.000       0.027692      -0.005131       0.395335     487.121002
   -8203.000       0.028574       0.002852       0.394517     477.770230
   -8202.000       0.029354       0.011120       0.393937     468.784853
   -8201.000       0.030244       0.018915       0.393609     461.065816
   -8200.000       0.031036       0.025540       0.393539     455.306899
   -8199.000       0.031866       0.030321       0.393724     451.925049
   -8198.000       0.032627       0.032619       0.394157     451.192857
   -8197.000       0.033387       0.032172       0.394830     452.998358
   -8196.000       0.034183       0.028867       0.395726     457.156405
   -8195.000       0.034832       0.022798       0.396828     463.440381
   -8194.000       0.035559       0.014472       0.398114     471.456552
   -8193.000       0.036237       0.004559       0.399555     480.847521
   -8192.000       0.036830      -0.006175       0.401118     491.305837
   -8191.000       0.037452      -0.016696       0.402772     502.294760
   -8190.000       0.038018      -0.026046       0.404473     513.222866
   -8189.000       0.038529      -0.033415       0.406185     523.365041
   -8188.000       0.039047      -0.038036       0.407869     531.598854
   -8187.000       0.039449      -0.039366       0.409483     536.682053
   -8186.000       0.039953      -0.037396       0.410993     537.745640
   -8185.000       0.040263      -0.031983       0.412370     533.921662
   -8184.000       0.040626      -0.023741       0.413583     525.693894
   -8183.000       0.040999      -0.013281       0.414613     514.114432
   -8182.000       0.041237      -0.001495       0.415442     500.934683
   -8181.000       0.041489       0.010621       0.416053     487.964409
   -8180.000       0.041723       0.021866       0.416436     476.893015
   -8179.000       0.041878       0.031406       0.416588     468.560187
   -8178.000       0.042010       0.038217       0.416499     463.541237
   -8177.000       0.042066       0.041692       0.416178     461.810824
   -8176.000       0.042130       0.041567       0.415630     462.999415
   -8175.000       0.042107       0.037719       0.414865     466.724767
   -8174.000       0.042012       0.030528       0.413903     472.434567
   -8173.000       0.041951       0.020631       0.412764     479.645103
   -8172.000       0.041763       0.008917       0.411474     487.937677
   -8171.000       0.041548      -0.003580       0.410067     496.944953
   -8170.000       0.041303      -0.015581       0.408574     506.112305
   -8169.000       0.041024      -0.026118       0.407027     514.971139
   -8168.000       0.040620      -0.034071       0.405464     522.571760
   -8167.000       0.040278      -0.038796       0.403917     527.842499
   -8166.000       0.039830      -0.039804       0.402418     529.590603
   -8165.000       0.039368      -0.037081       0.401002     526.909899
   -8164.000       0.038855      -0.030913       0.399696     519.599709
   -8163.000       0.038292      -0.021954       0.398524     508.433609
   -8162.000       0.037773      -0.011184       0.397515     495.078950
   -8161.000       0.037074       0.000388       0.396684     481.406154
   -8160.000       0.036447       0.011523       0.396050     469.253679
   -8159.000       0.035778       0.021184       0.395626     459.819289
   -8158.000       0.035002       0.028417       0.395418     453.781875
   -8157.000       0.034274       0.032629       0.395426     451.174082
   -8156.000       0.033464       0.033464       0.395649     451.814154
   -8155.000       0.032663       0.031027       0.396073     455.199023
   -8154.000       0.031794       0.025693       0.396681     460.789488
   -8153.000       0.030899       0.018103       0.397457     468.074431
   -8152.000       0.030039       0.009191       0.398373     476.452137
   -8151.000       0.029067      -0.000118       0.399404     485.425957
   -8150.000       0.028105      -0.008835       0.400523     494.384997
   -8149.000       0.027211      -0.016140       0.401703     502.690653
   -8148.000       0.026145      -0.021321       0.402916     509.608411
   -8147.000       0.025222      -0.024092       0.404138     514.494645
   -8146.000       0.024205      -0.024202       0.405345     516.698514
   -8145.000       0.023237      -0.021924       0.406513     516.111032
   -8144.000       0.022251      -0.017594       0.407621     512.893373
   -8143.000       0.021217      -0.011842       0.408647     507.758586
   -8142.000       0.020310      -0.005364       0.409573     501.641825
   -8141.000       0.019291       0.001105       0.410383     495.551021
   -8140.000       0.018298       0.006878       0.411064     490.318234
   -8139.000       0.017398       0.011396       0.411604     486.496706
   -8138.000       0.016420       0.014239       0.412000     484.403670
   -8137.000       0.015505       0.015242       0.412248     484.018604
   -8136.000       0.014627       0.014449       0.412350     485.158576
   -8135.000       0.013752       0.012045       0.412312     487.572659
   -8134.000       0.012973       0.008481       0.412139     490.833739
   -8133.000       0.012124       0.004230       0.411839     494.564250
   -8132.000       0.011474      -0.000137       0.411423     498.314082
   -8131.000       0.010807      -0.004088       0.410900     501.654450
   -8130.000       0.010209      -0.007114       0.410280     504.113863
   -8129.000       0.009750      -0.008956       0.409575     505.401488
   -8128.000       0.009361      -0.009360       0.408797     505.191869
   -8127.000       0.009113      -0.008390       0.407959     503.486835
   -8126.000       0.008908      -0.006195       0.407079     500.412181
   -8125.000       0.008865      -0.003134       0.406172     496.383100
   -8124.000       0.008955       0.000438       0.405256     491.840221
   -8123.000       0.009027       0.003906       0.404354     487.500150
   -8122.000       0.009272       0.006927       0.403484     483.742673
   -8121.000       0.009591       0.009037       0.402663     481.019384
   -8120.000       0.009890       0.009881       0.401912     479.630764
   -8119.000       0.010314       0.009444       0.401247     479.517760
   -8118.000       0.010723       0.007641       0.400684     480.722625
   -8117.000       0.011186       0.004670       0.400235     483.057986
   -8116.000       0.011674       0.000934       0.399911     486.192929
   -8115.000       0.012102      -0.003209       0.399718     489.873584
   -8114.000       0.012667      -0.007248       0.399662     493.687228
   -8113.000       0.013123      -0.010669       0.399745     497.197262
   -8112.000       0.013610      -0.013051       0.399964     499.957609
   -8111.000       0.014150      -0.014137       0.400316     501.627452
   -8110.000       0.014606      -0.013625       0.400792     501.776761
   -8109.000       0.015133      -0.011619       0.401382     500.397667
   -8108.000       0.015554      -0.008246       0.402072     497.567226
   -8107.000       0.016080      -0.003803       0.402843     493.618910
   -8106.000       0.016506       0.001293       0.403675     489.077620
   -8105.000       0.016909       0.006413       0.404545     484.681363
   -8104.000       0.017365       0.011225       0.405428     480.807893
   -8103.000       0.017756       0.015047       0.406296     478.114068
   -8102.000       0.018094       0.017532       0.407124     476.832761
   -8101.000       0.018483       0.018454       0.407885     477.017467
   -8100.000       0.018791       0.017582       0.408560     478.743794
   -8099.000       0.019108       0.015002       0.409127     481.817399
   -8098.000       0.019362       0.010952       0.409569     485.976457
   -8097.000       0.019629       0.005774       0.409874     490.946695
   -8096.000       0.019881      -0.000159       0.410033     496.485391
   -8095.000       0.020050      -0.006062       0.410039     501.999336
   -8094.000       0.020255      -0.011634       0.409893     507.298959
   -8093.000       0.020454      -0.016181       0.409596     511.752596
   -8092.000       0.020565      -0.019288       0.409152     514.897566
   -8091.000       0.020687      -0.020657       0.408574     516.254974
   -8090.000       0.020837      -0.020200       0.407877     515.547087
   -8089.000       0.020844      -0.017738       0.407078     512.438271
   -8088.000       0.020931      -0.013757       0.406204     507.400171
   -8087.000       0.020920      -0.008419       0.405280     500.715708
   -8086.000       0.020928      -0.002269       0.404337     493.164121
   -8085.000       0.020867       0.004024       0.403407     485.677040
   -8084.000       0.020772       0.009956       0.402520     478.917266
   -8083.000       0.020717       0.014944       0.401710     473.502714
   -8082.000       0.020562       0.018434       0.401005     469.906711
   -8081.000       0.020375       0.020146       0.400430     468.233448
   -8080.000       0.020228       0.019987       0.400008     468.395546
   -8079.000       0.019992       0.017861       0.399753     470.375407
   -8078.000       0.019715       0.014087       0.399676     473.821833
   -8077.000       0.019453       0.009147       0.399782     478.351855
   -8076.000       0.019122       0.003334       0.400069     483.806971
   -8075.000       0.018785      -0.002510       0.400528     489.555094
   -8074.000       0.018370      -0.007921       0.401147     495.272130
   -8073.000       0.017999      -0.012377       0.401904     500.477745
   -8072.000       0.017567      -0.015430       0.402777     504.671217
   -8071.000       0.017040      -0.016749       0.403741     507.351825
   -8070.000       0.016634      -0.016496       0.404762     508.467161
   -8069.000       0.016056      -0.014491       0.405811     507.672358
   -8068.000       0.015525      -0.011221       0.406854     505.381001
   -8067.000       0.014947      -0.007043       0.407860     501.979443
   -8066.000       0.014344      -0.002446       0.408796     498.049369
   -8065.000       0.013742       0.002111       0.409638     494.145224
   -8064.000       0.013053       0.005977       0.410356     490.968981
   -8063.000       0.012397       0.008946       0.410934     488.688554
   -8062.000       0.011754       0.010672       0.411355     487.573096
   -8061.000       0.010973       0.010926       0.411609     487.754789
   -8060.000       0.010306       0.009985       0.411693     488.879357
   -8059.000       0.009603       0.007904       0.411609     490.869502
   -8058.000       0.008859       0.004998       0.411362     493.436709
   -8057.000       0.008212       0.001816       0.410965     496.106511
   -8056.000       0.007535      -0.001264       0.410430     498.575996
   -8055.000       0.007027      -0.003905       0.409773     500.553833
   -8054.000       0.006492      -0.005532       0.409015     501.488454
   -8053.000       0.006153      -0.006127       0.408176     501.335064
   -8052.000       0.005991      -0.005565       0.407276     499.942897
   -8051.000       0.005958      -0.003861       0.406342     497.326472
   -8050.000       0.006163      -0.001345       0.405398     493.856316
   -8049.000       0.006516       0.001539       0.404463     490.046685
   -8048.000       0.007095       0.004549       0.403565     486.210828
   -8047.000       0.007756       0.006983       0.402723     483.081796
   -8046.000       0.008490       0.008482       0.401955     480.996115
   -8045.000       0.009382       0.008825       0.401276     480.116649
   -8044.000       0.010303       0.007708       0.400696     480.670227
   -8043.000       0.011208       0.005145       0.400223     482.606556
   -8042.000       0.012248       0.001542       0.399861     485.560324
   -8041.000       0.013247      -0.002983       0.399607     489.488105
   -8040.000       0.014311      -0.007715       0.399461     493.817824
   -8039.000       0.015369      -0.012096       0.399417     498.101079
   -8038.000       0.016426      -0.015533       0.399469     501.777207
   -8037.000       0.017570      -0.017570       0.399609     504.301361
   -8036.000       0.018582      -0.017614       0.399831     504.904629
   -8035.000       0.019696      -0.015728       0.400125     503.439472
   -8034.000       0.020779      -0.011808       0.400485     499.677470
   -8033.000       0.021798      -0.006109       0.400904     493.914282
   -8032.000       0.022873       0.000730       0.401374     486.997442
   -8031.000       0.023871       0.008091       0.401890     479.819421
   -8030.000       0.024928       0.015335       0.402446     473.216615
   -8029.000       0.025885       0.021401       0.403039     468.288546
   -8028.000       0.026853       0.025763       0.403664     465.394512
   -8027.000       0.027853       0.027844       0.404318     464.812025
   -8026.000       0.028731       0.027148       0.404996     466.688103
   -8025.000       0.029618       0.023716       0.405697     470.736012
   -8024.000       0.030547       0.017817       0.406415     476.611417
   -8023.000       0.031313       0.009687       0.407146     484.182079
   -8022.000       0.032167       0.000317       0.407883     492.812672
   -8021.000       0.032911      -0.009551       0.408619     502.202131
   -8020.000       0.033683      -0.018994       0.409342     511.838804
   -8019.000       0.034404      -0.026998       0.410041     520.974875
   -8018.000       0.035034      -0.032692       0.410702     528.657518
   -8017.000       0.035757      -0.035681       0.411310     534.042325
   -8016.000       0.036319      -0.035327       0.411844     535.775193
   -8015.000       0.036876      -0.031744       0.412290     533.284843
   -8014.000       0.037447      -0.025218       0.412629     526.515297
   -8013.000       0.037909      -0.016155       0.412843     516.043227
   -8012.000       0.038356      -0.005460       0.412918     503.443132
   -8011.000       0.038786       0.005920       0.412843     490.441192
   -8010.000       0.039139       0.017013       0.412606     478.582421
   -8009.000       0.039504       0.026822       0.412203     469.015203
   -8008.000       0.039753       0.034295       0.411631     462.537695
   -8007.000       0.040061       0.038964       0.410891     459.082941
   -8006.000       0.040267       0.040193       0.409993     458.676339
   -8005.000       0.040441       0.037918       0.408947     460.861314
   -8004.000       0.040595       0.032302       0.407770     465.202796
   -8003.000       0.040751       0.023890       0.406488     471.183968
   -8002.000       0.040787       0.013207       0.405127     478.568922
   -8001.000       0.040857       0.001479       0.403718     486.735468
   -8000.000       0.040911      -0.010484       0.402302     495.497806
   -7999.000       0.040857      -0.021556       0.400914     504.360951
   -7998.000       0.040843      -0.030674       0.399594     512.567108
   -7997.000       0.040751      -0.037124       0.398382     519.372039
   -7996.000       0.040678      -0.040342       0.397313     523.701223
   -7995.000       0.040516      -0.039958       0.396420     524.405514
   -7994.000       0.040351      -0.036116       0.395735     520.932166
   -7993.000       0.040219      -0.029215       0.395279     513.354193
   -7992.000       0.039951      -0.019773       0.395070     502.425086
   -7991.000       0.039745      -0.008772       0.395119     489.820712
   -7990.000       0.039509       0.002769       0.395428     477.318764
   -7989.000       0.039206       0.014002       0.395989     466.266289
   -7988.000       0.038916       0.023759       0.396793     457.927257
   -7987.000       0.038593       0.031334       0.397813     452.726911
   -7986.000       0.038243       0.036158       0.399022     450.747841
   -7985.000       0.037891       0.037855       0.400388     451.800962
   -7984.000       0.037442       0.036329       0.401865     455.549473
   -7983.000       0.037129       0.032021       0.403413     461.325267
   -7982.000       0.036639       0.025090       0.404990     468.911898
   -7981.000       0.036204       0.016434       0.406547     477.629336
   -7980.000       0.035812       0.006712       0.408045     487.135751
   -7979.000       0.035289      -0.003250       0.409445     497.021081
   -7978.000       0.034847      -0.012688       0.410707     506.836003
   -7977.000       0.034337      -0.020760       0.411806     515.967165
   -7976.000       0.033839      -0.027078       0.412715     523.976138
   -7975.000       0.033328      -0.031107       0.413413     530.058669
   -7974.000       0.032757      -0.032615       0.413892     533.540433
   -7973.000       0.032262      -0.031734       0.414145     534.087678
   -7972.000       0.031697      -0.028476       0.414171     531.352145
   -7971.000       0.031087      -0.023252       0.413982     525.661800
   -7970.000       0.030586      -0.016579       0.413591     517.730387
   -7969.000       0.029968      -0.008944       0.413014     508.410459
   -7968.000       0.029374      -0.000943       0.412281     498.712382
   -7967.000       0.028792       0.006715       0.411416     489.667494
   -7966.000       0.028218       0.013633       0.410452     481.807005
   -7965.000       0.027569       0.019247       0.409421     475.687547
   -7964.000       0.027014       0.023254       0.408356     471.430378
   -7963.000       0.026387       0.025455       0.407289     469.067113
   -7962.000       0.025821       0.025821       0.406252     468.414793
   -7961.000       0.025212       0.024368       0.405271     469.333209
   -7960.000       0.024634       0.021366       0.404368     471.509609
   -7959.000       0.024114       0.017130       0.403562     474.671899
   -7958.000       0.023513       0.011944       0.402866     478.633503
   -7957.000       0.023012       0.006297       0.402285     483.057607
   -7956.000       0.022548       0.000567       0.401823     487.714829
   -7955.000       0.022031      -0.004964       0.401477     492.443549
   -7954.000       0.021631      -0.009864       0.401241     496.880841
   -7953.000       0.021273      -0.013998       0.401108     500.904205
   -7952.000       0.020903      -0.017163       0.401064     504.276994
   -7951.000       0.020667      -0.019267       0.401100     506.796777
   -7950.000       0.020440      -0.020262       0.401201     508.328762
   -7949.000       0.020333      -0.020221       0.401352     508.827982
   -7948.000       0.020256      -0.019114       0.401542     508.169219
   -7947.000       0.020267      -0.017070       0.401755     506.426131
   -7946.000       0.020429      -0.014166       0.401980     503.654888
   -7945.000       0.020555      -0.010508       0.402211     499.978605
   -7944.000       0.020863      -0.006195       0.402439     495.543528
   -7943.000       0.021240      -0.001441       0.402663     490.650087
   -7942.000       0.021668       0.003653       0.402881     485.488265
   -7941.000       0.022174       0.008812       0.403096     480.421926
   -7940.000       0.022830       0.013775       0.403313     475.766734
   -7939.000       0.023438       0.018287       0.403541     471.826271
   -7938.000       0.024197       0.021997       0.403783     468.882645
   -7937.000       0.024976       0.024570       0.404048     467.197621
   -7936.000       0.025814       0.025740       0.404343     466.904931
   -7935.000       0.026683       0.025240       0.404672     468.098144
   -7934.000       0.027598       0.022938       0.405040     470.781421
   -7933.000       0.028572       0.018786       0.405445     474.910610
   -7932.000       0.029549       0.012965       0.405885     480.315955
   -7931.000       0.030516       0.005656       0.406355     486.925548
   -7930.000       0.031625      -0.002575       0.406845     494.398942
   -7929.000       0.032606      -0.011270       0.407343     502.591085
   -7928.000       0.033671      -0.019707       0.407836     511.062832
   -7927.000       0.034748      -0.027184       0.408306     519.322406
   -7926.000       0.035781      -0.033001       0.408734     526.687040
   -7925.000       0.036851      -0.036589       0.409105     532.302341
   -7924.000       0.037870      -0.037408       0.409399     535.073144
   -7923.000       0.038942      -0.035284       0.409602     534.208959
   -7922.000       0.039947      -0.030128       0.409700     529.073540
   -7921.000       0.040921      -0.022221       0.409680     519.857292
   -7920.000       0.041956      -0.012075       0.409539     507.477179
   -7919.000       0.042900      -0.000381       0.409271     493.396010
   -7918.000       0.043787       0.011869       0.408876     479.430070
   -7917.000       0.044763       0.023745       0.408363     466.994243
   -7916.000       0.045586       0.034097       0.407743     457.352630
   -7915.000       0.046434       0.042029       0.407027     450.984856
   -7914.000       0.047236       0.046694       0.406241     448.086163
   -7913.000       0.047998       0.047550       0.405406     448.460020
   -7912.000       0.048744       0.044358       0.404549     451.734872
   -7911.000       0.049396       0.037239       0.403704     457.445624
   -7910.000       0.050078       0.026695       0.402899     465.144794
   -7909.000       0.050691       0.013503       0.402165     474.486666
   -7908.000       0.051233      -0.001146       0.401535     485.098108
   -7907.000       0.051753      -0.016096       0.401033     496.760766
   -7906.000       0.052272      -0.029917       0.400684     508.974405
   -7905.000       0.052637      -0.041371       0.400508     521.113057
   -7904.000       0.053040      -0.049393       0.400513     531.946231
   -7903.000       0.053394      -0.053228       0.400707     539.891802
   -7902.000       0.053630      -0.052384       0.401088     542.985911
   -7901.000       0.053896      -0.047061       0.401641     539.920426
   -7900.000       0.054046      -0.037570       0.402351     530.289765
   -7899.000       0.054221      -0.024779       0.403193     515.403905
   -7898.000       0.054260      -0.009908       0.404132     497.871312
   -7897.000       0.054284       0.005884       0.405136     480.315804
   -7896.000       0.054309       0.021110       0.406166     465.189143
   -7895.000       0.054203       0.034478       0.407181     453.935549
   -7894.000       0.054070       0.044881       0.408147     447.075639
   -7893.000       0.053982       0.051507       0.409023     444.463980
   -7892.000       0.053723       0.053717       0.409777     445.795489
   -7891.000       0.053528       0.051560       0.410382     450.188400
   -7890.000       0.053235       0.045162       0.410811     457.071551
   -7889.000       0.052946       0.035141       0.411046     465.782283
   -7888.000       0.052589       0.022436       0.411076     475.750193
   -7887.000       0.052182       0.008110       0.410895     486.593704
   -7886.000       0.051810      -0.006699       0.410506     498.011562
   -7885.000       0.051333      -0.020636       0.409920     509.550019
   -7884.000       0.050839      -0.032710       0.409150     520.771418
   -7883.000       0.050390      -0.041925       0.408224     530.779291
   -7882.000       0.049828      -0.047560       0.407170     538.446852
   -7881.000       0.049284      -0.049275       0.406021     542.395904
   -7880.000       0.048728      -0.047018       0.404817     541.451841
   -7879.000       0.048120      -0.041015       0.403602     535.025136
   -7878.000       0.047542      -0.031883       0.402413     523.652386
   -7877.000       0.046854      -0.020448       0.401295     508.859465
   -7876.000       0.046274      -0.007670       0.400290     492.691539
   -7875.000       0.045594       0.005392       0.399430     477.222103
   -7874.000       0.044903       0.017553       0.398751     464.172889
   -7873.000       0.044267       0.028048       0.398275     454.279416
   -7872.000       0.043582       0.035928       0.398019     448.082013
   -7871.000       0.042871       0.040715       0.397994     445.445913
   -7870.000       0.042212       0.042182       0.398200     445.974023
   -7869.000       0.041537       0.040312       0.398626     449.244561
   -7868.000       0.040821       0.035341       0.399263     454.791220
   -7867.000       0.040173       0.027949       0.400083     461.978110
   -7866.000       0.039477       0.018649       0.401059     470.517679
   -7865.000       0.038834       0.008305       0.402160     479.944637
   -7864.000       0.038146      -0.002205       0.403348     489.840398
   -7863.000       0.037500      -0.012172       0.404585     499.857305
   -7862.000       0.036898      -0.020914       0.405834     509.544008
   -7861.000       0.036217      -0.027714       0.407055     518.203667
   -7860.000       0.035624      -0.032378       0.408214     525.364919
   -7859.000       0.035058      -0.034584       0.409281     530.264097
   -7858.000       0.034426      -0.034246       0.410225     532.322669
   -7857.000       0.033873      -0.031637       0.411027     531.354638
   -7856.000       0.033346      -0.026983       0.411673     527.393631
   -7855.000       0.032756      -0.020582       0.412152     520.776077
   -7854.000       0.032284      -0.013149       0.412462     512.531687
   -7853.000       0.031726      -0.005035       0.412605     503.384110
   -7852.000       0.031299       0.003169       0.412586     494.269714
   -7851.000       0.030803       0.010839       0.412418     486.072519
   -7850.000       0.030348       0.017587       0.412113     479.223256
   -7849.000       0.029998       0.023050       0.411683     473.992976
   -7848.000       0.029562       0.026783       0.411150     470.668214
   -7847.000       0.029184       0.028713       0.410528     469.085426
   -7846.000       0.028926       0.028844       0.409835     469.045361
   -7845.000       0.028542       0.026974       0.409092     470.604438
   -7844.000       0.028301       0.023543       0.408316     473.274869
   -7843.000       0.028045       0.018676       0.407522     476.953126
   -7842.000       0.027839       0.012665       0.406728     481.456283
   -7841.000       0.027637       0.005973       0.405945     486.499461
   -7840.000       0.027487      -0.000931       0.405182     491.815160
   -7839.000       0.027387      -0.007853       0.404450     497.373480
   -7838.000       0.027289      -0.014078       0.403752     502.634096
   -7837.000       0.027223      -0.019464       0.403091     507.499669
   -7836.000       0.027239      -0.023629       0.402468     511.552280
   -7835.000       0.027261      -0.026295       0.401882     514.399993
   -7834.000       0.027283      -0.027281       0.401332     515.660761
   -7833.000       0.027441      -0.026647       0.400816     515.170494
   -7832.000       0.027555      -0.024219       0.400334     512.582040
   -7831.000       0.027729      -0.020216       0.399889     508.032852
   -7830.000       0.027965      -0.014900       0.399483     501.839829
   -7829.000       0.028223      -0.008414       0.399124     494.303836
   -7828.000       0.028513      -0.001224       0.398821     486.141577
   -7827.000       0.028834       0.006158       0.398587     478.114382
   -7826.000       0.029210       0.013456       0.398436     470.661621
   -7825.000       0.029610       0.019996       0.398380     464.524864
   -7824.000       0.030007       0.025342       0.398435     460.069719
   -7823.000       0.030477       0.029125       0.398614     457.483466
   -7822.000       0.030990       0.030974       0.398926     456.897867
   -7821.000       0.031423       0.030541       0.399382     458.401706
   -7820.000       0.032022       0.028000       0.399986     461.651958
   -7819.000       0.032535       0.023182       0.400738     466.694889
   -7818.000       0.033100       0.016468       0.401635     473.205543
   -7817.000       0.033670       0.008277       0.402673     480.950342
   -7816.000       0.034250      -0.000824       0.403835     489.658012
   -7815.000       0.034840      -0.010321       0.405105     499.155315
   -7814.000       0.035392      -0.019194       0.406462     508.794659
   -7813.000       0.035987      -0.027024       0.407874     518.317182
   -7812.000       0.036576      -0.033017       0.409310     526.912405
   -7811.000       0.037095      -0.036564       0.410737     533.638624
   -7810.000       0.037667      -0.037448       0.412111     537.696329
   -7809.000       0.038232      -0.035436       0.413396     538.173269
   -7808.000       0.038703      -0.030517       0.414553     534.523753
   -7807.000       0.039242      -0.023111       0.415541     527.028562
   -7806.000       0.039725      -0.013727       0.416329     516.520763
   -7805.000       0.040188      -0.002879       0.416888     504.122517
   -7804.000       0.040638       0.008336       0.417189     491.674694
   -7803.000       0.041059       0.019201       0.417218     480.348592
   -7802.000       0.041465       0.028823       0.416962     471.161028
   -7801.000       0.041844       0.036284       0.416411     464.762242
   -7800.000       0.042125       0.040933       0.415575     461.323826
   -7799.000       0.042533       0.042490       0.414461     460.523786
   -7798.000       0.042725       0.040421       0.413088     462.365253
   -7797.000       0.042979       0.035092       0.411491     466.190433
   -7796.000       0.043231       0.026811       0.409703     471.651419
   -7795.000       0.043348       0.016071       0.407765     478.509207
   -7794.000       0.043490       0.003923       0.405738     486.291804
   -7793.000       0.043582      -0.008626       0.403671     494.698539
   -7792.000       0.043621      -0.020646       0.401624     503.483855
   -7791.000       0.043622      -0.030848       0.399664     511.877674
   -7790.000       0.043549      -0.038411       0.397843     519.136266
   -7789.000       0.043485      -0.042663       0.396219     524.159454
   -7788.000       0.043349      -0.043124       0.394846     525.662886
   -7787.000       0.043113      -0.039712       0.393763     522.671990
   -7786.000       0.042952      -0.032924       0.393002     515.190839
   -7785.000       0.042659      -0.023160       0.392592     503.756393
   -7784.000       0.042334      -0.011500       0.392538     490.196876
   -7783.000       0.042031       0.000984       0.392839     476.481315
   -7782.000       0.041632       0.013180       0.393488     464.383025
   -7781.000       0.041245       0.024002       0.394455     455.129419
   -7780.000       0.040768       0.032368       0.395710     449.497048
   -7779.000       0.040339       0.037801       0.397212     447.381480
   -7778.000       0.039820       0.039747       0.398908     448.688381
   -7777.000       0.039267       0.038212       0.400747     452.880982
   -7776.000       0.038715       0.033474       0.402670     459.412369
   -7775.000       0.038146       0.026106       0.404616     467.683080
   -7774.000       0.037473       0.016722       0.406529     477.292799
   -7773.000       0.036858       0.006384       0.408355     487.593294
   -7772.000       0.036193      -0.004089       0.410037     498.196778
   -7771.000       0.035478      -0.013844       0.411538     508.629181
   -7770.000       0.034772      -0.022012       0.412820     518.192724
   -7769.000       0.034023      -0.028043       0.413854     526.238738
   -7768.000       0.033300      -0.031648       0.414626     532.133016
   -7767.000       0.032483      -0.032462       0.415123     534.960461
   -7766.000       0.031701      -0.030739       0.415345     534.505136
   -7765.000       0.030946      -0.026723       0.415302     530.714979
   -7764.000       0.030087      -0.020758       0.415005     523.941500
   -7763.000       0.029286      -0.013547       0.414476     515.210293
   -7762.000       0.028527      -0.005709       0.413742     505.573245
   -7761.000       0.027644       0.002182       0.412833     496.011663
   -7760.000       0.026889       0.009412       0.411783     487.474220
   -7759.000       0.026049       0.015444       0.410632     480.571830
   -7758.000       0.025274       0.020024       0.409416     475.438905
   -7757.000       0.024465       0.022718       0.408174     472.323856
   -7756.000       0.023659       0.023529       0.406947     471.032330
   -7755.000       0.022912       0.022570       0.405766     471.317616
   -7754.000       0.022136       0.019970       0.404664     472.981545
   -7753.000       0.021342       0.016027       0.403665     475.762025
   -7752.000       0.020677       0.011307       0.402789     479.210013
   -7751.000       0.019920       0.005986       0.402049     483.274408
   -7750.000       0.019207       0.000690       0.401455     487.494396
   -7749.000       0.018590      -0.004256       0.401006     491.645605
   -7748.000       0.017893      -0.008580       0.400701     495.527695
   -7747.000       0.017296      -0.011980       0.400533     498.822227
   -7746.000       0.016684      -0.014271       0.400492     501.291925
   -7745.000       0.016134      -0.015502       0.400565     502.890912
   -7744.000       0.015602      -0.015599       0.400737     503.440582
   -7743.000       0.015060      -0.014646       0.400992     502.938241
   -7742.000       0.014627      -0.012875       0.401317     501.577293
   -7741.000       0.014174      -0.010389       0.401694     499.438270
   -7740.000       0.013724      -0.007390       0.402112     496.746844
   -7739.000       0.013376      -0.004182       0.402558     493.844290
   -7738.000       0.013026      -0.000867       0.403020     490.865117
   -7737.000       0.012643       0.002311       0.403493     488.089368
   -7736.000       0.012409       0.005164       0.403970     485.704941
   -7735.000       0.012095       0.007579       0.404445     483.830152
   -7734.000       0.011860       0.009477       0.404919     482.517299
   -7733.000       0.011629       0.010691       0.405389     481.901817
   -7732.000       0.011446       0.011303       0.405856     481.878500
   -7731.000       0.011255       0.011211       0.406321     482.518655
   -7730.000       0.011100       0.010520       0.406782     483.698033
   -7729.000       0.010952       0.009211       0.407239     485.428031
   -7728.000       0.010864       0.007482       0.407690     487.517480
   -7727.000       0.010708       0.005297       0.408128     490.003770
   -7726.000       0.010640       0.002897       0.408545     492.667283
   -7725.000       0.010592       0.000367       0.408931     495.437367
   -7724.000       0.010484      -0.002184       0.409271     498.217126
   -7723.000       0.010470      -0.004576       0.409551     500.826821
   -7722.000       0.010471      -0.006691       0.409757     503.146049
   -7721.000       0.010425      -0.008450       0.409872     505.082365
   -7720.000       0.010469      -0.009697       0.409884     506.437002
   -7719.000       0.010489      -0.010390       0.409781     507.145950
   -7718.000       0.010551      -0.010483       0.409552     507.118671
   -7717.000       0.010597      -0.009915       0.409194     506.263134
   -7716.000       0.010664      -0.008734       0.408702     504.608774
   -7715.000       0.010809      -0.006976       0.408077     502.189920
   -7714.000       0.010840      -0.004732       0.407328     499.124054
   -7713.000       0.010998      -0.002088       0.406464     495.531526
   -7712.000       0.011134       0.000740       0.405502     491.686488
   -7711.000       0.011245       0.003629       0.404466     487.769255
   -7710.000       0.011387       0.006370       0.403382     484.035779
   -7709.000       0.011570       0.008727       0.402283     480.750161
   -7708.000       0.011698       0.010573       0.401207     478.066429
   -7707.000       0.011860       0.011679       0.400192     476.191689
   -7706.000       0.012010       0.011955       0.399280     475.211975
   -7705.000       0.012176       0.011330       0.398513     475.187949
   -7704.000       0.012317       0.009812       0.397925     476.109117
   -7703.000       0.012427       0.007452       0.397554     477.953776
   -7702.000       0.012621       0.004438       0.397426     480.589565
   -7701.000       0.012699       0.000979       0.397559     483.880096
   -7700.000       0.012822      -0.002659       0.397966     487.641023
   -7699.000       0.012970      -0.006166       0.398649     491.629740
   -7698.000       0.013052      -0.009224       0.399596     495.568329
   -7697.000       0.013144      -0.011578       0.400792     499.185016
   -7696.000       0.013254      -0.012970       0.402205     502.144834
   -7695.000       0.013325      -0.013270       0.403796     504.216839
   -7694.000       0.013403      -0.012434       0.405523     505.223107
   -7693.000       0.013446      -0.010494       0.407332     505.085996
   -7692.000       0.013509      -0.007621       0.409166     503.908911
   -7691.000       0.013580      -0.004043       0.410971     501.903070
   -7690.000       0.013524      -0.000106       0.412685     499.436594
   -7689.000       0.013624       0.003886       0.414253     496.824004
   -7688.000       0.013584       0.007534       0.415624     494.489829
   -7687.000       0.013541       0.010490       0.416746     492.732761
   -7686.000       0.013540       0.012540       0.417579     491.691669
   -7685.000       0.013464       0.013415       0.418092     491.541750
   -7684.000       0.013378       0.013059       0.418257     492.231518
   -7683.000       0.013296       0.011547       0.418061     493.615611
   -7682.000       0.013148       0.008908       0.417503     495.642599
   -7681.000       0.013059       0.005507       0.416586     497.975762
   -7680.000       0.012845       0.001614       0.415333     500.432028
   -7679.000       0.012704      -0.002372       0.413773     502.711597
   -7678.000       0.012541      -0.006076       0.411941     504.537383
   -7677.000       0.012302      -0.009041       0.409888     505.536886
   -7676.000       0.012134      -0.011083       0.407669     505.547525
   -7675.000       0.011929      -0.011873       0.405343     504.237206
   -7674.000       0.011732      -0.011390       0.402980     501.592247
   -7673.000       0.011520      -0.009688       0.400650     497.676779
   -7672.000       0.011336      -0.006967       0.398420     492.770176
   -7671.000       0.011163      -0.003460       0.396365     487.224337
   -7670.000       0.010963       0.000277       0.394546     481.732029
   -7669.000       0.010772       0.003951       0.393024     476.690347
   -7668.000       0.010666       0.007071       0.391850     472.639224
   -7667.000       0.010459       0.009227       0.391059     469.974243
   -7666.000       0.010339       0.010246       0.390674     468.801526
   -7665.000       0.010230       0.009981       0.390712     469.200117
   -7664.000       0.010109       0.008426       0.391159     471.119011
   -7663.000       0.010055       0.005882       0.391999     474.252551
   -7662.000       0.009948       0.002613       0.393205     478.375312
   -7661.000       0.009978      -0.000988       0.394729     483.138148
   -7660.000       0.009951      -0.004442       0.396520     488.113245
   -7659.000       0.009935      -0.007281       0.398525     492.831278
   -7658.000       0.010055      -0.009308       0.400674     497.012524
   -7657.000       0.010106      -0.010102       0.402912     500.128051
   -7656.000       0.010237      -0.009682       0.405175     502.043071
   -7655.000       0.010377      -0.008074       0.407397     502.646102
   -7654.000       0.010578      -0.005426       0.409528     502.012219
   -7653.000       0.010775      -0.002030       0.411518     500.417979
   -7652.000       0.010991       0.001622       0.413318     498.382597
   -7651.000       0.011238       0.005304       0.414898     496.169411
   -7650.000       0.011517       0.008452       0.416228     494.357138
   -7649.000       0.011728       0.010747       0.417284     493.236334
   -7648.000       0.012012       0.011968       0.418057     492.954035
   -7647.000       0.012287       0.011933       0.418544     493.618553
   -7646.000       0.012525       0.010556       0.418742     495.246716
   -7645.000       0.012791       0.008072       0.418664     497.587243
   -7644.000       0.013027       0.004651       0.418324     500.503151
   -7643.000       0.013326       0.000551       0.417740     503.808506
   -7642.000       0.013521      -0.003621       0.416938     507.024051
   -7641.000       0.013775      -0.007635       0.415944     510.003864
   -7640.000       0.014049      -0.011013       0.414782     512.327871
   -7639.000       0.014233      -0.013331       0.413488     513.586465
   -7638.000       0.014444      -0.014428       0.412088     513.555941
   -7637.000       0.014693      -0.014202       0.410608     512.060946
   -7636.000       0.014821      -0.012473       0.409080     508.869899
   -7635.000       0.015038      -0.009637       0.407527     504.391628
   -7634.000       0.015158      -0.005785       0.405975     498.790380
   -7633.000       0.015331      -0.001304       0.404447     492.583079
   -7632.000       0.015449       0.003333       0.402967     486.384903
   -7631.000       0.015523       0.007681       0.401552     480.727509
   -7630.000       0.015675       0.011470       0.400224     475.901113
   -7629.000       0.015725       0.014148       0.398998     472.413820
   -7628.000       0.015780       0.015602       0.397890     470.283224
   -7627.000       0.015871       0.015707       0.396913     469.526000
   -7626.000       0.015911       0.014376       0.396083     470.156752
   -7625.000       0.015926       0.011762       0.395407     471.991430
   -7624.000       0.015987       0.008227       0.394899     474.718874
   -7623.000       0.015994       0.003855       0.394571     478.323582
   -7622.000       0.016030      -0.000764       0.394429     482.354252
   -7621.000       0.016026      -0.005301       0.394484     486.596865
   -7620.000       0.016048      -0.009422       0.394743     490.798258
   -7619.000       0.016098      -0.012763       0.395206     494.623191
   -7618.000       0.016041      -0.014959       0.395877     497.682834
   -7617.000       0.016114      -0.016056       0.396752     499.916722
   -7616.000       0.016114      -0.015800       0.397820     500.968060
   -7615.000       0.016106      -0.014281       0.399073     500.822344
   -7614.000       0.016134      -0.011711       0.400493     499.630120
   -7613.000       0.016158      -0.008243       0.402054     497.534066
   -7612.000       0.016151      -0.004067       0.403733     494.755470
   -7611.000       0.016171       0.000241       0.405499     491.940484
   -7610.000       0.016189       0.004634       0.407313     489.162836
   -7609.000       0.016227       0.008664       0.409138     486.892159
   -7608.000       0.016220       0.011993       0.410934     485.435527
   -7607.000       0.016257       0.014497       0.412654     484.831377
   -7606.000       0.016334       0.016007       0.414258     485.152914
   -7605.000       0.016314       0.016279       0.415703     486.528058
   -7604.000       0.016401       0.015500       0.416946     488.669907
   -7603.000       0.016458       0.013621       0.417954     491.552561
   -7602.000       0.016498       0.010720       0.418691     495.056940
   -7601.000       0.016579       0.007129       0.419131     498.856203
   -7600.000       0.016657       0.003019       0.419255     502.816236
   -7599.000       0.016731      -0.001412       0.419050     506.791094
   -7598.000       0.016828      -0.005716       0.418506     510.398812
   -7597.000       0.016876      -0.009652       0.417635     513.459025
   -7596.000       0.017049      -0.013094       0.416445     515.854175
   -7595.000       0.017081      -0.015511       0.414960     517.063277
   -7594.000       0.017195      -0.016956       0.413214     517.092194
   -7593.000       0.017341      -0.017256       0.411246     515.723761
   -7592.000       0.017406      -0.016261       0.409104     512.769810
   -7591.000       0.017500      -0.014105       0.406851     508.385695
   -7590.000       0.017645      -0.010994       0.404540     502.846188
   -7589.000       0.017690      -0.006891       0.402241     496.237230
   -7588.000       0.017800      -0.002335       0.400026     489.284018
   -7587.000       0.017873       0.002463       0.397954     482.353959
   -7586.000       0.017953       0.007187       0.396097     475.900072
   -7585.000       0.018046       0.011409       0.394515     470.423098
   -7584.000       0.018060       0.014754       0.393258     466.293197
   -7583.000       0.018201       0.017161       0.392372     463.518234
   -7582.000       0.018233       0.018193       0.391891     462.441305
   -7581.000       0.018277       0.017889       0.391828     462.930318
   -7580.000       0.018406       0.016328       0.392191     464.851007
   -7579.000       0.018452       0.013485       0.392965     468.187293
   -7578.000       0.018521       0.009625       0.394123     472.694112
   -7577.000       0.018642       0.005146       0.395626     478.044292
   -7576.000       0.018737       0.000170       0.397423     484.166710
   -7575.000       0.018841      -0.004805       0.399448     490.641137
   -7574.000       0.018992      -0.009455       0.401641     497.176095
   -7573.000       0.019115      -0.013524       0.403927     503.497290
   -7572.000       0.019330      -0.016748       0.406235     509.244437
   -7571.000       0.019451      -0.018778       0.408496     513.940406
   -7570.000       0.019702      -0.019702       0.410643     517.471255
   -7569.000       0.019933      -0.019297       0.412609     519.412151
   -7568.000       0.020143      -0.017583       0.414346     519.609772
   -7567.000       0.020432      -0.014727       0.415801     518.118055
   -7566.000       0.020746      -0.010854       0.416938     515.031285
   -7565.000       0.021002      -0.006050       0.417731     510.486283
   -7564.000       0.021363      -0.000842       0.418159     505.144017
   -7563.000       0.021708       0.004698       0.418216     499.207533
   -7562.000       0.022056       0.010136       0.417908     493.256987
   -7561.000       0.022440       0.015034       0.417245     487.798438
   -7560.000       0.022843       0.019157       0.416253     483.085502
   -7559.000       0.023281       0.022161       0.414966     479.411402
   -7558.000       0.023695       0.023665       0.413422     477.029395
   -7557.000       0.024153       0.023582       0.411671     475.927168
   -7556.000       0.024667       0.021822       0.409770     476.085630
   -7555.000       0.025120       0.018274       0.407771     477.563661
   -7554.000       0.025624       0.013237       0.405739     480.122317
   -7553.000       0.026185       0.006968       0.403734     483.644892
   -7552.000       0.026646      -0.000214       0.401813     488.040983
   -7551.000       0.027220      -0.007665       0.400035     492.956377
   -7550.000       0.027717      -0.014808       0.398449     498.106190
   -7549.000       0.028274      -0.021190       0.397096     503.217847
   -7548.000       0.028772      -0.026003       0.396015     507.553775
   -7547.000       0.029286      -0.028915       0.395232     510.632504
   -7546.000       0.029835      -0.029593       0.394761     511.837685
   -7545.000       0.030298      -0.027769       0.394612     510.528126
   -7544.000       0.030773      -0.023562       0.394781     506.566662
   -7543.000       0.031298      -0.017320       0.395256     500.253350
   -7542.000       0.031704      -0.009340       0.396014     492.073490
   -7541.000       0.032142      -0.000379       0.397025     483.154330
   -7540.000       0.032582       0.008798       0.398255     474.614158
   -7539.000       0.032938       0.017538       0.399663     467.316239
   -7538.000       0.033332       0.024989       0.401204     462.058376
   -7537.000       0.033630       0.030452       0.402835     459.300588
   -7536.000       0.033992       0.033601       0.404513     458.991660
   -7535.000       0.034266       0.033960       0.406193     461.187850
   -7534.000       0.034487       0.031530       0.407838     465.559383
   -7533.000       0.034799       0.026562       0.409413     471.704025
   -7532.000       0.034959       0.019315       0.410884     479.354621
   -7531.000       0.035139       0.010441       0.412224     488.076761
   -7530.000       0.035313       0.000706       0.413410     497.454817
   -7529.000       0.035435      -0.009196       0.414420     507.184740
   -7528.000       0.035491      -0.018389       0.415239     516.752428
   -7527.000       0.035590      -0.026130       0.415853     525.552809
   -7526.000       0.035588      -0.031812       0.416255     532.922344
   -7525.000       0.035613      -0.035009       0.416440     538.031053
   -7524.000       0.035547      -0.035387       0.416408     539.992851
   -7523.000       0.035496      -0.033036       0.416159     538.348699
   -7522.000       0.035426      -0.028113       0.415702     532.930950
[truncated: 1,279,107 more chars]
