# Supplementary material for: A rigorous and versatile statistical test for correlations between stationary time series
Source: PLoS Biol. 2024 Aug 15;22(8):e3002758. doi: 10.1371/journal.pbio.3002758 (PMC11398661; doi:10.1371/journal.pbio.3002758)
Supplement: S1 Code — (ZIP) [file pbio.3002758.s009.zip › aeyuan-tts_repo-551b5a612383/new_power_comparison/coupled_ar1/scan_length/params.py]

import numpy as np

# simulation name: demo
# notes: <notes go here>
system_name = 'coupled_ar1'
const_system_params = {
'n' : 400,
'rho_x' : 0.4,
'rho_y' : 0.4,
'x_on_y' : 0,
'y_on_x' : 0.3,
'y_on_x_lag' : 1,
'x_on_y_lag' : 1,
'burn' : 500
}
variable_param = {'n' : np.arange(100, 425, 25)}
test_list = ['ttest_fullcov', 'randphase', 'bstrap', 'twin', 'circperm', 'tts_naive', 'tts']
statistic = 'pcorr_strength'
x_shift = 1
n_trials = 50
