# Supplementary material for: A rigorous and versatile statistical test for correlations between stationary time series
Source: PLoS Biol. 2024 Aug 15;22(8):e3002758. doi: 10.1371/journal.pbio.3002758 (PMC11398661; doi:10.1371/journal.pbio.3002758)
Supplement: S1 Code — (ZIP) [file pbio.3002758.s009.zip › aeyuan-tts_repo-551b5a612383/real_data/code/deglac_vs_orbital/results/embed_dims.csv]

	obl	prec	ecc
E	6.0	5.0	6.0
tau	31.0	4.0	45.0
k	5.0	5.0	5.0
err	1.1560089941211554e-06	1.193771915573315e-05	2.19090490880284e-08
