# Supplementary material for: A rigorous and versatile statistical test for correlations between stationary time series
Source: PLoS Biol. 2024 Aug 15;22(8):e3002758. doi: 10.1371/journal.pbio.3002758 (PMC11398661; doi:10.1371/journal.pbio.3002758)
Supplement: S1 Code — (ZIP) [file pbio.3002758.s009.zip › aeyuan-tts_repo-551b5a612383/real_data/code/deglac_vs_orbital/simulated_deglaciation_times/simulation_data/std_2_indep/prec.csv]

0	1	2	3	4	5	6	7	8	9	10	11	12	13	14	15	16	17	18	19	20	21	22	23	24	25	26	27	28	29	30	31	32	33	34	35	36	37	38	39	40	41	42	43	44	45	46	47	48	49
35	77	53	3	75	34	45	0	54	32	28	24	43	24	37	0	50	71	72	7	73	29	26	32	60	47	0	84	1	27	7	30	73	0	33	54	16	54	22	62	20	14	64	0	65	0	34	61	39	34
70	102	105	23	133	73	96	45	106	125	99	66	103	84	84	108	106	139	134	33	151	79	108	57	87	77	63	99	44	71	53	79	148	36	80	143	99	79	104	134	105	119	133	34	91	28	67	99	81	66
130	129	148	93	181	124	210	76	150	195	113	126	137	146	203	201	133	207	193	97	176	121	216	143	137	141	93	198	91	145	85	129	189	82	130	187	131	132	127	195	122	127	181	97	166	99	133	150	152	168
165	166	192	126	219	161	241	114	197	233	198	173	198	193	225	224	215	217	218	130	265	187	229	171	194	188	126	229	210	191	107	165	220	108	208	249	226	168	225	249	216	228	203	135	204	124	186	184	198	204
198	188	263	218	234	193	298	208	272	316	232	187	257	223	288	316	236	300	240	221	294	250	307	270	247	247	192	253	225	209	203	195	298	197	302	288	311	196	313	304	302	308	248	209	236	254	241	244	210	259
259	252	301	319	284	262	373	231	309	343	351	274	283	243	348	335	303	371	283	309	369	360	356	300	285	302	250	310	346	236	235	239	360	212	343	372	341	265	339	368	350	347	290	305	287	301	273	286	237	304
308	301	396	340	370	304	431	333	374	406	409	304	357	259	380	409	385	407	361	345	406	405	409	384	376	362	316	389	406	285	311	270	414	314	391	408	393	308	405	410	405	403	366	351	376	378	304	381	293	378
375	376	437	397	404	370	484	343	433	473	468	371	400	306	417	462	444	446	432	381	443	443	453	439	438	399	379	410	468	375	352	295	444	357	441	438	461	377	457	442	466	464	430	390	409	415	366	431	369	434
448	427	524	429	446	434	499	396	536	488	504	435	440	380	468	502	512	527	517	407	528	519	498	503	523	452	434	463	494	424	413	375	514	403	476	509	500	436	486	517	501	509	464	456	452	464	439	507	433	501
509	495	569	491	542	507	575	454	566	585	570	509	513	442	571	581	576	583	566	469	562	573	587	552	564	516	507	513	579	529	468	440	578	454	594	556	604	497	606	566	605	575	522	518	545	500	528	569	530	535
548	546	645	600	593	543	613	503	644	597	610	550	567	493	616	589	614	604	617	502	625	627	614	643	610	585	582	572	609	572	505	504	612	582	694	577	686	549	695	629	706	607	570	594	586	577	569	620	586	624
643	646	682	691	614	653	680	584	694	709	712	651	623	555	679	698	681	675	675	588	670	746	696	682	671	674	629	686	690	616	591	550	667	601	717	620	715	631	725	672	714	712	642	685	612	682	653	663	617	660
663	685	734	722	658	687	731	609	765	817	790	678	657	566	741	726	736	745	748	670	755	785	724	754	742	750	694	775	729	666	612	637	748	692	775	681	798	684	801	747	800	818	675	728	649	740	692	757	672	748
751	767	785	785	765	752	766	698	835	869	869	753	742	643	762	780	774	812	816	724	792	822	789	837	763	825	736	817	777	757	694	681	824	726	814	741	860	770	847	803	857	865	742	779	746	791	739	779	769	793
827	829	837	881	812	832	808	737	911	898	904	832	776	689	808	856	821	838	850	749	834	872	873	906	842	857	781	855	800	828	726	757	895	774	847	812	888	844	876	841	896	900	818	803	809	826	774	831	845	821
908	905	933	976	857	910	847	790	966	995	998	903	842	765	850	891	866	894	911	793	905	885	909	930	893	900	806	975	870	905	792	831	963	875	958	842	980	901	994	925	976	980	931	858	853	857	840	908	923	894
947	953	980	1074	925	949	902	863	976	1114	1088	945	909	841	894	976	909	960	964	864	967	1006	988	991	972	995	853	1008	897	942	870	908	997	900	995	916	1006	958	1008	953	998	1105	959	969	904	996	931	969	979	946
976	973	1036	1123	961	975	971	895	1004	1170	1105	976	976	925	1076	1088	982	1011	1021	894	1016	1071	1102	1043	978	1068	910	1064	980	997	902	953	1072	982	1093	952	1090	976	1091	1010	1087	1171	1010	1010	939	1005	970	1016	1023	1029
1000	1012	1069	1191	1014	993	1084	988	1020	1204	1169	999	996	983	1122	1194	1004	1090	1055	988	1055	1130	1175	1068	1029	1125	965	1105	1071	1027	978	968	1131	1074	1124	1006	1113	1012	1121	1083	1113	1196	1053	1087	1043	1116	992	1064	1058	1063
1052	1042	1139	1220	1062	1040	1128	1077	1069	1243	1203	1042	1069	995	1168	1230	1117	1132	1123	1083	1136	1164	1202	1134	1065	1171	1000	1161	1126	1064	1070	1005	1171	1176	1188	1048	1202	1054	1163	1162	1157	1241	1140	1115	1085	1156	1018	1141	1138	1139
1075	1074	1219	1264	1140	1077	1173	1110	1135	1265	1248	1074	1146	1042	1232	1278	1150	1175	1157	1108	1175	1218	1257	1173	1141	1212	1062	1239	1173	1138	1101	1027	1225	1224	1229	1139	1243	1072	1193	1238	1201	1270	1172	1184	1153	1198	1058	1183	1227	1164
1141	1137	1296	1352	1231	1119	1233	1187	1317	1345	1281	1133	1220	1133	1278	1343	1221	1229	1225	1173	1224	1294	1279	1226	1309	1281	1139	1295	1234	1305	1187	1069	1295	1276	1285	1219	1277	1140	1242	1277	1236	1339	1233	1241	1214	1242	1141	1234	1291	1225
1317	1322	1312	1448	1281	1310	1286	1226	1336	1372	1344	1301	1320	1313	1336	1353	1283	1297	1277	1207	1294	1340	1343	1303	1371	1343	1223	1325	1280	1347	1226	1136	1338	1344	1357	1274	1362	1309	1263	1319	1268	1362	1310	1290	1283	1296	1309	1293	1337	1277
1337	1324	1379	1468	1329	1353	1347	1280	1385	1467	1377	1343	1392	1382	1355	1446	1334	1343	1339	1269	1319	1392	1367	1335	1405	1382	1282	1374	1342	1386	1287	1306	1388	1363	1384	1321	1390	1344	1351	1333	1355	1442	1337	1362	1313	1331	1367	1350	1386	1333
1374	1370	1409	1498	1412	1385	1407	1338	1422	1485	1469	1377	1426	1407	1446	1481	1376	1392	1397	1353	1410	1443	1465	1373	1447	1435	1313	1435	1372	1420	1338	1384	1436	1455	1438	1402	1451	1382	1381	1384	1384	1474	1387	1375	1412	1383	1399	1373	1431	1384
1436	1419	1445	1562	1434	1406	1448	1364	1445	1561	1490	1426	1458	1455	1484	1541	1438	1415	1450	1367	1435	1501	1497	1410	1523	1494	1386	1515	1455	1447	1362	1418	1452	1475	1472	1460	1474	1416	1456	1431	1458	1554	1433	1452	1431	1449	1438	1396	1452	1417
1447	1443	1516	1586	1509	1446	1490	1465	1519	1584	1556	1454	1497	1515	1532	1572	1485	1496	1522	1472	1510	1542	1543	1438	1691	1546	1464	1679	1476	1518	1453	1444	1504	1551	1495	1526	1497	1466	1487	1457	1472	1587	1514	1470	1523	1499	1513	1441	1515	1437
1515	1509	1701	1623	1656	1520	1540	1480	1691	1639	1582	1519	1534	1664	1597	1630	1547	1670	1676	1488	1699	1673	1587	1519	1738	1673	1527	1710	1548	1695	1481	1511	1686	1596	1537	1657	1557	1509	1553	1531	1571	1633	1653	1504	1686	1543	1661	1513	1669	1511
1688	1681	1713	1654	1710	1689	1612	1549	1709	1656	1628	1688	1690	1694	1657	1644	1664	1723	1736	1553	1725	1721	1601	1693	1756	1718	1699	1736	1597	1722	1550	1688	1716	1653	1622	1687	1592	1684	1600	1656	1595	1648	1698	1541	1701	1602	1692	1679	1729	1675
1705	1715	1761	1720	1729	1709	1685	1612	1754	1722	1650	1743	1707	1743	1717	1721	1712	1746	1746	1622	1744	1737	1624	1734	1797	1744	1729	1767	1659	1751	1608	1701	1742	1720	1654	1740	1615	1704	1663	1701	1604	1713	1725	1598	1722	1670	1730	1731	1732	1728
1760	1749	1775	1740	1757	1763	1728	1652	1790	1752	1727	1766	1767	1791	1738	1745	1730	1775	1824	1639	1779	1765	1660	1774	1821	1770	1760	1827	1727	1785	1655	1756	1779	1732	1737	1777	1648	1754	1722	1728	1648	1743	1779	1667	1766	1714	1755	1742	1794	1745
1802	1803	1823	1857	1798	1781	1756	1736	1831	1835	1741	1805	1826	1819	1828	1851	1755	1832	1849	1735	1825	1835	1729	1805	1843	1842	1826	1855	1739	1825	1728	1779	1813	1844	1760	1811	1741	1782	1738	1783	1738	1851	1815	1738	1805	1730	1772	1825	1838	1782
1830	1820	1861	1924	1827	1814	1844	1748	1855	1866	1839	1830	1846	1861	1864	1927	1855	1843	1870	1840	1835	1856	1753	1827	1870	1858	1856	1885	1849	1836	1742	1817	1835	1866	1836	1864	1858	1817	1860	1819	1848	1923	1834	1858	1838	1768	1817	1849	1861	1830
1872	1869	1897	1949	1870	1879	1868	1946	1894	1936	1935	1881	1879	1899	1935	1953	1916	1859	1912	1954	1887	1880	1936	1869	1917	1885	1871	1911	1920	1888	1925	1832	1858	1930	1943	1904	1944	1849	1945	1860	1940	1940	1891	1937	1855	1861	1850	1885	1903	1864
1899	1906	1926	1968	1886	1901	1926	1957	1920	1967	1961	1904	1921	1929	1962	1971	1939	1904	1944	1957	1930	1929	1952	1896	1944	1927	1910	1937	1956	1951	1952	1899	1882	1961	1962	1928	1965	1892	1974	1921	1965	1976	1925	1972	1877	1940	1896	1927	1920	1891
1923	1920	1999	1995	1935	1922	1982	1984	1997	1983	1980	1928	1997	1999	1976	1999	1998	1925	1984	1989	1980	1999	1986	1942	1999	1999	1988	1995	1999	1989	1973	1933	1934	1998	1987	1989	1986	1911	1999	1931	1999	1995	1990	1993	1942	1999	1922	1979	1988	1936
[truncated: 950 more columns]
