# Supplementary material for: A rigorous and versatile statistical test for correlations between stationary time series
Source: PLoS Biol. 2024 Aug 15;22(8):e3002758. doi: 10.1371/journal.pbio.3002758 (PMC11398661; doi:10.1371/journal.pbio.3002758)
Supplement: S1 Code — (ZIP) [file pbio.3002758.s009.zip › aeyuan-tts_repo-551b5a612383/real_data/code/deglac_vs_orbital/simulated_deglaciation_times/simulation_data/std_2_indep/ecc.csv]

0	1	2	3	4	5	6	7	8	9	10	11	12	13	14	15	16	17	18	19	20	21	22	23	24	25	26	27	28	29	30	31	32	33	34	35	36	37	38	39	40	41	42	43	44	45	46	47	48	49
0	0	59	53	15	0	37	10	35	6	10	43	0	54	0	3	43	35	68	16	44	93	0	58	64	0	24	38	32	48	44	4	68	7	51	0	25	0	0	17	45	32	43	0	0	79	32	56	46	46
40	46	74	75	33	21	77	38	74	20	45	74	29	62	44	33	65	94	76	34	72	129	32	228	144	41	93	47	76	77	85	29	70	27	146	52	47	25	36	100	82	102	77	34	36	125	61	74	140	72
85	80	145	136	100	87	140	62	91	75	83	140	102	136	84	65	142	123	129	76	137	182	85	240	165	86	123	82	126	145	213	85	146	114	165	75	75	101	92	113	224	181	120	94	56	221	143	141	158	137
212	128	173	236	122	204	162	88	122	87	123	159	118	152	136	89	176	186	136	203	152	219	106	349	220	119	178	219	186	166	299	119	159	179	223	118	94	179	130	169	245	211	171	123	93	255	218	236	236	174
250	332	231	254	184	300	240	112	167	125	260	239	278	173	174	122	212	206	169	327	222	298	353	373	231	342	194	265	206	262	329	185	243	213	246	337	135	200	180	192	315	271	194	266	135	349	236	254	265	228
332	351	244	363	204	393	258	213	194	173	348	262	287	229	274	202	246	278	232	338	237	324	383	438	253	367	220	316	229	355	340	214	248	288	272	354	166	279	276	220	346	294	227	298	230	442	346	357	279	251
355	386	287	374	284	414	338	399	424	208	370	437	385	246	373	295	270	298	253	421	265	432	414	465	349	411	268	347	283	435	447	300	268	303	437	369	219	319	368	256	375	327	275	359	352	472	367	419	344	362
374	440	425	431	400	432	442	427	460	408	384	530	408	358	417	384	350	317	453	474	346	470	440	620	440	426	285	367	416	461	460	408	418	393	505	436	415	338	415	291	424	387	303	380	375	587	430	454	433	537
428	456	511	452	412	464	466	469	502	462	429	555	471	431	490	411	442	408	500	567	450	574	468	635	515	449	392	425	508	503	558	478	515	420	547	472	434	381	477	407	465	423	415	409	427	605	443	469	522	548
473	468	529	531	469	546	535	495	550	501	483	599	492	511	502	459	524	425	532	592	512	589	498	726	535	472	514	436	531	536	601	485	542	511	562	483	481	408	499	430	599	558	521	482	459	627	607	608	541	607
598	504	564	599	490	574	617	555	585	513	517	625	660	527	651	491	541	494	565	693	538	692	587	744	619	507	548	463	560	567	682	552	560	551	622	515	534	476	529	504	692	581	560	498	488	728	636	715	607	639
709	592	603	616	585	688	636	580	592	546	633	664	764	551	753	508	612	561	627	802	622	701	733	799	633	595	570	606	588	619	701	575	613	584	650	597	551	560	652	554	721	660	585	662	511	809	724	740	643	654
733	734	626	735	672	780	714	607	674	589	714	731	801	623	794	586	650	575	644	847	639	803	752	820	716	718	667	718	668	795	800	600	632	684	812	737	573	581	749	571	735	676	602	766	610	840	751	797	662	737
762	759	653	754	772	795	740	788	799	604	748	809	856	724	849	670	720	672	736	903	727	843	786	848	824	738	782	749	800	821	847	669	652	764	912	758	616	649	861	668	804	766	651	776	719	899	811	835	715	819
805	811	823	817	796	858	821	854	856	674	847	844	887	823	892	797	829	755	826	985	805	899	850	913	846	808	791	802	896	854	901	795	810	796	932	820	799	694	902	767	848	789	690	867	810	936	836	848	741	849
848	847	909	838	870	901	852	877	890	794	893	906	960	848	951	853	903	782	907	1079	837	944	900	930	909	845	871	814	940	902	986	852	841	865	994	848	836	765	945	808	893	859	798	891	835	1011	908	904	813	907
902	904	935	894	876	947	902	942	938	861	1023	929	979	914	1037	874	932	861	929	1195	898	1003	993	1000	929	884	891	852	970	928	1088	888	909	885	1023	899	898	787	1046	863	1002	878	853	952	907	1016	926	932	848	929
1001	1010	1005	929	944	978	932	967	967	893	1120	1002	1047	943	1142	950	994	885	998	1207	929	1093	1147	1035	1007	1145	940	910	994	1013	1110	943	935	953	1046	1001	945	863	1149	894	1080	949	903	1045	997	1126	997	997	905	1002
1123	1129	1023	1002	964	1074	1006	1191	986	953	1145	1034	1140	994	1155	971	1009	941	1024	1255	1010	1105	1190	1119	1027	1169	977	1002	1029	1214	1199	975	992	983	1294	1130	999	891	1253	938	1107	970	950	1122	1118	1203	1029	1017	924	1035
1143	1210	1309	1021	1075	1156	1030	1260	1255	977	1172	1299	1183	1020	1233	1182	1036	975	1301	1305	1030	1191	1213	1144	1113	1185	993	1122	1064	1274	1219	1195	1023	1028	1304	1214	1297	954	1274	958	1139	1052	983	1161	1201	1323	1127	1100	1015	1118
1189	1221	1320	1135	1173	1199	1110	1280	1286	1250	1213	1324	1251	1128	1266	1241	1124	1048	1340	1330	1118	1337	1238	1194	1205	1228	1032	1188	1334	1307	1297	1250	1041	1055	1341	1235	1334	967	1352	1000	1196	1059	1036	1175	1221	1349	1200	1221	1018	1304
1219	1256	1384	1198	1245	1207	1214	1322	1316	1277	1243	1375	1273	1207	1277	1281	1231	1065	1366	1353	1229	1364	1285	1225	1323	1231	1075	1217	1362	1326	1342	1288	1117	1077	1380	1263	1342	1087	1367	1051	1226	1150	1062	1246	1247	1372	1216	1243	1138	1317
1235	1290	1413	1231	1282	1252	1300	1348	1332	1322	1265	1402	1291	1298	1371	1320	1310	1177	1388	1454	1325	1440	1326	1235	1397	1284	1164	1241	1399	1380	1443	1320	1303	1167	1405	1308	1383	1164	1381	1059	1298	1171	1284	1279	1294	1414	1311	1301	1302	1380
1303	1324	1430	1306	1330	1290	1390	1372	1366	1353	1298	1474	1363	1330	1402	1360	1395	1191	1430	1487	1392	1468	1363	1305	1416	1327	1207	1297	1432	1404	1472	1343	1330	1183	1417	1336	1406	1195	1418	1173	1333	1187	1339	1361	1327	1465	1385	1387	1394	1387
1485	1377	1475	1393	1365	1340	1420	1449	1387	1378	1370	1516	1423	1378	1516	1380	1412	1282	1498	1518	1407	1469	1510	1394	1468	1356	1278	1335	1459	1422	1494	1367	1383	1284	1496	1369	1449	1254	1503	1205	1456	1350	1382	1428	1378	1481	1468	1467	1411	1424
1502	1474	1502	1492	1444	1464	1471	1520	1416	1424	1493	1530	1503	1398	1517	1441	1498	1353	1523	1550	1491	1556	1524	1462	1481	1490	1350	1463	1541	1472	1515	1428	1409	1370	1517	1483	1487	1347	1518	1271	1481	1420	1425	1495	1469	1522	1496	1499	1478	1472
1535	1501	1514	1509	1514	1530	1491	1548	1449	1444	1505	1594	1529	1437	1539	1528	1511	1414	1588	1568	1514	1565	1561	1494	1514	1520	1412	1500	1699	1503	1539	1451	1471	1436	1651	1507	1559	1429	1541	1355	1513	1446	1452	1517	1501	1601	1508	1510	1508	1513
1569	1525	1681	1522	1553	1558	1512	1622	1533	1467	1543	1682	1559	1478	1617	1548	1590	1448	1660	1588	1589	1748	1592	1513	1599	1565	1457	1501	1725	1584	1577	1517	1502	1459	1689	1534	1595	1453	1637	1418	1565	1515	1526	1542	1522	1703	1571	1605	1541	1606
1592	1569	1712	1579	1561	1586	1590	1646	1556	1540	1596	1705	1601	1506	1658	1616	1692	1517	1688	1621	1706	1815	1620	1573	1695	1600	1465	1567	1749	1613	1598	1544	1688	1535	1715	1575	1645	1533	1664	1453	1577	1546	1702	1609	1575	1730	1587	1698	1670	1673
1592	1608	1746	1597	1626	1631	1689	1684	1634	1628	1605	1752	1634	1593	1745	1643	1740	1547	1707	1651	1750	1834	1638	1590	1742	1628	1539	1602	1789	1654	1617	1619	1760	1561	1739	1601	1667	1553	1714	1541	1606	1574	1746	1637	1595	1762	1686	1767	1758	1760
1862	1638	1773	1671	1651	1653	1780	1699	1664	1653	1632	1775	1653	1688	1872	1653	1763	1567	1750	1704	1751	1871	1665	1613	1779	1632	1732	1617	1810	1677	1853	1655	1775	1800	1777	1627	1690	1579	1750	1734	1855	1732	1800	1673	1643	1781	1763	1840	1782	1779
1880	1676	1808	1770	1719	1824	1845	1732	1697	1703	1659	1798	1743	1709	1910	1699	1790	1729	1774	1837	1788	1894	1740	1845	1797	1671	1788	1688	1835	1702	1875	1705	1800	1817	1793	1678	1724	1721	1764	1797	1877	1795	1830	1896	1664	1833	1845	1874	1795	1796
1910	1691	1831	1865	1728	1909	1870	1746	1729	1737	1882	1851	1877	1762	1922	1724	1852	1823	1794	1913	1849	1915	1927	1879	1851	1735	1821	1872	1869	1757	1897	1718	1837	1845	1821	1706	1753	1831	1800	1817	1900	1836	1845	1919	1708	1869	1869	1891	1862	1855
1937	1865	1855	1906	1822	1937	1892	1832	1740	1746	1903	1885	1903	1780	1949	1751	1873	1904	1855	1943	1855	1938	1937	1949	1858	1946	1903	1949	1880	1774	1928	1753	1855	1889	1854	1884	1779	1909	1920	1908	1947	1892	1869	1929	1881	1891	1899	1951	1892	1887
1960	1959	1879	1957	1891	1952	1955	1928	1764	1827	1973	1916	1930	1857	1981	1828	1903	1906	1873	1984	1892	1968	1986	1966	1889	1976	1932	1979	1903	1868	1961	1826	1882	1913	1872	1959	1826	1930	1940	1919	1974	1926	1900	1977	1949	1937	1950	1966	1906	1910
1979	1973	1895	1977	1913	1999	1980	1999	1818	1929	1996	1980	1999	1884	1994	1939	1978	1956	1894	1999	1974	1981	1989	1999	1969	1995	1947	1989	1943	1977	1987	1920	1904	1946	1900	1987	1872	1956	1999	1948	1991	1946	1916	1999	1977	1970	1975	1990	1982	1986
[truncated: 950 more columns]
