# Supplementary material for: A rigorous and versatile statistical test for correlations between stationary time series
Source: PLoS Biol. 2024 Aug 15;22(8):e3002758. doi: 10.1371/journal.pbio.3002758 (PMC11398661; doi:10.1371/journal.pbio.3002758)
Supplement: S1 Code — (ZIP) [file pbio.3002758.s009.zip › aeyuan-tts_repo-551b5a612383/real_data/code/deglac_vs_orbital/simulated_deglaciation_times/simulation_data/std_2_indep/obl.csv]

0	1	2	3	4	5	6	7	8	9	10	11	12	13	14	15	16	17	18	19	20	21	22	23	24	25	26	27	28	29	30	31	32	33	34	35	36	37	38	39	40	41	42	43	44	45	46	47	48	49
35	4	27	10	51	5	16	0	28	30	24	19	40	22	34	48	36	0	24	58	32	36	0	31	40	0	39	43	14	11	32	8	4	33	15	7	15	35	25	5	24	34	2	17	26	16	21	11	15	12
78	36	72	58	96	40	52	42	55	63	55	66	73	56	69	124	83	53	60	102	81	70	41	80	75	49	83	81	47	65	72	45	41	66	54	37	66	62	56	57	73	66	46	66	86	55	59	142	63	63
115	86	113	145	128	80	98	116	100	118	113	107	114	96	110	156	127	177	153	138	121	149	170	120	119	94	120	114	83	101	155	118	73	122	170	82	181	154	186	97	104	147	97	107	191	175	96	193	180	111
143	115	156	180	176	121	140	163	149	161	153	142	159	139	226	208	163	201	198	181	164	200	205	161	145	127	160	201	164	132	195	159	216	150	230	149	226	197	233	146	133	185	132	131	223	218	142	352	220	149
188	255	235	297	223	168	168	205	178	323	193	276	193	182	280	255	205	332	244	215	201	230	372	253	231	166	207	237	218	175	324	199	243	321	384	201	276	320	354	178	183	230	169	182	354	283	183	403	389	185
230	295	271	343	259	204	216	255	219	359	238	314	246	221	428	331	256	377	357	262	247	358	418	292	277	203	244	407	249	231	351	242	294	407	434	364	361	360	403	220	229	300	208	232	392	397	224	472	428	314
319	422	329	391	293	255	268	305	259	437	276	443	279	298	481	367	300	420	387	302	287	390	505	327	333	335	283	460	385	258	406	280	364	490	510	411	391	404	443	260	271	358	254	261	533	428	267	512	548	367
373	456	374	509	336	287	292	325	306	489	319	474	322	350	525	409	344	498	472	348	337	477	552	461	406	376	329	499	426	298	532	331	415	529	543	495	441	522	477	293	315	394	290	317	561	487	312	562	595	478
400	492	406	548	378	333	344	360	341	521	366	528	369	397	559	447	371	539	518	392	410	535	578	496	449	428	373	525	471	341	574	376	457	575	590	523	480	564	525	338	351	439	335	345	598	521	345	598	633	521
493	538	449	602	420	379	373	407	389	571	409	605	403	430	590	485	416	593	567	428	445	557	615	535	484	488	408	590	510	389	602	405	493	604	637	579	523	604	562	380	402	484	387	392	650	547	392	652	675	573
534	583	489	634	461	403	423	460	436	617	449	647	439	475	648	545	447	626	606	463	499	607	674	613	562	542	452	609	534	436	652	451	532	657	665	619	559	647	609	417	434	522	425	432	680	604	428	678	729	645
568	619	521	676	503	457	463	491	478	645	492	684	494	514	681	569	508	687	685	508	533	687	702	654	612	583	492	650	581	461	700	495	579	702	724	688	607	680	636	460	474	568	457	475	724	651	472	718	754	685
648	656	565	716	548	493	499	542	520	693	533	773	573	552	727	629	543	711	720	545	598	730	749	707	647	661	532	693	617	499	734	539	623	726	764	746	727	723	681	501	522	603	500	515	770	677	504	772	812	738
693	697	607	810	587	539	549	576	553	726	574	797	622	592	761	708	586	735	769	598	621	767	784	732	686	713	565	734	700	534	777	566	723	775	794	778	759	773	726	551	596	679	530	552	801	715	552	801	859	771
728	735	648	835	638	613	595	695	635	774	607	847	655	629	808	749	631	803	802	635	652	813	820	780	773	750	616	771	754	595	831	691	788	823	834	831	887	808	768	671	640	725	580	597	850	757	595	839	872	803
771	783	704	882	666	660	622	753	672	820	655	904	763	685	849	778	661	835	850	663	790	849	868	826	813	837	739	815	781	625	856	740	827	856	883	871	932	851	880	723	692	765	617	640	895	808	676	893	917	852
847	818	809	922	802	782	757	784	806	847	705	933	814	719	921	849	785	871	897	787	828	890	899	870	859	872	775	855	913	756	891	771	903	894	914	911	975	898	946	753	791	830	704	752	934	884	763	920	973	880
883	864	849	995	833	834	796	868	843	932	811	957	949	797	968	910	817	915	925	841	949	942	950	909	906	914	819	896	944	788	944	862	947	936	964	945	1055	930	974	879	844	885	788	813	981	938	887	989	1039	926
935	914	899	1047	957	951	912	901	893	975	845	1003	966	843	1024	957	955	956	971	920	984	975	1029	936	933	944	896	932	1073	916	1021	901	986	979	999	1023	1082	1024	1046	921	889	930	906	922	1006	966	926	1047	1093	974
986	940	986	1077	1005	986	965	990	961	1025	974	1094	1026	895	1104	985	981	1037	1015	962	1030	1016	1072	977	980	1035	944	983	1116	954	1059	978	1075	1028	1033	1070	1137	1062	1088	959	966	976	961	967	1054	1082	963	1091	1128	1016
1020	990	1023	1211	1032	1030	1040	1036	1002	1060	1017	1130	1103	921	1134	1024	1065	1077	1048	984	1073	1055	1113	1034	1021	1085	982	1026	1233	1001	1089	1035	1105	1073	1081	1118	1222	1095	1128	997	1005	1050	995	1010	1100	1140	1016	1214	1256	1062
1058	1033	1060	1246	1078	1070	1082	1068	1037	1139	1073	1184	1153	1003	1304	1065	1115	1122	1079	1042	1109	1094	1226	1117	1055	1119	1017	1104	1283	1091	1226	1067	1150	1391	1415	1241	1261	1228	1263	1042	1038	1090	1073	1049	1254	1292	1059	1250	1423	1136
1107	1124	1103	1364	1132	1121	1119	1119	1092	1181	1107	1296	1182	1057	1471	1105	1152	1421	1221	1079	1166	1214	1405	1157	1100	1232	1065	1155	1326	1116	1273	1119	1285	1430	1456	1290	1310	1261	1300	1077	1099	1129	1105	1094	1429	1341	1087	1385	1457	1172
1144	1157	1143	1417	1160	1152	1165	1198	1125	1228	1142	1348	1224	1081	1513	1229	1200	1464	1263	1126	1198	1261	1436	1198	1137	1276	1113	1433	1410	1163	1394	1199	1323	1477	1507	1403	1347	1399	1429	1128	1145	1221	1151	1126	1460	1419	1134	1419	1494	1223
1182	1316	1186	1459	1198	1184	1206	1234	1167	1387	1191	1382	1263	1209	1549	1273	1230	1491	1380	1174	1235	1375	1489	1325	1185	1412	1140	1479	1457	1207	1425	1247	1351	1518	1541	1444	1384	1431	1474	1167	1166	1254	1206	1167	1549	1459	1175	1453	1530	1384
1226	1487	1233	1534	1233	1242	1239	1279	1227	1512	1215	1463	1310	1248	1586	1315	1278	1572	1426	1200	1278	1426	1564	1347	1308	1451	1232	1522	1479	1242	1477	1270	1401	1563	1574	1490	1435	1479	1512	1211	1201	1299	1232	1261	1586	1511	1211	1533	1587	1434
1260	1515	1267	1584	1284	1281	1281	1316	1253	1550	1266	1508	1345	1370	1625	1361	1323	1618	1472	1245	1318	1466	1609	1403	1343	1491	1266	1561	1534	1285	1555	1312	1441	1597	1623	1568	1458	1551	1535	1253	1263	1378	1277	1294	1635	1551	1254	1573	1631	1514
1403	1570	1352	1612	1333	1323	1331	1352	1290	1596	1311	1547	1401	1406	1672	1400	1369	1669	1554	1283	1353	1550	1651	1496	1395	1537	1311	1594	1573	1336	1592	1361	1500	1639	1655	1609	1494	1587	1597	1292	1297	1417	1322	1334	1670	1586	1299	1625	1659	1555
1429	1609	1400	1671	1377	1348	1371	1404	1333	1675	1357	1632	1432	1458	1713	1432	1397	1699	1593	1337	1398	1589	1689	1519	1426	1579	1351	1641	1614	1375	1648	1412	1542	1684	1701	1652	1566	1639	1627	1337	1339	1473	1370	1389	1721	1634	1331	1663	1712	1587
1474	1647	1431	1711	1409	1402	1413	1444	1380	1722	1394	1681	1479	1495	1755	1477	1454	1737	1630	1383	1450	1623	1729	1571	1456	1605	1382	1688	1657	1408	1685	1443	1570	1723	1744	1683	1575	1664	1663	1358	1380	1503	1410	1425	1760	1676	1379	1707	1748	1708
1509	1694	1477	1748	1456	1445	1450	1484	1411	1756	1439	1707	1512	1532	1795	1518	1483	1777	1755	1413	1485	1753	1767	1606	1516	1691	1440	1719	1734	1461	1732	1491	1612	1755	1774	1765	1622	1723	1756	1419	1423	1537	1448	1466	1800	1754	1415	1747	1788	1745
1554	1730	1522	1790	1497	1479	1489	1523	1458	1791	1475	1764	1560	1581	1841	1563	1527	1832	1798	1448	1527	1800	1814	1687	1552	1741	1472	1760	1773	1500	1770	1520	1642	1802	1831	1798	1671	1758	1785	1463	1470	1580	1492	1495	1841	1790	1464	1797	1824	1798
1604	1820	1557	1858	1536	1525	1537	1571	1500	1839	1515	1836	1633	1661	1869	1605	1560	1862	1851	1507	1562	1838	1851	1739	1630	1782	1518	1796	1808	1543	1805	1568	1689	1835	1865	1850	1752	1801	1841	1511	1502	1641	1534	1548	1862	1837	1511	1835	1871	1843
1631	1846	1681	1911	1654	1569	1625	1612	1548	1888	1563	1879	1680	1707	1913	1639	1650	1906	1880	1545	1649	1884	1890	1847	1670	1810	1611	1842	1856	1573	1882	1606	1810	1878	1897	1883	1797	1891	1925	1534	1550	1748	1565	1619	1912	1880	1547	1872	1921	1884
1721	1888	1721	1952	1698	1684	1655	1658	1583	1916	1678	1958	1713	1732	1951	1761	1688	1936	1921	1655	1689	1919	1937	1885	1708	1894	1639	1875	1933	1625	1927	1645	1849	1920	1953	1928	1831	1922	1947	1580	1588	1778	1601	1654	1958	1950	1583	1915	1946	1919
1929	1969	1837	1997	1866	1853	1820	1726	1705	1999	1723	1991	1847	1864	1992	1968	1859	1982	1949	1709	1854	1955	1970	1967	1846	1944	1668	1972	1986	1654	1968	1728	1959	1972	1984	1980	1961	1956	1998	1626	1717	1942	1651	1709	1999	1999	1622	1940	1981	1989
[truncated: 950 more columns]
